# Supplementary material for: Regulatory chromatin rewiring promotes metabolic switching during adaptation to oncogenic receptor tyrosine kinase inhibition
Source: Oncogene. Author manuscript; Available in PMC 2022 Oct 24. (PMC9586873; doi:10.1038/s41388-022-02465-w)
Supplement: Supplementary Table 1 [file EMS153561-supplement-Supplementary_Table_1.xlsx]

## Sheet: Legend
Supplementary Table 1. OE19 lapatinib timecourse RNA-seq data.
A	d1 (vs. d0) down-regulated genes (2X change, FDR < 0.05, FPKM>1) in OE19 cells after lapatinib treatment
B	d1 (vs. d0) up-regulated genes (2X change, FDR < 0.05, FPKM>1) in OE19 cells after lapatinib treatment
C	d7 (vs. d0) down-regulated genes (2X change, FDR < 0.05, FPKM>1) in OE19 cells after lapatinib treatment
D	d7 (vs. d0) up-regulated genes (2X change, FDR < 0.05, FPKM>1) in OE19 cells after lapatinib treatment
E	d35 (vs. d0) down-regulated genes (2X change, FDR < 0.05, FPKM>1) in OE19 cells after lapatinib treatment
F	d35 (vs. d0) up-regulated genes (2X change, FDR < 0.05, FPKM>1) in OE19 cells after lapatinib treatment
G	d35 (vs. d7) down-regulated genes (2X change, FDR < 0.05, FPKM>1) in OE19 cells after lapatinib treatment
H	d35 (vs. d7) up-regulated genes (2X change, FDR < 0.05, FPKM>1) in OE19 cells after lapatinib treatment

## Sheet: A
	baseMean	log2FoldChange	lfcSE	stat	pvalue	padj
SHISA2	37.9775	-7.83478	1.05734	-7.40988	1.26e-13	9.11e-13
FGF19	49.8855	-5.77949	0.489931	-11.7965	4.07e-32	1.02e-30
P2RX5	9.07536	-5.12535	0.968209	-5.29364	1.2e-07	4.86e-07
DDN	41.2812	-4.86623	0.437082	-11.1334	8.62e-29	1.78e-27
TNS4	1376.99	-4.54399	0.504886	-9.00004	2.26e-19	2.54e-18
MILR1	4.83403	-4.148	1.08281	-3.83079	0.000127734	0.000352444
IL8	106.007	-4.12146	0.284316	-14.496	1.28e-47	8.19e-46
CLDN2	1489.28	-4.11172	0.46102	-8.91874	4.72e-19	5.16e-18
FMO9P	10.3573	-4.08352	0.788524	-5.17869	2.23e-07	8.79e-07
CTXN1	38.5966	-4.03144	0.405199	-9.94929	2.54e-23	3.72e-22
MCM10	635.739	-4.00154	0.204948	-19.5247	6.77e-85	2.14e-82
CXCR4	262.079	-3.99131	0.498234	-8.01091	1.14e-15	9.67e-15
FKBP5	225.53	-3.94209	0.236042	-16.7008	1.29e-62	1.72e-60
KDELC2	150.615	-3.91513	0.258023	-15.1736	5.29e-52	4.45e-50
TERT	34.5593	-3.87228	0.424608	-9.11965	7.54e-20	8.78e-19
PRRX2	9.04618	-3.80108	0.724652	-5.24539	1.56e-07	6.23e-07
ALDH1A2	73.6489	-3.79158	0.271207	-13.9804	2.05e-44	1.04e-42
CHAC2	82.4493	-3.77715	0.305595	-12.36	4.3e-35	1.37e-33
CLSPN	312.812	-3.73176	0.182744	-20.4207	1.1e-92	4.95e-90
MYO1B	183.951	-3.72525	0.283544	-13.1381	1.99e-39	7.9e-38
DUSP6	560.867	-3.6887	0.222157	-16.604	6.52e-62	8.32e-60
MMP1	4426.46	-3.67575	0.309268	-11.8853	1.41e-32	3.7e-31
PTGER2	19.1329	-3.67274	0.489507	-7.50294	6.24e-14	4.62e-13
NOX1	44.9115	-3.65466	0.348105	-10.4987	8.76e-26	1.52e-24
FOSL1	118.923	-3.63487	0.268915	-13.5168	1.24e-41	5.4e-40
UHRF1	358.955	-3.57291	0.225942	-15.8134	2.52e-56	2.63e-54
LCK	19.7707	-3.56974	0.465787	-7.6639	1.8e-14	1.4e-13
DPF1	17.9279	-3.54432	0.527665	-6.71699	1.86e-11	1.09e-10
EVX1	65.881	-3.52827	0.285338	-12.3652	4.03e-35	1.29e-33
FAM222A	52.0521	-3.47996	0.329022	-10.5767	3.82e-26	6.79e-25
CTPS1	909.142	-3.42367	0.117729	-29.0811	6.23e-186	2.6e-182
GINS2	1028.74	-3.41039	0.178453	-19.1108	2.05e-81	5.53e-79
MYH4	114.438	-3.38895	0.465228	-7.28449	3.23e-13	2.23e-12
HS6ST2	63.5084	-3.38341	0.283485	-11.9351	7.77e-33	2.06e-31
DKK4	28.5079	-3.3652	0.526372	-6.39319	1.62e-10	8.73e-10
CORO1A	29.8739	-3.34936	0.43703	-7.66391	1.8e-14	1.4e-13
LINC00704	37.7274	-3.3219	0.400462	-8.29518	1.08e-16	1e-15
FAM111B	623.827	-3.30571	0.205579	-16.08	3.52e-58	3.88e-56
TIAM1	118.512	-3.29837	0.217634	-15.1556	6.96e-52	5.79e-50
LRP8	980.527	-3.29496	0.143959	-22.8882	6.09e-116	8.48e-113
CDC25A	326.965	-3.26699	0.210255	-15.5382	1.91e-54	1.81e-52
CDC45	1131.28	-3.2368	0.155961	-20.7539	1.13e-95	6.09e-93
CDC6	1096.41	-3.23235	0.151984	-21.2677	2.26e-100	1.51e-97
HOXA13	51.3958	-3.22154	0.296126	-10.879	1.45e-27	2.79e-26
SLC16A1	600.543	-3.20586	0.188088	-17.0445	3.84e-65	5.63e-63
PIWIL1	398.386	-3.20491	0.137871	-23.2457	1.57e-119	2.39e-116
MUC6	180.229	-3.1928	0.193724	-16.4812	5.01e-61	6.21e-59
DTL	475.692	-3.15866	0.193083	-16.3591	3.75e-60	4.51e-58
MEP1B	26.412	-3.12051	1.17259	-2.66121	0.007786	0.0158681
GPR3	35.1055	-3.12038	0.386572	-8.07192	6.92e-16	5.99e-15
FAIM2	46.256	-3.11999	0.303635	-10.2755	9.09e-25	1.48e-23
IER3	327.195	-3.09719	0.152862	-20.2613	2.82e-91	1.12e-88
FANCB	85.4478	-3.05307	0.232559	-13.1281	2.27e-39	8.96e-38
WNT10B	21.4082	-3.04086	0.471438	-6.45017	1.12e-10	6.1e-10
HOXA11	21.9408	-3.02641	0.45362	-6.67167	2.53e-11	1.46e-10
E2F1	798.983	-3.00064	0.150305	-19.9637	1.14e-88	4.33e-86
POLR3G	57.9379	-2.99117	0.311444	-9.60419	7.68e-22	1.02e-20
TINAG	58.0923	-2.98272	0.304996	-9.77954	1.38e-22	1.92e-21
NME1	1942.01	-2.98068	0.142908	-20.8574	1.31e-96	7.8e-94
CHRNA5	241.004	-2.97752	0.197185	-15.1001	1.62e-51	1.31e-49
HELLS	348.575	-2.97594	0.211587	-14.0648	6.25e-45	3.27e-43
KIAA1199	1356.37	-2.97046	0.27782	-10.692	1.11e-26	2.03e-25
KBTBD8	106.326	-2.95807	0.246199	-12.0149	2.97e-33	8.05e-32
GINS1	632.791	-2.95564	0.183702	-16.0894	3.03e-58	3.38e-56
CSPG5	32.9555	-2.95509	0.383284	-7.70992	1.26e-14	9.86e-14
AUNIP	193.266	-2.94625	0.208328	-14.1423	2.08e-45	1.14e-43
NCS1	236.438	-2.90557	0.186208	-15.6039	6.85e-55	6.77e-53
E2F2	459.733	-2.88728	0.168502	-17.135	8.14e-66	1.25e-63
MCM6	1804.05	-2.88659	0.170986	-16.8821	6.1e-64	8.5e-62
ETV5	188.42	-2.87715	0.26469	-10.8699	1.6e-27	3.07e-26
RELT	218.307	-2.86231	0.177117	-16.1606	9.56e-59	1.09e-56
SPRY4	409.849	-2.86189	0.196773	-14.5442	6.36e-48	4.17e-46
ST6GALNAC3	62.4251	-2.85548	0.269798	-10.5838	3.54e-26	6.3e-25
HAS3	435.424	-2.8543	0.126897	-22.4931	4.85e-112	5.07e-109
FAM216A	120.513	-2.84823	0.230086	-12.379	3.4e-35	1.1e-33
UBASH3B	306.828	-2.83861	0.155949	-18.2021	4.96e-74	1.08e-71
CD44	43.9548	-2.82085	0.325894	-8.65572	4.9e-18	4.94e-17
POLE2	286.405	-2.81555	0.221101	-12.7343	3.81e-37	1.35e-35
HMGA2	85.3002	-2.7955	0.241751	-11.5635	6.31e-31	1.48e-29
FEN1	881.343	-2.7817	0.196196	-14.1781	1.25e-45	6.99e-44
SNORA61	45.3208	-2.77236	0.430411	-6.44119	1.19e-10	6.46e-10
PKMYT1	412.744	-2.77203	0.190878	-14.5225	8.73e-48	5.63e-46
ENO2	145.384	-2.75754	0.187346	-14.7189	4.87e-49	3.39e-47
SPAG1	208.549	-2.74577	0.176456	-15.5606	1.35e-54	1.3e-52
C11orf82	728.266	-2.7241	0.192931	-14.1195	2.88e-45	1.56e-43
XRCC2	298.848	-2.7205	0.190155	-14.3068	1.99e-46	1.18e-44
ORC6	310.513	-2.71854	0.197186	-13.7867	3.06e-43	1.43e-41
AEN	554.373	-2.71499	0.158893	-17.0868	1.86e-65	2.78e-63
ASPHD2	81.6097	-2.7125	0.255435	-10.6192	2.43e-26	4.37e-25
NETO2	334.347	-2.70051	0.188912	-14.2951	2.35e-46	1.37e-44
C12orf5	331.957	-2.69345	0.147384	-18.2751	1.31e-74	2.91e-72
KRT13	17.4117	-2.69083	0.511439	-5.26129	1.43e-07	5.74e-07
FFAR4	56.1412	-2.6857	0.264722	-10.1454	3.47e-24	5.44e-23
TYRO3	368.674	-2.67935	0.164324	-16.3052	9.06e-60	1.08e-57
CDC7	377.007	-2.65158	0.167713	-15.8102	2.65e-56	2.73e-54
ELOVL6	361.006	-2.65027	0.170387	-15.5544	1.48e-54	1.42e-52
PLB1	168.908	-2.64645	0.198517	-13.3311	1.53e-40	6.37e-39
TRABD2A	18.1856	-2.64205	0.435114	-6.07208	1.26e-09	6.26e-09
EXO1	745.025	-2.63307	0.154037	-17.0938	1.65e-65	2.49e-63
ADCY3	627.103	-2.61825	0.135911	-19.2644	1.07e-82	3.14e-80
MCM3	4107.34	-2.60658	0.15807	-16.4901	4.33e-61	5.4e-59
CILP2	111.847	-2.59838	0.23879	-10.8814	1.41e-27	2.72e-26
DSCC1	1236.12	-2.59789	0.178918	-14.52	9.05e-48	5.82e-46
CMSS1	1164.25	-2.59759	0.130469	-19.9096	3.36e-88	1.25e-85
GINS4	490.283	-2.59635	0.167052	-15.5422	1.8e-54	1.71e-52
MYBL2	2945.34	-2.59414	0.187912	-13.8051	2.37e-43	1.12e-41
ESCO2	668.264	-2.59316	0.205766	-12.6025	2.05e-36	6.95e-35
FANCA	583.528	-2.59096	0.159487	-16.2456	2.4e-59	2.85e-57
SLC36A4	179.662	-2.57391	0.197949	-13.0029	1.18e-38	4.54e-37
ZNF367	668.701	-2.56963	0.182826	-14.0551	7.17e-45	3.75e-43
WDR4	279.869	-2.56388	0.143761	-17.8344	3.82e-71	7.26e-69
FAM86B2	25.8381	-2.56237	0.407185	-6.29289	3.12e-10	1.63e-09
NOP56	6027.43	-2.55932	0.109008	-23.4782	6.81e-122	1.27e-118
ACTL8	516.602	-2.55748	0.216693	-11.8023	3.8e-32	9.61e-31
HK2	990.45	-2.54649	0.170812	-14.9081	2.92e-50	2.19e-48
PPIL1	1408.47	-2.54422	0.144	-17.6682	7.38e-70	1.33e-67
RRM2	3773.92	-2.54157	0.196552	-12.9308	3.02e-38	1.14e-36
DUSP5	32.2481	-2.53195	0.410925	-6.16159	7.2e-10	3.65e-09
GRHL3	163.881	-2.51592	0.407185	-6.17881	6.46e-10	3.29e-09
RAD54L	310.121	-2.5069	0.175054	-14.3207	1.62e-46	9.66e-45
MIR17HG	117.531	-2.49561	0.257829	-9.67933	3.69e-22	4.98e-21
CENPP	242.394	-2.48577	0.20721	-11.9964	3.71e-33	1e-31
C16orf59	147.803	-2.4755	0.243394	-10.1708	2.68e-24	4.25e-23
MCM5	1704.68	-2.46931	0.185441	-13.3158	1.87e-40	7.77e-39
SNORD22	31.2939	-2.46859	0.512573	-4.81607	1.46e-06	5.23e-06
RAD54B	377.804	-2.45158	0.176011	-13.9285	4.25e-44	2.1e-42
SNORA71C	13.0332	-2.45105	0.595643	-4.11496	3.87e-05	0.000115544
MCM2	1736.11	-2.44688	0.208187	-11.7533	6.79e-32	1.69e-30
RECQL4	1145.66	-2.44568	0.145828	-16.771	3.98e-63	5.41e-61
NES	180.841	-2.44094	0.223314	-10.9305	8.24e-28	1.61e-26
E2F7	249.716	-2.43676	0.172722	-14.108	3.39e-45	1.81e-43
CA2	458.841	-2.43333	0.344379	-7.06586	1.6e-12	1.03e-11
RFC3	1529.07	-2.43283	0.168681	-14.4227	3.73e-47	2.32e-45
CENPK	211.475	-2.42885	0.224566	-10.8157	2.9e-27	5.46e-26
TRIP13	545.758	-2.42729	0.199553	-12.1636	4.86e-34	1.41e-32
TIPIN	515.9	-2.42559	0.149377	-16.2381	2.71e-59	3.19e-57
TTC26	52.4874	-2.42554	0.281656	-8.61173	7.2e-18	7.15e-17
ATAD2	2784.06	-2.42067	0.135124	-17.9145	9.09e-72	1.79e-69
LOC100287314	54.5004	-2.41353	0.265307	-9.09712	9.28e-20	1.07e-18
SNAR-G1	3.65484	-2.41294	1.07379	-2.24711	0.0246327	0.0449574
KRT6B	632.583	-2.39495	0.160403	-14.9308	2.08e-50	1.58e-48
BICD1	73.6828	-2.39151	0.271638	-8.80403	1.32e-18	1.39e-17
CCNE2	732.616	-2.37755	0.160855	-14.7807	1.95e-49	1.38e-47
SPRED1	792.103	-2.36848	0.167847	-14.1109	3.25e-45	1.75e-43
DNMT1	1369.1	-2.36751	0.151988	-15.5769	1.05e-54	1.02e-52
MCM4	4438.15	-2.35461	0.177214	-13.2868	2.76e-40	1.13e-38
WDR62	863.912	-2.34903	0.166873	-14.0767	5.28e-45	2.79e-43
PAQR4	578.895	-2.34573	0.132886	-17.6522	9.79e-70	1.74e-67
THOP1	549.836	-2.3346	0.125585	-18.5897	3.89e-77	9.43e-75
GSG2	174.323	-2.3322	0.171986	-13.5605	6.87e-42	3.02e-40
CD3EAP	179.597	-2.32961	0.193155	-12.0608	1.7e-33	4.71e-32
URB2	966.216	-2.32921	0.113609	-20.5019	2.07e-93	9.89e-91
ERCC6L	467.601	-2.3199	0.145371	-15.9585	2.49e-57	2.7e-55
ABCG2	1233.68	-2.3143	0.129576	-17.8606	2.39e-71	4.59e-69
MYEOV	204.659	-2.3049	0.196183	-11.7487	7.17e-32	1.78e-30
SMKR1	17.6719	-2.30485	0.511995	-4.5017	6.74e-06	2.22e-05
RAD51	790.486	-2.30416	0.172741	-13.3388	1.38e-40	5.75e-39
GINS3	163.503	-2.30396	0.214468	-10.7427	6.42e-27	1.19e-25
HOMER1	65.1361	-2.30315	0.259276	-8.88299	6.51e-19	7.03e-18
MLF1IP	444.517	-2.30297	0.164859	-13.9693	2.4e-44	1.21e-42
RBL1	378.606	-2.30289	0.145397	-15.8386	1.69e-56	1.78e-54
AGPAT5	1409	-2.29995	0.149218	-15.4133	1.33e-53	1.22e-51
POLA2	467.856	-2.29636	0.168128	-13.6584	1.8e-42	8.13e-41
TLR4	253.385	-2.2961	0.16831	-13.6421	2.25e-42	1.01e-40
TBXAS1	30.4911	-2.29547	0.369785	-6.20757	5.38e-10	2.76e-09
KISS1R	19.8792	-2.29438	0.428189	-5.35833	8.4e-08	3.45e-07
SPHK1	95.5644	-2.28372	0.254704	-8.9662	3.07e-19	3.42e-18
TYMS	479.882	-2.27827	0.166262	-13.7029	9.76e-43	4.47e-41
CXCL1	74.5335	-2.27363	0.230553	-9.86162	6.11e-23	8.74e-22
FAM86A	310.47	-2.27238	0.156434	-14.5261	8.28e-48	5.37e-46
NTSR1	85.8329	-2.27016	0.257429	-8.81856	1.16e-18	1.22e-17
MCM8	712.549	-2.26944	0.0995803	-22.79	5.76e-115	7.41e-112
CTRL	14.511	-2.26816	0.548817	-4.13281	3.58e-05	0.000107478
SNORD28	11.9595	-2.26339	0.512788	-4.41388	1.02e-05	3.28e-05
ANKRD32	108.22	-2.26255	0.216308	-10.4598	1.32e-25	2.26e-24
SPC25	475.573	-2.25916	0.214614	-10.5266	6.51e-26	1.14e-24
FAM161A	108.285	-2.24872	0.238229	-9.43935	3.75e-21	4.73e-20
SNORD15A	12.0487	-2.24711	0.662412	-3.39232	0.000693041	0.00170864
WDR76	353.472	-2.24575	0.149786	-14.993	8.15e-51	6.34e-49
PCNA	3838.03	-2.24174	0.147878	-15.1594	6.57e-52	5.49e-50
TCF19	908.319	-2.236	0.163576	-13.6695	1.54e-42	7e-41
MGAT5B	34.4906	-2.23597	0.39274	-5.69325	1.25e-08	5.62e-08
UBE2T	1074.35	-2.22597	0.161036	-13.8228	1.86e-43	8.8e-42
NCAPD3	2290.83	-2.22264	0.115868	-19.1825	5.18e-82	1.44e-79
ASF1B	1402.68	-2.22172	0.277682	-8.00094	1.23e-15	1.05e-14
NUP210	797.886	-2.21149	0.145148	-15.236	2.04e-52	1.78e-50
PUS7	888.697	-2.20139	0.116417	-18.9095	9.52e-80	2.45e-77
EGR1	164.074	-2.19533	0.244661	-8.97295	2.89e-19	3.23e-18
HSPH1	2871.3	-2.19202	0.0899095	-24.3804	2.76e-131	5.78e-128
E2F3	311.74	-2.18883	0.128883	-16.983	1.1e-64	1.6e-62
BLM	763.253	-2.18701	0.144355	-15.1502	7.55e-52	6.25e-50
MALL	232.384	-2.18466	0.211926	-10.3086	6.45e-25	1.06e-23
MAFG-AS1	129.03	-2.18307	0.195211	-11.1832	4.93e-29	1.04e-27
CHAF1B	549.56	-2.18031	0.175664	-12.4118	2.25e-35	7.35e-34
SGPP1	39.1612	-2.17284	0.308457	-7.04422	1.87e-12	1.2e-11
FANCI	1422.98	-2.17155	0.126918	-17.1099	1.25e-65	1.9e-63
PSMC3IP	108.418	-2.17059	0.236196	-9.18982	3.94e-20	4.66e-19
SRM	1258.01	-2.15295	0.10071	-21.3777	2.15e-101	1.5e-98
CEP78	673.524	-2.15134	0.129429	-16.6218	4.84e-62	6.28e-60
ZNF239	147.631	-2.1498	0.178003	-12.0774	1.39e-33	3.87e-32
TICRR	609.656	-2.149	0.162701	-13.2083	7.86e-40	3.17e-38
BRIP1	335.842	-2.14761	0.180542	-11.8953	1.25e-32	3.29e-31
SLC25A22	745.361	-2.13579	0.16774	-12.7327	3.89e-37	1.38e-35
SACS	337.644	-2.13339	0.131873	-16.1776	7.26e-59	8.37e-57
JPH1	312.116	-2.13312	0.122304	-17.4411	4.02e-68	6.86e-66
CCNI2	51.5683	-2.13254	0.314451	-6.7818	1.19e-11	7.09e-11
RPP40	183.8	-2.12952	0.174613	-12.1957	3.28e-34	9.66e-33
PLK4	675.899	-2.12838	0.164989	-12.9001	4.49e-38	1.68e-36
FSCN1	33.6561	-2.12626	0.335563	-6.33638	2.35e-10	1.25e-09
FAM101B	46.2144	-2.12455	0.277612	-7.65296	1.96e-14	1.52e-13
FBXO5	389.869	-2.1213	0.172193	-12.3193	7.13e-35	2.22e-33
RMI2	413.438	-2.11888	0.204546	-10.3589	3.81e-25	6.32e-24
CYP2C18	55.3295	-2.11461	0.297421	-7.10983	1.16e-12	7.61e-12
LOC100128881	147.822	-2.11423	0.257488	-8.211	2.19e-16	1.98e-15
C17orf96	138.189	-2.1113	0.18107	-11.6601	2.04e-31	4.96e-30
USP31	205.346	-2.1092	0.152236	-13.8548	1.19e-43	5.74e-42
MAPK12	171.936	-2.1077	0.170644	-12.3515	4.78e-35	1.51e-33
SNORD83B	17.3906	-2.10602	0.467831	-4.50167	6.74e-06	2.22e-05
MAD2L1	2008.73	-2.10478	0.178212	-11.8106	3.44e-32	8.75e-31
C12orf36	184.813	-2.1029	0.165318	-12.7203	4.56e-37	1.61e-35
ULBP3	17.5418	-2.10149	0.436732	-4.81185	1.5e-06	5.33e-06
FLNA	4049.65	-2.10051	0.196352	-10.6977	1.04e-26	1.91e-25
CHAF1A	481.32	-2.09762	0.177065	-11.8466	2.24e-32	5.8e-31
BRCA2	653.897	-2.09372	0.129212	-16.2037	4.75e-59	5.55e-57
PODXL2	252.799	-2.09338	0.169612	-12.3422	5.37e-35	1.69e-33
CCL20	23.9844	-2.0891	0.404784	-5.16101	2.46e-07	9.62e-07
CCDC86	545.017	-2.08686	0.174499	-11.9592	5.81e-33	1.56e-31
PAK1IP1	765.37	-2.08676	0.133088	-15.6796	2.09e-55	2.1e-53
C4orf21	351.979	-2.08652	0.186972	-11.1596	6.43e-29	1.35e-27
PNO1	1465.58	-2.07969	0.120951	-17.1945	2.92e-66	4.6e-64
CCDC109B	67.1038	-2.07947	0.265185	-7.84161	4.45e-15	3.6e-14
MYBBP1A	522.943	-2.07889	0.140491	-14.7973	1.52e-49	1.09e-47
EPHA2	1504.09	-2.07872	0.0940042	-22.113	2.37e-108	2.08e-105
KIF24	228.613	-2.07681	0.183707	-11.3051	1.24e-29	2.71e-28
TPRG1	71.1723	-2.07606	0.218663	-9.49438	2.22e-21	2.84e-20
WDR90	673.889	-2.07338	0.156657	-13.2352	5.5e-40	2.23e-38
RBBP8	1336.01	-2.07279	0.0958549	-21.6243	1.06e-103	8.07e-101
LOC100128361	37.3857	-2.06935	0.302936	-6.83098	8.43e-12	5.11e-11
GMNN	961.009	-2.06328	0.130771	-15.7778	4.42e-56	4.51e-54
CHEK1	855.98	-2.06247	0.153994	-13.3932	6.63e-41	2.79e-39
SLC35F2	782.83	-2.06132	0.122311	-16.8531	9.96e-64	1.38e-61
BOP1	1034.23	-2.06109	0.169865	-12.1337	7e-34	2.01e-32
PYCRL	408.762	-2.06021	0.168878	-12.1994	3.13e-34	9.27e-33
KREMEN2	105.804	-2.05823	0.21568	-9.54296	1.39e-21	1.8e-20
RAB36	178.706	-2.05699	0.174093	-11.8155	3.25e-32	8.28e-31
PHLDA2	254.151	-2.05655	0.164964	-12.4666	1.14e-35	3.77e-34
MPHOSPH6	455.256	-2.05475	0.132836	-15.4684	5.67e-54	5.24e-52
RCC1	1448.87	-2.05249	0.132167	-15.5294	2.19e-54	2.06e-52
GLI2	60.117	-2.0519	0.281913	-7.27851	3.38e-13	2.33e-12
DCLRE1B	186.762	-2.04906	0.20266	-10.1108	4.95e-24	7.63e-23
TUBA1B	51327.1	-2.04843	0.139524	-14.6816	8.46e-49	5.87e-47
SHCBP1	403.562	-2.0461	0.195922	-10.4435	1.57e-25	2.67e-24
BRCA1	714.113	-2.04587	0.181909	-11.2466	2.41e-29	5.17e-28
SLC19A1	425.97	-2.04017	0.182187	-11.1982	4.16e-29	8.8e-28
SERPINE2	192.516	-2.0389	0.21796	-9.3545	8.4e-21	1.03e-19
BTG3	78.3831	-2.03536	0.231114	-8.80672	1.29e-18	1.36e-17
SNORA57	7.50767	-2.03483	0.887429	-2.29295	0.021851	0.0403696
SLC26A9	434.03	-2.03457	0.422759	-4.8126	1.49e-06	5.32e-06
CD320	609.819	-2.0336	0.165996	-12.2509	1.66e-34	5.02e-33
RUVBL1	1786.34	-2.02784	0.151394	-13.3944	6.52e-41	2.75e-39
POLQ	435.278	-2.02188	0.149383	-13.5349	9.73e-42	4.25e-40
HRASLS	25.1921	-2.02083	0.362808	-5.56996	2.55e-08	1.11e-07
NCAPG	1121.03	-2.01478	0.202762	-9.93669	2.88e-23	4.2e-22
LOXL1	121.376	-2.01207	0.218004	-9.22948	2.72e-20	3.26e-19
NEIL3	102.847	-2.00817	0.280391	-7.16204	7.95e-13	5.3e-12
LRR1	483.855	-2.00656	0.143314	-14.0011	1.53e-44	7.82e-43
FAM86B1	93.2899	-2.00451	0.198975	-10.0742	7.19e-24	1.09e-22
ORC1	276.7	-1.9999	0.193578	-10.3312	5.09e-25	8.41e-24
POLD1	817.477	-1.99698	0.141038	-14.1592	1.64e-45	9.02e-44
MPP3	76.7889	-1.99441	0.260737	-7.64912	2.02e-14	1.56e-13
KRT6A	23.2046	-1.99074	0.436325	-4.56252	5.05e-06	1.69e-05
LYAR	485.635	-1.98464	0.147181	-13.4844	1.93e-41	8.29e-40
VRK1	448.795	-1.9805	0.128558	-15.4055	1.5e-53	1.37e-51
IMPDH1	804.136	-1.98	0.154191	-12.8412	9.63e-38	3.51e-36
RRP7B	119.25	-1.97594	0.243591	-8.11171	4.99e-16	4.37e-15
C2CD4A	307.613	-1.97494	0.18939	-10.4279	1.85e-25	3.14e-24
HSPE1	1294.01	-1.97044	0.135415	-14.5511	5.75e-48	3.81e-46
SDR16C5	197.948	-1.96945	0.233207	-8.4451	3.04e-17	2.9e-16
GRIN1	180.342	-1.96818	0.165093	-11.9217	9.13e-33	2.42e-31
GAL	22.6871	-1.9638	0.396005	-4.95902	7.08e-07	2.64e-06
WDHD1	403.432	-1.96096	0.156326	-12.544	4.29e-36	1.44e-34
DMC1	36.0707	-1.95446	0.319736	-6.11275	9.79e-10	4.9e-09
PNP	1250.09	-1.95436	0.120714	-16.19	5.94e-59	6.89e-57
KIF18B	1163.73	-1.95235	0.154306	-12.6525	1.08e-36	3.74e-35
CRIP2	387.96	-1.94757	0.178128	-10.9335	7.97e-28	1.57e-26
FAM86EP	123.203	-1.94493	0.185809	-10.4673	1.22e-25	2.1e-24
MTBP	301.136	-1.94434	0.158911	-12.2354	2.01e-34	6.05e-33
FARSB	2289.51	-1.94367	0.105912	-18.3517	3.2e-75	7.23e-73
PPAT	1149.51	-1.94221	0.135832	-14.2987	2.23e-46	1.31e-44
RANBP1	3569.99	-1.93878	0.100903	-19.2143	2.81e-82	7.96e-80
ASIC1	192.365	-1.93819	0.174565	-11.103	1.21e-28	2.48e-27
CENPO	563.48	-1.93761	0.150764	-12.8519	8.39e-38	3.08e-36
DBF4	1166.16	-1.93429	0.151165	-12.7959	1.73e-37	6.21e-36
RRP12	499.105	-1.93102	0.16639	-11.6054	3.87e-31	9.23e-30
PINX1	541.801	-1.92987	0.135117	-14.2829	2.8e-46	1.62e-44
MELK	907.2	-1.92611	0.170545	-11.2939	1.41e-29	3.06e-28
CCNF	853.77	-1.92562	0.165316	-11.6481	2.35e-31	5.69e-30
KCNC4	121.71	-1.92193	0.215165	-8.93235	4.17e-19	4.59e-18
SNORA26	13.4091	-1.92063	0.573798	-3.34723	0.000816227	0.00199127
KNTC1	721.373	-1.92003	0.138313	-13.8818	8.17e-44	3.99e-42
CHTF18	458.757	-1.91857	0.165276	-11.6082	3.74e-31	8.94e-30
MCM7	4150.68	-1.91229	0.128302	-14.9046	3.08e-50	2.3e-48
EZH2	1242.9	-1.91171	0.124969	-15.2975	7.95e-53	7.03e-51
RAD51AP1	816.711	-1.9108	0.181899	-10.5047	8.22e-26	1.43e-24
TUBG1	1518.57	-1.90948	0.154889	-12.3281	6.4e-35	2e-33
CDCA5	895.568	-1.90729	0.167807	-11.366	6.18e-30	1.38e-28
MNF1	879.397	-1.90665	0.155964	-12.2249	2.29e-34	6.82e-33
CCNE1	446.667	-1.90478	0.134952	-14.1145	3.09e-45	1.67e-43
ATAD3A	659.401	-1.90264	0.150533	-12.6394	1.28e-36	4.4e-35
HSPA8	41680.8	-1.90023	0.109098	-17.4176	6.07e-68	1.01e-65
HSPA4L	299.427	-1.89232	0.155965	-12.133	7.06e-34	2.02e-32
ZNF695	98.7628	-1.89178	0.20567	-9.19814	3.64e-20	4.33e-19
EEF1E1	289.125	-1.88791	0.160462	-11.7654	5.88e-32	1.47e-30
NCAPH	516.029	-1.88785	0.193162	-9.7734	1.46e-22	2.04e-21
ERVMER34-1	34.9263	-1.88697	0.41236	-4.57602	4.74e-06	1.59e-05
AMD1	2244.44	-1.88415	0.101656	-18.5345	1.09e-76	2.6e-74
NOP16	725.4	-1.88332	0.132637	-14.1991	9.28e-46	5.24e-44
KCTD12	346.763	-1.88155	0.139203	-13.5166	1.25e-41	5.41e-40
EBNA1BP2	1623.78	-1.88122	0.131797	-14.2736	3.2e-46	1.84e-44
CENPM	374.443	-1.87927	0.177172	-10.6071	2.76e-26	4.95e-25
CENPI	295.763	-1.87752	0.155333	-12.0871	1.24e-33	3.45e-32
WSCD1	352.42	-1.87005	0.154369	-12.1142	8.89e-34	2.53e-32
MIR25	22.1588	-1.86766	0.420669	-4.43973	9.01e-06	2.92e-05
C14orf80	226.3	-1.86755	0.174278	-10.7159	8.57e-27	1.58e-25
FAM83D	847.404	-1.8644	0.203056	-9.18172	4.24e-20	5.02e-19
SNHG15	701.429	-1.86384	0.155316	-12.0003	3.54e-33	9.58e-32
RRS1	773.566	-1.86304	0.180778	-10.3057	6.64e-25	1.09e-23
SNORD83A	11.6053	-1.861	0.559605	-3.32556	0.000882404	0.00213674
BARD1	248.596	-1.86063	0.180664	-10.2988	7.13e-25	1.17e-23
HAUS7	566.083	-1.85879	0.142409	-13.0525	6.15e-39	2.37e-37
CDCA7L	270.256	-1.85765	0.239248	-7.76454	8.19e-15	6.53e-14
UBE2S	1066.04	-1.8554	0.167357	-11.0865	1.46e-28	2.97e-27
STIL	742.451	-1.85275	0.127633	-14.5163	9.55e-48	6.12e-46
MRTO4	1711.12	-1.85122	0.101447	-18.2481	2.14e-74	4.71e-72
PRKAR1B	389.35	-1.84985	0.162455	-11.3869	4.86e-30	1.09e-28
ETV4	1320.02	-1.84742	0.156215	-11.8261	2.86e-32	7.34e-31
ZWINT	1418.02	-1.84505	0.170531	-10.8194	2.79e-27	5.26e-26
PLK3	95.0949	-1.84494	0.222636	-8.28678	1.16e-16	1.07e-15
PNPT1	1649.56	-1.84457	0.0937596	-19.6733	3.65e-86	1.24e-83
PAICS	6073.5	-1.84282	0.131386	-14.026	1.08e-44	5.58e-43
FIGNL1	935.491	-1.84262	0.150085	-12.2772	1.2e-34	3.65e-33
CDK1	2414.11	-1.84256	0.187151	-9.84529	7.18e-23	1.02e-21
POLR3K	438.377	-1.84212	0.136516	-13.4939	1.7e-41	7.31e-40
DLEU2	64.8712	-1.8413	0.251668	-7.31641	2.55e-13	1.79e-12
TK1	2225.38	-1.83964	0.27051	-6.80063	1.04e-11	6.25e-11
CCR6	133.005	-1.83947	0.261747	-7.02767	2.1e-12	1.34e-11
TEX30	706.8	-1.8386	0.182928	-10.0509	9.1e-24	1.37e-22
CBX2	347.571	-1.83686	0.15301	-12.0048	3.35e-33	9.08e-32
FUT9	542.769	-1.83624	0.165433	-11.0996	1.26e-28	2.57e-27
HSP90AA1	17219.5	-1.83127	0.143288	-12.7803	2.11e-37	7.55e-36
RNF157	240.879	-1.82805	0.170638	-10.713	8.84e-27	1.63e-25
E2F5	98.4061	-1.82365	0.205368	-8.87994	6.69e-19	7.22e-18
B4GALNT4	54.301	-1.82229	0.273728	-6.65729	2.79e-11	1.61e-10
SNORA72	11.8353	-1.82072	0.596963	-3.04997	0.00228867	0.00513929
PSMD14	1534.13	-1.81906	0.128943	-14.1074	3.42e-45	1.82e-43
PGP	381.868	-1.81899	0.118173	-15.3926	1.83e-53	1.66e-51
CDCA4	458.063	-1.8175	0.146199	-12.4317	1.76e-35	5.75e-34
SAPCD2	3836.43	-1.81306	0.174641	-10.3816	3.01e-25	5.02e-24
DPYSL2	1196.7	-1.81071	0.16579	-10.9217	9.08e-28	1.77e-26
PFAS	371.665	-1.80809	0.142233	-12.7121	5.06e-37	1.78e-35
ST3GAL1	2971.52	-1.80697	0.132029	-13.6862	1.23e-42	5.6e-41
HNRNPAB	3560.55	-1.80633	0.137216	-13.1642	1.41e-39	5.64e-38
MNS1	189.752	-1.80563	0.205968	-8.76653	1.84e-18	1.93e-17
C17orf53	82.4298	-1.80546	0.236721	-7.62696	2.4e-14	1.84e-13
TSACC	33.4608	-1.8048	0.350189	-5.15378	2.55e-07	9.97e-07
TOMM40	2829.36	-1.80476	0.161653	-11.1644	6.09e-29	1.28e-27
TNFRSF12A	591.76	-1.80463	0.117232	-15.3936	1.81e-53	1.64e-51
SNHG12	236.163	-1.80286	0.228547	-7.88837	3.06e-15	2.52e-14
IPO4	1294.89	-1.80229	0.137284	-13.1282	2.27e-39	8.96e-38
ATAD5	388.427	-1.80118	0.186561	-9.65463	4.7e-22	6.3e-21
SKA1	141.79	-1.80087	0.208071	-8.65509	4.93e-18	4.97e-17
IQGAP3	3421.01	-1.79989	0.119096	-15.1129	1.33e-51	1.09e-49
SLC6A14	66.8594	-1.79825	0.237914	-7.55837	4.08e-14	3.07e-13
S100A2	52.891	-1.79822	0.258139	-6.96609	3.26e-12	2.05e-11
MPP6	260.503	-1.79729	0.171357	-10.4886	9.75e-26	1.68e-24
LMNB1	1364.01	-1.79297	0.327043	-5.48238	4.2e-08	1.79e-07
TIMELESS	1236.55	-1.79258	0.121268	-14.782	1.92e-49	1.36e-47
FAM86C1	587.705	-1.79204	0.103695	-17.2818	6.45e-67	1.06e-64
DGCR5	261.002	-1.78833	0.175544	-10.1874	2.26e-24	3.6e-23
TUBA4A	998.073	-1.78625	0.19919	-8.96756	3.03e-19	3.38e-18
DMBX1	57.635	-1.78451	0.264003	-6.75942	1.39e-11	8.23e-11
SGOL1	246.19	-1.78318	0.183998	-9.6913	3.28e-22	4.45e-21
FRMD3	1243.32	-1.77982	0.159518	-11.1575	6.58e-29	1.37e-27
CGREF1	341.088	-1.77876	0.233019	-7.63352	2.28e-14	1.76e-13
SNORD15B	11.9414	-1.77815	0.577775	-3.07758	0.00208689	0.00472489
CCDC138	168.859	-1.77799	0.196557	-9.0457	1.49e-19	1.69e-18
MTFR2	229.452	-1.77408	0.194483	-9.12204	7.37e-20	8.59e-19
MMS22L	567.85	-1.77386	0.144349	-12.2887	1.04e-34	3.18e-33
PPP2R2C	57.755	-1.77267	0.314246	-5.64103	1.69e-08	7.49e-08
RFWD3	957.678	-1.77257	0.116208	-15.2535	1.56e-52	1.37e-50
XRCC3	518.694	-1.77191	0.126482	-14.0092	1.37e-44	7.02e-43
H2AFX	1292.27	-1.77009	0.178666	-9.90729	3.87e-23	5.58e-22
ARHGEF39	270.435	-1.76457	0.20993	-8.4055	4.26e-17	4.05e-16
KCNQ2	27.6643	-1.76401	0.319157	-5.52708	3.26e-08	1.4e-07
AADAT	147.456	-1.75964	0.178854	-9.83842	7.69e-23	1.09e-21
ONECUT3	48.9767	-1.75672	0.355556	-4.94078	7.78e-07	2.88e-06
FOS	286.378	-1.75628	0.142327	-12.3398	5.53e-35	1.74e-33
EIF5A2	390.468	-1.75618	0.132743	-13.23	5.89e-40	2.38e-38
DDX12P	339.552	-1.75392	0.191159	-9.17519	4.51e-20	5.32e-19
ECT2	3738.84	-1.75135	0.181598	-9.64408	5.21e-22	6.97e-21
CCDC19	23.8033	-1.75088	0.404848	-4.32477	1.53e-05	4.81e-05
SETD7	1084.19	-1.7507	0.119395	-14.663	1.11e-48	7.65e-47
EME1	282.286	-1.75001	0.191769	-9.12564	7.13e-20	8.33e-19
ID1	2246.16	-1.74642	0.141563	-12.3367	5.75e-35	1.8e-33
PUS1	431.364	-1.74385	0.143676	-12.1374	6.69e-34	1.93e-32
SLC35B4	293.796	-1.74342	0.147459	-11.823	2.97e-32	7.59e-31
CENPL	491.898	-1.74318	0.141793	-12.2938	9.78e-35	3e-33
PCDH9	67.025	-1.73919	0.233199	-7.45797	8.79e-14	6.41e-13
SMYD2	478.924	-1.73889	0.124101	-14.0119	1.32e-44	6.78e-43
C1orf112	613.814	-1.73885	0.15356	-11.3235	1e-29	2.22e-28
STIP1	2444.05	-1.73881	0.151402	-11.4847	1.57e-30	3.64e-29
TONSL	1132.76	-1.73851	0.114549	-15.1769	5.03e-52	4.24e-50
FANCM	203.696	-1.73812	0.200009	-8.69019	3.62e-18	3.7e-17
CHEK2	712.626	-1.73806	0.147177	-11.8093	3.49e-32	8.86e-31
HAUS8	307.698	-1.73704	0.161031	-10.787	3.97e-27	7.44e-26
MSH6	1951.65	-1.73195	0.143884	-12.0371	2.27e-33	6.23e-32
EPHB3	766.399	-1.72937	0.295565	-5.85107	4.88e-09	2.3e-08
LRP3	306.319	-1.72932	0.137884	-12.5418	4.41e-36	1.47e-34
VARS	1814.21	-1.72621	0.151437	-11.3989	4.23e-30	9.55e-29
H2AFZ	10301.7	-1.72598	0.120251	-14.3531	1.02e-46	6.2e-45
NOP2	1452.91	-1.72573	0.093514	-18.4543	4.82e-76	1.13e-73
LIN9	562.462	-1.72484	0.135838	-12.6978	6.08e-37	2.12e-35
CDK2	855.033	-1.72241	0.144119	-11.9513	6.39e-33	1.71e-31
SASS6	227.784	-1.72216	0.166442	-10.3469	4.32e-25	7.16e-24
TMEM48	1879.94	-1.72127	0.143083	-12.0299	2.47e-33	6.77e-32
TACC1	2770.49	-1.72049	0.123223	-13.9624	2.64e-44	1.33e-42
FANCD2	716.357	-1.71737	0.140685	-12.2072	2.85e-34	8.44e-33
SNORA27	16.8752	-1.71664	0.462276	-3.71346	0.000204443	0.000545987
WDR34	1802.33	-1.71572	0.128013	-13.4027	5.83e-41	2.47e-39
GEN1	867.668	-1.71488	0.126095	-13.5999	4.01e-42	1.78e-40
CDCA3	829.388	-1.71239	0.128651	-13.3104	2.01e-40	8.34e-39
RANGAP1	4292.72	-1.7117	0.128683	-13.3017	2.26e-40	9.34e-39
SKA3	979.202	-1.71145	0.135701	-12.6119	1.82e-36	6.18e-35
ARMC6	899.956	-1.71141	0.153565	-11.1446	7.61e-29	1.58e-27
HPRT1	1630.09	-1.70852	0.150779	-11.3313	9.18e-30	2.03e-28
AURKB	622.273	-1.70504	0.163689	-10.4163	2.09e-25	3.52e-24
CDK2AP1	1003.42	-1.70337	0.104062	-16.3688	3.19e-60	3.9e-58
HJURP	1012.3	-1.70107	0.144454	-11.7759	5.2e-32	1.3e-30
PGAM5	1231.91	-1.69935	0.0968264	-17.5505	5.9e-69	1.03e-66
LMNB2	3162.21	-1.69934	0.193966	-8.76102	1.93e-18	2.02e-17
POLD2	2081.86	-1.69869	0.145379	-11.6846	1.53e-31	3.74e-30
KIF23	915.463	-1.69597	0.137769	-12.3103	7.97e-35	2.48e-33
PRNP	1868.32	-1.69481	0.112519	-15.0624	2.86e-51	2.3e-49
SLC25A10	929.184	-1.69385	0.12377	-13.6855	1.24e-42	5.63e-41
DSN1	852.249	-1.6926	0.169011	-10.0147	1.31e-23	1.96e-22
TOMM5	2049.53	-1.69228	0.1431	-11.8259	2.87e-32	7.36e-31
TDGF1	26.779	-1.69199	0.330288	-5.12279	3.01e-07	1.17e-06
TTF2	919.105	-1.69039	0.122025	-13.8528	1.22e-43	5.88e-42
CADPS2	334.575	-1.68923	0.167218	-10.102	5.41e-24	8.3e-23
METTL1	286.192	-1.6848	0.138392	-12.1741	4.27e-34	1.25e-32
NT5DC2	956.709	-1.68287	0.15637	-10.7621	5.19e-27	9.68e-26
SNORA1	9.63125	-1.68006	0.593157	-2.83241	0.00461983	0.0098299
PRKDC	6446.7	-1.67959	0.133831	-12.5501	3.97e-36	1.34e-34
LRFN1	124.398	-1.67937	0.196516	-8.54574	1.28e-17	1.25e-16
PMAIP1	37.2902	-1.67752	0.299252	-5.6057	2.07e-08	9.12e-08
SNORD10	10.6877	-1.67559	0.601338	-2.78643	0.00532921	0.0112011
MFSD12	517.692	-1.67475	0.144538	-11.5869	4.8e-31	1.13e-29
ATAD3B	436.78	-1.67155	0.177758	-9.40353	5.28e-21	6.57e-20
TMEM237	159.91	-1.67113	0.173463	-9.63392	5.75e-22	7.66e-21
FAM27A	21.8321	-1.66792	0.424484	-3.92928	8.52e-05	0.000241379
TRAIP	184.387	-1.66768	0.177788	-9.38019	6.59e-21	8.14e-20
VSTM5	22.3009	-1.6657	0.428086	-3.89103	9.98e-05	0.000279994
RAD18	576.794	-1.6626	0.168479	-9.86829	5.71e-23	8.19e-22
RPL39L	632.621	-1.65998	0.137325	-12.0879	1.22e-33	3.42e-32
CENPW	440.897	-1.65721	0.167166	-9.91356	3.63e-23	5.26e-22
GJB2	1062.33	-1.65712	0.147433	-11.2398	2.6e-29	5.56e-28
MT1X	37.5166	-1.65706	0.350039	-4.73393	2.2e-06	7.71e-06
RNASEH2A	579.078	-1.6549	0.161523	-10.2456	1.24e-24	2.01e-23
SPATA5	176.53	-1.65089	0.189097	-8.73039	2.54e-18	2.62e-17
RRP15	383.109	-1.64789	0.118245	-13.9362	3.82e-44	1.89e-42
BRIX1	768.824	-1.64773	0.141659	-11.6317	2.84e-31	6.84e-30
SUV39H2	545.177	-1.6447	0.153632	-10.7055	9.6e-27	1.77e-25
PYGL	131.119	-1.64416	0.176905	-9.29399	1.49e-20	1.81e-19
SNRPA1	1894.22	-1.6439	0.0945145	-17.3931	9.31e-68	1.54e-65
CDKN3	2237.71	-1.64291	0.178366	-9.21088	3.23e-20	3.85e-19
DNAAF3	64.9224	-1.64282	0.214564	-7.65657	1.91e-14	1.48e-13
MYC	4129.71	-1.63664	0.115544	-14.1646	1.52e-45	8.39e-44
AGR2	173121	-1.63519	0.253541	-6.44939	1.12e-10	6.13e-10
SNORA16A	14.8535	-1.63353	0.491271	-3.3251	0.000883853	0.00213956
TUBB4B	10306.8	-1.63255	0.198891	-8.2083	2.24e-16	2.02e-15
DUSP7	138.983	-1.62833	0.201166	-8.09449	5.75e-16	5.02e-15
OTUB2	385.242	-1.62767	0.117137	-13.8954	6.75e-44	3.32e-42
IL27RA	98.9462	-1.62633	0.228529	-7.11649	1.11e-12	7.26e-12
SLC5A6	1636	-1.62546	0.0898946	-18.0818	4.43e-73	9.15e-71
SLBP	1458.25	-1.62338	0.119211	-13.6178	3.14e-42	1.4e-40
POLA1	552.101	-1.62296	0.180817	-8.97568	2.82e-19	3.15e-18
SNORA9	24.2436	-1.62291	0.426634	-3.80398	0.000142388	0.000389726
GSTCD	635.998	-1.62274	0.128064	-12.6713	8.52e-37	2.95e-35
SNORD17	23.7912	-1.62238	0.347503	-4.66867	3.03e-06	1.04e-05
ATP1B3	5289.65	-1.62175	0.0956663	-16.9521	1.86e-64	2.67e-62
CKS1B	2060.61	-1.61886	0.140542	-11.5187	1.06e-30	2.47e-29
CKS2	5218.96	-1.61849	0.162035	-9.98852	1.71e-23	2.53e-22
NDC80	608.558	-1.61845	0.300319	-5.38909	7.08e-08	2.94e-07
LOC388906	27.7532	-1.61813	0.408635	-3.95984	7.5e-05	0.000213862
UCK2	1969.06	-1.61812	0.115945	-13.9559	2.9e-44	1.45e-42
NOL6	1209.16	-1.61772	0.120977	-13.3722	8.79e-41	3.68e-39
TMEM194A	795.17	-1.61745	0.130864	-12.3597	4.32e-35	1.37e-33
MAGOHB	398.367	-1.61672	0.194633	-8.3065	9.86e-17	9.12e-16
GPR114	132.457	-1.61642	0.175092	-9.23183	2.66e-20	3.19e-19
POLR3H	1121.83	-1.61627	0.129807	-12.4514	1.37e-35	4.52e-34
TMPO-AS1	52.5473	-1.61627	0.270489	-5.97536	2.3e-09	1.11e-08
SPC24	95.4815	-1.61489	0.22232	-7.26379	3.76e-13	2.58e-12
TFDP1	5559.77	-1.61467	0.115782	-13.9458	3.34e-44	1.66e-42
TEX15	271.199	-1.61437	0.145371	-11.1051	1.18e-28	2.43e-27
NCAPG2	1521.93	-1.61272	0.173617	-9.28891	1.56e-20	1.9e-19
RPL22L1	1366.55	-1.61132	0.290668	-5.54351	2.96e-08	1.29e-07
SEPW1	2832.8	-1.60946	0.13964	-11.5258	9.78e-31	2.28e-29
RTN4	1108.85	-1.60886	0.119155	-13.5022	1.52e-41	6.55e-40
DNA2	371.131	-1.60484	0.19674	-8.15716	3.43e-16	3.05e-15
KPNA2	5647.51	-1.6048	0.27145	-5.91196	3.38e-09	1.61e-08
ID3	2020.66	-1.60472	0.181688	-8.83229	1.03e-18	1.09e-17
RPL36A	173.521	-1.60347	0.248236	-6.45945	1.05e-10	5.76e-10
CRY1	326.842	-1.60086	0.123688	-12.9428	2.58e-38	9.76e-37
TRAF3	289.372	-1.60031	0.163735	-9.77377	1.46e-22	2.03e-21
PLK2	104.572	-1.59902	0.198324	-8.06267	7.46e-16	6.44e-15
ZMYND19	845.099	-1.59879	0.119095	-13.4245	4.35e-41	1.84e-39
SNORA56	14.832	-1.59605	0.478697	-3.33416	0.000855564	0.00207927
GRHL1	76.9387	-1.59503	0.217294	-7.34043	2.13e-13	1.5e-12
TNFRSF11B	126.553	-1.59313	0.201145	-7.92031	2.37e-15	1.96e-14
CKLF	228.034	-1.59159	0.232559	-6.84382	7.71e-12	4.68e-11
CENPN	879.062	-1.59138	0.160178	-9.93504	2.93e-23	4.26e-22
TRMT6	773.763	-1.5908	0.122629	-12.9724	1.75e-38	6.68e-37
SPA17	172.102	-1.58638	0.182816	-8.6775	4.05e-18	4.12e-17
DKC1	3476.98	-1.58586	0.104679	-15.1497	7.61e-52	6.26e-50
KIAA1524	874.978	-1.58176	0.156598	-10.1008	5.48e-24	8.39e-23
KHK	305.825	-1.58083	0.190915	-8.28028	1.23e-16	1.13e-15
LOC642846	148.131	-1.57981	0.198593	-7.95502	1.79e-15	1.5e-14
DDX39A	2491.05	-1.57926	0.116574	-13.5473	8.22e-42	3.6e-40
PPRC1	1014.03	-1.57916	0.109296	-14.4485	2.56e-47	1.62e-45
POP1	686.047	-1.57836	0.133524	-11.8208	3.05e-32	7.78e-31
PIF1	329.474	-1.57827	0.177769	-8.87819	6.8e-19	7.32e-18
BIRC5	2414.36	-1.57713	0.182728	-8.63101	6.08e-18	6.08e-17
RFC4	1021.68	-1.57642	0.151812	-10.384	2.93e-25	4.9e-24
CSE1L	4547.85	-1.57626	0.148596	-10.6077	2.74e-26	4.92e-25
ARNTL2	528.982	-1.57394	0.113701	-13.8428	1.41e-43	6.72e-42
EIF5A	8313.35	-1.57183	0.1095	-14.3546	9.97e-47	6.09e-45
DTYMK	1251.46	-1.57009	0.136951	-11.4646	1.99e-30	4.58e-29
AIF1L	254.458	-1.56745	0.138861	-11.2879	1.51e-29	3.27e-28
ALYREF	1130.51	-1.56679	0.1477	-10.6079	2.74e-26	4.91e-25
MASTL	463.801	-1.56635	0.138559	-11.3045	1.25e-29	2.73e-28
DDX10	843.289	-1.56489	0.142335	-10.9944	4.07e-28	8.12e-27
KLK10	1611.73	-1.56486	0.112882	-13.8628	1.06e-43	5.14e-42
RFC5	518.964	-1.56422	0.13437	-11.6411	2.55e-31	6.17e-30
ARL4C	350.669	-1.56386	0.148861	-10.5055	8.15e-26	1.42e-24
CIRH1A	1314.81	-1.56351	0.10904	-14.3388	1.25e-46	7.5e-45
DNAJC9	860.328	-1.56261	0.12287	-12.7176	4.72e-37	1.67e-35
C6orf141	58.1284	-1.56071	0.309516	-5.0424	4.6e-07	1.74e-06
POLD3	2552.16	-1.56058	0.108124	-14.4332	3.2e-47	2e-45
KIFC1	1080.18	-1.55868	0.206301	-7.55537	4.18e-14	3.14e-13
DDX21	3522.06	-1.55643	0.143776	-10.8254	2.61e-27	4.93e-26
PDCD2L	551.588	-1.55612	0.123033	-12.648	1.15e-36	3.96e-35
INCENP	788.994	-1.55563	0.138512	-11.231	2.87e-29	6.11e-28
TAF1A	213.424	-1.55394	0.150767	-10.3069	6.56e-25	1.08e-23
EMG1	1028.48	-1.55363	0.116902	-13.29	2.65e-40	1.09e-38
HN1	3521.71	-1.55255	0.0984323	-15.7727	4.79e-56	4.86e-54
SUV39H1	247.958	-1.55208	0.196163	-7.91219	2.53e-15	2.09e-14
GLB1L2	3326.9	-1.5516	0.126151	-12.2995	9.12e-35	2.82e-33
CEP128	87.0653	-1.5515	0.274811	-5.64572	1.64e-08	7.3e-08
AQP5	1035.74	-1.55081	0.121203	-12.7952	1.74e-37	6.26e-36
MEX3A	146.787	-1.55064	0.212728	-7.28932	3.12e-13	2.16e-12
CEACAM6	19803.3	-1.54983	0.124956	-12.403	2.52e-35	8.19e-34
PSRC1	401.111	-1.54785	0.127894	-12.1026	1.02e-33	2.9e-32
CPNE2	200.884	-1.5471	0.173495	-8.91725	4.78e-19	5.23e-18
SNORA10	16.2804	-1.54683	0.47167	-3.27948	0.00104	0.00248275
SLC27A5	270.394	-1.54589	0.14147	-10.9273	8.53e-28	1.67e-26
SNRPG	3333.61	-1.54549	0.310389	-4.97921	6.38e-07	2.39e-06
SMC4	3540.36	-1.54516	0.129128	-11.9661	5.35e-33	1.43e-31
RFC2	1455.8	-1.54384	0.136673	-11.2959	1.38e-29	3e-28
ID4	53.5369	-1.54213	0.325979	-4.73076	2.24e-06	7.82e-06
CSTF2	670.521	-1.53994	0.124668	-12.3523	4.73e-35	1.5e-33
ZWILCH	1280.8	-1.53836	0.147318	-10.4425	1.59e-25	2.7e-24
NUP205	2240.36	-1.53821	0.111169	-13.8366	1.53e-43	7.3e-42
SLITRK6	155.598	-1.53728	0.169505	-9.0692	1.2e-19	1.38e-18
RAB23	123.896	-1.53703	0.18872	-8.14452	3.81e-16	3.37e-15
LTV1	691.753	-1.53669	0.115922	-13.2563	4.15e-40	1.69e-38
LOC100289092	12.5667	-1.53589	0.554248	-2.77113	0.00558623	0.0116958
KIF11	1152.87	-1.5349	0.293283	-5.2335	1.66e-07	6.63e-07
NXT1	879.044	-1.53348	0.123892	-12.3776	3.45e-35	1.11e-33
PARP2	598.987	-1.53271	0.158733	-9.65585	4.64e-22	6.23e-21
EXOSC2	1664.31	-1.53253	0.108343	-14.1451	2e-45	1.1e-43
CHSY1	503.335	-1.53131	0.105328	-14.5385	6.91e-48	4.51e-46
DNAJA1	2180.63	-1.53029	0.133609	-11.4535	2.26e-30	5.17e-29
CENPJ	768.7	-1.52975	0.163884	-9.33438	1.02e-20	1.24e-19
CTSC	4941.47	-1.52908	0.122967	-12.4349	1.69e-35	5.54e-34
LIG1	1519.04	-1.52874	0.151817	-10.0696	7.53e-24	1.14e-22
SMIM3	126.918	-1.52837	0.234048	-6.53014	6.57e-11	3.66e-10
ESPL1	797.938	-1.52721	0.157152	-9.71804	2.53e-22	3.46e-21
SNRNP25	871.861	-1.52633	0.12921	-11.8127	3.35e-32	8.54e-31
MAP7D3	174.866	-1.52542	0.150281	-10.1505	3.3e-24	5.19e-23
SLC25A15	1015.55	-1.52525	0.111765	-13.6469	2.11e-42	9.49e-41
SLC45A3	438.53	-1.52497	0.182192	-8.37013	5.76e-17	5.41e-16
ATR	1272.76	-1.52328	0.0907616	-16.7833	3.23e-63	4.43e-61
HIST2H2AC	16.2968	-1.52223	0.421667	-3.61004	0.000306146	0.000797345
MTHFD1	2338.86	-1.52169	0.145107	-10.4867	9.94e-26	1.72e-24
HMMR	1316.9	-1.52105	0.281795	-5.39773	6.75e-08	2.8e-07
RRP9	607.845	-1.51775	0.127559	-11.8985	1.21e-32	3.18e-31
KIF15	640.917	-1.51744	0.167352	-9.06737	1.22e-19	1.4e-18
TCOF1	1137.07	-1.51671	0.17186	-8.82524	1.09e-18	1.16e-17
CDCA2	862.822	-1.51457	0.192427	-7.87089	3.52e-15	2.88e-14
MTHFD1L	858.601	-1.51429	0.168865	-8.96746	3.03e-19	3.38e-18
DEPDC1B	376.641	-1.51356	0.178209	-8.49319	2.01e-17	1.94e-16
TMEM145	45.0742	-1.50995	0.354987	-4.25353	2.1e-05	6.5e-05
PCGF6	142.251	-1.50958	0.183813	-8.21258	2.16e-16	1.96e-15
TNFRSF10D	1688.51	-1.5094	0.127192	-11.8671	1.75e-32	4.57e-31
CCNB1	1903.44	-1.50547	0.182372	-8.25496	1.52e-16	1.39e-15
TUBB	7684.9	-1.50524	0.163057	-9.23135	2.67e-20	3.2e-19
NIP7	735.383	-1.50511	0.133925	-11.2384	2.64e-29	5.63e-28
ADA	135.456	-1.50415	0.166319	-9.04376	1.51e-19	1.72e-18
B3GALTL	231.016	-1.5032	0.137981	-10.8942	1.23e-27	2.38e-26
TACC3	1625.07	-1.5018	0.147957	-10.1502	3.31e-24	5.19e-23
TUBA1C	35501.6	-1.50162	0.122798	-12.2284	2.19e-34	6.57e-33
DNM3	130.072	-1.50112	0.218605	-6.86684	6.56e-12	4.01e-11
FAM57A	679.832	-1.50055	0.142965	-10.4959	9.02e-26	1.56e-24
BYSL	1751.81	-1.50036	0.127802	-11.7397	7.98e-32	1.98e-30
DIAPH3	736.192	-1.49931	0.315397	-4.75373	2e-06	7.02e-06
PIGW	209.113	-1.49886	0.147544	-10.1587	3.03e-24	4.79e-23
QSOX2	1747.84	-1.49834	0.10677	-14.0334	9.74e-45	5.04e-43
LOC90784	174.152	-1.49791	0.172176	-8.69987	3.32e-18	3.4e-17
TMEM173	22.249	-1.4965	0.42773	-3.49871	0.000467509	0.00118601
PRPS1	995.874	-1.49416	0.113188	-13.2007	8.69e-40	3.48e-38
CDK5R1	50.9929	-1.49393	0.270959	-5.51349	3.52e-08	1.51e-07
CCNA2	2817.37	-1.49332	0.195082	-7.65484	1.94e-14	1.5e-13
GLO1	3573.76	-1.49289	0.123469	-12.0912	1.18e-33	3.3e-32
PPAN	54.2414	-1.49206	0.287053	-5.19785	2.02e-07	7.97e-07
C9orf40	362.666	-1.49198	0.130088	-11.469	1.89e-30	4.35e-29
CYP39A1	99.0216	-1.4893	0.295704	-5.03646	4.74e-07	1.79e-06
IGFLR1	190.212	-1.48897	0.169611	-8.77872	1.65e-18	1.73e-17
LRP5L	211.122	-1.48505	0.230541	-6.44159	1.18e-10	6.44e-10
FABP5	3539.92	-1.48497	0.171176	-8.6751	4.13e-18	4.2e-17
PAPD7	587.135	-1.48492	0.096922	-15.3208	5.55e-53	4.99e-51
NUF2	1243.44	-1.48378	0.192312	-7.71548	1.21e-14	9.45e-14
PBK	1329.09	-1.48363	0.199468	-7.43791	1.02e-13	7.42e-13
MAK16	776.503	-1.48355	0.102383	-14.4902	1.4e-47	8.88e-46
DGCR11	58.4738	-1.48224	0.278119	-5.32951	9.85e-08	4.02e-07
ODC1	4708.37	-1.48174	0.0981249	-15.1006	1.61e-51	1.31e-49
CASC5	1189.89	-1.47857	0.164608	-8.98241	2.65e-19	2.97e-18
MDFI	793.86	-1.47758	0.105887	-13.9543	2.96e-44	1.48e-42
SIGMAR1	1859.26	-1.47629	0.100826	-14.642	1.52e-48	1.03e-46
EPHA4	245.561	-1.4762	0.196099	-7.52783	5.16e-14	3.85e-13
SNRPD1	2401.89	-1.47477	0.121636	-12.1245	7.83e-34	2.24e-32
TSEN15	2166.4	-1.47463	0.0995679	-14.8103	1.26e-49	9.06e-48
RUVBL2	2011.39	-1.4744	0.166836	-8.83745	9.79e-19	1.04e-17
BORA	887.794	-1.47256	0.14297	-10.2998	7.06e-25	1.16e-23
ACOT7	1177.62	-1.47055	0.142608	-10.3118	6.23e-25	1.03e-23
ITIH2	55.5409	-1.47029	0.336946	-4.36357	1.28e-05	4.07e-05
FAM72B	107.877	-1.46913	0.204001	-7.20159	5.95e-13	4.02e-12
MMD	95.5476	-1.46812	0.237918	-6.17071	6.8e-10	3.45e-09
SNORA24	22.4851	-1.4672	0.508009	-2.88814	0.00387521	0.00834331
KCNT1	62.3548	-1.46654	0.234462	-6.2549	3.98e-10	2.06e-09
ANXA10	3364.62	-1.46599	0.0925435	-15.8411	1.62e-56	1.73e-54
MON1A	222.44	-1.46596	0.189789	-7.72417	1.13e-14	8.86e-14
GCH1	279.853	-1.46358	0.145956	-10.0275	1.15e-23	1.73e-22
C11orf24	1385.56	-1.46325	0.0923007	-15.8531	1.34e-56	1.44e-54
CENPA	675.528	-1.46199	0.158371	-9.23144	2.67e-20	3.2e-19
KIAA0020	878.631	-1.46167	0.118859	-12.2974	9.35e-35	2.89e-33
UPP1	108.78	-1.4609	0.21035	-6.94505	3.78e-12	2.37e-11
AVEN	186.748	-1.46043	0.159531	-9.15449	5.46e-20	6.41e-19
GTPBP4	2455.83	-1.45963	0.130805	-11.1589	6.48e-29	1.35e-27
GEMIN4	843.977	-1.4588	0.168765	-8.64397	5.43e-18	5.45e-17
C2orf48	28.5089	-1.45806	0.347955	-4.19037	2.78e-05	8.46e-05
FAM203A	59.365	-1.45773	0.297414	-4.90134	9.52e-07	3.48e-06
TMEM138	429.51	-1.45718	0.114749	-12.6988	6e-37	2.09e-35
CDC20	1960.31	-1.45702	0.187636	-7.76517	8.15e-15	6.5e-14
SMC1A	1845.48	-1.45628	0.168103	-8.66305	4.59e-18	4.64e-17
PRMT5	1820.45	-1.45592	0.124958	-11.6513	2.26e-31	5.49e-30
KLC2	339.631	-1.45543	0.144023	-10.1055	5.22e-24	8.03e-23
CDCA7	2331.04	-1.45433	0.133499	-10.894	1.23e-27	2.38e-26
SLC27A4	1898.53	-1.45046	0.125426	-11.5643	6.25e-31	1.47e-29
NR2C2AP	498.901	-1.44738	0.131517	-11.0053	3.6e-28	7.22e-27
GTSE1	644.776	-1.4471	0.161837	-8.94168	3.83e-19	4.24e-18
ABCF2	1601.46	-1.44646	0.110267	-13.1178	2.6e-39	1.02e-37
FAM169A	112.186	-1.44621	0.202336	-7.14755	8.83e-13	5.86e-12
SNHG4	146.708	-1.44559	0.277991	-5.20015	1.99e-07	7.88e-07
SRPRB	2563.22	-1.44533	0.0960891	-15.0416	3.92e-51	3.11e-49
PDE12	502.524	-1.44497	0.143762	-10.0511	9.09e-24	1.37e-22
POLR1A	1243.43	-1.44443	0.126046	-11.4596	2.11e-30	4.83e-29
IL17RB	1398.6	-1.44112	0.155165	-9.28764	1.58e-20	1.92e-19
NOC3L	756.567	-1.4403	0.0991344	-14.5288	7.96e-48	5.18e-46
GCDH	284.63	-1.43869	0.152825	-9.41401	4.78e-21	5.99e-20
SNRPB	4606.27	-1.43823	0.120298	-11.9555	6.08e-33	1.62e-31
GNB5	97.6322	-1.43728	0.223784	-6.42261	1.34e-10	7.26e-10
SNORA4	32.5134	-1.43727	0.435907	-3.29719	0.000976573	0.00234305
TRMT61A	653.788	-1.43679	0.12697	-11.316	1.09e-29	2.41e-28
TRA2B	3245.37	-1.43529	0.10264	-13.9837	1.96e-44	9.93e-43
ADAT2	239.494	-1.43522	0.251347	-5.71011	1.13e-08	5.12e-08
DIMT1	386.118	-1.43358	0.129031	-11.1103	1.12e-28	2.29e-27
C10orf2	477.065	-1.43327	0.145709	-9.83653	7.84e-23	1.11e-21
GMPPB	334.942	-1.43241	0.160982	-8.8979	5.69e-19	6.19e-18
UNG	1411.42	-1.43125	0.142189	-10.0658	7.83e-24	1.19e-22
GPATCH4	1483.08	-1.43086	0.116533	-12.2786	1.18e-34	3.59e-33
HS3ST1	50.8236	-1.43081	0.275913	-5.18574	2.15e-07	8.48e-07
NME4	973.498	-1.42963	0.0999883	-14.298	2.25e-46	1.32e-44
SDF2L1	577.526	-1.42961	0.111626	-12.8071	1.5e-37	5.39e-36
CCT5	4577.71	-1.42932	0.144705	-9.87746	5.21e-23	7.49e-22
SNORA81	19.6332	-1.42922	0.480828	-2.97241	0.00295474	0.00650051
SNRPF	1142.18	-1.42861	0.137707	-10.3743	3.25e-25	5.41e-24
OR7E91P	18.8394	-1.42806	0.487491	-2.92942	0.00339598	0.00738572
GFOD1	152.234	-1.42608	0.19692	-7.24193	4.42e-13	3.02e-12
ABCE1	4187.12	-1.42467	0.13734	-10.3733	3.28e-25	5.46e-24
NUP88	1339.76	-1.42425	0.123832	-11.5015	1.3e-30	3.01e-29
ICMT	2376.6	-1.42412	0.116178	-12.258	1.52e-34	4.61e-33
GGCT	2341.38	-1.42344	0.100882	-14.11	3.3e-45	1.77e-43
POP5	549.191	-1.42225	0.138291	-10.2845	8.28e-25	1.35e-23
UTP15	180.142	-1.4208	0.147261	-9.64819	5e-22	6.7e-21
KNSTRN	993.551	-1.41984	0.173533	-8.18199	2.79e-16	2.5e-15
LRRC20	431.37	-1.41973	0.15794	-8.989	2.49e-19	2.8e-18
FAM86B3P	221.107	-1.41931	0.239176	-5.93417	2.95e-09	1.41e-08
PDLIM7	324.531	-1.41897	0.148278	-9.56965	1.07e-21	1.41e-20
C1QBP	3529.94	-1.41894	0.0987347	-14.3713	7.84e-47	4.8e-45
WDR43	2143.72	-1.41856	0.0814348	-17.4196	5.86e-68	9.89e-66
GNPNAT1	2077.8	-1.41614	0.143389	-9.87621	5.28e-23	7.58e-22
RTKN2	270.656	-1.41494	0.178223	-7.93915	2.04e-15	1.69e-14
FAM64A	539.343	-1.41279	0.170046	-8.30828	9.71e-17	8.99e-16
ANLN	2398.02	-1.41211	0.145445	-9.70891	2.76e-22	3.77e-21
SNORD16	35.148	-1.41154	0.351832	-4.01198	6.02e-05	0.000174579
KIF9	301.113	-1.41115	0.199477	-7.07428	1.5e-12	9.74e-12
FDX1L	163.31	-1.4109	0.168028	-8.3968	4.59e-17	4.34e-16
KRBA1	120.932	-1.41005	0.200509	-7.03231	2.03e-12	1.3e-11
PA2G4	3644.99	-1.40992	0.131941	-10.6859	1.18e-26	2.17e-25
CD47	1628.48	-1.4097	0.200283	-7.03854	1.94e-12	1.25e-11
NOP58	2242.96	-1.40962	0.105347	-13.3807	7.84e-41	3.29e-39
BUB1B	1582.43	-1.4093	0.14669	-9.60734	7.44e-22	9.87e-21
SNORA64	13.4035	-1.40802	0.497844	-2.82823	0.0046806	0.00994791
FAM89A	162.023	-1.40761	0.172843	-8.14386	3.83e-16	3.39e-15
SH2D2A	108.651	-1.4068	0.186098	-7.55945	4.05e-14	3.05e-13
UBE2C	1619.62	-1.40493	0.180863	-7.76792	7.98e-15	6.37e-14
NAA15	3790.3	-1.40445	0.139625	-10.0587	8.41e-24	1.27e-22
MKI67	4149.75	-1.40389	0.146033	-9.6135	7.01e-22	9.31e-21
TCTN2	80.9884	-1.40375	0.253364	-5.54045	3.02e-08	1.31e-07
ACTB	22755.6	-1.40297	0.133029	-10.5463	5.28e-26	9.3e-25
AP3M2	703.585	-1.40226	0.108662	-12.9047	4.23e-38	1.59e-36
DEPDC1	910.785	-1.40207	0.160338	-8.7445	2.24e-18	2.33e-17
ZC3HAV1L	57.6164	-1.40112	0.282273	-4.9637	6.92e-07	2.58e-06
PBX3	155.1	-1.40111	0.201238	-6.96245	3.34e-12	2.1e-11
CCT2	3256.45	-1.40012	0.124579	-11.2388	2.63e-29	5.62e-28
STEAP3	1048.42	-1.3997	0.12048	-11.6177	3.35e-31	8.03e-30
PFN2	73.4141	-1.39963	0.220869	-6.33692	2.34e-10	1.24e-09
TUBA1A	48.3716	-1.3993	0.303231	-4.61463	3.94e-06	1.33e-05
POLE	1182.16	-1.39923	0.139935	-9.99918	1.54e-23	2.29e-22
ASPH	10808	-1.3988	0.120247	-11.6327	2.81e-31	6.77e-30
CCDC74A	43.0322	-1.39819	0.340167	-4.11031	3.95e-05	0.000117791
SLC25A19	282.998	-1.39816	0.135239	-10.3385	4.72e-25	7.81e-24
MMACHC	165.633	-1.39543	0.176905	-7.88798	3.07e-15	2.52e-14
TMPO	3583.04	-1.39309	0.142555	-9.7723	1.48e-22	2.06e-21
PTRF	404.862	-1.39286	0.191432	-7.27599	3.44e-13	2.37e-12
NUP62CL	190.431	-1.39207	0.206025	-6.75679	1.41e-11	8.37e-11
PKD2	140.09	-1.39097	0.203041	-6.85072	7.35e-12	4.47e-11
XXYLT1	250.579	-1.3892	0.143982	-9.64848	4.99e-22	6.68e-21
SSX2IP	204.284	-1.38873	0.16583	-8.37443	5.55e-17	5.22e-16
TRPM2	671.982	-1.38845	0.137949	-10.065	7.89e-24	1.19e-22
CAD	1323.47	-1.38808	0.115135	-12.0561	1.8e-33	4.98e-32
SPDL1	598.331	-1.38796	0.142166	-9.76294	1.62e-22	2.25e-21
SLC1A4	593.795	-1.3876	0.12618	-10.9969	3.95e-28	7.92e-27
LBR	3811.02	-1.38723	0.119188	-11.639	2.61e-31	6.32e-30
TNFRSF10A	335.438	-1.38547	0.121613	-11.3925	4.56e-30	1.03e-28
RHEBL1	81.3741	-1.38492	0.244741	-5.6587	1.53e-08	6.79e-08
ITGA5	72.701	-1.38462	0.208333	-6.64619	3.01e-11	1.73e-10
OSMR	194.818	-1.38235	0.173814	-7.95302	1.82e-15	1.52e-14
PRKCDBP	15.9513	-1.38077	0.508678	-2.71443	0.00663896	0.0136991
NUP35	417.455	-1.38052	0.146761	-9.40658	5.13e-21	6.39e-20
PUSL1	391.789	-1.38019	0.134996	-10.224	1.55e-24	2.5e-23
RHPN1	570.258	-1.38012	0.183159	-7.53511	4.88e-14	3.65e-13
TMEM194B	107.959	-1.37986	0.206994	-6.66619	2.63e-11	1.52e-10
KRT7	37.5928	-1.37982	0.278568	-4.95327	7.3e-07	2.71e-06
CDC42EP2	344.469	-1.37964	0.176033	-7.83738	4.6e-15	3.72e-14
HSPA14	1223.99	-1.37959	0.130079	-10.6058	2.8e-26	5.01e-25
UTP11L	778.999	-1.37929	0.132122	-10.4395	1.64e-25	2.78e-24
ATP5G1	6499.2	-1.37638	0.132766	-10.3669	3.51e-25	5.83e-24
RACGAP1	2233.88	-1.37538	0.181711	-7.56906	3.76e-14	2.85e-13
JAG1	2808.08	-1.37489	0.121581	-11.3084	1.19e-29	2.62e-28
SPAG5	1545.32	-1.37484	0.14834	-9.26815	1.89e-20	2.29e-19
LRP4	93.8785	-1.37469	0.313036	-4.39148	1.13e-05	3.61e-05
KRT18	16357.5	-1.37435	0.155707	-8.82651	1.08e-18	1.14e-17
TBC1D30	383.305	-1.37429	0.121805	-11.2827	1.6e-29	3.46e-28
FAT1	3653.02	-1.37379	0.155509	-8.83417	1.01e-18	1.07e-17
FOXRED2	971.909	-1.37311	0.136754	-10.0407	1.01e-23	1.52e-22
C9orf142	1082.58	-1.37174	0.109969	-12.4739	1.04e-35	3.44e-34
TTK	781.537	-1.37079	0.322085	-4.25598	2.08e-05	6.43e-05
KIF18A	545.245	-1.36993	0.207983	-6.58675	4.5e-11	2.55e-10
NUP188	2254.82	-1.36982	0.118122	-11.5966	4.29e-31	1.02e-29
CFL2	195.521	-1.36756	0.172	-7.95095	1.85e-15	1.55e-14
NHP2	1919.66	-1.36537	0.110368	-12.3711	3.74e-35	1.2e-33
PDSS1	363.873	-1.36486	0.137804	-9.90432	3.99e-23	5.74e-22
SH2D5	58.1374	-1.3644	0.23881	-5.71334	1.11e-08	5.03e-08
WEE1	798.747	-1.36402	0.122669	-11.1195	1.01e-28	2.07e-27
MIS18BP1	656.568	-1.3625	0.143907	-9.46794	2.85e-21	3.65e-20
AURKA	2305.06	-1.36136	0.161549	-8.42695	3.55e-17	3.38e-16
CXCL3	150.864	-1.36102	0.187428	-7.26154	3.83e-13	2.62e-12
FASN	2576.42	-1.36082	0.159294	-8.54282	1.31e-17	1.28e-16
CACYBP	3412.76	-1.36074	0.114615	-11.8723	1.65e-32	4.3e-31
LRRC59	6183.38	-1.36043	0.126315	-10.7702	4.76e-27	8.9e-26
DGCR8	1265.13	-1.36028	0.119324	-11.4	4.18e-30	9.45e-29
KCNJ2	84.6612	-1.35984	0.221615	-6.13605	8.46e-10	4.27e-09
WDR77	1215.28	-1.3585	0.0894469	-15.1878	4.26e-52	3.64e-50
UBXN11	258.476	-1.35825	0.196638	-6.90736	4.94e-12	3.05e-11
FKBP4	3961.74	-1.35737	0.142429	-9.53017	1.57e-21	2.04e-20
GTF3A	5951.11	-1.35693	0.118394	-11.4612	2.07e-30	4.75e-29
RAD51C	446.837	-1.35664	0.114537	-11.8445	2.3e-32	5.94e-31
DNAJC10	2483.02	-1.356	0.0812504	-16.6891	1.57e-62	2.07e-60
SURF2	688.076	-1.35505	0.12411	-10.9181	9.44e-28	1.84e-26
NUDT15	923.578	-1.35423	0.126292	-10.7231	7.93e-27	1.47e-25
COPRS	424.24	-1.35383	0.117429	-11.5289	9.44e-31	2.2e-29
CCDC137	576.833	-1.35198	0.124515	-10.858	1.83e-27	3.5e-26
INPP1	360.046	-1.35137	0.127322	-10.6138	2.57e-26	4.62e-25
ENTPD1	431.183	-1.3512	0.113602	-11.8942	1.27e-32	3.34e-31
DONSON	598.374	-1.35112	0.112224	-12.0395	2.2e-33	6.08e-32
CCT6A	6284.42	-1.35033	0.0946324	-14.2692	3.41e-46	1.95e-44
CCDC18	227.611	-1.34801	0.15541	-8.67394	4.17e-18	4.24e-17
IFRD2	1632.01	-1.34767	0.108167	-12.4592	1.25e-35	4.12e-34
FBF1	212.275	-1.34761	0.17404	-7.74308	9.7e-15	7.68e-14
POLR2L	1895.95	-1.34733	0.132002	-10.2068	1.85e-24	2.96e-23
EXOSC8	1441.64	-1.34717	0.125143	-10.7651	5.03e-27	9.4e-26
ACER3	929.513	-1.34691	0.0941761	-14.3021	2.12e-46	1.25e-44
TNPO2	1412.44	-1.34668	0.0961779	-14.002	1.52e-44	7.75e-43
DHODH	302.844	-1.34588	0.142882	-9.4195	4.53e-21	5.69e-20
FAM72D	165.629	-1.34531	0.169197	-7.95118	1.85e-15	1.54e-14
GLT25D2	377.886	-1.34528	0.141616	-9.49952	2.11e-21	2.71e-20
KIF22	1073.26	-1.3443	0.127827	-10.5165	7.25e-26	1.26e-24
NACC1	848.604	-1.34374	0.157709	-8.52038	1.59e-17	1.54e-16
MTERFD1	1064.1	-1.34299	0.126272	-10.6357	2.03e-26	3.67e-25
EPB41L2	2281.2	-1.34288	0.138693	-9.68237	3.58e-22	4.83e-21
CDKL1	43.7651	-1.34241	0.320171	-4.19279	2.76e-05	8.38e-05
NUP155	1123.57	-1.34236	0.0900305	-14.91	2.84e-50	2.14e-48
TMA16	413.079	-1.34122	0.149895	-8.94769	3.63e-19	4.02e-18
C1QTNF1	68.8485	-1.33854	0.269441	-4.96782	6.77e-07	2.53e-06
HES6	70.1326	-1.33844	0.236301	-5.66416	1.48e-08	6.6e-08
MATK	115.289	-1.33844	0.195832	-6.83464	8.22e-12	4.99e-11
DHX37	547.545	-1.33817	0.137288	-9.74716	1.9e-22	2.61e-21
EIF2B3	525.888	-1.33686	0.127901	-10.4523	1.43e-25	2.44e-24
POLR1B	1096.91	-1.33409	0.126026	-10.5858	3.47e-26	6.17e-25
SRSF7	2986.1	-1.3337	0.141666	-9.41437	4.76e-21	5.97e-20
JAG2	295.673	-1.33234	0.179086	-7.43964	1.01e-13	7.34e-13
PDIA4	6763.82	-1.33202	0.130806	-10.1832	2.36e-24	3.75e-23
NASP	2257.33	-1.33119	0.0946119	-14.07	5.81e-45	3.05e-43
C19orf57	42.2143	-1.33078	0.348375	-3.81997	0.000133466	0.000366565
CYCS	10812.9	-1.32907	0.113559	-11.7038	1.22e-31	3.01e-30
PAK6	110.714	-1.32906	0.207578	-6.40269	1.53e-10	8.23e-10
EMP1	619.043	-1.32722	0.116324	-11.4096	3.74e-30	8.47e-29
TFAM	1246.48	-1.3265	0.120174	-11.0382	2.5e-28	5.05e-27
MIR31HG	36.8322	-1.32537	0.310457	-4.26908	1.96e-05	6.09e-05
TCERG1	1347.47	-1.3251	0.150563	-8.80095	1.36e-18	1.43e-17
PTRH2	1123.65	-1.32474	0.110764	-11.9601	5.75e-33	1.54e-31
CCND1	4847.01	-1.32375	0.149337	-8.86421	7.71e-19	8.26e-18
NUDC	2322.93	-1.32193	0.132132	-10.0047	1.45e-23	2.17e-22
OIP5	782.01	-1.32148	0.19703	-6.70698	1.99e-11	1.16e-10
EIF2S1	2474.16	-1.3187	0.118242	-11.1525	6.96e-29	1.45e-27
NOC2L	1908.86	-1.31809	0.115856	-11.377	5.44e-30	1.22e-28
FXN	492.151	-1.3172	0.106979	-12.3127	7.74e-35	2.41e-33
TGFBR3	224.296	-1.31691	0.132765	-9.91908	3.44e-23	4.98e-22
P2RY2	150.697	-1.31653	0.180961	-7.27525	3.46e-13	2.38e-12
NKD2	326.312	-1.31643	0.15902	-8.27834	1.25e-16	1.15e-15
C17orf89	219.469	-1.31483	0.162869	-8.07289	6.87e-16	5.95e-15
MRPL50	2093.31	-1.3132	0.139501	-9.41353	4.8e-21	6.01e-20
HDAC4	275.293	-1.31232	0.15745	-8.33482	7.76e-17	7.23e-16
ARHGAP11A	1952.6	-1.31191	0.162976	-8.04973	8.3e-16	7.13e-15
DLEU1	433.547	-1.31186	0.151291	-8.67107	4.28e-18	4.34e-17
MKI67IP	1045.42	-1.31147	0.124203	-10.5591	4.61e-26	8.13e-25
PLK1	1352.54	-1.31116	0.174965	-7.49385	6.69e-14	4.94e-13
FAM86DP	350.619	-1.31055	0.120395	-10.8854	1.35e-27	2.61e-26
IMP4	939.293	-1.31028	0.122149	-10.727	7.61e-27	1.41e-25
GLA	915.71	-1.31011	0.0911554	-14.3722	7.73e-47	4.75e-45
HAT1	2200.31	-1.30965	0.138736	-9.43988	3.73e-21	4.71e-20
MSTO1	95.9587	-1.30961	0.216502	-6.04896	1.46e-09	7.19e-09
PARPBP	585.255	-1.30907	0.169433	-7.72619	1.11e-14	8.73e-14
DHFR	647.381	-1.30742	0.202102	-6.46912	9.86e-11	5.42e-10
DNAH14	323.648	-1.30689	0.145413	-8.98742	2.53e-19	2.84e-18
FLRT3	361.3	-1.30652	0.180872	-7.22348	5.07e-13	3.44e-12
CENPH	192.55	-1.30546	0.179088	-7.28947	3.11e-13	2.16e-12
CENPE	997.273	-1.30452	0.147256	-8.85888	8.08e-19	8.66e-18
TIMM10	739.682	-1.30428	0.124242	-10.4979	8.83e-26	1.53e-24
COA1	1486.49	-1.30383	0.117119	-11.1326	8.71e-29	1.8e-27
HIST1H2BJ	26.6177	-1.30377	0.325254	-4.00849	6.11e-05	0.000176965
FAM72A	63.854	-1.30377	0.21791	-5.98304	2.19e-09	1.06e-08
SCARNA12	65.6356	-1.30332	0.327599	-3.97841	6.94e-05	0.000198842
MZT1	1056.17	-1.3033	0.119851	-10.8743	1.53e-27	2.93e-26
LDHA	12837.8	-1.30227	0.119366	-10.9099	1.03e-27	2.01e-26
SENP3	163.455	-1.30132	0.176822	-7.35952	1.85e-13	1.31e-12
PDF	35.7493	-1.30001	0.343806	-3.78124	0.000156048	0.00042461
ROR1	168.529	-1.29926	0.153066	-8.48823	2.1e-17	2.02e-16
IRS1	319.382	-1.29806	0.126987	-10.2219	1.58e-24	2.55e-23
RBFA	276.477	-1.2973	0.131653	-9.85393	6.59e-23	9.41e-22
SAC3D1	170.612	-1.29599	0.224964	-5.76089	8.37e-09	3.84e-08
GRWD1	1317.6	-1.29564	0.157472	-8.2278	1.91e-16	1.73e-15
KIF14	459.48	-1.29538	0.193556	-6.69255	2.19e-11	1.28e-10
CTU2	273.094	-1.29535	0.167807	-7.71928	1.17e-14	9.2e-14
MIS12	613.668	-1.29507	0.14204	-9.11765	7.68e-20	8.93e-19
ZNF593	620.899	-1.29463	0.106651	-12.139	6.57e-34	1.9e-32
SAP30	186.482	-1.29408	0.180065	-7.18673	6.64e-13	4.45e-12
GEMIN2	405.9	-1.29407	0.160813	-8.04703	8.48e-16	7.29e-15
CEP55	1064.71	-1.29352	0.1743	-7.42122	1.16e-13	8.39e-13
UFD1L	2236.54	-1.29254	0.108856	-11.8739	1.62e-32	4.23e-31
SFXN2	547.717	-1.29167	0.137737	-9.37785	6.73e-21	8.31e-20
KIF20B	737.114	-1.2916	0.173409	-7.44827	9.46e-14	6.89e-13
MND1	195.232	-1.29138	0.195099	-6.6191	3.61e-11	2.06e-10
HIGD1A	2136.58	-1.29054	0.127616	-10.1127	4.85e-24	7.49e-23
PLAUR	994.432	-1.28983	0.0910041	-14.1733	1.34e-45	7.47e-44
CHORDC1	1307.87	-1.28852	0.0939473	-13.7153	8.22e-43	3.79e-41
RRP1	862.28	-1.28747	0.121365	-10.6082	2.73e-26	4.9e-25
POMT2	436.256	-1.28465	0.119705	-10.7318	7.22e-27	1.34e-25
TIMM8A	655.087	-1.28441	0.146886	-8.74428	2.24e-18	2.33e-17
PASK	413.199	-1.28415	0.156972	-8.18073	2.82e-16	2.52e-15
PRMT1	3751.07	-1.28391	0.104424	-12.2952	9.61e-35	2.96e-33
ITGB3BP	717.424	-1.28265	0.188104	-6.81883	9.18e-12	5.54e-11
CLN6	1393.51	-1.28238	0.124076	-10.3354	4.88e-25	8.06e-24
TMEM52	193.322	-1.28165	0.194258	-6.59768	4.18e-11	2.37e-10
MEMO1	630.266	-1.28143	0.121287	-10.5652	4.32e-26	7.63e-25
MICAL2	797.995	-1.28007	0.119951	-10.6717	1.38e-26	2.52e-25
SGCB	105.253	-1.27847	0.232586	-5.49677	3.87e-08	1.65e-07
TSR1	1337.94	-1.27843	0.098364	-12.9969	1.27e-38	4.9e-37
AKR1B10	62839.7	-1.27272	0.150931	-8.43246	3.38e-17	3.23e-16
METAP1D	246.07	-1.27245	0.140294	-9.06988	1.19e-19	1.37e-18
SIPA1L2	95.8262	-1.27061	0.26417	-4.80982	1.51e-06	5.38e-06
TEAD4	538.114	-1.27042	0.124494	-10.2047	1.89e-24	3.03e-23
RPGRIP1L	111.337	-1.27032	0.175586	-7.2347	4.67e-13	3.18e-12
TPX2	4012.62	-1.26943	0.280077	-4.53245	5.83e-06	1.94e-05
OSR1	48.2326	-1.26895	0.276286	-4.59288	4.37e-06	1.47e-05
TMEM201	570.756	-1.26854	0.139103	-9.11943	7.55e-20	8.79e-19
POLE3	3619.73	-1.26852	0.117008	-10.8413	2.19e-27	4.17e-26
SGOL2	627.64	-1.26845	0.205252	-6.17993	6.41e-10	3.27e-09
CDT1	392.969	-1.26789	0.176096	-7.20001	6.02e-13	4.07e-12
KIAA0101	1340.7	-1.26644	0.204497	-6.19293	5.91e-10	3.02e-09
AKR1B1	118.99	-1.26584	0.243714	-5.19396	2.06e-07	8.13e-07
MARS2	496.981	-1.26524	0.113746	-11.1234	9.65e-29	1.99e-27
PM20D2	571.232	-1.26368	0.156587	-8.07014	7.02e-16	6.07e-15
DCUN1D5	855.953	-1.26361	0.102139	-12.3715	3.73e-35	1.2e-33
YRDC	427.811	-1.26279	0.105093	-12.0159	2.93e-33	7.98e-32
MESDC1	292.746	-1.26229	0.145206	-8.69309	3.53e-18	3.6e-17
LYRM4	489.402	-1.26218	0.115385	-10.9389	7.51e-28	1.48e-26
CRABP2	91.6292	-1.26098	0.198408	-6.35545	2.08e-10	1.11e-09
TOPBP1	2105.72	-1.26038	0.105637	-11.9312	8.14e-33	2.16e-31
SLC28A3	481.841	-1.25956	0.390747	-3.22346	0.0012665	0.00298427
NUP93	912.867	-1.25901	0.137097	-9.18338	4.18e-20	4.95e-19
CDCA8	1015.02	-1.25751	0.158777	-7.91996	2.38e-15	1.97e-14
RRAS2	382.34	-1.25733	0.1371	-9.17091	4.69e-20	5.53e-19
EIF3B	3684.43	-1.2568	0.122244	-10.2811	8.58e-25	1.4e-23
RELL2	90.653	-1.25662	0.229416	-5.47745	4.31e-08	1.83e-07
COQ2	459.623	-1.25578	0.146166	-8.59143	8.59e-18	8.49e-17
KLHL18	363.764	-1.25543	0.144341	-8.69768	3.39e-18	3.47e-17
HSPA2	215.735	-1.25332	0.260575	-4.80981	1.51e-06	5.38e-06
TMEM243	50.8428	-1.25304	0.253325	-4.94639	7.56e-07	2.8e-06
DPH2	861.78	-1.25239	0.101472	-12.3422	5.37e-35	1.69e-33
ABCC1	1010.73	-1.25184	0.119207	-10.5014	8.51e-26	1.48e-24
CENPV	3007.15	-1.25099	0.0982032	-12.7388	3.6e-37	1.28e-35
NOLC1	2777.27	-1.25046	0.173968	-7.18792	6.58e-13	4.41e-12
C5orf34	87.315	-1.2504	0.228724	-5.46684	4.58e-08	1.94e-07
TEX40	12.3824	-1.25017	0.493935	-2.53104	0.0113723	0.0224122
AFG3L1P	440.348	-1.25013	0.171741	-7.27914	3.36e-13	2.32e-12
APITD1	94.6367	-1.24907	0.188009	-6.64365	3.06e-11	1.76e-10
CCDC150	141.145	-1.24745	0.293539	-4.24971	2.14e-05	6.6e-05
KRT16	222.594	-1.24698	0.155286	-8.0302	9.73e-16	8.31e-15
CAPN8	1663.58	-1.2467	0.326838	-3.81444	0.000136491	0.000374382
PSMD1	2295.74	-1.24554	0.12327	-10.1041	5.3e-24	8.14e-23
UBE2N	2027.51	-1.24528	0.122783	-10.1421	3.59e-24	5.62e-23
RIF1	1032.45	-1.24449	0.0882485	-14.1021	3.69e-45	1.96e-43
PRMT3	1386.01	-1.24307	0.108861	-11.4189	3.36e-30	7.62e-29
EXOSC9	491.826	-1.24131	0.13949	-8.89891	5.64e-19	6.14e-18
GLT25D1	2767.05	-1.24126	0.102659	-12.0911	1.18e-33	3.3e-32
HBEGF	130.262	-1.24102	0.200243	-6.19757	5.73e-10	2.94e-09
IRAK1	6034.69	-1.2408	0.12625	-9.82815	8.52e-23	1.2e-21
CPT1C	64.4784	-1.24009	0.232694	-5.32929	9.86e-08	4.02e-07
STRA13	2602.46	-1.23988	0.140521	-8.82343	1.11e-18	1.18e-17
HSPD1	9073.47	-1.23975	0.112179	-11.0515	2.16e-28	4.37e-27
MYBL1	81.2581	-1.23963	0.231521	-5.35429	8.59e-08	3.52e-07
GCSH	307.915	-1.23933	0.180961	-6.84859	7.46e-12	4.53e-11
SNORA3	12.3333	-1.23807	0.553235	-2.23788	0.0252289	0.0459252
RNASEH1	720.044	-1.23751	0.10259	-12.0627	1.66e-33	4.62e-32
CEP72	202.666	-1.23694	0.159654	-7.74758	9.37e-15	7.43e-14
EXTL2	211.924	-1.23644	0.152742	-8.09499	5.73e-16	5e-15
CPNE7	548.312	-1.23603	0.157087	-7.86845	3.59e-15	2.93e-14
PHLDA1	1102.47	-1.23568	0.142263	-8.68588	3.76e-18	3.83e-17
NOP14	1304.61	-1.23523	0.126543	-9.76138	1.65e-22	2.28e-21
RAB3B	489.692	-1.23516	0.126061	-9.79809	1.15e-22	1.61e-21
ENOPH1	2059.67	-1.23465	0.118054	-10.4584	1.34e-25	2.3e-24
NAA50	3875.02	-1.2336	0.146659	-8.41135	4.05e-17	3.86e-16
FAM178B	419.914	-1.2333	0.157506	-7.83014	4.87e-15	3.94e-14
DEPDC4	20.452	-1.23296	0.395369	-3.1185	0.00181773	0.00416799
RPS6KA4	1069.74	-1.2328	0.129502	-9.51951	1.74e-21	2.25e-20
C2orf69	207.159	-1.23156	0.161325	-7.63407	2.27e-14	1.75e-13
UGT8	2173.79	-1.22972	0.139231	-8.83225	1.03e-18	1.09e-17
DUS3L	427.63	-1.22872	0.133159	-9.22749	2.77e-20	3.32e-19
FOXM1	2470.31	-1.22733	0.158408	-7.74793	9.34e-15	7.41e-14
UCHL5	1329.6	-1.22662	0.132932	-9.22738	2.77e-20	3.32e-19
PKM	30189	-1.22639	0.163737	-7.49	6.89e-14	5.07e-13
RAN	6402.01	-1.2261	0.0997806	-12.288	1.05e-34	3.21e-33
ATF5	354.891	-1.22585	0.144861	-8.46227	2.62e-17	2.52e-16
DERL3	167.802	-1.22473	0.195015	-6.2802	3.38e-10	1.77e-09
RIOK1	630.135	-1.22425	0.139997	-8.74485	2.23e-18	2.32e-17
SRPK1	1762.19	-1.22413	0.116812	-10.4795	1.07e-25	1.85e-24
SOCS4	629.033	-1.2241	0.117583	-10.4105	2.22e-25	3.74e-24
SLIRP	2309.97	-1.22401	0.18632	-6.5694	5.05e-11	2.84e-10
TUBB2A	87.2233	-1.22281	0.255402	-4.78778	1.69e-06	5.97e-06
SFXN1	1148.36	-1.22188	0.120235	-10.1625	2.92e-24	4.61e-23
MPZL1	3572.01	-1.22106	0.108488	-11.2553	2.18e-29	4.7e-28
PAQR5	398.496	-1.21929	0.136458	-8.93532	4.06e-19	4.49e-18
ERI1	799.666	-1.21922	0.143558	-8.49288	2.02e-17	1.95e-16
AP1S2	46.2753	-1.21904	0.300968	-4.0504	5.11e-05	0.000150015
FADS1	216.844	-1.21902	0.173355	-7.03195	2.04e-12	1.3e-11
TMEM126B	2406.04	-1.21891	0.151251	-8.05884	7.7e-16	6.63e-15
DUT	1360.52	-1.21726	0.135856	-8.95997	3.25e-19	3.61e-18
NOC4L	314.87	-1.21723	0.144165	-8.44327	3.09e-17	2.95e-16
OTUD6B	512.034	-1.21715	0.121867	-9.98751	1.73e-23	2.55e-22
GNL3	2386.07	-1.21705	0.0864626	-14.0761	5.33e-45	2.81e-43
IPO11	283.253	-1.21616	0.165058	-7.3681	1.73e-13	1.23e-12
SRSF2	4101.84	-1.21581	0.138352	-8.78777	1.53e-18	1.6e-17
NSUN2	1793.34	-1.2158	0.096145	-12.6455	1.18e-36	4.07e-35
TTLL12	1644.21	-1.21536	0.166425	-7.30277	2.82e-13	1.97e-12
TIMM50	1914.26	-1.21524	0.0944955	-12.8603	7.53e-38	2.77e-36
MRPL42	1431.45	-1.21471	0.119001	-10.2076	1.83e-24	2.95e-23
BEND3	316.734	-1.21176	0.154228	-7.85698	3.94e-15	3.2e-14
ENO1	16084	-1.21036	0.151876	-7.96944	1.59e-15	1.34e-14
FAM104B	189.599	-1.21003	0.175681	-6.88765	5.67e-12	3.49e-11
SCFD2	674.117	-1.20989	0.17515	-6.90771	4.93e-12	3.05e-11
TFF2	348.279	-1.20943	0.160646	-7.52851	5.13e-14	3.83e-13
RNGTT	410.919	-1.208	0.161225	-7.49266	6.75e-14	4.98e-13
FAM155B	190.703	-1.20773	0.180643	-6.68573	2.3e-11	1.33e-10
TUBB3	103.064	-1.20681	0.225253	-5.35759	8.43e-08	3.46e-07
FAM3D	331.663	-1.20607	0.244651	-4.92975	8.23e-07	3.04e-06
SCCPDH	1157.97	-1.20527	0.114491	-10.5272	6.47e-26	1.13e-24
EXOSC3	1135.71	-1.20462	0.0949111	-12.6921	6.54e-37	2.27e-35
GPN3	523.977	-1.20401	0.146829	-8.2001	2.4e-16	2.16e-15
RNASEH2B	1155.65	-1.20143	0.128046	-9.3828	6.42e-21	7.96e-20
HMGB1	7645.93	-1.20043	0.10928	-10.9849	4.52e-28	8.99e-27
TWISTNB	1004.82	-1.20019	0.140715	-8.52921	1.47e-17	1.43e-16
E2F8	860.415	-1.19934	0.164132	-7.30715	2.73e-13	1.91e-12
ELOVL5	139.814	-1.19851	0.195078	-6.14375	8.06e-10	4.07e-09
PHLPP2	178.993	-1.19764	0.15573	-7.69049	1.47e-14	1.14e-13
GLRX2	399.257	-1.19746	0.125916	-9.51	1.91e-21	2.46e-20
RAI14	357.203	-1.1967	0.122622	-9.7592	1.68e-22	2.33e-21
C11orf83	413.411	-1.19445	0.130579	-9.14735	5.83e-20	6.84e-19
MGME1	557.326	-1.19365	0.134225	-8.89294	5.95e-19	6.46e-18
TIMM23	1065.72	-1.19305	0.113209	-10.5384	5.74e-26	1.01e-24
CKAP2L	692.894	-1.19286	0.134779	-8.85046	8.72e-19	9.32e-18
BZW1	2149.26	-1.19219	0.0907593	-13.1358	2.05e-39	8.14e-38
TESC	2248.39	-1.19214	0.079935	-14.9139	2.68e-50	2.03e-48
WHSC1	2744.45	-1.19159	0.119265	-9.99115	1.67e-23	2.47e-22
DCTPP1	1602.73	-1.19157	0.114286	-10.4262	1.88e-25	3.19e-24
RCL1	448.34	-1.19128	0.13138	-9.06747	1.22e-19	1.4e-18
AMIGO1	45.2647	-1.19074	0.283678	-4.1975	2.7e-05	8.22e-05
STX2	108.019	-1.1907	0.172823	-6.88968	5.59e-12	3.44e-11
SETD8	667.417	-1.1906	0.102673	-11.596	4.32e-31	1.02e-29
NSMF	4592.46	-1.19027	0.0830048	-14.3398	1.23e-46	7.42e-45
NUPL1	1984.51	-1.18982	0.102739	-11.581	5.14e-31	1.21e-29
CMTM7	65.1237	-1.1875	0.238131	-4.98677	6.14e-07	2.3e-06
GART	3568.66	-1.18743	0.109381	-10.856	1.87e-27	3.57e-26
COTL1	2092.58	-1.18678	0.114092	-10.4019	2.43e-25	4.09e-24
NAA10	1923.2	-1.18648	0.0859067	-13.8112	2.18e-43	1.03e-41
IQCH	75.1066	-1.18637	0.248943	-4.76561	1.88e-06	6.63e-06
BRI3BP	395.234	-1.18629	0.11707	-10.1332	3.94e-24	6.14e-23
CRELD2	804.152	-1.18511	0.116211	-10.1979	2.03e-24	3.24e-23
POLR1C	2954.22	-1.18464	0.0859495	-13.783	3.23e-43	1.5e-41
SMC2	1797	-1.18463	0.16369	-7.23705	4.59e-13	3.12e-12
SNORA62	16.4906	-1.18379	0.449492	-2.63363	0.00844783	0.0170857
HNRNPA3	6544.28	-1.18377	0.101167	-11.7011	1.26e-31	3.1e-30
SCO1	956.3	-1.18241	0.117304	-10.0799	6.78e-24	1.03e-22
DEK	2819.02	-1.18141	0.156191	-7.56389	3.91e-14	2.96e-13
ZDHHC2	174.906	-1.18051	0.157936	-7.47459	7.74e-14	5.67e-13
XYLT1	295.084	-1.1794	0.141032	-8.36267	6.13e-17	5.75e-16
WDR3	1369.77	-1.17902	0.125366	-9.40463	5.22e-21	6.5e-20
IPO9	2074.79	-1.17897	0.105686	-11.1554	6.74e-29	1.41e-27
USP14	1262.41	-1.17877	0.115214	-10.2311	1.44e-24	2.33e-23
TMEM109	1217.2	-1.17834	0.1198	-9.8359	7.89e-23	1.12e-21
TMEM231	40.1347	-1.17778	0.292276	-4.02968	5.59e-05	0.000162731
HEATR2	478.302	-1.17771	0.138072	-8.52967	1.47e-17	1.43e-16
SNORD76	57.688	-1.17671	0.35888	-3.27883	0.00104237	0.002487
TAF4B	154.584	-1.17657	0.184471	-6.37805	1.79e-10	9.58e-10
BUB1	1275.07	-1.17491	0.202066	-5.81447	6.08e-09	2.83e-08
LINC00641	162.244	-1.17407	0.16996	-6.90792	4.92e-12	3.04e-11
CLCF1	260.988	-1.17401	0.154503	-7.59861	2.99e-14	2.28e-13
GPR180	718.015	-1.17371	0.138842	-8.45356	2.83e-17	2.71e-16
SEH1L	4778.82	-1.17194	0.0940191	-12.4649	1.16e-35	3.84e-34
CADPS	272.799	-1.1717	0.175278	-6.68483	2.31e-11	1.34e-10
NUDCD1	1418.42	-1.1709	0.119497	-9.79853	1.14e-22	1.6e-21
CEP152	449.067	-1.17029	0.161653	-7.23952	4.5e-13	3.07e-12
SLC25A17	740.904	-1.17021	0.110671	-10.5738	3.94e-26	6.97e-25
C11orf48	1215.17	-1.17007	0.106302	-11.0071	3.53e-28	7.09e-27
CCT3	9200.67	-1.16972	0.117503	-9.95486	2.4e-23	3.52e-22
NUSAP1	3559.03	-1.16904	0.196348	-5.95391	2.62e-09	1.26e-08
DOCK11	245.535	-1.16837	0.157628	-7.41221	1.24e-13	8.96e-13
CDKN2D	175.138	-1.16737	0.194877	-5.99029	2.09e-09	1.02e-08
MRPL17	1595.42	-1.16731	0.102045	-11.4391	2.67e-30	6.08e-29
KDM2B	353.872	-1.16725	0.111948	-10.4268	1.87e-25	3.17e-24
NEDD1	439.205	-1.16659	0.129705	-8.99415	2.38e-19	2.68e-18
HNRNPR	3181.87	-1.1665	0.154823	-7.53445	4.9e-14	3.67e-13
CCDC64	439.696	-1.16646	0.131506	-8.87003	7.31e-19	7.86e-18
EIF3J	2740.68	-1.16607	0.122496	-9.51931	1.74e-21	2.25e-20
CCDC68	196.641	-1.16575	0.151089	-7.71562	1.2e-14	9.44e-14
MRPL52	1188.96	-1.16525	0.126403	-9.21852	3.01e-20	3.59e-19
CLPB	726.68	-1.16525	0.134299	-8.67656	4.08e-18	4.15e-17
PSME3	5003.47	-1.16459	0.096026	-12.1279	7.52e-34	2.15e-32
UCHL3	2057.52	-1.1638	0.13317	-8.7392	2.35e-18	2.43e-17
LYPD6	87.6791	-1.16283	0.22246	-5.22713	1.72e-07	6.86e-07
GPRIN1	269.7	-1.16242	0.184671	-6.29456	3.08e-10	1.62e-09
ANKRD13D	539.289	-1.16142	0.126833	-9.15711	5.33e-20	6.26e-19
NUFIP1	505.824	-1.16125	0.171953	-6.75331	1.45e-11	8.57e-11
UTP20	706.908	-1.16123	0.119786	-9.69424	3.19e-22	4.33e-21
C4orf27	274.93	-1.15994	0.165658	-7.00204	2.52e-12	1.6e-11
C20orf27	1492.64	-1.15994	0.129983	-8.92378	4.51e-19	4.94e-18
MPV17L2	457.254	-1.15935	0.139472	-8.31241	9.38e-17	8.7e-16
DPY19L1	1024.55	-1.15862	0.145915	-7.94038	2.02e-15	1.68e-14
NCL	11190.4	-1.15819	0.153091	-7.56537	3.87e-14	2.92e-13
DLGAP5	1153.19	-1.15787	0.200036	-5.7883	7.11e-09	3.29e-08
LOC100288637	356.041	-1.15724	0.143949	-8.03918	9.04e-16	7.75e-15
B4GALT2	845.956	-1.15671	0.134816	-8.5799	9.5e-18	9.37e-17
ODF2	1759.78	-1.15658	0.0811914	-14.2451	4.81e-46	2.73e-44
TEAD2	781.48	-1.15575	0.0914521	-12.6378	1.31e-36	4.48e-35
ARHGDIA	3495.58	-1.15495	0.130737	-8.83419	1.01e-18	1.07e-17
B9D1	236.604	-1.1545	0.154742	-7.46078	8.6e-14	6.28e-13
C3orf70	151.47	-1.15248	0.20307	-5.67529	1.38e-08	6.21e-08
HMBS	905.357	-1.15233	0.107584	-10.7109	9.05e-27	1.67e-25
LARP4	1131.33	-1.15232	0.0946083	-12.1799	3.98e-34	1.16e-32
KIF2A	339.478	-1.15014	0.126845	-9.06733	1.22e-19	1.4e-18
CCP110	269.814	-1.14923	0.147714	-7.78013	7.24e-15	5.8e-14
COQ3	279.858	-1.14851	0.141929	-8.09215	5.86e-16	5.1e-15
C20orf24	340.932	-1.14817	0.136696	-8.39945	4.49e-17	4.25e-16
DCAF13	4583.81	-1.14801	0.116584	-9.84704	7.06e-23	1.01e-21
PRC1	3541.23	-1.14763	0.162375	-7.06775	1.57e-12	1.02e-11
SNORA63	34.6031	-1.14742	0.415638	-2.76062	0.00576919	0.0120411
DNLZ	151.401	-1.14657	0.179764	-6.37823	1.79e-10	9.58e-10
ZSCAN12P1	83.1436	-1.14614	0.231826	-4.94396	7.66e-07	2.83e-06
KIAA1549	310.542	-1.14566	0.137231	-8.34841	6.92e-17	6.46e-16
CCND3	3619.08	-1.14468	0.123389	-9.27698	1.74e-20	2.11e-19
NDUFAF4	614.113	-1.14445	0.12088	-9.46769	2.86e-21	3.65e-20
MRPS23	1965.92	-1.14324	0.12986	-8.80363	1.32e-18	1.39e-17
PSMC3	2513.55	-1.14261	0.147806	-7.73048	1.07e-14	8.46e-14
CALM2	29515.9	-1.14204	0.113303	-10.0795	6.81e-24	1.03e-22
LRRC45	667.698	-1.13881	0.12653	-9.00029	2.25e-19	2.54e-18
ATPBD4	549.663	-1.13813	0.148352	-7.6718	1.7e-14	1.32e-13
CTNNAL1	2780.98	-1.1374	0.122079	-9.31687	1.2e-20	1.47e-19
GCFC2	471.415	-1.13704	0.129471	-8.78219	1.6e-18	1.68e-17
WDR74	604.478	-1.13655	0.127918	-8.88497	6.39e-19	6.92e-18
TOP2A	5024.73	-1.13602	0.291966	-3.89093	9.99e-05	0.000280061
CCDC28B	24.9164	-1.13594	0.443012	-2.56413	0.0103434	0.0205393
LINC00152	156.045	-1.13518	0.213961	-5.30555	1.12e-07	4.56e-07
ABHD11	809.809	-1.13516	0.139483	-8.13829	4.01e-16	3.54e-15
TRNT1	443.545	-1.13482	0.13526	-8.38987	4.87e-17	4.59e-16
HNRNPA2B1	14835.2	-1.13463	0.10568	-10.7365	6.86e-27	1.28e-25
ATIC	2603.01	-1.13451	0.114068	-9.94593	2.63e-23	3.84e-22
SLC25A33	459.067	-1.13315	0.129427	-8.75513	2.04e-18	2.12e-17
EMC9	268.58	-1.13298	0.139415	-8.1267	4.41e-16	3.88e-15
OGFOD1	638.537	-1.1327	0.116631	-9.71178	2.69e-22	3.67e-21
PDE9A	272.084	-1.13243	0.173289	-6.53492	6.36e-11	3.55e-10
DHX9	4501.64	-1.13234	0.147049	-7.7004	1.36e-14	1.06e-13
UBE2Q2	88.2623	-1.13205	0.204485	-5.53612	3.09e-08	1.34e-07
PSMG1	1196.07	-1.13193	0.111347	-10.1658	2.82e-24	4.46e-23
MYEF2	211.211	-1.1319	0.162929	-6.9472	3.73e-12	2.33e-11
NRGN	61.5697	-1.13178	0.292972	-3.86308	0.000111967	0.000311665
FUT4	944.274	-1.13175	0.0959058	-11.8007	3.87e-32	9.78e-31
MSH2	1555.31	-1.13131	0.13503	-8.37818	5.38e-17	5.06e-16
NEK2	1255.71	-1.13119	0.182819	-6.18748	6.11e-10	3.12e-09
FANCC	800.618	-1.12999	0.126811	-8.91082	5.07e-19	5.54e-18
MRPL14	5262.21	-1.12962	0.116332	-9.71034	2.72e-22	3.72e-21
SFN	1324.71	-1.12946	0.142786	-7.9102	2.57e-15	2.12e-14
MECOM	396.949	-1.1289	0.134925	-8.3669	5.92e-17	5.56e-16
NCLN	1881.91	-1.12861	0.116404	-9.6956	3.15e-22	4.28e-21
ASPM	3179.46	-1.12855	0.157762	-7.15347	8.46e-13	5.62e-12
RPA3	1073.86	-1.128	0.185238	-6.08946	1.13e-09	5.63e-09
AZI1	374.696	-1.12788	0.147709	-7.63583	2.24e-14	1.73e-13
RPE	1267.33	-1.12765	0.131393	-8.58224	9.3e-18	9.19e-17
RCN1	212.752	-1.12717	0.208113	-5.41616	6.09e-08	2.54e-07
PPM1J	33.9107	-1.12678	0.307736	-3.66153	0.000250714	0.000662258
FBXW9	163.676	-1.12631	0.185492	-6.07204	1.26e-09	6.26e-09
HMGB3	1660.29	-1.12622	0.146488	-7.68814	1.49e-14	1.16e-13
GEMIN6	465.095	-1.12602	0.137339	-8.19887	2.43e-16	2.18e-15
AGO2	529.384	-1.12597	0.116874	-9.63408	5.74e-22	7.65e-21
MSL3	456.534	-1.12578	0.143898	-7.82343	5.14e-15	4.15e-14
DHRS2	67.1037	-1.12539	0.269102	-4.18201	2.89e-05	8.76e-05
MRPL20	1348.71	-1.12266	0.0986744	-11.3774	5.42e-30	1.21e-28
TSEN2	664.343	-1.12223	0.152167	-7.37503	1.64e-13	1.17e-12
TPM3	15485.2	-1.12199	0.100917	-11.1179	1.03e-28	2.11e-27
LETM1	1286.35	-1.12189	0.103549	-10.8344	2.36e-27	4.48e-26
KIAA0391	620.281	-1.12152	0.142558	-7.86708	3.63e-15	2.96e-14
MST4	555.614	-1.12094	0.162777	-6.88635	5.72e-12	3.52e-11
MST1R	865.713	-1.12059	0.178112	-6.29149	3.14e-10	1.65e-09
ARL13B	157.61	-1.12013	0.16168	-6.92802	4.27e-12	2.65e-11
RHBDF2	568.302	-1.11991	0.134794	-8.3083	9.71e-17	8.99e-16
FLAD1	1260.22	-1.11939	0.0814195	-13.7484	5.21e-43	2.41e-41
TNFAIP2	199.428	-1.11897	0.17001	-6.58176	4.65e-11	2.63e-10
TMEM97	4231.88	-1.11847	0.150869	-7.41357	1.23e-13	8.88e-13
POMP	4613.17	-1.11766	0.116133	-9.62392	6.34e-22	8.42e-21
POC1A	458.429	-1.11756	0.140168	-7.97301	1.55e-15	1.3e-14
ORMDL2	627.645	-1.11703	0.125405	-8.90738	5.23e-19	5.71e-18
IPPK	409.627	-1.11699	0.111753	-9.99516	1.6e-23	2.38e-22
SAMD1	407.352	-1.11682	0.137214	-8.13927	3.98e-16	3.52e-15
CCDC34	389.153	-1.11631	0.177011	-6.30644	2.86e-10	1.5e-09
NECAB2	62.0385	-1.1163	0.419103	-2.66356	0.00773197	0.0157696
SAP25	1697.48	-1.11599	0.128449	-8.68819	3.68e-18	3.76e-17
DNM1L	1316.12	-1.11549	0.0827642	-13.478	2.11e-41	9.01e-40
EIF1AX	1913.9	-1.11536	0.122585	-9.09864	9.15e-20	1.06e-18
GGH	3334.88	-1.11488	0.151466	-7.36055	1.83e-13	1.3e-12
WBSCR22	3027.4	-1.1148	0.0929734	-11.9906	3.98e-33	1.07e-31
HES2	69.7685	-1.11437	0.271072	-4.11096	3.94e-05	0.000117501
ZRANB3	105.144	-1.11383	0.186854	-5.96095	2.51e-09	1.21e-08
SRSF10	2654.15	-1.11367	0.125225	-8.89333	5.93e-19	6.44e-18
FOSB	48.945	-1.11164	0.275904	-4.02907	5.6e-05	0.000163095
PFN1	8970.09	-1.11105	0.109861	-10.1133	4.82e-24	7.45e-23
KIF2C	1085.36	-1.1101	0.14396	-7.7112	1.25e-14	9.76e-14
MFNG	52.2771	-1.10996	0.277447	-4.00061	6.32e-05	0.000182423
ERH	2332.41	-1.10919	0.124693	-8.89536	5.82e-19	6.33e-18
PXN-AS1	76.3052	-1.10896	0.214239	-5.17627	2.26e-07	8.9e-07
TNFAIP8	153.147	-1.10876	0.171517	-6.46446	1.02e-10	5.58e-10
MED22	1332.74	-1.10852	0.106743	-10.385	2.9e-25	4.86e-24
FOXRED1	1062.18	-1.10798	0.138563	-7.99622	1.28e-15	1.09e-14
CYP2E1	41.247	-1.10792	0.272497	-4.06579	4.79e-05	0.000141093
GPS1	2031.73	-1.10769	0.0969585	-11.4244	3.16e-30	7.18e-29
HAUS5	466.787	-1.10672	0.17295	-6.39907	1.56e-10	8.42e-10
TMEM67	174.386	-1.10522	0.183369	-6.02729	1.67e-09	8.19e-09
POLR2D	1015.52	-1.10481	0.103012	-10.7251	7.76e-27	1.44e-25
YWHAQ	7813.96	-1.10436	0.129248	-8.54452	1.29e-17	1.27e-16
CEP85	710.007	-1.1038	0.108691	-10.1554	3.14e-24	4.95e-23
CCSAP	435.806	-1.10375	0.126285	-8.74021	2.33e-18	2.41e-17
SYNCRIP	3639.8	-1.10367	0.141567	-7.79612	6.38e-15	5.12e-14
ZNF485	106.075	-1.1036	0.199831	-5.52263	3.34e-08	1.44e-07
FIBCD1	376.082	-1.10279	0.113806	-9.69002	3.32e-22	4.5e-21
USP18	125.424	-1.10232	0.196195	-5.6185	1.93e-08	8.5e-08
TANGO6	235.673	-1.10187	0.151156	-7.28965	3.11e-13	2.16e-12
ALG3	1707.86	-1.10164	0.119099	-9.24982	2.25e-20	2.71e-19
C17orf51	332.574	-1.10079	0.126581	-8.69634	3.43e-18	3.5e-17
NOM1	582.039	-1.10023	0.118153	-9.31186	1.26e-20	1.54e-19
DDX55	566.757	-1.09924	0.132336	-8.30643	9.86e-17	9.12e-16
DDX56	1767.94	-1.09895	0.107767	-10.1975	2.04e-24	3.25e-23
FAM35A	974.058	-1.09846	0.112627	-9.75308	1.79e-22	2.47e-21
PDCD5	2644.59	-1.09803	0.092469	-11.8745	1.61e-32	4.2e-31
CCT7	5818.73	-1.098	0.116254	-9.4449	3.56e-21	4.5e-20
ZNF473	684.005	-1.09758	0.104082	-10.5453	5.34e-26	9.39e-25
FARSA	981.101	-1.0971	0.170699	-6.42712	1.3e-10	7.06e-10
C19orf40	88.7966	-1.0964	0.198969	-5.51042	3.58e-08	1.54e-07
LGR5	316.443	-1.09335	0.168257	-6.4981	8.13e-11	4.49e-10
C11orf84	147.227	-1.09267	0.170704	-6.40096	1.54e-10	8.32e-10
TNPO1	1578.79	-1.09259	0.144504	-7.56097	4e-14	3.02e-13
HAUS2	1129.35	-1.0921	0.109713	-9.95418	2.42e-23	3.54e-22
HYOU1	5193.33	-1.09168	0.1051	-10.3871	2.84e-25	4.76e-24
CCDC124	832.236	-1.09145	0.167077	-6.53259	6.46e-11	3.6e-10
SNRPE	1345.35	-1.09086	0.144505	-7.54895	4.39e-14	3.29e-13
SRFBP1	332.312	-1.09044	0.165233	-6.59939	4.13e-11	2.35e-10
PRR7	81.0747	-1.0895	0.200766	-5.42671	5.74e-08	2.41e-07
ZNF35	161.395	-1.08908	0.165884	-6.56534	5.19e-11	2.92e-10
ELAC2	2654.88	-1.08864	0.096725	-11.255	2.19e-29	4.72e-28
TRMT10C	1064.03	-1.08845	0.13721	-7.9327	2.14e-15	1.78e-14
MRPL3	3676.8	-1.08803	0.104666	-10.3952	2.61e-25	4.38e-24
SFR1	262.414	-1.08784	0.176096	-6.1775	6.51e-10	3.31e-09
MIR5047	494.488	-1.08739	0.377907	-2.87741	0.00400958	0.00861264
VBP1	2490.94	-1.08721	0.1097	-9.91078	3.74e-23	5.4e-22
NOL11	1987.16	-1.0861	0.124489	-8.72447	2.67e-18	2.76e-17
CASP8AP2	511.222	-1.08596	0.110341	-9.84184	7.43e-23	1.06e-21
QTRT1	400.342	-1.08585	0.165685	-6.5537	5.61e-11	3.15e-10
LAT2	50.1292	-1.08542	0.308775	-3.51525	0.00043934	0.00111947
PSMG3	742.032	-1.08533	0.143548	-7.56075	4.01e-14	3.02e-13
Sep-11	2346.17	-1.08527	0.111624	-9.72253	2.42e-22	3.31e-21
CDRT1	159.823	-1.08441	0.259746	-4.17488	2.98e-05	9.02e-05
GTF2A2	458.601	-1.08436	0.174248	-6.22307	4.88e-10	2.52e-09
RUNX2	201.232	-1.08296	0.136012	-7.96221	1.69e-15	1.42e-14
RNF145	549.684	-1.0826	0.133792	-8.09165	5.89e-16	5.12e-15
EIF4E	1425.63	-1.08234	0.122932	-8.80438	1.32e-18	1.39e-17
EMC8	648.418	-1.0812	0.0946432	-11.424	3.17e-30	7.2e-29
KIAA1958	238.333	-1.08026	0.127915	-8.4451	3.04e-17	2.9e-16
PTGES3	6176.4	-1.07969	0.131	-8.2419	1.69e-16	1.54e-15
RRP7A	807.722	-1.07966	0.119037	-9.06995	1.19e-19	1.37e-18
SLC25A32	911.332	-1.07917	0.0968386	-11.144	7.66e-29	1.59e-27
YWHAH	2396.99	-1.07879	0.133627	-8.07314	6.85e-16	5.94e-15
NFIC	220.719	-1.07758	0.190401	-5.65953	1.52e-08	6.76e-08
UNC13D	1596.87	-1.07747	0.163755	-6.57979	4.71e-11	2.66e-10
SLC35G1	67.4648	-1.07724	0.272691	-3.95038	7.8e-05	0.000222223
TROAP	4535.99	-1.07652	0.121123	-8.88785	6.23e-19	6.75e-18
MDC1	587.294	-1.07613	0.160291	-6.71357	1.9e-11	1.11e-10
OLFM1	482.935	-1.07458	0.125922	-8.53368	1.42e-17	1.39e-16
PSMC4	2113.5	-1.07432	0.108286	-9.9211	3.37e-23	4.89e-22
SNORA5C	18.7526	-1.07394	0.466941	-2.29995	0.0214512	0.0397012
PMS1	251.708	-1.07368	0.158547	-6.77201	1.27e-11	7.58e-11
ME1	4575.81	-1.07366	0.101841	-10.5425	5.5e-26	9.66e-25
RCN2	1443.39	-1.07327	0.112275	-9.55928	1.19e-21	1.55e-20
CBS	1207.84	-1.07174	0.135401	-7.91526	2.47e-15	2.04e-14
BRICD5	20.4229	-1.07158	0.439262	-2.4395	0.0147075	0.028301
PFDN2	1182.18	-1.06984	0.0851657	-12.5618	3.42e-36	1.16e-34
HOXB9	105.339	-1.06866	0.186953	-5.71621	1.09e-08	4.95e-08
PPP5C	1753.92	-1.06839	0.12352	-8.64957	5.17e-18	5.2e-17
GYLTL1B	125.171	-1.06837	0.18483	-5.78025	7.46e-09	3.45e-08
OSBPL3	1924.16	-1.06774	0.117259	-9.10588	8.56e-20	9.91e-19
SLC16A9	111.199	-1.06653	0.251925	-4.23353	2.3e-05	7.06e-05
ZMPSTE24	1543.68	-1.06635	0.130662	-8.16116	3.32e-16	2.95e-15
VRK2	872.664	-1.06537	0.102513	-10.3925	2.68e-25	4.5e-24
XPO4	1875.19	-1.06529	0.083799	-12.7125	5.04e-37	1.77e-35
PRPF4	2048.76	-1.06474	0.108806	-9.78566	1.3e-22	1.82e-21
RGS5	4585.64	-1.06464	0.404072	-2.63477	0.00841936	0.0170302
ZNF519	180.063	-1.06399	0.168426	-6.31729	2.66e-10	1.4e-09
C3orf33	119.309	-1.06353	0.190148	-5.5932	2.23e-08	9.78e-08
NAT10	1768.99	-1.06293	0.131458	-8.08573	6.18e-16	5.38e-15
TAF5	301.714	-1.06265	0.137696	-7.71735	1.19e-14	9.33e-14
KPNA3	1958.29	-1.06246	0.0878442	-12.0949	1.12e-33	3.17e-32
SIVA1	1666.19	-1.0616	0.119453	-8.88721	6.27e-19	6.79e-18
PHB	6917.2	-1.06139	0.124519	-8.52387	1.54e-17	1.5e-16
CCDC85B	153.478	-1.06105	0.213753	-4.96389	6.91e-07	2.57e-06
SNRNP40	1096.82	-1.05992	0.110734	-9.57178	1.05e-21	1.38e-20
C21orf58	226.409	-1.05989	0.230347	-4.60128	4.2e-06	1.42e-05
SDC3	586.07	-1.05771	0.13455	-7.8611	3.81e-15	3.1e-14
WRN	697.695	-1.05667	0.0978536	-10.7985	3.5e-27	6.58e-26
TUBGCP5	654.852	-1.05661	0.113841	-9.28146	1.67e-20	2.03e-19
C7	61.8717	-1.05646	0.346411	-3.04972	0.00229058	0.00514289
RBX1	3015.33	-1.0564	0.147592	-7.15758	8.21e-13	5.46e-12
NUDT5	1892.23	-1.05582	0.104175	-10.1351	3.86e-24	6.03e-23
GABPB1	428.735	-1.05524	0.128444	-8.21559	2.11e-16	1.91e-15
HRH1	97.845	-1.05493	0.214825	-4.91064	9.08e-07	3.33e-06
RRM1	3291.64	-1.05433	0.166823	-6.32009	2.61e-10	1.38e-09
RPF2	848.221	-1.05393	0.133414	-7.89972	2.8e-15	2.3e-14
SAMD5	572.717	-1.05321	0.117382	-8.97253	2.9e-19	3.24e-18
FANCE	198.955	-1.05235	0.175677	-5.99026	2.1e-09	1.02e-08
PPARGC1B	423.427	-1.05234	0.152726	-6.8904	5.56e-12	3.42e-11
NAA25	1935.98	-1.05206	0.0838721	-12.5436	4.31e-36	1.44e-34
SUPT16H	3100.58	-1.05136	0.133546	-7.87264	3.47e-15	2.84e-14
GADD45GIP1	687.901	-1.05135	0.143789	-7.31173	2.64e-13	1.85e-12
TMEM38B	1772.52	-1.05092	0.115702	-9.08299	1.06e-19	1.22e-18
NDUFAF2	220.567	-1.05048	0.189291	-5.54954	2.86e-08	1.25e-07
PTPLAD1	6642.82	-1.05001	0.138866	-7.56133	3.99e-14	3.01e-13
ALMS1	438.216	-1.04941	0.116243	-9.02778	1.75e-19	1.99e-18
CISD2	919.321	-1.04934	0.122735	-8.54963	1.23e-17	1.21e-16
FAM105A	598.805	-1.04849	0.176942	-5.92565	3.11e-09	1.49e-08
RGS10	133.627	-1.04807	0.251634	-4.16507	3.11e-05	9.4e-05
ICOSLG	782.805	-1.04801	0.151131	-6.93447	4.08e-12	2.54e-11
SGK494	204.844	-1.04763	0.259768	-4.03294	5.51e-05	0.000160654
ENHO	23.3885	-1.04759	0.444371	-2.35747	0.0183998	0.0346406
LSM5	1851.9	-1.04727	0.131891	-7.94048	2.01e-15	1.68e-14
RASSF1	400.648	-1.04701	0.133098	-7.86646	3.65e-15	2.98e-14
CKAP2	3022.33	-1.04648	0.150928	-6.93362	4.1e-12	2.56e-11
AHSA1	1764.96	-1.04633	0.104144	-10.0469	9.48e-24	1.43e-22
Mar-03	93.7821	-1.04616	0.204791	-5.10842	3.25e-07	1.25e-06
PHKA1	562.293	-1.04507	0.105348	-9.9202	3.4e-23	4.93e-22
NUP62	2010.08	-1.04365	0.134791	-7.74267	9.73e-15	7.7e-14
LDLR	1746.91	-1.04321	0.1258	-8.29261	1.11e-16	1.02e-15
RUFY3	452.312	-1.043	0.129219	-8.07153	6.94e-16	6e-15
TCEB1	2525.51	-1.04298	0.13442	-7.75906	8.56e-15	6.81e-14
C19orf47	383.806	-1.04272	0.145655	-7.15883	8.14e-13	5.41e-12
NUMBL	298.713	-1.04256	0.159579	-6.53321	6.44e-11	3.59e-10
LPHN1	697.798	-1.04146	0.117317	-8.87737	6.85e-19	7.37e-18
POP7	775.479	-1.04118	0.110323	-9.43758	3.81e-21	4.81e-20
AGAP6	169.363	-1.04052	0.226436	-4.5952	4.32e-06	1.46e-05
ALG8	2658.77	-1.04047	0.131938	-7.88605	3.12e-15	2.56e-14
PSIMCT-1	378.817	-1.04023	0.117907	-8.82245	1.12e-18	1.18e-17
FASTKD3	357.419	-1.04021	0.159402	-6.52571	6.77e-11	3.77e-10
DUS2L	193.027	-1.04007	0.143849	-7.2303	4.82e-13	3.28e-12
DEGS1	347.887	-1.04001	0.149181	-6.97149	3.14e-12	1.98e-11
G3BP1	2577.76	-1.03905	0.146452	-7.09484	1.3e-12	8.45e-12
STMN3	75.0187	-1.03824	0.25942	-4.00216	6.28e-05	0.000181324
PSMA6	4258.16	-1.0368	0.128407	-8.07433	6.78e-16	5.88e-15
ADK	897.239	-1.03609	0.149516	-6.92964	4.22e-12	2.63e-11
WDR61	1367.98	-1.0357	0.139353	-7.4322	1.07e-13	7.74e-13
PPIH	861.779	-1.03555	0.149808	-6.9125	4.76e-12	2.96e-11
SSBP1	2726.15	-1.03468	0.10951	-9.44827	3.44e-21	4.36e-20
SAE1	3191.82	-1.03326	0.141534	-7.30043	2.87e-13	2e-12
ARHGAP11B	104.246	-1.03296	0.189456	-5.45225	4.97e-08	2.1e-07
ETF1	2820.15	-1.03161	0.084883	-12.1534	5.5e-34	1.59e-32
FYN	109.16	-1.03123	0.221728	-4.6509	3.3e-06	1.13e-05
MRPL12	1903.21	-1.03096	0.122751	-8.39879	4.51e-17	4.27e-16
HN1L	3648.49	-1.03064	0.107466	-9.59036	8.78e-22	1.16e-20
NUP85	1251.31	-1.03038	0.112917	-9.12509	7.17e-20	8.36e-19
CYB5R2	155.689	-1.03023	0.179487	-5.73985	9.48e-09	4.33e-08
EXOSC4	395.087	-1.0296	0.14167	-7.26759	3.66e-13	2.52e-12
BLVRA	57.8029	-1.02888	0.239904	-4.28873	1.8e-05	5.6e-05
STRAP	2491.71	-1.02888	0.0955882	-10.7636	5.11e-27	9.54e-26
SELRC1	585.791	-1.02787	0.107347	-9.57525	1.02e-21	1.34e-20
CMC2	947.955	-1.02733	0.153376	-6.69808	2.11e-11	1.23e-10
USP1	1436.48	-1.02725	0.113372	-9.06086	1.29e-19	1.47e-18
LRRC8B	405.291	-1.02721	0.109717	-9.36241	7.79e-21	9.6e-20
XPO5	5317.04	-1.02719	0.0941748	-10.9073	1.06e-27	2.07e-26
HEATR1	2572.61	-1.02693	0.0981483	-10.463	1.28e-25	2.19e-24
PSMD2	5574.13	-1.02612	0.139865	-7.33651	2.19e-13	1.55e-12
LSM2	1172.26	-1.02599	0.161124	-6.36769	1.92e-10	1.02e-09
TBL3	573.825	-1.02576	0.155525	-6.59546	4.24e-11	2.41e-10
MIS18A	391.074	-1.02554	0.174526	-5.87617	4.2e-09	1.99e-08
MORC4	1472.79	-1.02475	0.100978	-10.1482	3.37e-24	5.3e-23
FGFR1OP	672.823	-1.02404	0.143563	-7.133	9.82e-13	6.49e-12
HSPBP1	872.829	-1.02339	0.174205	-5.8746	4.24e-09	2e-08
SBDSP1	1107.41	-1.02321	0.115656	-8.84704	8.99e-19	9.59e-18
ZP3	208.09	-1.02259	0.186795	-5.47441	4.39e-08	1.86e-07
CADM4	215.81	-1.02254	0.144157	-7.09324	1.31e-12	8.54e-12
ACAT2	862.312	-1.02242	0.171016	-5.97852	2.25e-09	1.09e-08
IFT88	365.049	-1.02232	0.142873	-7.15541	8.34e-13	5.54e-12
CEP135	180.681	-1.02168	0.166066	-6.15226	7.64e-10	3.86e-09
CRISPLD2	103.431	-1.02086	0.190894	-5.34779	8.9e-08	3.64e-07
PHTF1	224.684	-1.0207	0.158841	-6.42593	1.31e-10	7.11e-10
LIF	800.604	-1.02052	0.185388	-5.50478	3.7e-08	1.58e-07
PTMA	16662.7	-1.02006	0.119731	-8.51961	1.6e-17	1.55e-16
ZNF121	229.4	-1.01998	0.206888	-4.93009	8.22e-07	3.03e-06
ORC5	1034.68	-1.01896	0.104394	-9.76069	1.66e-22	2.3e-21
TMEM64	436.04	-1.01876	0.146005	-6.97754	3e-12	1.9e-11
FLJ39051	56.3346	-1.01861	0.243853	-4.17715	2.95e-05	8.94e-05
SLC37A3	1045.9	-1.01803	0.108334	-9.3971	5.61e-21	6.98e-20
TNFRSF19	701.582	-1.01769	0.109314	-9.30981	1.28e-20	1.56e-19
MRPL39	952.454	-1.01738	0.167875	-6.06031	1.36e-09	6.72e-09
CXCL2	85.8317	-1.01734	0.263126	-3.86635	0.000110476	0.000307925
AAGAB	1263.04	-1.01622	0.0921515	-11.0277	2.81e-28	5.66e-27
ZNF443	130.658	-1.01576	0.207871	-4.88649	1.03e-06	3.73e-06
PSMA7	5802.46	-1.01574	0.0838175	-12.1184	8.44e-34	2.4e-32
TRIM59	395.424	-1.01539	0.118916	-8.53868	1.36e-17	1.33e-16
GPAT2	535.922	-1.01501	0.140937	-7.20187	5.94e-13	4.01e-12
KIAA1586	83.0458	-1.01498	0.267489	-3.79447	0.00014796	0.000403852
ELAVL1	1320.52	-1.01467	0.155714	-6.51625	7.21e-11	4e-10
SERPINH1	2519.89	-1.01439	0.126934	-7.99148	1.33e-15	1.13e-14
ITGB7	313.904	-1.01393	0.140982	-7.19191	6.39e-13	4.3e-12
PHF5A	2155.09	-1.0134	0.103172	-9.82244	9.01e-23	1.27e-21
PSMD11	1398.7	-1.01272	0.120835	-8.38096	5.25e-17	4.95e-16
BIRC3	443.191	-1.01259	0.16765	-6.0399	1.54e-09	7.6e-09
LSM10	619.329	-1.01258	0.13065	-7.75035	9.16e-15	7.28e-14
SLC41A1	332.883	-1.01247	0.129176	-7.83793	4.58e-15	3.71e-14
ALG5	3306.43	-1.01232	0.1396	-7.25157	4.12e-13	2.82e-12
LIN52	239.573	-1.01093	0.145826	-6.93245	4.14e-12	2.58e-11
FAM58A	629.892	-1.0108	0.117768	-8.58303	9.24e-18	9.13e-17
GFM1	2942.21	-1.01068	0.113123	-8.93437	4.1e-19	4.52e-18
POGK	1456.91	-1.00966	0.0893356	-11.3019	1.28e-29	2.81e-28
TRIO	418.774	-1.00887	0.1346	-7.49528	6.62e-14	4.89e-13
ILF2	7332.24	-1.00885	0.107268	-9.40498	5.2e-21	6.49e-20
GTDC2	317.648	-1.00873	0.145074	-6.95321	3.57e-12	2.24e-11
DDX52	796.669	-1.00745	0.105713	-9.53007	1.57e-21	2.04e-20
CD24	10517.4	-1.00703	0.0818629	-12.3014	8.91e-35	2.76e-33
MRPL47	1423.53	-1.00666	0.127775	-7.87834	3.32e-15	2.72e-14
RPN1	8644.54	-1.00648	0.11328	-8.88492	6.4e-19	6.92e-18
CTDSPL	392.492	-1.0063	0.127794	-7.8744	3.42e-15	2.8e-14
TXNL4A	612.784	-1.00627	0.107106	-9.39502	5.72e-21	7.11e-20
RPA1	2416.36	-1.00596	0.148724	-6.76397	1.34e-11	7.99e-11
PRIM1	489.162	-1.00531	0.130853	-7.68273	1.56e-14	1.21e-13
BCL2L12	633.203	-1.00522	0.115045	-8.73762	2.38e-18	2.46e-17
ARHGEF19	209.187	-1.00511	0.155816	-6.45064	1.11e-10	6.08e-10
HCFC1	1615.26	-1.00507	0.119575	-8.40535	4.27e-17	4.05e-16
CANT1	6676.19	-1.00425	0.180284	-5.57037	2.54e-08	1.11e-07
RASSF3	1512.09	-1.00422	0.0766777	-13.0966	3.44e-39	1.34e-37
PPM1G	3101.38	-1.00372	0.110383	-9.09312	9.62e-20	1.11e-18
B4GALT6	269.948	-1.00331	0.177251	-5.66041	1.51e-08	6.73e-08
ASRGL1	128.225	-1.0033	0.211003	-4.7549	1.99e-06	6.98e-06
C1orf109	413.388	-1.00328	0.111441	-9.00277	2.2e-19	2.49e-18
EARS2	606.612	-1.00312	0.134063	-7.48241	7.3e-14	5.36e-13
GATA3	120.321	-1.00258	0.199504	-5.02535	5.03e-07	1.9e-06
PSMD12	1126.65	-1.00186	0.138465	-7.23543	4.64e-13	3.16e-12
FAM86HP	155.169	-1.00185	0.199334	-5.02599	5.01e-07	1.89e-06
TRIM65	675.143	-1.00169	0.111685	-8.96889	3e-19	3.34e-18
RAD1	487.987	-1.00015	0.118032	-8.47354	2.38e-17	2.3e-16

## Sheet: B
	baseMean	log2FoldChange	lfcSE	stat	pvalue	padj
KRTAP5-5	23.4506	7.50989	1.21642	6.17374	6.67e-10	3.39e-09
MAF	161.291	7.4024	1.0662	6.94277	3.84e-12	2.4e-11
FXYD6	45.4699	5.7737	0.766142	7.53607	4.84e-14	3.62e-13
DIO1	771.097	5.17975	0.263955	19.6236	9.73e-86	3.13e-83
NUPR1	16.1811	4.65421	0.748508	6.21799	5.04e-10	2.59e-09
PDZK1	1105.33	4.59792	0.240818	19.0929	2.89e-81	7.67e-79
BCMO1	457.03	4.42719	0.189818	23.3234	2.57e-120	4.29e-117
SULT2A1	392.165	4.32175	0.31863	13.5635	6.59e-42	2.9e-40
ATP6V0D2	102.397	4.30696	0.425541	10.1212	4.45e-24	6.9e-23
ATP13A4	266.092	4.30536	0.290413	14.8249	1.01e-49	7.32e-48
SERPINF2	28.7945	4.27666	0.506039	8.45124	2.88e-17	2.76e-16
BLNK	123.19	4.27053	0.311965	13.6891	1.18e-42	5.39e-41
TM4SF20	37.3318	4.21793	1.24401	3.3906	0.000697392	0.00171824
PSCA	2877.35	4.17414	0.156652	26.646	1.99e-156	5.55e-153
PLA2G4C	165.258	3.9997	0.274954	14.5468	6.12e-48	4.03e-46
C17orf103	509.83	3.92992	0.206117	19.0665	4.8e-81	1.25e-78
NEURL3	151.35	3.9081	0.307618	12.7044	5.59e-37	1.95e-35
PIWIL2	140.986	3.86422	0.281656	13.7197	7.74e-43	3.58e-41
TP53INP2	646.836	3.83614	0.328903	11.6634	1.96e-31	4.78e-30
NPHS1	117.607	3.78146	0.267065	14.1593	1.64e-45	9.02e-44
GABARAPL1	417.649	3.77023	0.250399	15.0569	3.11e-51	2.49e-49
HSD17B3	61.7022	3.72769	0.507272	7.34849	2e-13	1.42e-12
MSMB	53.5564	3.69308	0.723658	5.10334	3.34e-07	1.28e-06
ABCC6P2	23.8671	3.68032	0.672117	5.47571	4.36e-08	1.85e-07
HSPB7	99.3265	3.67815	0.411334	8.942	3.82e-19	4.23e-18
C17orf77	54.3017	3.67551	0.346183	10.6173	2.48e-26	4.46e-25
TFEC	112.853	3.67368	0.536134	6.85216	7.27e-12	4.43e-11
SULT1C2	73.568	3.64967	0.395049	9.23851	2.5e-20	3.01e-19
BMF	5374.47	3.61239	0.281844	12.817	1.32e-37	4.75e-36
STATH	19.4654	3.58447	0.690484	5.19124	2.09e-07	8.25e-07
SCARF1	76.8978	3.57975	0.43453	8.2382	1.75e-16	1.59e-15
LINC00113	362.493	3.55993	0.271214	13.1259	2.34e-39	9.2e-38
RENBP	74.9567	3.54233	0.330876	10.7059	9.55e-27	1.76e-25
C6orf222	1175.23	3.53754	0.119675	29.5596	4.95e-192	2.76e-188
CAPN3	49.3077	3.49739	0.479949	7.28699	3.17e-13	2.2e-12
AQP7	322.442	3.49218	0.225701	15.4726	5.31e-54	4.93e-52
CYP1A1	3971.93	3.48359	0.541138	6.43752	1.21e-10	6.61e-10
VAV3	163.186	3.45927	0.365428	9.46635	2.9e-21	3.69e-20
RORC	60.0167	3.45382	0.340963	10.1296	4.08e-24	6.36e-23
NOS2	70.6617	3.43965	0.399355	8.61302	7.12e-18	7.08e-17
SSUH2	77.3317	3.43798	0.333432	10.3109	6.29e-25	1.04e-23
UNC5B-AS1	25.0301	3.37829	0.457555	7.38335	1.54e-13	1.1e-12
FP588	116.191	3.36448	0.288003	11.6821	1.57e-31	3.84e-30
SEPP1	1305.59	3.35822	0.149099	22.5234	2.45e-112	2.73e-109
RNF186	22.4926	3.34435	0.513754	6.50963	7.53e-11	4.17e-10
KLHL24	2351.22	3.33314	0.148763	22.4057	3.46e-111	3.4e-108
ADTRP	66.1934	3.301	0.487236	6.77494	1.24e-11	7.43e-11
RETNLB	201.742	3.29577	0.184244	17.8881	1.46e-71	2.84e-69
AQP10	210.419	3.29561	0.2375	13.8763	8.82e-44	4.3e-42
LDLRAD1	74.8887	3.28452	0.343694	9.55653	1.22e-21	1.59e-20
CLCNKA	174.923	3.23892	0.293753	11.026	2.86e-28	5.76e-27
RRAGD	88.7203	3.23411	0.32331	10.0031	1.48e-23	2.2e-22
ADH1C	36.5884	3.22632	0.400949	8.04672	8.5e-16	7.3e-15
CPQ	346.878	3.20139	0.226407	14.14	2.15e-45	1.17e-43
MB	13.8716	3.17394	0.624871	5.07934	3.79e-07	1.45e-06
CECR5-AS1	26.8972	3.15661	0.446684	7.06676	1.59e-12	1.03e-11
HIST2H2BE	437.976	3.15653	0.139329	22.6552	1.24e-113	1.48e-110
TMEM136	516.4	3.15125	0.231185	13.6309	2.62e-42	1.18e-40
MIA2	422.301	3.12384	0.256644	12.1719	4.39e-34	1.28e-32
PRRT2	58.7599	3.12285	0.624991	4.99663	5.83e-07	2.19e-06
FBXO32	686.599	3.12223	0.152331	20.4963	2.32e-93	1.08e-90
KCP	105.637	3.12141	0.332857	9.37761	6.75e-21	8.33e-20
WFDC10B	10.5925	3.11732	0.681871	4.57173	4.84e-06	1.62e-05
PPP1R3C	54.4682	3.11568	0.525618	5.92765	3.07e-09	1.47e-08
F7	429.959	3.09887	0.176453	17.562	4.81e-69	8.47e-67
TMEM178A	25.8045	3.09399	0.522764	5.91852	3.25e-09	1.55e-08
DNASE1	4390.72	3.0179	0.149022	20.2514	3.46e-91	1.34e-88
TINCR	224.726	3.00354	0.206401	14.552	5.67e-48	3.78e-46
PIK3IP1	500.602	2.99539	0.18625	16.0826	3.38e-58	3.74e-56
MR1	139.81	2.98521	0.265493	11.244	2.48e-29	5.31e-28
F10	497.003	2.9442	0.171773	17.1401	7.45e-66	1.15e-63
COL16A1	637.436	2.93716	0.165672	17.7288	2.52e-70	4.67e-68
LINC00035	134.311	2.92777	0.243982	12	3.55e-33	9.6e-32
NFATC4	221.724	2.90594	0.223908	12.9783	1.63e-38	6.22e-37
SDCBP2	62.5568	2.87417	0.328385	8.75243	2.09e-18	2.17e-17
LHB	8.92636	2.85332	0.838133	3.40437	0.00066316	0.00164296
VASN	243.836	2.83962	0.216462	13.1183	2.59e-39	1.01e-37
HDAC5	961.259	2.83369	0.143468	19.7515	7.79e-87	2.71e-84
RDH16	87.6505	2.82773	0.374754	7.54555	4.5e-14	3.38e-13
POU5F1B	39.6474	2.8109	0.421302	6.67193	2.52e-11	1.46e-10
PLCH2	88.4668	2.80554	0.331587	8.46093	2.65e-17	2.55e-16
HSD11B2	5788.66	2.78978	0.0905454	30.8108	1.88e-208	1.57e-204
KLC4	4092.68	2.78559	0.0850799	32.7409	4.09e-235	6.84e-231
CALCOCO1	1271.7	2.76957	0.124075	22.3216	2.28e-110	2.12e-107
PDZK1IP1	24.2328	2.74562	0.446288	6.15213	7.64e-10	3.87e-09
TP53INP1	105.154	2.73426	0.352919	7.74755	9.37e-15	7.43e-14
XPNPEP2	44.7386	2.72639	0.49309	5.5292	3.22e-08	1.39e-07
RAD21-AS1	34.562	2.72392	0.364315	7.47683	7.61e-14	5.58e-13
SLC3A1	192.829	2.71691	0.206426	13.1617	1.46e-39	5.82e-38
AASS	78.305	2.71526	0.361382	7.51355	5.75e-14	4.27e-13
ADAM11	1170.51	2.71478	0.322872	8.40823	4.16e-17	3.96e-16
HNRNPA1P33	56.1876	2.71039	0.37812	7.16808	7.61e-13	5.07e-12
MBNL2	603.096	2.70814	0.182026	14.8777	4.6e-50	3.42e-48
HHLA2	92.4604	2.70111	0.299752	9.01115	2.04e-19	2.31e-18
NR1I2	89.7837	2.69587	0.304855	8.84314	9.31e-19	9.93e-18
LOC100132354	41.6002	2.69467	0.362226	7.43918	1.01e-13	7.35e-13
YPEL2	1377.91	2.69324	0.137001	19.6585	4.89e-86	1.63e-83
PCK1	29.9109	2.68417	0.711306	3.77358	0.000160919	0.000436658
CDKN2B	454.097	2.67882	0.180332	14.8549	6.46e-50	4.76e-48
LOC100507564	24.7822	2.64771	0.450573	5.87632	4.19e-09	1.98e-08
YPEL3	315.743	2.6378	0.173426	15.2099	3.04e-52	2.62e-50
TCP11L2	356.739	2.63346	0.197677	13.322	1.72e-40	7.17e-39
DCN	89.8938	2.6271	0.279573	9.39683	5.62e-21	6.99e-20
FMO5	716.725	2.60888	0.132853	19.6373	7.42e-86	2.43e-83
DPYD	110.839	2.59023	0.296826	8.72642	2.63e-18	2.71e-17
CBLN3	73.2021	2.58262	0.29454	8.76831	1.81e-18	1.9e-17
HCRT	5.34141	2.58037	0.80403	3.20929	0.00133061	0.00312257
DNAH1	317.007	2.57622	0.261467	9.85296	6.66e-23	9.49e-22
APOC3	32.256	2.57059	0.8139	3.15836	0.00158661	0.00367533
RASA4CP	73.7935	2.56998	0.261067	9.84415	7.27e-23	1.03e-21
SPON2	1517.64	2.56749	0.121961	21.0517	2.21e-98	1.42e-95
NFASC	127.528	2.56291	0.293854	8.7217	2.74e-18	2.82e-17
LOC100270804	43.709	2.5616	0.3679	6.96276	3.34e-12	2.1e-11
TNNT2	60.4908	2.55973	0.364619	7.02029	2.21e-12	1.41e-11
GTF2IRD2	94.616	2.54671	0.300797	8.46654	2.53e-17	2.44e-16
ADCY4	159.634	2.53966	0.318595	7.97143	1.57e-15	1.32e-14
GUCY2C	139.026	2.53906	0.318115	7.98158	1.44e-15	1.22e-14
PPYR1	79.1676	2.5389	0.301113	8.43173	3.41e-17	3.25e-16
SRGAP3	814.68	2.53842	0.170638	14.8761	4.71e-50	3.49e-48
AMACR	200.92	2.5375	0.18319	13.8517	1.24e-43	5.95e-42
CYTIP	121.574	2.5321	0.261503	9.68285	3.57e-22	4.82e-21
NR3C2	264.279	2.52069	0.231333	10.8964	1.2e-27	2.32e-26
C21orf49	50.8775	2.52055	0.331059	7.61359	2.67e-14	2.04e-13
PBXIP1	2739.54	2.52003	0.134571	18.7264	3.01e-78	7.52e-76
ABTB1	550.592	2.5187	0.142241	17.7073	3.68e-70	6.77e-68
UBA7	42.8755	2.50889	0.518001	4.8434	1.28e-06	4.59e-06
ACACB	408.192	2.49925	0.166426	15.0172	5.67e-51	4.45e-49
RARRES2	26.1979	2.49778	0.417547	5.98203	2.2e-09	1.07e-08
LOC100129722	35.8098	2.49754	0.434473	5.74844	9.01e-09	4.12e-08
LINC00853	19.1808	2.49707	0.5041	4.95353	7.29e-07	2.71e-06
NTF4	24.1428	2.49686	0.531363	4.69897	2.61e-06	9.05e-06
FAM63A	559.94	2.48809	0.37379	6.65637	2.81e-11	1.62e-10
KRBA2	49.136	2.47912	0.347197	7.14038	9.31e-13	6.16e-12
HMGCS2	9716.08	2.47711	0.136385	18.1627	1.02e-73	2.18e-71
DAB2	995.727	2.47235	0.19879	12.437	1.65e-35	5.41e-34
C15orf48	309.296	2.47056	0.243946	10.1275	4.17e-24	6.49e-23
LNX1-AS2	38.7883	2.46275	0.394708	6.23941	4.39e-10	2.27e-09
LOC100507547	15.2529	2.45968	0.605581	4.06168	4.87e-05	0.000143402
TMEM37	159.739	2.45897	0.282546	8.70291	3.23e-18	3.32e-17
TNFSF10	28.0653	2.45672	0.50868	4.8296	1.37e-06	4.9e-06
RASGRP3	66.921	2.44623	0.319653	7.65276	1.97e-14	1.52e-13
CCNG2	1602.54	2.44487	0.12936	18.8997	1.15e-79	2.9e-77
CBLB	1450.74	2.43778	0.141931	17.1758	4.03e-66	6.29e-64
MUC20	2905.44	2.43428	0.09092	26.7739	6.51e-158	2.18e-154
SYTL3	82.6244	2.43195	0.255805	9.50705	1.96e-21	2.53e-20
ATP10B	1313.44	2.41174	0.118718	20.3149	9.5e-92	4.07e-89
LOC115110	316.423	2.41041	0.179069	13.4608	2.66e-41	1.13e-39
PIEZO2	2752.29	2.40803	0.287974	8.36198	6.17e-17	5.78e-16
PPARGC1A	1973.08	2.40077	0.132279	18.1492	1.3e-73	2.75e-71
CDC14A	248.045	2.39867	0.160415	14.9529	1.49e-50	1.15e-48
DLL4	122.529	2.39457	0.252178	9.49557	2.19e-21	2.81e-20
C5orf4	305.304	2.3747	0.190652	12.4557	1.3e-35	4.29e-34
DYRK1B	405.198	2.34871	0.145605	16.1307	1.55e-58	1.75e-56
HIST1H2AC	603.808	2.34802	0.115375	20.3512	4.53e-92	1.99e-89
PNPLA7	903.709	2.34526	0.199375	11.7631	6.05e-32	1.51e-30
GSTA2	526.718	2.34516	0.189815	12.3549	4.58e-35	1.46e-33
FGL1	78.7686	2.33851	0.483849	4.83314	1.34e-06	4.82e-06
BCAS1	5457.14	2.33626	0.111975	20.8642	1.13e-96	7.01e-94
ZNF862	939.779	2.33589	0.288257	8.10349	5.34e-16	4.67e-15
CTSF	1258	2.33419	0.0955204	24.4365	7e-132	1.67e-128
POU2F3	59.6454	2.33388	0.355189	6.57082	5e-11	2.82e-10
ALPI	52.1151	2.32179	0.379063	6.12508	9.06e-10	4.56e-09
LINC00842	137.962	2.31908	0.28579	8.11465	4.87e-16	4.27e-15
LXN	376.001	2.30738	0.164204	14.0519	7.5e-45	3.91e-43
ADH6	121.116	2.30076	0.332863	6.91203	4.78e-12	2.96e-11
GBP2	1463.77	2.29872	0.10633	21.6188	1.2e-103	8.69e-101
APOL4	49.5561	2.296	0.358629	6.40216	1.53e-10	8.26e-10
RNF152	45.2121	2.2915	0.395076	5.80014	6.63e-09	3.08e-08
AMY2B	152.518	2.27961	0.308464	7.39018	1.47e-13	1.05e-12
GOLGA8A	957.153	2.27959	0.353092	6.45609	1.07e-10	5.88e-10
ZKSCAN1	6430.45	2.27687	0.103706	21.955	7.76e-107	6.49e-104
IL6R	590.687	2.25881	0.183076	12.3381	5.65e-35	1.78e-33
SOCS2-AS1	31.7585	2.25433	0.426864	5.28115	1.28e-07	5.18e-07
ROS1	270.598	2.25335	0.215574	10.4528	1.42e-25	2.43e-24
GPR146	88.1793	2.25297	0.252149	8.9351	4.07e-19	4.49e-18
TUBAL3	24.7205	2.25148	0.533919	4.21689	2.48e-05	7.58e-05
PNRC1	569.8	2.24469	0.116744	19.2275	2.18e-82	6.28e-80
BTN3A1	350.444	2.2422	0.156273	14.3479	1.1e-46	6.63e-45
NDRG1	6838.92	2.24049	0.123953	18.0753	4.99e-73	1.02e-70
NAALADL2	516.722	2.23593	0.142648	15.6745	2.26e-55	2.26e-53
CREBRF	536.724	2.23354	0.121377	18.4017	1.27e-75	2.95e-73
ANKRD24	83.5746	2.23041	0.233803	9.5397	1.43e-21	1.86e-20
HIST3H2A	127.55	2.22733	0.1866	11.9364	7.64e-33	2.03e-31
CERS4	42.747	2.21769	0.345925	6.4109	1.45e-10	7.82e-10
JAK3	217.739	2.2154	0.183194	12.0932	1.15e-33	3.23e-32
PRKG2	112.901	2.21498	0.239685	9.24121	2.44e-20	2.93e-19
VPS37D	56.9531	2.21108	0.294957	7.49629	6.56e-14	4.85e-13
S1PR4	51.4825	2.20857	0.304801	7.24595	4.29e-13	2.93e-12
AHNAK2	2082.22	2.20376	0.448529	4.9133	8.96e-07	3.28e-06
WIPI1	817.673	2.20229	0.106877	20.6059	2.43e-94	1.2e-91
ABCC11	151.346	2.20144	0.300623	7.32292	2.43e-13	1.71e-12
LOC100129550	196.711	2.1986	0.193829	11.343	8.04e-30	1.78e-28
GTF2IRD2B	91.0454	2.19611	0.269308	8.15462	3.5e-16	3.11e-15
NAPSA	36.6838	2.18892	0.442294	4.94902	7.46e-07	2.77e-06
CNGA1	121.858	2.18889	0.23705	9.23387	2.61e-20	3.14e-19
LINC00568	34.0282	2.18495	0.461043	4.73913	2.15e-06	7.53e-06
SCIN	1289.92	2.1842	0.139834	15.62	5.32e-55	5.3e-53
LOC100505806	1223.25	2.17638	0.131917	16.4981	3.78e-61	4.76e-59
HIST1H3E	40.5873	2.17223	0.438074	4.9586	7.1e-07	2.64e-06
LOC100507463	16.3616	2.17156	0.627711	3.45948	0.000541214	0.00135938
GPRIN2	340.852	2.16725	0.177248	12.2272	2.23e-34	6.66e-33
LRRC31	799.76	2.16504	0.160442	13.4943	1.69e-41	7.28e-40
SORBS1	650.697	2.16475	0.16455	13.1556	1.58e-39	6.29e-38
SLC7A2	1945.61	2.15823	0.123401	17.4896	1.72e-68	2.96e-66
MYO7B	472.565	2.14925	0.190067	11.3078	1.2e-29	2.63e-28
CES1	3212.28	2.14891	0.184687	11.6354	2.72e-31	6.57e-30
ABCA1	317.053	2.1481	0.167232	12.845	9.18e-38	3.35e-36
ARIH2OS	40.0039	2.14445	0.309023	6.93945	3.94e-12	2.46e-11
KRTAP5-1	38.8899	2.13587	0.402239	5.30994	1.1e-07	4.45e-07
CD68	7634.93	2.13457	0.105115	20.307	1.12e-91	4.66e-89
PDCD4	1036.16	2.13455	0.14563	14.6573	1.21e-48	8.29e-47
PLA2R1	98.9784	2.13328	0.298475	7.14725	8.85e-13	5.87e-12
KIAA1984	381.476	2.13134	0.226067	9.42791	4.18e-21	5.26e-20
SMPD3	1016.05	2.13091	0.115983	18.3725	2.18e-75	4.99e-73
WWC2	242.53	2.13021	0.269531	7.90339	2.71e-15	2.24e-14
SHC2	68.739	2.12746	0.36953	5.75723	8.55e-09	3.92e-08
TMEM27	22.715	2.12723	0.403901	5.2667	1.39e-07	5.58e-07
CPT1B	12.9809	2.12143	0.729865	2.90661	0.00365372	0.00790104
YPEL1	104.939	2.12056	0.237472	8.92974	4.27e-19	4.69e-18
C17orf100	47.0226	2.1128	0.320244	6.59746	4.18e-11	2.38e-10
WDFY3-AS2	91.1986	2.11269	0.264523	7.98679	1.39e-15	1.17e-14
LINC00482	213.246	2.11098	0.261749	8.06488	7.33e-16	6.32e-15
SLC4A8	639.3	2.10808	0.223946	9.41337	4.8e-21	6.01e-20
C12orf49	4278.47	2.10691	0.164178	12.8331	1.07e-37	3.89e-36
FLJ40852	38.2528	2.10575	0.345408	6.09642	1.08e-09	5.4e-09
MAP1LC3A	191.813	2.10568	0.172828	12.1837	3.8e-34	1.11e-32
EFNA1	3272.48	2.10226	0.10123	20.7671	8.59e-96	4.95e-93
YPEL5	2455.38	2.10211	0.117096	17.9521	4.63e-72	9.21e-70
LINC00663	65.7201	2.10079	0.272179	7.7184	1.18e-14	9.25e-14
OVGP1	874.466	2.10077	0.124294	16.9016	4.38e-64	6.15e-62
DHRS3	1130.7	2.09749	0.132665	15.8104	2.64e-56	2.73e-54
FOXO4	568.879	2.09728	0.140602	14.9164	2.58e-50	1.96e-48
HIST1H2BD	289.91	2.08839	0.168868	12.367	3.94e-35	1.26e-33
GSTA1	248.961	2.08579	0.339999	6.1347	8.53e-10	4.3e-09
PARP14	803.909	2.08307	0.153349	13.5839	4.99e-42	2.21e-40
ZFYVE1	358.567	2.07788	0.128713	16.1435	1.26e-58	1.43e-56
ACOT1	34.5771	2.07697	0.445976	4.65714	3.21e-06	1.1e-05
IRS2	945.409	2.07228	0.144073	14.3835	6.57e-47	4.05e-45
ADRA2A	281.618	2.06956	0.147959	13.9874	1.86e-44	9.46e-43
IYD	2951.2	2.06697	0.125252	16.5024	3.53e-61	4.47e-59
LOC201651	35.2482	2.0658	0.364069	5.6742	1.39e-08	6.25e-08
OPTN	1927.47	2.06278	0.120916	17.0596	2.97e-65	4.39e-63
SAT2	935.197	2.05837	0.147931	13.9144	5.18e-44	2.55e-42
DQX1	1010.6	2.05803	0.198356	10.3754	3.21e-25	5.35e-24
GRAMD1C	292.611	2.05689	0.139662	14.7277	4.28e-49	3e-47
BHLHE41	487.805	2.05227	0.13186	15.564	1.28e-54	1.24e-52
C1RL	162.491	2.04952	0.192579	10.6425	1.89e-26	3.42e-25
PALM3	328.983	2.04913	0.206731	9.91206	3.69e-23	5.33e-22
PPP1R14D	26.76	2.04849	0.427927	4.78701	1.69e-06	5.99e-06
IL1R1	1238.76	2.04702	0.161282	12.6922	6.54e-37	2.27e-35
LDHD	191.561	2.04691	0.170833	11.9819	4.42e-33	1.19e-31
GC	297.302	2.0459	0.349258	5.85785	4.69e-09	2.21e-08
RGL1	836.171	2.04305	0.228693	8.93359	4.12e-19	4.54e-18
BCL2L14	73.0447	2.04209	0.241695	8.44903	2.94e-17	2.81e-16
PSORS1C1	67.003	2.04018	0.302357	6.74759	1.5e-11	8.9e-11
KIAA0247	1755.75	2.03901	0.121759	16.7462	6.03e-63	8.07e-61
PSMB9	30.4443	2.0383	0.416353	4.8956	9.8e-07	3.58e-06
CXCL17	190.76	2.03674	0.166698	12.2182	2.49e-34	7.4e-33
LOC100505783	204.454	2.03552	0.166506	12.2249	2.29e-34	6.82e-33
ANKDD1B	32.9178	2.0341	0.454965	4.47089	7.79e-06	2.55e-05
ENTPD8	575.733	2.03321	0.139423	14.583	3.6e-48	2.42e-46
TBC1D4	6000.83	2.03001	0.102726	19.7614	6.4e-87	2.28e-84
CHST13	387.778	2.02583	0.286056	7.08195	1.42e-12	9.24e-12
PCP2	29.976	2.02391	0.429437	4.71294	2.44e-06	8.49e-06
DLL1	140.87	2.02258	0.199823	10.1219	4.42e-24	6.85e-23
DICER1-AS1	81.5638	2.02126	0.364306	5.54826	2.89e-08	1.25e-07
GOLGA8B	594.205	2.01461	0.366909	5.49076	4e-08	1.71e-07
IL17RC	407.406	2.00795	0.136283	14.7337	3.92e-49	2.75e-47
DYNLRB2	10.5936	2.00608	0.598795	3.35019	0.000807548	0.00197291
FOXN3	2953.27	2.00516	0.139284	14.3962	5.47e-47	3.39e-45
AMT	158.888	2.0007	0.444081	4.50526	6.63e-06	2.19e-05
TBC1D2	772.097	2.00041	0.120294	16.6294	4.27e-62	5.58e-60
CFB	66.9079	2.00004	0.281499	7.10495	1.2e-12	7.86e-12
DHX58	117.173	1.99664	0.271361	7.35787	1.87e-13	1.32e-12
CYP2B6	231.187	1.99639	0.204381	9.76797	1.55e-22	2.15e-21
SSTR5-AS1	93.0565	1.99414	0.232514	8.57644	9.79e-18	9.64e-17
ABCC6	170.899	1.99276	0.214785	9.27792	1.73e-20	2.1e-19
RAB26	557.604	1.99132	0.168332	11.8297	2.74e-32	7.05e-31
PCDHGB2	79.412	1.98789	0.28405	6.99838	2.59e-12	1.64e-11
MUC13	27073.2	1.98687	0.0979541	20.2837	1.79e-91	7.3e-89
BCAM	2485.5	1.9834	0.291896	6.79488	1.08e-11	6.5e-11
SLC13A2	33.1991	1.9802	0.355464	5.57076	2.54e-08	1.11e-07
SHD	38.4917	1.9796	0.309607	6.39393	1.62e-10	8.7e-10
MYO16	82.7383	1.97322	0.237104	8.32217	8.64e-17	8.02e-16
SLC34A3	109.16	1.97306	0.297442	6.63341	3.28e-11	1.88e-10
SOCS2	341.471	1.96897	0.173896	11.3227	1.01e-29	2.23e-28
ATL1	108.976	1.9687	0.223193	8.82062	1.14e-18	1.2e-17
LOC646471	92.4538	1.96784	0.336897	5.84107	5.19e-09	2.43e-08
SPINK1	2204.09	1.96664	0.184789	10.6426	1.89e-26	3.42e-25
SECTM1	679.057	1.96226	0.130645	15.0198	5.45e-51	4.29e-49
KANSL1-AS1	112.007	1.95803	0.219136	8.93521	4.06e-19	4.49e-18
LOC100127888	507.136	1.95784	0.130744	14.9746	1.08e-50	8.33e-49
TSPAN1	5703.66	1.95475	0.108571	18.0043	1.8e-72	3.63e-70
PKDCC	4708.54	1.95445	0.13836	14.1258	2.64e-45	1.43e-43
PROC	153.641	1.95361	0.23247	8.4037	4.33e-17	4.1e-16
HSD17B14	649.663	1.95291	0.164578	11.8662	1.77e-32	4.61e-31
ADAMTSL2	128.656	1.95158	0.258354	7.5539	4.22e-14	3.18e-13
PDK2	2345.36	1.94845	0.0983868	19.804	2.75e-87	1e-84
MGC16275	105.254	1.94803	0.206087	9.45247	3.31e-21	4.2e-20
BAI1	139.634	1.93988	0.253878	7.64099	2.16e-14	1.66e-13
NEK11	95.1636	1.93961	0.223841	8.6651	4.51e-18	4.56e-17
RNF224	95.2243	1.93489	0.280243	6.90432	5.04e-12	3.12e-11
C1orf204	56.6125	1.93397	0.285262	6.77963	1.2e-11	7.2e-11
CDKN1C	629.763	1.93164	0.189476	10.1946	2.1e-24	3.35e-23
LOC440173	204.066	1.93151	0.164654	11.7307	8.87e-32	2.19e-30
ITPKB	120.243	1.93148	0.182695	10.5722	4.01e-26	7.09e-25
APOL6	596.56	1.92067	0.184251	10.4242	1.92e-25	3.25e-24
PINK1	1206.42	1.91842	0.120887	15.8695	1.03e-56	1.11e-54
AIF1	9.52669	1.91721	0.678448	2.82588	0.00471512	0.0100162
TESK2	153.392	1.9135	0.193693	9.87901	5.13e-23	7.38e-22
ACE2	40.392	1.91043	0.523998	3.64587	0.000266486	0.000701151
LOC100505633	3426.16	1.91034	0.196212	9.73606	2.12e-22	2.91e-21
HABP2	4924.68	1.90999	0.125786	15.1844	4.49e-52	3.81e-50
LOC441461	50.97	1.90999	0.398905	4.78807	1.68e-06	5.97e-06
STAT5A	279.174	1.90719	0.157367	12.1194	8.34e-34	2.38e-32
MLLT4-AS1	196.796	1.90384	0.25715	7.40362	1.33e-13	9.53e-13
CHRNB1	114.629	1.90306	0.198684	9.57836	9.86e-22	1.3e-20
MPP1	189.217	1.90237	0.167332	11.3688	5.98e-30	1.33e-28
HLA-DMA	392.248	1.89819	0.1301	14.5902	3.24e-48	2.19e-46
FLJ35390	32.4603	1.89783	0.341246	5.56146	2.68e-08	1.17e-07
ZNF385C	54.9947	1.89758	0.282226	6.72361	1.77e-11	1.04e-10
GSN	2147.05	1.89588	0.182445	10.3915	2.71e-25	4.54e-24
ENO1-AS1	9.01957	1.89534	0.608716	3.11368	0.00184772	0.00423123
ANXA2R	45.1616	1.89228	0.335896	5.63353	1.77e-08	7.81e-08
PAQR6	172.491	1.8906	0.25548	7.40018	1.36e-13	9.76e-13
TSC22D3	465.631	1.8897	0.200054	9.44591	3.52e-21	4.46e-20
UCP2	797.213	1.88243	0.13177	14.2857	2.69e-46	1.56e-44
MLPH	8796.25	1.88134	0.16649	11.3001	1.31e-29	2.86e-28
FMO4	88.267	1.88126	0.260813	7.21306	5.47e-13	3.7e-12
PHLDB1	206.703	1.88102	0.194081	9.69196	3.26e-22	4.42e-21
CD36	45.0972	1.87718	0.537745	3.49083	0.000481524	0.00121916
LINC00319	51.0271	1.87675	0.312619	6.00332	1.93e-09	9.44e-09
MERTK	215.653	1.86782	0.181732	10.2779	8.86e-25	1.44e-23
CAPN9	521.149	1.86669	0.144169	12.9479	2.41e-38	9.18e-37
ORAI3	250.561	1.86388	0.154831	12.0382	2.24e-33	6.15e-32
RASSF6	1388.91	1.86303	0.137207	13.5782	5.4e-42	2.38e-40
LOC338817	60.3691	1.8623	0.360172	5.17058	2.33e-07	9.16e-07
SLC23A1	115.77	1.86162	0.253612	7.34045	2.13e-13	1.5e-12
HBP1	1678.83	1.86122	0.105132	17.7035	3.94e-70	7.16e-68
NBR2	188.481	1.86119	0.240575	7.73643	1.02e-14	8.07e-14
LINC00847	45.7677	1.8606	0.293606	6.33705	2.34e-10	1.24e-09
HIST2H2BF	11.1673	1.85758	0.546572	3.3986	0.000677317	0.00167407
TAC3	55.6265	1.85553	0.376411	4.92953	8.24e-07	3.04e-06
CYP3A5	2876.31	1.85409	0.309137	5.99762	2e-09	9.76e-09
SPATA12	47.316	1.85399	0.344995	5.37397	7.7e-08	3.18e-07
DPP4	461.406	1.8528	0.158385	11.6981	1.3e-31	3.2e-30
TTLL1	154.835	1.85248	0.182556	10.1475	3.4e-24	5.33e-23
PRSS22	731.637	1.8517	0.16466	11.2456	2.43e-29	5.23e-28
ADPRHL1	640.96	1.85065	0.109468	16.9058	4.08e-64	5.78e-62
ALDH3B1	5708.35	1.84953	0.118771	15.5723	1.12e-54	1.09e-52
TMEM91	22.4811	1.84862	0.409841	4.51058	6.47e-06	2.13e-05
FLVCR2	107.999	1.84367	0.263975	6.98424	2.86e-12	1.81e-11
PIPOX	867.36	1.84005	0.158944	11.5767	5.41e-31	1.27e-29
CCDC28A	786.756	1.83446	0.106239	17.2674	8.28e-67	1.34e-64
METTL7A	147.568	1.83002	0.252975	7.23397	4.69e-13	3.19e-12
RARRES3	99.2354	1.82948	0.215111	8.50481	1.82e-17	1.76e-16
IGBP1	3882.67	1.82698	0.102912	17.7528	1.64e-70	3.08e-68
AGBL2	145.417	1.82586	0.275667	6.6234	3.51e-11	2.01e-10
APOH	756.973	1.82533	0.133942	13.6277	2.74e-42	1.22e-40
CDHR5	4529.51	1.82251	0.0879247	20.7281	1.93e-95	1.01e-92
PBX1	598.596	1.82047	0.124325	14.6429	1.5e-48	1.02e-46
CFLAR	2158.77	1.81979	0.166434	10.934	7.93e-28	1.56e-26
DOC2A	95.9961	1.81804	0.333599	5.44979	5.04e-08	2.13e-07
UBE2L6	26.175	1.81754	0.567648	3.20188	0.00136532	0.00319683
TIMP2	4457.14	1.81685	0.179815	10.104	5.3e-24	8.14e-23
BTG2	443.344	1.81685	0.160182	11.3424	8.09e-30	1.79e-28
BTN3A2	421.627	1.81482	0.136867	13.2597	3.96e-40	1.62e-38
IL18	1024.92	1.81243	0.14499	12.5004	7.43e-36	2.47e-34
ARRDC3	1517.06	1.81215	0.127705	14.1901	1.06e-45	5.94e-44
MXD4	955.854	1.81	0.114672	15.7842	4e-56	4.1e-54
DNAJC28	61.9967	1.80251	0.265749	6.78277	1.18e-11	7.05e-11
ST5	2141.87	1.80235	0.0934005	19.297	5.69e-83	1.7e-80
NEBL-AS1	10.9791	1.80148	0.695062	2.59183	0.00954658	0.0191
LOC100129480	60.1265	1.7995	0.279992	6.42696	1.3e-10	7.06e-10
SEMA5A	4750.07	1.7964	0.16108	11.1523	6.98e-29	1.45e-27
NR1H3	1730.23	1.79212	0.0990683	18.0897	3.84e-73	8.02e-71
PRAP1	545.309	1.79178	0.199813	8.96727	3.04e-19	3.39e-18
C20orf195	35.7776	1.7913	0.372964	4.80288	1.56e-06	5.56e-06
GSTA4	1879.52	1.79102	0.0937156	19.1113	2.04e-81	5.53e-79
RNASEL	1031.04	1.7892	0.111905	15.9885	1.54e-57	1.68e-55
LOC728743	313.068	1.7875	0.159591	11.2005	4.05e-29	8.6e-28
ZMYND12	45.7043	1.78622	0.313297	5.70135	1.19e-08	5.37e-08
PLK1S1	562.364	1.78529	0.12586	14.1847	1.14e-45	6.39e-44
CAPS	1241.25	1.78143	0.103567	17.2007	2.62e-66	4.17e-64
UPK1A	534.872	1.78051	0.363847	4.89358	9.9e-07	3.62e-06
MARC2	169.736	1.77616	0.188171	9.43907	3.76e-21	4.74e-20
TMC4	3748.81	1.77441	0.0913696	19.4201	5.22e-84	1.61e-81
RAB3IL1	270.71	1.77277	0.188964	9.38148	6.51e-21	8.05e-20
RGCC	192.866	1.7704	0.225297	7.85807	3.9e-15	3.18e-14
UBL3	2050.66	1.76993	0.123524	14.3286	1.45e-46	8.66e-45
HTR1D	1847.67	1.7696	0.0914752	19.3452	2.24e-83	6.8e-81
SESN1	795.089	1.76859	0.169691	10.4224	1.96e-25	3.31e-24
PRKAB2	4017.54	1.76812	0.128277	13.7836	3.2e-43	1.49e-41
SCGB2A1	28.7409	1.76532	0.48196	3.66278	0.000249488	0.000659228
LOC100133445	214.622	1.76463	0.219606	8.03545	9.32e-16	7.97e-15
EPHX2	3821.32	1.76314	0.122113	14.4385	2.96e-47	1.86e-45
ERBB3	14118.5	1.76028	0.0812567	21.6632	4.57e-104	3.63e-101
ZNF425	112.902	1.75935	0.263335	6.68103	2.37e-11	1.38e-10
ASS1	24380.8	1.75871	0.109274	16.0946	2.78e-58	3.12e-56
EPAS1	2934.61	1.75806	0.169051	10.3996	2.49e-25	4.19e-24
SAMD12-AS1	26.9847	1.75542	0.409307	4.28878	1.8e-05	5.6e-05
MME	241.709	1.75365	0.203362	8.62328	6.51e-18	6.49e-17
ADM	531.923	1.75315	0.144868	12.1017	1.03e-33	2.93e-32
LOC100506368	69.5128	1.74862	0.283003	6.17881	6.46e-10	3.29e-09
NEURL2	36.6148	1.7479	0.378547	4.61739	3.89e-06	1.32e-05
BPIFB1	518.871	1.74749	0.358712	4.87156	1.11e-06	4.01e-06
C1orf115	1319.56	1.74729	0.105198	16.6096	5.94e-62	7.64e-60
CASP10	439.663	1.74583	0.116313	15.0097	6.34e-51	4.95e-49
SLC39A5	412.418	1.74565	0.170748	10.2236	1.55e-24	2.51e-23
PDZD3	422.171	1.74526	0.220574	7.91235	2.53e-15	2.09e-14
SLC8A2	91.3967	1.74135	0.238288	7.30777	2.72e-13	1.9e-12
CDNF	84.0418	1.74021	0.228888	7.60289	2.9e-14	2.21e-13
VWA7	476.028	1.73846	0.129114	13.4646	2.53e-41	1.08e-39
LOC255512	44.4808	1.73466	0.312662	5.54804	2.89e-08	1.25e-07
RAMP1	13.0552	1.73369	0.526302	3.2941	0.000987375	0.00236659
SLC44A4	4483.93	1.73315	0.114053	15.196	3.76e-52	3.22e-50
FAM189A2	194.212	1.72927	0.24391	7.0898	1.34e-12	8.75e-12
BPIFA2	21.3754	1.72927	0.556643	3.1066	0.00189254	0.0043184
LYPD2	13.1428	1.72766	0.621098	2.78162	0.00540879	0.0113527
TSPAN12	507.77	1.7252	0.129975	13.2734	3.3e-40	1.35e-38
TTLL3	74.0555	1.72483	0.357299	4.8274	1.38e-06	4.96e-06
ALS2CR8	247.764	1.72458	0.188874	9.13089	6.79e-20	7.94e-19
NEU1	3497.06	1.72427	0.118516	14.5488	5.94e-48	3.93e-46
HIST1H3H	25.0294	1.72395	0.373506	4.61559	3.92e-06	1.33e-05
PALM	540.432	1.72387	0.190128	9.06689	1.22e-19	1.4e-18
COBLL1	2851.1	1.72089	0.110388	15.5895	8.58e-55	8.43e-53
RND1	489.183	1.71928	0.136943	12.5548	3.74e-36	1.26e-34
CELSR2	496.207	1.71611	0.153512	11.179	5.17e-29	1.09e-27
TPPP3	3672.2	1.71422	0.116308	14.7387	3.64e-49	2.57e-47
KLHDC2	1560.08	1.71393	0.11046	15.5162	2.69e-54	2.52e-52
PACSIN1	61.0878	1.71343	0.374606	4.57396	4.79e-06	1.61e-05
BBC3	402.061	1.71186	0.173515	9.86575	5.86e-23	8.39e-22
TMED6	185.828	1.71121	0.185099	9.24489	2.35e-20	2.84e-19
ANKFN1	71.4323	1.71116	0.24223	7.06421	1.62e-12	1.04e-11
ISG20	388.071	1.70933	0.119108	14.3511	1.05e-46	6.35e-45
SLC47A2	47.6196	1.70612	0.314595	5.42321	5.85e-08	2.45e-07
PTPRM	1847.77	1.70323	0.310757	5.48091	4.23e-08	1.8e-07
KLHDC7A	233.432	1.70107	0.193428	8.79433	1.44e-18	1.51e-17
C20orf202	33.8886	1.69893	0.433263	3.92125	8.81e-05	0.000249146
MARK1	723.513	1.69501	0.11411	14.8541	6.54e-50	4.79e-48
HIST1H2AE	80.3228	1.69462	0.237125	7.14653	8.9e-13	5.89e-12
PRLHR	36.7038	1.69417	0.331821	5.10567	3.3e-07	1.27e-06
ARSE	479.79	1.69398	0.131351	12.8966	4.7e-38	1.76e-36
TMPRSS3	263.191	1.69286	0.153983	10.9938	4.09e-28	8.17e-27
MST1P2	68.431	1.68483	0.320686	5.25382	1.49e-07	5.97e-07
C14orf93	307.16	1.67917	0.130988	12.8193	1.28e-37	4.63e-36
SIRPA	218.532	1.67865	0.298991	5.61438	1.97e-08	8.69e-08
DKFZP686I15217	76.6903	1.67782	0.237	7.0794	1.45e-12	9.4e-12
PCDHA12	87.7181	1.67648	0.243742	6.87808	6.07e-12	3.72e-11
AIFM3	71.6291	1.6764	0.247254	6.78005	1.2e-11	7.18e-11
LOC389791	28.2928	1.67397	0.503443	3.32504	0.000884066	0.00213956
BMP2	715.797	1.67182	0.174765	9.56611	1.11e-21	1.46e-20
PIP5K1B	6386.53	1.67079	0.105631	15.8172	2.37e-56	2.49e-54
SMTNL2	185.664	1.67033	0.204522	8.16697	3.16e-16	2.81e-15
LOC100507501	96.8004	1.66988	0.274148	6.09115	1.12e-09	5.58e-09
PRSS30P	68.6329	1.66927	0.310253	5.38036	7.43e-08	3.07e-07
SORT1	3492.69	1.66775	0.113732	14.6639	1.1e-48	7.58e-47
REEP1	212.577	1.66692	0.239766	6.95228	3.59e-12	2.25e-11
CLSTN3	165.738	1.66594	0.193742	8.59873	8.06e-18	7.99e-17
DDX60	171.054	1.66519	0.234366	7.10509	1.2e-12	7.86e-12
TMEM9B-AS1	83.3235	1.66379	0.26397	6.30294	2.92e-10	1.53e-09
FAM122C	93.0099	1.66305	0.247954	6.70711	1.99e-11	1.16e-10
ZRANB2-AS2	8.47043	1.66068	0.696758	2.38344	0.0171519	0.0325034
SLC12A6	703.135	1.66009	0.1139	14.575	4.05e-48	2.71e-46
HIST1H2AI	13.8942	1.65434	0.522011	3.16916	0.00152878	0.00355271
ECEL1P2	34.609	1.65377	0.332058	4.98037	6.35e-07	2.38e-06
LOC100505648	116.689	1.65217	0.299008	5.5255	3.29e-08	1.42e-07
PSORS1C2	24.0564	1.65174	0.433949	3.80631	0.000141056	0.000386389
ARID3A	298.616	1.65095	0.261734	6.30774	2.83e-10	1.49e-09
C15orf62	198.531	1.64837	0.181002	9.1069	8.48e-20	9.82e-19
CALHM2	87.3145	1.64833	0.238519	6.91069	4.82e-12	2.99e-11
LINC00674	411.273	1.64708	0.169851	9.69719	3.1e-22	4.22e-21
PARP10	72.8905	1.6469	0.304879	5.40181	6.6e-08	2.74e-07
LINC00324	196.039	1.6468	0.174405	9.44243	3.64e-21	4.6e-20
LOC254100	22.9139	1.64568	0.464181	3.54534	0.000392109	0.00100649
ABCA5	500.125	1.64498	0.162315	10.1345	3.89e-24	6.06e-23
CATSPERG	113.518	1.64411	0.258334	6.36429	1.96e-10	1.04e-09
FLJ37035	15.3807	1.63914	0.62667	2.61564	0.00890601	0.0179192
NCMAP	170.736	1.63792	0.199136	8.22513	1.95e-16	1.77e-15
IL15	80.5228	1.63619	0.239957	6.81868	9.19e-12	5.55e-11
HESX1	29.2363	1.63598	0.402932	4.06018	4.9e-05	0.000144251
LY75	32.6369	1.63453	0.314157	5.20292	1.96e-07	7.77e-07
PLA2G10	144.414	1.63296	0.225102	7.25429	4.04e-13	2.76e-12
ST6GAL1	1054.79	1.63228	0.131287	12.433	1.73e-35	5.66e-34
LEAP2	127.194	1.63129	0.306421	5.32369	1.02e-07	4.14e-07
KCNAB2	601.597	1.62905	0.114125	14.2742	3.17e-46	1.83e-44
PTTG1IP	20160	1.6288	0.0962879	16.9159	3.43e-64	4.91e-62
ANXA9	1620.42	1.62537	0.0871307	18.6544	1.16e-77	2.86e-75
LINC00483	250.323	1.62166	0.207165	7.82788	4.96e-15	4.01e-14
KIAA1107	227.549	1.61529	0.160991	10.0334	1.09e-23	1.63e-22
LOC100652768	156.479	1.6137	0.295422	5.46234	4.7e-08	1.99e-07
PCSK4	67.4404	1.61226	0.289669	5.56587	2.61e-08	1.14e-07
LOC100272217	43.2811	1.61026	0.426408	3.77635	0.000159144	0.000432262
MX2	312.511	1.60976	0.146393	10.9962	3.99e-28	7.97e-27
ATP8A1	446.976	1.60971	0.158533	10.1537	3.19e-24	5.02e-23
BDH2	364.163	1.60905	0.152393	10.5585	4.64e-26	8.17e-25
GALM	2505.02	1.60751	0.14574	11.0299	2.74e-28	5.53e-27
CHST3	126.267	1.60476	0.642477	2.49777	0.0124976	0.0244512
GADD45G	136.705	1.60379	0.205241	7.81417	5.53e-15	4.46e-14
GANC	129.161	1.60338	0.176929	9.06229	1.28e-19	1.46e-18
BBS9	186.033	1.60188	0.160444	9.98403	1.79e-23	2.64e-22
NR3C1	990.564	1.59827	0.135091	11.831	2.7e-32	6.95e-31
CDHR2	87.3833	1.59714	0.242356	6.59008	4.4e-11	2.49e-10
LOC254896	110.89	1.59432	0.199818	7.97883	1.48e-15	1.25e-14
FANK1	253.767	1.59118	0.173534	9.1693	4.76e-20	5.61e-19
SERPINA3	28.4182	1.5906	0.401011	3.96647	7.29e-05	0.000208458
C17orf107	36.9965	1.59014	0.343221	4.63298	3.6e-06	1.23e-05
ACRBP	83.8878	1.59007	0.230962	6.88455	5.8e-12	3.56e-11
TRAF3IP2	916.9	1.58879	0.104087	15.264	1.33e-52	1.17e-50
C11orf71	200.84	1.58731	0.185042	8.57812	9.64e-18	9.51e-17
SYNGR4	17.918	1.58558	0.436658	3.63117	0.000282144	0.000739181
SPINT1	8688.85	1.58376	0.0968072	16.36	3.69e-60	4.47e-58
COMP	32.4815	1.58327	0.560659	2.82394	0.00474371	0.0100718
ZNF277	1174.57	1.58135	0.122303	12.9299	3.05e-38	1.15e-36
ARHGAP24	60.1911	1.57788	0.254937	6.18931	6.04e-10	3.09e-09
PPP1R3B	2422.24	1.57633	0.174336	9.04189	1.54e-19	1.75e-18
TMPRSS2	3308.49	1.57558	0.114232	13.7928	2.82e-43	1.32e-41
RAB37	610.705	1.57517	0.122244	12.8854	5.44e-38	2.02e-36
CLDN18	1432.3	1.57462	0.17753	8.86958	7.34e-19	7.89e-18
PLEKHH2	752.083	1.57221	0.390906	4.02196	5.77e-05	0.000167864
HIST1H3D	13.2096	1.57164	0.518119	3.03336	0.00241846	0.00540244
PPP1R3E	515.157	1.57116	0.232864	6.74713	1.51e-11	8.92e-11
C5orf56	16.8224	1.57081	0.485651	3.23444	0.00121884	0.00288007
KRT42P	179.092	1.57063	0.253937	6.18512	6.21e-10	3.16e-09
DNAJC4	758.164	1.56905	0.119548	13.1248	2.37e-39	9.32e-38
ZC3H6	243.979	1.56682	0.164401	9.53048	1.57e-21	2.03e-20
LINC00086	71.7433	1.56616	0.266069	5.8863	3.95e-09	1.87e-08
CCDC155	30.0004	1.55827	0.346927	4.49164	7.07e-06	2.32e-05
RILP	389.528	1.55732	0.147198	10.5798	3.7e-26	6.57e-25
GLTSCR2	7643.79	1.55696	0.127253	12.2351	2.02e-34	6.06e-33
KIAA0319L	2872.1	1.55635	0.0754545	20.6263	1.59e-94	8.07e-92
MAP2K5	321.033	1.55626	0.14277	10.9005	1.15e-27	2.23e-26
C11orf35	363.076	1.55308	0.236389	6.57002	5.03e-11	2.83e-10
CCDC159	170.042	1.55079	0.215623	7.19213	6.38e-13	4.29e-12
NYNRIN	287.139	1.5495	0.134268	11.5404	8.26e-31	1.93e-29
PPARA	1885.23	1.5493	0.102962	15.0473	3.6e-51	2.86e-49
ZNF836	130.992	1.54617	0.185119	8.35233	6.69e-17	6.25e-16
FRMD4A	204.616	1.54572	0.278259	5.55495	2.78e-08	1.21e-07
PEX5	2678.81	1.54422	0.104023	14.845	7.5e-50	5.45e-48
PMM1	2474.92	1.54399	0.074382	20.7575	1.05e-95	5.84e-93
GDPD1	542.09	1.54395	0.157723	9.78897	1.26e-22	1.76e-21
SEC16B	320.003	1.54229	0.15369	10.035	1.07e-23	1.61e-22
KCTD7	267.388	1.54209	0.234202	6.58441	4.57e-11	2.58e-10
LOC201617	55.7899	1.54151	0.327563	4.70598	2.53e-06	8.76e-06
CEBPA	5567.69	1.5412	0.126169	12.2153	2.57e-34	7.64e-33
TSSK3	57.8213	1.53946	0.370159	4.15892	3.2e-05	9.65e-05
RAB17	1268.31	1.53945	0.101134	15.222	2.53e-52	2.19e-50
LOC100130673	43.622	1.53892	0.298458	5.15622	2.52e-07	9.85e-07
SYF2	1670.96	1.53874	0.106412	14.4603	2.16e-47	1.37e-45
SECISBP2L	972.199	1.537	0.134503	11.4273	3.05e-30	6.95e-29
PGAM2	193.292	1.53584	0.239583	6.41046	1.45e-10	7.84e-10
PARD3B	323.401	1.53493	0.193673	7.92536	2.27e-15	1.89e-14
LCN12	42.158	1.53465	0.369638	4.15176	3.3e-05	9.95e-05
PSMB8	143.029	1.53162	0.21206	7.22258	5.1e-13	3.46e-12
CCRL2	233.049	1.5309	0.152359	10.048	9.38e-24	1.41e-22
KRT15	212.319	1.53071	0.181716	8.42367	3.65e-17	3.48e-16
C1orf116	2328.24	1.53069	0.118845	12.8797	5.85e-38	2.17e-36
SMPDL3A	1746.81	1.53037	0.119612	12.7944	1.76e-37	6.31e-36
FADS6	29.6845	1.52975	0.491127	3.11477	0.00184086	0.00421697
ODF3B	80.5085	1.52965	0.277227	5.5177	3.43e-08	1.48e-07
THNSL2	560.46	1.52745	0.110492	13.8241	1.82e-43	8.66e-42
APOL1	113.453	1.52677	0.245258	6.22517	4.81e-10	2.48e-09
FAM227B	48.0796	1.5244	0.276711	5.50899	3.61e-08	1.55e-07
LOC100130093	84.7654	1.52431	0.237455	6.41936	1.37e-10	7.42e-10
PTPRK	6903.35	1.523	0.1288	11.8245	2.92e-32	7.46e-31
C21orf15	75.4382	1.52193	0.314293	4.84237	1.28e-06	4.61e-06
TMPRSS5	106.01	1.52064	0.269573	5.64093	1.69e-08	7.49e-08
KANK1	1011.83	1.5205	0.132152	11.5056	1.24e-30	2.87e-29
VGLL1	67.4867	1.51969	0.30721	4.94675	7.55e-07	2.8e-06
LOC100129726	29.7903	1.51912	0.509147	2.98366	0.00284821	0.00628766
MVP	3630.26	1.51886	0.157589	9.63812	5.52e-22	7.37e-21
PAX8	289.161	1.51547	0.151114	10.0287	1.14e-23	1.71e-22
ACBD4	560.865	1.51536	0.128347	11.8067	3.6e-32	9.13e-31
SP110	206.457	1.51451	0.185414	8.16826	3.13e-16	2.79e-15
ZNF490	107.082	1.51211	0.209233	7.22692	4.94e-13	3.36e-12
EIF4EBP3	17.4179	1.51177	0.477735	3.16445	0.00155376	0.00360374
VPS9D1	329.35	1.50442	0.159105	9.45553	3.21e-21	4.08e-20
ARRB1	7195.72	1.5025	0.132355	11.352	7.25e-30	1.61e-28
MST1	137.219	1.50163	0.248714	6.03758	1.56e-09	7.7e-09
RHOU	4297.33	1.50059	0.123392	12.1611	5.01e-34	1.45e-32
CTSK	151.37	1.49933	0.26015	5.76334	8.25e-09	3.79e-08
KLHL35	240.602	1.49855	0.161524	9.27758	1.73e-20	2.1e-19
KIAA0195	2400.45	1.49835	0.0978428	15.3138	6.18e-53	5.5e-51
NEK8	285.166	1.49687	0.198999	7.52197	5.4e-14	4.02e-13
HHAT	133.93	1.49443	0.199349	7.49654	6.55e-14	4.84e-13
LOC338799	144.389	1.49261	0.464294	3.21481	0.00130533	0.00306883
FLJ43663	55.4596	1.49198	0.316173	4.71887	2.37e-06	8.27e-06
APPL2	2591.92	1.49004	0.100313	14.8539	6.56e-50	4.79e-48
CEACAM7	194.476	1.48986	0.2769	5.38048	7.43e-08	3.07e-07
VSIG2	10174.4	1.48929	0.104758	14.2165	7.24e-46	4.1e-44
FAAH2	149.623	1.48857	0.183255	8.12293	4.55e-16	4e-15
TOM1	1094.64	1.48731	0.132804	11.1993	4.11e-29	8.71e-28
GAA	1101.97	1.48618	0.136918	10.8545	1.9e-27	3.62e-26
CABLES1	3264.45	1.48481	0.122801	12.0912	1.18e-33	3.3e-32
SNAP25	111.129	1.48422	0.222293	6.67687	2.44e-11	1.41e-10
INPP5J	428.622	1.48193	0.13024	11.3784	5.36e-30	1.2e-28
COL5A3	256.384	1.48188	0.171192	8.65626	4.88e-18	4.92e-17
ELFN2	1871.75	1.47993	0.132881	11.1372	8.26e-29	1.71e-27
AQP3	1779.99	1.47565	0.131082	11.2574	2.13e-29	4.6e-28
DDIT3	903.322	1.47405	0.160937	9.1592	5.23e-20	6.15e-19
ZSCAN31	107.355	1.47393	0.222931	6.61159	3.8e-11	2.17e-10
ALDH6A1	593.075	1.47382	0.170208	8.6589	4.76e-18	4.81e-17
IL17RE	1188.85	1.47284	0.102288	14.3989	5.25e-47	3.27e-45
BNIP3	159.872	1.46954	0.179598	8.18235	2.78e-16	2.49e-15
TNFRSF14	1512.13	1.46889	0.143007	10.2714	9.48e-25	1.54e-23
OCEL1	250.885	1.46818	0.145626	10.0819	6.65e-24	1.01e-22
MC1R	134.684	1.46756	0.213146	6.88525	5.77e-12	3.54e-11
RNF122	188.382	1.46643	0.182656	8.02835	9.88e-16	8.42e-15
NKAPP1	48.4773	1.46613	0.289663	5.06149	4.16e-07	1.58e-06
IRF6	1532.45	1.46468	0.12482	11.7344	8.49e-32	2.1e-30
TMOD1	23.2135	1.46407	0.411732	3.55589	0.000376707	0.000969337
ENDOV	271.263	1.46372	0.137543	10.6419	1.9e-26	3.44e-25
HNF1B	726.217	1.46227	0.137592	10.6275	2.22e-26	4e-25
TAPBPL	83.6143	1.46192	0.266157	5.4927	3.96e-08	1.69e-07
FAM214A	520.798	1.46125	0.124274	11.7583	6.4e-32	1.6e-30
SCEL	2715.61	1.46098	0.105955	13.7887	2.98e-43	1.4e-41
LINC00649	231.175	1.46056	0.151548	9.63759	5.55e-22	7.4e-21
ATXN7L1	514.801	1.46045	0.125983	11.5924	4.5e-31	1.06e-29
ADM2	855.629	1.45949	0.154464	9.44871	3.43e-21	4.35e-20
KIAA1984-AS1	192.372	1.45914	0.277929	5.25002	1.52e-07	6.09e-07
NBR1	3561	1.45884	0.116125	12.5626	3.39e-36	1.15e-34
ECI2	295.095	1.45763	0.148187	9.83638	7.85e-23	1.11e-21
DENND3	665.308	1.45702	0.154087	9.45584	3.2e-21	4.07e-20
MT1F	57.615	1.45531	0.25374	5.73544	9.73e-09	4.44e-08
C1orf220	120.938	1.45413	0.452748	3.21178	0.00131913	0.00309868
ZNF358	467.975	1.45356	0.149987	9.69129	3.28e-22	4.45e-21
SPTBN4	124.667	1.45251	0.212824	6.82492	8.8e-12	5.32e-11
SYTL5	797.397	1.45053	0.118019	12.2907	1.02e-34	3.12e-33
GPR137B	279.034	1.44971	0.164202	8.82881	1.06e-18	1.12e-17
SHISA4	55.5463	1.44969	0.328329	4.41535	1.01e-05	3.26e-05
APBB3	194.68	1.44883	0.248492	5.83049	5.53e-09	2.58e-08
C21orf119	84.3065	1.44786	0.224306	6.45486	1.08e-10	5.93e-10
NEAT1	18043.6	1.44746	0.415308	3.48527	0.000491637	0.00124232
CTSL2	5037.51	1.44711	0.12044	12.0152	2.96e-33	8.04e-32
ZER1	1391.96	1.44367	0.126858	11.3803	5.24e-30	1.18e-28
PRSS33	19.0692	1.44342	0.419552	3.44039	0.000580886	0.00145204
INSR	804.141	1.44243	0.133176	10.831	2.46e-27	4.64e-26
CLDND2	73.7691	1.44241	0.291304	4.95155	7.36e-07	2.73e-06
ING4	761.188	1.44166	0.136171	10.5871	3.42e-26	6.09e-25
ERMAP	331.678	1.44083	0.14509	9.93058	3.06e-23	4.46e-22
ABHD4	2528.41	1.4399	0.110917	12.9818	1.55e-38	5.95e-37
THBS3	661.283	1.43896	0.217094	6.62831	3.4e-11	1.94e-10
PTPRH	3067.34	1.43784	0.0857835	16.7613	4.68e-63	6.31e-61
FAM134B	642.636	1.43433	0.159765	8.97779	2.76e-19	3.09e-18
FOLR1	79.4973	1.43433	0.250951	5.71555	1.09e-08	4.96e-08
KRT4	341.291	1.43146	0.252478	5.66966	1.43e-08	6.4e-08
LAMB2	1766.33	1.43041	0.128631	11.1202	1e-28	2.06e-27
PUS10	249.712	1.42621	0.167138	8.53313	1.42e-17	1.39e-16
AMN	210.888	1.42583	0.153319	9.2998	1.41e-20	1.71e-19
UPRT	376.547	1.42332	0.145794	9.76252	1.63e-22	2.26e-21
BAZ2B	142.186	1.42271	0.184476	7.71214	1.24e-14	9.7e-14
CITED2	680.849	1.42242	0.137082	10.3764	3.18e-25	5.3e-24
TAOK3	809.703	1.42148	0.139669	10.1775	2.5e-24	3.97e-23
FOXO3	1139.67	1.42068	0.151491	9.37799	6.72e-21	8.31e-20
FAM71E1	177.974	1.42003	0.20406	6.95888	3.43e-12	2.15e-11
CYP4F35P	159.111	1.41898	0.233783	6.06964	1.28e-09	6.35e-09
LYRM9	408.22	1.41729	0.152104	9.31789	1.19e-20	1.45e-19
LAMB3	7583.1	1.41693	0.140291	10.0999	5.53e-24	8.46e-23
RPLP0P2	73.1929	1.4146	0.239362	5.90987	3.42e-09	1.63e-08
INO80B	25.9975	1.41358	0.413316	3.4201	0.000625972	0.00155567
DENND4C	5019.95	1.41333	0.109782	12.874	6.31e-38	2.33e-36
APOA1	126.775	1.41251	0.398077	3.54832	0.000387695	0.000996385
ZNF334	265.573	1.41151	0.225983	6.24611	4.21e-10	2.18e-09
GAS6	2968.79	1.40583	0.0855159	16.4394	9.98e-61	1.23e-58
C11orf54	2142.88	1.40542	0.0991847	14.1697	1.41e-45	7.84e-44
C7orf31	344.394	1.40413	0.144204	9.7371	2.09e-22	2.88e-21
FAM132A	59.4528	1.40374	0.357574	3.92572	8.65e-05	0.000244893
NAT2	25.7587	1.40355	0.454109	3.09077	0.00199641	0.00454032
APOD	356.721	1.40117	0.160928	8.70682	3.13e-18	3.21e-17
LBX2-AS1	182.852	1.39957	0.172038	8.13526	4.11e-16	3.63e-15
HRASLS2	257.561	1.39921	0.165681	8.44517	3.04e-17	2.9e-16
MEF2D	1099.2	1.39669	0.122731	11.3801	5.26e-30	1.18e-28
AATK	443.353	1.39541	0.14617	9.54645	1.34e-21	1.75e-20
SLC38A11	63.2193	1.39498	0.323453	4.31277	1.61e-05	5.05e-05
C1QTNF6	271.831	1.39324	0.26027	5.35308	8.65e-08	3.54e-07
DDIT4	3788.07	1.39307	0.19595	7.10931	1.17e-12	7.63e-12
SLC37A2	53.978	1.39162	0.299175	4.65153	3.29e-06	1.13e-05
SPATA25	24.6464	1.3914	0.40569	3.42971	0.000604223	0.00150565
UNC5CL	5879.58	1.3904	0.115604	12.0273	2.55e-33	6.97e-32
C10orf54	1233.19	1.39007	0.114529	12.1373	6.7e-34	1.93e-32
FGD3	360.403	1.38924	0.160783	8.64046	5.6e-18	5.6e-17
TSNARE1	330.196	1.3879	0.146146	9.49663	2.17e-21	2.79e-20
SBF2	2039.97	1.38712	0.117631	11.7921	4.29e-32	1.08e-30
B3GALT4	158.281	1.38521	0.175217	7.9057	2.66e-15	2.2e-14
ZFP14	377.814	1.3842	0.120745	11.4638	2e-30	4.61e-29
ERBB4	447.273	1.38249	0.154413	8.95321	3.45e-19	3.83e-18
FAM102A	5710.22	1.3804	0.116341	11.8652	1.8e-32	4.66e-31
LOC253039	1252.93	1.37827	0.12421	11.0963	1.31e-28	2.66e-27
SARM1	100.713	1.37781	0.239023	5.76435	8.2e-09	3.77e-08
ZDHHC1	332.274	1.3769	0.121336	11.3478	7.6e-30	1.69e-28
GDPD2	405.557	1.37633	0.217089	6.33996	2.3e-10	1.22e-09
CACNA1D	329.043	1.37609	0.169518	8.11767	4.75e-16	4.17e-15
CMTM8	397.982	1.37526	0.135819	10.1257	4.25e-24	6.6e-23
HMOX1	3700.81	1.37466	0.331201	4.15053	3.32e-05	0.0001
DIRC2	636.011	1.37438	0.146027	9.41187	4.87e-21	6.09e-20
ULK1	1223.64	1.37343	0.167327	8.20807	2.25e-16	2.03e-15
GLRX	195.481	1.37319	0.177725	7.72649	1.11e-14	8.71e-14
KIF12	3401.03	1.37269	0.146739	9.35465	8.39e-21	1.03e-19
ACSS1	4617.8	1.37048	0.108591	12.6206	1.63e-36	5.56e-35
DBP	510.591	1.36983	0.128028	10.6994	1.02e-26	1.88e-25
FFAR2	131.71	1.36824	0.217274	6.2973	3.03e-10	1.59e-09
NCOA4	7723.06	1.36778	0.108446	12.6126	1.8e-36	6.14e-35
ODAM	712.136	1.36776	0.206705	6.61694	3.67e-11	2.09e-10
MTMR11	2690.15	1.36712	0.141811	9.64043	5.4e-22	7.21e-21
ACSF2	2417.81	1.36617	0.0891788	15.3194	5.67e-53	5.07e-51
PKIB	2027.81	1.36577	0.110384	12.3728	3.67e-35	1.18e-33
LOC440434	415.452	1.36545	0.239822	5.69358	1.24e-08	5.61e-08
SMPD1	1243.23	1.36485	0.13881	9.83248	8.16e-23	1.15e-21
GRN	7827.4	1.36413	0.13661	9.98555	1.76e-23	2.6e-22
CCDC69	67.3914	1.36354	0.261241	5.21948	1.79e-07	7.13e-07
OMP	18.9902	1.36339	0.568317	2.399	0.0164397	0.0313064
KLHDC8B	117.223	1.36268	0.189931	7.17458	7.25e-13	4.85e-12
NEB	664.664	1.3625	0.124215	10.9689	5.39e-28	1.07e-26
BRI3	4024.19	1.36168	0.123906	10.9896	4.29e-28	8.54e-27
SNX27	2117.68	1.36101	0.139255	9.77351	1.46e-22	2.04e-21
FN3K	422.239	1.36092	0.127853	10.6444	1.85e-26	3.36e-25
WDR45	369.522	1.36005	0.118872	11.4413	2.6e-30	5.93e-29
LINC00238	24.1825	1.35861	0.407356	3.33518	0.000852445	0.0020723
R3HDM2	1407.95	1.35828	0.0979103	13.8727	9.28e-44	4.5e-42
A1CF	247.575	1.35717	0.19092	7.10856	1.17e-12	7.66e-12
BCL6	131.172	1.35644	0.189083	7.17379	7.29e-13	4.87e-12
BRWD3	1266.53	1.35584	0.112006	12.1051	9.93e-34	2.82e-32
CHRNA7	216.79	1.35518	0.147466	9.18981	3.94e-20	4.66e-19
SOS2	832.698	1.3541	0.113718	11.9075	1.08e-32	2.86e-31
TSSK6	68.9481	1.35343	0.2446	5.53325	3.14e-08	1.36e-07
C6orf226	162.917	1.34847	0.161647	8.3421	7.3e-17	6.81e-16
C5orf38	312.988	1.34814	0.14413	9.35364	8.47e-21	1.04e-19
NIPAL3	1453.91	1.34783	0.097072	13.8848	7.83e-44	3.84e-42
GPT	122.215	1.34685	0.25064	5.37364	7.72e-08	3.19e-07
SPIRE1	779.532	1.34616	0.177837	7.56963	3.74e-14	2.84e-13
ALDOC	327.448	1.34559	0.219724	6.12401	9.12e-10	4.59e-09
PCK2	3284.65	1.34472	0.147698	9.10453	8.66e-20	1e-18
PSAPL1	1733.58	1.34414	0.131998	10.1831	2.36e-24	3.75e-23
PBLD	173.165	1.34403	0.175503	7.65818	1.89e-14	1.46e-13
RTN2	530.9	1.3439	0.127475	10.5424	5.51e-26	9.66e-25
GIPR	273.768	1.34227	0.387056	3.46789	0.000524563	0.00131974
ACCS	357.865	1.33958	0.201357	6.65276	2.88e-11	1.66e-10
TAP1	296.508	1.33942	0.143098	9.36013	7.96e-21	9.79e-20
SENP7	394.461	1.33658	0.150454	8.88364	6.47e-19	6.99e-18
C11orf92	267.079	1.33612	0.260513	5.1288	2.92e-07	1.13e-06
GAB2	1868.86	1.3361	0.137314	9.73021	2.24e-22	3.07e-21
SWT1	321.109	1.3355	0.131815	10.1316	4e-24	6.23e-23
SFT2D3	634.963	1.33531	0.100964	13.2257	6.24e-40	2.52e-38
ZNF524	588.205	1.33456	0.103812	12.8556	8e-38	2.94e-36
IL11RA	116.429	1.33426	0.284723	4.68616	2.78e-06	9.6e-06
FBXL20	418.318	1.33376	0.147398	9.0487	1.45e-19	1.65e-18
GLUL	2855.86	1.33298	0.113142	11.7815	4.86e-32	1.22e-30
FBXO25	1191.82	1.33161	0.102859	12.946	2.48e-38	9.38e-37
BCL11A	140.612	1.33137	0.16648	7.99719	1.27e-15	1.08e-14
ANKRA2	192.926	1.3293	0.172523	7.70507	1.31e-14	1.02e-13
SLC22A15	455.227	1.32915	0.157236	8.45321	2.83e-17	2.72e-16
CA3	348.403	1.32877	0.195379	6.80102	1.04e-11	6.24e-11
ALCAM	7857.82	1.32728	0.0888785	14.9336	1.99e-50	1.53e-48
SOX4	1472.18	1.32712	0.3327	3.98895	6.64e-05	0.000190901
FGD4	1163.52	1.32712	0.105831	12.54	4.51e-36	1.51e-34
BTG1	2072.32	1.32683	0.102658	12.9248	3.26e-38	1.23e-36
SLC7A7	6569.74	1.32117	0.130624	10.1142	4.78e-24	7.39e-23
SLCO2B1	7158.56	1.32116	0.0766163	17.2439	1.24e-66	2e-64
IL10RB	2836.79	1.31966	0.10834	12.1807	3.94e-34	1.15e-32
RSPH3	141.77	1.3182	0.189636	6.95123	3.62e-12	2.27e-11
SLC40A1	20242.7	1.31675	0.123781	10.6377	1.99e-26	3.59e-25
TCEA2	558.096	1.31633	0.118534	11.1051	1.19e-28	2.43e-27
FBXO2	1425.06	1.31595	0.163665	8.04056	8.94e-16	7.66e-15
TMEM8B	388.025	1.31575	0.125334	10.4979	8.83e-26	1.53e-24
AKAP9	3441.7	1.31261	0.141482	9.27754	1.73e-20	2.1e-19
SMIM1	84.3002	1.31227	0.238711	5.49729	3.86e-08	1.65e-07
SKAP2	2071.33	1.3114	0.128944	10.1703	2.69e-24	4.26e-23
LOC729013	162.682	1.31106	0.174712	7.50411	6.18e-14	4.59e-13
MARK4	779.358	1.31094	0.125465	10.4487	1.49e-25	2.53e-24
CRYM	124.579	1.3091	0.223982	5.84465	5.08e-09	2.38e-08
FRRS1	1369.16	1.3069	0.14678	8.9038	5.4e-19	5.88e-18
CYP4F2	45.2038	1.30602	0.41637	3.13669	0.00170869	0.00393849
HDAC11	406.845	1.30522	0.146551	8.90625	5.28e-19	5.76e-18
LOC653712	43.4975	1.30472	0.351769	3.70904	0.00020805	0.000555177
EIF4B	12283.5	1.3035	0.101256	12.8734	6.36e-38	2.35e-36
C19orf77	1795.67	1.30332	0.112157	11.6204	3.24e-31	7.79e-30
LOC150381	44.1365	1.30247	0.321617	4.04974	5.13e-05	0.00015036
SYTL2	14670.8	1.30142	0.127586	10.2003	1.98e-24	3.16e-23
CACNA2D4	123.372	1.30109	0.200577	6.48674	8.77e-11	4.84e-10
FBP2	125.453	1.30001	0.237906	5.46439	4.65e-08	1.97e-07
WBP2	2382.67	1.29909	0.115201	11.2767	1.71e-29	3.7e-28
ACAA2	1090.63	1.29895	0.13145	9.88169	5e-23	7.19e-22
TMCC3	208.95	1.29796	0.200127	6.48569	8.83e-11	4.87e-10
LOC642852	1165.98	1.29761	0.120331	10.7837	4.11e-27	7.7e-26
SEPHS2	2222.09	1.29699	0.105812	12.2575	1.53e-34	4.63e-33
MYCN	67.1403	1.29695	0.285049	4.54991	5.37e-06	1.79e-05
SH3BP5-AS1	55.1766	1.29497	0.388141	3.33632	0.000848941	0.00206498
ZNF581	501.345	1.29425	0.118244	10.9456	6.98e-28	1.38e-26
ZNF596	199.159	1.29044	0.22223	5.8068	6.37e-09	2.96e-08
TRPM5	65.5632	1.28907	0.299048	4.31058	1.63e-05	5.1e-05
OTUD1	164.381	1.28829	0.171259	7.52247	5.37e-14	4.01e-13
LINC00672	73.8106	1.28827	0.368973	3.4915	0.000480315	0.00121684
TMEM80	932.078	1.2876	0.118823	10.8362	2.32e-27	4.4e-26
SOWAHD	55.6679	1.28649	0.318735	4.03624	5.43e-05	0.000158498
HLA-E	2980.26	1.28642	0.110931	11.5966	4.29e-31	1.02e-29
F8	118.933	1.28616	0.186309	6.90338	5.08e-12	3.13e-11
ZNF608	144.426	1.28559	0.223077	5.763	8.26e-09	3.8e-08
VAT1	5903.66	1.28471	0.141736	9.06414	1.26e-19	1.44e-18
CEBPA-AS1	166.829	1.28438	0.173295	7.41155	1.25e-13	9e-13
NBEA	527.879	1.28432	0.13567	9.46648	2.89e-21	3.69e-20
ZCWPW1	121.308	1.28396	0.216149	5.94015	2.85e-09	1.37e-08
PEX6	1303.82	1.28237	0.117318	10.9307	8.22e-28	1.61e-26
PTPN6	1111.38	1.28173	0.111737	11.471	1.85e-30	4.26e-29
ANKRD6	173.664	1.28161	0.231407	5.53833	3.05e-08	1.32e-07
LOC100131089	298.807	1.2813	0.175322	7.30825	2.71e-13	1.89e-12
LOC148709	54.8734	1.28096	0.277101	4.62273	3.79e-06	1.29e-05
ADAMTS13	310.817	1.27861	0.170094	7.51706	5.6e-14	4.17e-13
INSIG1	1642.98	1.27722	0.165908	7.69835	1.38e-14	1.08e-13
CAV2	659.89	1.27635	0.193933	6.5814	4.66e-11	2.63e-10
GUCY1B2	103.24	1.27609	0.355682	3.58773	0.000333572	0.000864999
PRORSD1P	43.9207	1.27602	0.34151	3.73642	0.000186657	0.000501693
SEMA3E	314.292	1.27569	0.154781	8.24192	1.69e-16	1.54e-15
VAMP2	759.782	1.27566	0.115705	11.0252	2.89e-28	5.81e-27
LUST	143.239	1.27552	0.290788	4.38643	1.15e-05	3.69e-05
C8orf31	183.592	1.27549	0.198356	6.43032	1.27e-10	6.91e-10
TBC1D17	725.146	1.27496	0.113401	11.2429	2.51e-29	5.37e-28
MYL5	205.068	1.27453	0.164497	7.74802	9.33e-15	7.41e-14
SETDB2	536.919	1.27445	0.121794	10.464	1.26e-25	2.17e-24
LINC00659	63.5846	1.27302	0.234855	5.42043	5.95e-08	2.49e-07
PRRG2	456.285	1.27207	0.128185	9.9237	3.28e-23	4.77e-22
TTBK1	179.519	1.27193	0.176903	7.19	6.48e-13	4.36e-12
DZIP3	631.137	1.27189	0.105201	12.09	1.19e-33	3.34e-32
C1orf213	57.4826	1.2718	0.340798	3.73182	0.000190103	0.0005102
RIPK3	684.538	1.27135	0.154407	8.23379	1.81e-16	1.65e-15
MB21D2	1091.71	1.26922	0.163385	7.76825	7.96e-15	6.36e-14
PPAPDC2	361.517	1.26891	0.155215	8.17515	2.95e-16	2.64e-15
ZNF846	100.324	1.26832	0.251393	5.04516	4.53e-07	1.72e-06
PCLO	351.399	1.26724	0.170215	7.44494	9.7e-14	7.05e-13
TTC39A	1086.18	1.26521	0.102913	12.294	9.75e-35	3e-33
MAGI2	126.734	1.2648	0.268745	4.70634	2.52e-06	8.75e-06
ZNF223	274.419	1.26461	0.24085	5.25063	1.52e-07	6.07e-07
STX3	4768.79	1.26355	0.0884946	14.2783	2.99e-46	1.73e-44
STYK1	478.033	1.2623	0.11634	10.8501	1.99e-27	3.79e-26
LOC100128822	50.3899	1.26098	0.323381	3.89936	9.64e-05	0.000271226
NT5C3B	6235.2	1.26077	0.363102	3.47222	0.000516181	0.00130021
FAM174B	1133.37	1.26037	0.107016	11.7774	5.11e-32	1.28e-30
PLCD1	379.661	1.25908	0.129228	9.74302	1.98e-22	2.72e-21
ACSS2	1886.01	1.25899	0.0896903	14.037	9.25e-45	4.8e-43
TMEM198B	485.251	1.25876	0.227092	5.54296	2.97e-08	1.29e-07
SH3BGR	74.0119	1.25825	0.231189	5.44252	5.25e-08	2.21e-07
DAPK2	460.735	1.25698	0.18409	6.82808	8.61e-12	5.21e-11
CCDC146	123.992	1.25664	0.273878	4.58831	4.47e-06	1.5e-05
MMP24	213.08	1.25564	0.152789	8.21813	2.07e-16	1.87e-15
EPG5	407.1	1.25404	0.136209	9.20671	3.36e-20	4e-19
FAM107B	4535.9	1.25248	0.104222	12.0174	2.88e-33	7.85e-32
CLTCL1	643.743	1.25137	0.17223	7.26566	3.71e-13	2.55e-12
MMP14	1052.96	1.25126	0.117291	10.668	1.44e-26	2.62e-25
JMJD1C	1085.12	1.25102	0.127416	9.81846	9.38e-23	1.32e-21
ACADS	719.83	1.25089	0.127476	9.81269	9.93e-23	1.4e-21
METTL21B	249.173	1.2478	0.140072	8.90825	5.18e-19	5.66e-18
TCN2	912.119	1.24711	0.142583	8.74653	2.2e-18	2.29e-17
HERC6	295.486	1.2463	0.130013	9.58592	9.16e-22	1.21e-20
MORF4L2-AS1	62.2968	1.24585	0.316398	3.9376	8.23e-05	0.000233797
DNM1	578.657	1.24565	0.219732	5.66897	1.44e-08	6.42e-08
ZNF575	58.5427	1.24561	0.264372	4.71158	2.46e-06	8.55e-06
ULBP1	203.226	1.24537	0.189398	6.57542	4.85e-11	2.74e-10
PLSCR4	316.61	1.24532	0.149421	8.33427	7.8e-17	7.25e-16
TRAK1	6786.86	1.24498	0.0841181	14.8004	1.46e-49	1.04e-47
HAR1A	491.58	1.2442	0.113415	10.9703	5.31e-28	1.06e-26
PEG10	3251.96	1.24243	0.185474	6.69868	2.1e-11	1.23e-10
POLR3GL	630.206	1.24202	0.0988168	12.569	3.13e-36	1.06e-34
CHN2	619.766	1.24131	0.138615	8.95506	3.4e-19	3.77e-18
PGM2L1	613.604	1.24062	0.145702	8.51479	1.67e-17	1.62e-16
SGCE	455.117	1.23897	0.160754	7.7072	1.29e-14	1.01e-13
GPNMB	36.6857	1.23879	0.291303	4.25258	2.11e-05	6.52e-05
ASTE1	683.869	1.23794	0.120269	10.2932	7.57e-25	1.24e-23
GJB1	175.833	1.23775	0.246878	5.01361	5.34e-07	2.01e-06
SLC12A7	4267.46	1.23689	0.110733	11.17	5.72e-29	1.2e-27
VTN	387.392	1.2366	0.480153	2.57543	0.0100115	0.0199538
NCK2	1616.4	1.23519	0.130448	9.46884	2.83e-21	3.62e-20
PLIN5	58.6306	1.23513	0.323525	3.81772	0.000134689	0.000369741
ANKRD13A	960.164	1.23499	0.106326	11.6151	3.45e-31	8.27e-30
MAGED2	2016.07	1.23457	0.131663	9.37673	6.81e-21	8.39e-20
TP53I3	540.776	1.23089	0.107525	11.4475	2.42e-30	5.54e-29
FAM21C	524.767	1.22925	0.111345	11.04	2.45e-28	4.96e-27
IQSEC1	1201.9	1.22915	0.112265	10.9487	6.74e-28	1.33e-26
GPR133	160.622	1.22894	0.164384	7.47601	7.66e-14	5.61e-13
SH3TC1	649.787	1.22866	0.139505	8.80734	1.28e-18	1.35e-17
OAS1	4852.79	1.22751	0.125474	9.78297	1.33e-22	1.86e-21
HRASLS5	136.427	1.22747	0.171205	7.16959	7.52e-13	5.02e-12
ATP6AP1L	16.8639	1.22498	0.480855	2.5475	0.0108498	0.0214533
DEPTOR	1149.27	1.22316	0.153385	7.97443	1.53e-15	1.29e-14
CEMP1	55.3327	1.22142	0.282207	4.32812	1.5e-05	4.74e-05
KHNYN	2917.2	1.2212	0.100117	12.1978	3.2e-34	9.44e-33
UGT2A3	283.557	1.22023	0.337363	3.61697	0.00029807	0.000777279
SPNS2	2899.58	1.21815	0.138065	8.82302	1.11e-18	1.18e-17
DNAJB2	915.135	1.21784	0.119183	10.2182	1.64e-24	2.64e-23
MKNK2	2013.51	1.21768	0.11799	10.3203	5.71e-25	9.42e-24
CUL7	3660.57	1.21731	0.093169	13.0656	5.18e-39	2e-37
FMNL1	472.677	1.21291	0.168038	7.2181	5.27e-13	3.57e-12
HERC3	909.839	1.21275	0.125442	9.6678	4.13e-22	5.56e-21
ERN1	481.274	1.21224	0.149186	8.12571	4.45e-16	3.91e-15
BDKRB1	27.4991	1.2122	0.403925	3.00106	0.00269042	0.00596421
TAPT1-AS1	73.8764	1.21073	0.326744	3.70544	0.000211025	0.000562577
FAM53B	1248.94	1.21059	0.146954	8.2379	1.75e-16	1.6e-15
USH1C	3979.85	1.21023	0.0801497	15.0996	1.63e-51	1.32e-49
POU6F2	38.7897	1.20988	0.298094	4.0587	4.93e-05	0.000145087
SLC25A42	207.419	1.20815	0.162131	7.45169	9.21e-14	6.72e-13
SULT1B1	1407.14	1.20729	0.11964	10.091	6.05e-24	9.23e-23
BTBD8	43.2068	1.20701	0.350748	3.44124	0.00057905	0.0014481
IFI30	12091.7	1.20541	0.0891769	13.517	1.24e-41	5.4e-40
OXR1	3403.52	1.20531	0.102739	11.7318	8.76e-32	2.17e-30
GUCA1B	40.1553	1.20477	0.343922	3.50302	0.000460021	0.00116861
GRAMD2	73.1035	1.20381	0.278545	4.32179	1.55e-05	4.87e-05
PCBP1-AS1	125.535	1.20379	0.266534	4.51647	6.29e-06	2.08e-05
CIR1	926.864	1.20281	0.127717	9.4178	4.61e-21	5.78e-20
CDK19	788.616	1.20187	0.159439	7.53807	4.77e-14	3.57e-13
WBP1	104.292	1.20175	0.24151	4.97598	6.49e-07	2.43e-06
LBX2	24.5313	1.20158	0.380968	3.15401	0.00161043	0.00372485
LOC202181	57.6196	1.20137	0.416703	2.88303	0.00393876	0.00846922
FGFR2	505.496	1.20073	0.122327	9.8157	9.64e-23	1.36e-21
ZNF713	69.3622	1.19976	0.269139	4.45776	8.28e-06	2.7e-05
ZNF554	114.131	1.19962	0.180621	6.64165	3.1e-11	1.78e-10
ARHGEF12	7525.49	1.19846	0.131148	9.13823	6.35e-20	7.44e-19
RAPGEFL1	1766.83	1.1974	0.0975739	12.2717	1.28e-34	3.9e-33
RIN2	1269.19	1.19527	0.109767	10.8892	1.3e-27	2.5e-26
HEIH	171.888	1.19477	0.160442	7.44672	9.57e-14	6.96e-13
METTL20	58.4021	1.19262	0.248575	4.79784	1.6e-06	5.7e-06
SNAI3	44.1797	1.19096	0.26542	4.48707	7.22e-06	2.37e-05
TDRD7	1482.44	1.1867	0.0999039	11.8784	1.53e-32	4.02e-31
BCAR3	657.081	1.1866	0.128301	9.24852	2.28e-20	2.74e-19
PJA2	1198.54	1.18631	0.133187	8.90712	5.24e-19	5.72e-18
GLUD2	179.656	1.18483	0.16752	7.07279	1.52e-12	9.84e-12
ACAD10	830.293	1.18439	0.112869	10.4934	9.26e-26	1.6e-24
JDP2	432.718	1.18328	0.175794	6.73107	1.68e-11	9.92e-11
ALKBH7	828.337	1.18259	0.108959	10.8534	1.92e-27	3.66e-26
PCMTD1	1054.9	1.18244	0.102049	11.5871	4.79e-31	1.13e-29
PROCA1	75.6819	1.18237	0.312319	3.78579	0.000153223	0.000417467
ZNF16	313.177	1.18203	0.118633	9.96374	2.2e-23	3.23e-22
SRPX	424.511	1.18186	0.214118	5.51965	3.4e-08	1.46e-07
SESTD1	1367.49	1.18133	0.124459	9.49169	2.27e-21	2.92e-20
TACC2	2040.21	1.18057	0.0990401	11.9201	9.3e-33	2.46e-31
ESRRA	2074.88	1.17998	0.127523	9.2531	2.18e-20	2.63e-19
CYP2W1	96.8644	1.17854	0.200674	5.87292	4.28e-09	2.02e-08
ALDH1B1	10284.7	1.17775	0.116564	10.1039	5.31e-24	8.14e-23
GPA33	759.789	1.17668	0.169195	6.95456	3.54e-12	2.22e-11
TMEM144	1308.18	1.17606	0.117664	9.99507	1.6e-23	2.38e-22
ARHGEF17	947.945	1.17571	0.14734	7.97957	1.47e-15	1.24e-14
NFKBIL1	258.492	1.17454	0.150342	7.81244	5.61e-15	4.52e-14
LPIN2	1564.86	1.17416	0.105082	11.1737	5.48e-29	1.15e-27
IRF9	187.536	1.17354	0.185742	6.31813	2.65e-10	1.4e-09
SLC39A14	10172	1.17018	0.100132	11.6863	1.5e-31	3.67e-30
FNIP2	1381.65	1.16984	0.110331	10.603	2.88e-26	5.15e-25
SLC10A5	242.535	1.16825	0.199747	5.84863	4.96e-09	2.33e-08
MAML3	450.544	1.1681	0.10782	10.8339	2.38e-27	4.5e-26
SMIM5	211.013	1.16608	0.256942	4.53831	5.67e-06	1.89e-05
PROSAPIP1	1468.04	1.16584	0.0856526	13.6113	3.43e-42	1.53e-40
KIF16B	1817.86	1.16545	0.0987937	11.7968	4.06e-32	1.02e-30
ACVR1B	2191.22	1.16521	0.10521	11.0752	1.66e-28	3.36e-27
BACE1-AS	36.6085	1.16489	0.312621	3.72622	0.000194375	0.000520846
LOC100130015	27.271	1.16472	0.356669	3.26554	0.00109256	0.00259858
LOC100616530	16.7067	1.16262	0.421103	2.76088	0.00576452	0.0120344
TAPBP	2600	1.16249	0.0815995	14.2463	4.72e-46	2.7e-44
KCTD18	510.28	1.16198	0.116243	9.99615	1.58e-23	2.35e-22
ZSWIM8	755.033	1.1614	0.143869	8.07268	6.88e-16	5.95e-15
HOTAIRM1	125.286	1.16079	0.25678	4.52057	6.17e-06	2.04e-05
TMEM135	1948.45	1.16016	0.100815	11.5078	1.21e-30	2.8e-29
UPK3A	35.4357	1.16013	0.35442	3.27332	0.00106294	0.00253389
ALPK1	711.676	1.15795	0.119694	9.67425	3.88e-22	5.23e-21
C19orf73	23.2457	1.15726	0.384651	3.00861	0.00262448	0.00583382
SH3BP5	49.5	1.15612	0.373606	3.09449	0.00197151	0.00448614
MIR210HG	100.523	1.15555	0.227044	5.08956	3.59e-07	1.38e-06
APOL2	428.636	1.15535	0.143009	8.07884	6.54e-16	5.68e-15
LPXN	84.9213	1.15525	0.224183	5.15316	2.56e-07	1e-06
SLC29A3	1008.01	1.15515	0.13813	8.36277	6.13e-17	5.74e-16
EFHC1	565.566	1.15515	0.21235	5.43982	5.33e-08	2.24e-07
SSTR5	46.4637	1.15454	0.301773	3.82584	0.000130329	0.000358717
SP100	1189.77	1.1535	0.113594	10.1546	3.16e-24	4.98e-23
PLA2G6	399.215	1.15322	0.186723	6.1761	6.57e-10	3.34e-09
DEFB1	199.023	1.1518	0.205337	5.60933	2.03e-08	8.94e-08
NOA1	1629.56	1.15158	0.0993922	11.5862	4.84e-31	1.14e-29
RBP2	18.3718	1.151	0.48906	2.35348	0.0185984	0.0349789
SNX33	758.827	1.15095	0.11545	9.96922	2.08e-23	3.06e-22
RB1CC1	2395.96	1.15078	0.0900507	12.7793	2.14e-37	7.63e-36
HNF1A-AS1	376.152	1.15066	0.23357	4.92642	8.38e-07	3.08e-06
IFT172	589.941	1.15037	0.104042	11.0567	2.03e-28	4.13e-27
CSRP2BP	1312.9	1.15022	0.101634	11.3173	1.08e-29	2.37e-28
PPP1R9A	1041.59	1.14945	0.150588	7.63306	2.29e-14	1.76e-13
DHRS12	467.015	1.14939	0.157232	7.31018	2.67e-13	1.87e-12
LPIN3	1060.31	1.14825	0.292033	3.93192	8.43e-05	0.000238944
ATXN1	501.824	1.14726	0.174629	6.56967	5.04e-11	2.84e-10
CAMK2N1	5595.05	1.14704	0.104852	10.9396	7.45e-28	1.47e-26
CRTC1	284.987	1.14666	0.166001	6.90755	4.93e-12	3.05e-11
CCDC141	219.299	1.14592	0.210378	5.44696	5.12e-08	2.16e-07
SLC35E2	403.485	1.14591	0.195326	5.86664	4.45e-09	2.1e-08
GLI4	451.656	1.14583	0.119921	9.55484	1.24e-21	1.62e-20
SMAD3	1722.89	1.14388	0.13274	8.61746	6.85e-18	6.82e-17
SEC14L2	581.335	1.14378	0.120858	9.46384	2.97e-21	3.78e-20
RAET1G	18.2707	1.1434	0.432534	2.6435	0.00820538	0.0166518
HERPUD1	4578.3	1.14253	0.0922891	12.3799	3.36e-35	1.09e-33
C2orf54	318.961	1.14192	0.129968	8.78618	1.55e-18	1.62e-17
RBKS	90.7774	1.14123	0.213637	5.34191	9.2e-08	3.76e-07
NICN1	415.348	1.14034	0.196844	5.7931	6.91e-09	3.2e-08
USP3	2773.68	1.1385	0.0877422	12.9755	1.68e-38	6.43e-37
FAM134A	2264.31	1.13804	0.0895474	12.7088	5.28e-37	1.85e-35
ANKRD9	641.952	1.13776	0.132096	8.61315	7.11e-18	7.07e-17
TMEM242	209.613	1.13736	0.164675	6.90669	4.96e-12	3.06e-11
ARNT	2047.98	1.13736	0.0776193	14.653	1.29e-48	8.79e-47
ITPR2	984.817	1.13639	0.13541	8.39221	4.77e-17	4.51e-16
PCDHA11	58.2936	1.13637	0.296004	3.83903	0.000123521	0.000341665
PID1	406.529	1.13543	0.15028	7.55545	4.17e-14	3.14e-13
ZNF419	45.9022	1.13489	0.281022	4.03844	5.38e-05	0.000157153
TTC22	588.339	1.1348	0.123247	9.20757	3.34e-20	3.97e-19
DSP	9160.81	1.13186	0.149862	7.55273	4.26e-14	3.2e-13
NUDT7	253.999	1.13108	0.147352	7.67606	1.64e-14	1.28e-13
HECA	468.506	1.13036	0.145989	7.74283	9.72e-15	7.69e-14
ARHGEF10	1515.76	1.12954	0.106565	10.5995	2.99e-26	5.34e-25
APBB1IP	514.115	1.12821	0.161048	7.00543	2.46e-12	1.57e-11
RASA4	236.52	1.12755	0.161317	6.98965	2.76e-12	1.75e-11
C8orf44	129.357	1.1274	0.248484	4.53713	5.7e-06	1.9e-05
KIAA1217	1367.21	1.12698	0.0963256	11.6997	1.28e-31	3.14e-30
ABCD4	736.745	1.12668	0.0971719	11.5948	4.38e-31	1.04e-29
PSAP	26353.3	1.1258	0.144192	7.80762	5.83e-15	4.68e-14
ALOX5	235.112	1.12491	0.148783	7.56074	4.01e-14	3.02e-13
CCNDBP1	1876.84	1.12444	0.0969326	11.6002	4.11e-31	9.79e-30
OAT	4463.95	1.12435	0.126806	8.86671	7.53e-19	8.08e-18
GAL3ST4	374.513	1.12423	0.141218	7.96093	1.71e-15	1.43e-14
INPPL1	2011.96	1.12384	0.118631	9.4734	2.71e-21	3.47e-20
TRAF1	202.292	1.12351	0.281105	3.99675	6.42e-05	0.000185067
PNPLA2	3179.26	1.12313	0.0850787	13.2011	8.64e-40	3.47e-38
ZNF181	456.631	1.12285	0.128535	8.73577	2.42e-18	2.5e-17
ALS2CL	1394.94	1.12237	0.306424	3.66279	0.00024948	0.000659228
RGS11	100.012	1.12158	0.2636	4.25488	2.09e-05	6.46e-05
LOC339803	100.577	1.11949	0.19376	5.77775	7.57e-09	3.5e-08
TBC1D8B	860.613	1.11847	0.106823	10.4703	1.18e-25	2.04e-24
CYP2R1	687.089	1.11759	0.120548	9.27093	1.85e-20	2.23e-19
LETMD1	1463.11	1.11741	0.108395	10.3087	6.43e-25	1.06e-23
FAM214B	271.289	1.11659	0.153082	7.29408	3.01e-13	2.09e-12
IL32	35.3322	1.11651	0.418152	2.67011	0.00758259	0.0154857
ZSCAN2	214.483	1.11571	0.191485	5.82664	5.66e-09	2.64e-08
GLCE	867.552	1.11556	0.0993144	11.2326	2.82e-29	6e-28
FYCO1	1270.55	1.11485	0.115001	9.69428	3.19e-22	4.33e-21
PDZD8	1367.21	1.11246	0.110192	10.0957	5.77e-24	8.81e-23
ABLIM1	14859.1	1.11229	0.115717	9.61217	7.1e-22	9.42e-21
C19orf66	278.31	1.11224	0.137238	8.10446	5.3e-16	4.63e-15
ITLN2	20.7543	1.11161	0.478003	2.32554	0.0200432	0.0373684
TNFSF13	199.287	1.11142	0.16034	6.93166	4.16e-12	2.59e-11
RAB5B	3009.19	1.1103	0.0847474	13.1012	3.24e-39	1.26e-37
IDI2-AS1	28.0045	1.11019	0.422286	2.62899	0.00856394	0.0172913
UPB1	54.965	1.10959	0.305247	3.63505	0.000277922	0.000729289
MANBA	1942.69	1.10833	0.112577	9.84509	7.2e-23	1.02e-21
ZNF585B	198.77	1.10808	0.154353	7.17885	7.03e-13	4.7e-12
C9orf43	32.0503	1.10807	0.334274	3.31487	0.000916854	0.00221119
C20orf194	362.173	1.10759	0.203157	5.4519	4.98e-08	2.1e-07
SMARCD3	184.597	1.10659	0.198715	5.56876	2.57e-08	1.12e-07
PIK3C3	210.122	1.10568	0.176532	6.26336	3.77e-10	1.96e-09
CACNA1S	170.102	1.1055	0.256272	4.31377	1.6e-05	5.03e-05
CCNI	3862.63	1.10507	0.119343	9.25957	2.05e-20	2.48e-19
HMGCL	1580.85	1.10504	0.121184	9.11869	7.6e-20	8.85e-19
MARCH8	113.192	1.10489	0.201314	5.48838	4.06e-08	1.73e-07
TLCD2	580.7	1.10151	0.12427	8.86386	7.73e-19	8.28e-18
C6	54.8068	1.10131	0.362637	3.03695	0.00238985	0.00534424
LRRC66	277.808	1.10051	0.14439	7.6218	2.5e-14	1.92e-13
KIAA0513	1190.62	1.10014	0.122699	8.96613	3.07e-19	3.42e-18
FBXO27	166.975	1.09979	0.179186	6.13769	8.37e-10	4.22e-09
WTH3DI	103.396	1.09816	0.212749	5.16178	2.45e-07	9.58e-07
ACSL5	956.835	1.098	0.092777	11.8348	2.58e-32	6.65e-31
AMPD3	85.7179	1.09761	0.2332	4.70673	2.52e-06	8.74e-06
SIDT2	2629.52	1.09703	0.089959	12.1948	3.31e-34	9.75e-33
AURKAPS1	31.4066	1.09646	0.382118	2.86941	0.00411233	0.00881748
GAB1	565.39	1.09635	0.115135	9.52231	1.69e-21	2.19e-20
SLC31A1	12922.3	1.09417	0.10055	10.8818	1.41e-27	2.71e-26
FAM21B	251.596	1.09312	0.134303	8.13917	3.98e-16	3.52e-15
CACFD1	1267.72	1.09291	0.108965	10.03	1.13e-23	1.69e-22
CTSA	5811.4	1.09189	0.0954928	11.4343	2.82e-30	6.42e-29
ZC4H2	274.254	1.09143	0.128959	8.46342	2.6e-17	2.5e-16
ESPN	194.418	1.0907	0.178705	6.10337	1.04e-09	5.18e-09
KCTD11	293.326	1.09033	0.131138	8.31431	9.23e-17	8.56e-16
WDR78	64.0318	1.08958	0.234979	4.63695	3.54e-06	1.21e-05
SORBS3	770.179	1.08951	0.100984	10.789	3.88e-27	7.29e-26
LAMA1	417.236	1.08932	0.174584	6.23953	4.39e-10	2.27e-09
CTSO	126.894	1.08819	0.210867	5.16053	2.46e-07	9.64e-07
SNX16	587.892	1.08772	0.149009	7.29972	2.88e-13	2.01e-12
BMP2K	1308.51	1.08667	0.0973501	11.1625	6.22e-29	1.3e-27
HIST1H4H	18.6573	1.08657	0.41547	2.61527	0.00891569	0.0179344
ZNF362	270.716	1.08595	0.161021	6.74413	1.54e-11	9.1e-11
TRIM4	656.186	1.08581	0.118698	9.14767	5.82e-20	6.83e-19
NUDT16P1	315.446	1.08565	0.121559	8.93104	4.22e-19	4.64e-18
PROX1	671.26	1.08511	0.12599	8.61268	7.14e-18	7.09e-17
PLEKHA5	1524.54	1.08448	0.106078	10.2234	1.56e-24	2.51e-23
CREBL2	657.415	1.08439	0.113148	9.58383	9.35e-22	1.23e-20
LTB4R	85.5464	1.08423	0.312386	3.4708	0.000518905	0.00130668
SYT1	114.269	1.0841	0.191611	5.65783	1.53e-08	6.82e-08
SH3BGRL	108.549	1.08393	0.234726	4.61784	3.88e-06	1.32e-05
ZNF775	91.3302	1.08333	0.258077	4.19769	2.7e-05	8.21e-05
LOC93432	107.988	1.0824	0.249174	4.34397	1.4e-05	4.43e-05
IRF5	190.661	1.08103	0.187294	5.77187	7.84e-09	3.62e-08
SLC35E2B	722.917	1.08082	0.101465	10.6521	1.7e-26	3.1e-25
FLJ10038	130.74	1.08064	0.25052	4.31358	1.61e-05	5.03e-05
ZBTB22	320.757	1.07919	0.12524	8.61697	6.88e-18	6.85e-17
DOPEY2	2615.12	1.07912	0.117721	9.16676	4.87e-20	5.74e-19
ARMCX3	1992.91	1.07912	0.108075	9.98488	1.78e-23	2.62e-22
RNPC3	484.637	1.07833	0.322725	3.34132	0.00083381	0.00203113
CHMP1B	4443.85	1.07774	0.0810648	13.2948	2.48e-40	1.02e-38
MKRN1	2343.25	1.07592	0.124699	8.62814	6.24e-18	6.23e-17
AAMDC	789.472	1.07584	0.116713	9.21786	3.03e-20	3.61e-19
LOC100132707	59.5797	1.07539	0.252551	4.25811	2.06e-05	6.38e-05
ARHGEF10L	1646.15	1.07512	0.0968724	11.0983	1.28e-28	2.61e-27
ABHD14B	1699.83	1.07414	0.101582	10.5741	3.93e-26	6.97e-25
CLN8	1622.54	1.07393	0.122833	8.74302	2.27e-18	2.36e-17
KCNH2	156.31	1.07339	0.230179	4.66329	3.11e-06	1.07e-05
STBD1	118.335	1.0732	0.188174	5.70321	1.18e-08	5.32e-08
COL1A1	586.07	1.07275	0.141474	7.58268	3.38e-14	2.57e-13
LOC440028	33.6866	1.07219	0.3283	3.26588	0.00109123	0.00259579
MPP7	1439.9	1.07138	0.117624	9.10853	8.35e-20	9.68e-19
GOLT1A	250.057	1.06953	0.137229	7.79374	6.51e-15	5.22e-14
CASP5	76.374	1.06869	0.307078	3.48019	0.000501049	0.00126502
C14orf28	99.9791	1.06869	0.189826	5.62985	1.8e-08	7.98e-08
C1orf210	780.796	1.06852	0.0990761	10.7849	4.06e-27	7.61e-26
CERS2	16007	1.06714	0.0883543	12.078	1.38e-33	3.85e-32
THRB	135.8	1.06673	0.267762	3.98387	6.78e-05	0.00019473
HOXA3	70.1019	1.06634	0.251293	4.2434	2.2e-05	6.78e-05
CDA	205.41	1.06614	0.174866	6.09691	1.08e-09	5.39e-09
NECAB3	634.099	1.06587	0.119806	8.8966	5.76e-19	6.26e-18
GALNT6	5835.17	1.06484	0.108012	9.85853	6.3e-23	9e-22
TPPP	580.413	1.06424	0.110069	9.66886	4.09e-22	5.5e-21
LOC654433	2500.97	1.06358	0.124665	8.5315	1.44e-17	1.41e-16
UBE4B	1825.16	1.06351	0.0944974	11.2544	2.2e-29	4.74e-28
TM6SF2	38.8884	1.06311	0.409271	2.59756	0.00938892	0.0188048
GPR56	7382.67	1.06278	0.124932	8.50683	1.79e-17	1.73e-16
RAB24	500.551	1.06243	0.151361	7.01918	2.23e-12	1.42e-11
IFIH1	354.926	1.06135	0.150577	7.04855	1.81e-12	1.16e-11
STAT2	1002.59	1.06093	0.147808	7.17777	7.09e-13	4.74e-12
LINC00668	591.184	1.06093	0.162245	6.53905	6.19e-11	3.46e-10
SIRT2	1617.97	1.06059	0.0968333	10.9528	6.44e-28	1.28e-26
YBEY	168.474	1.0604	0.163004	6.50536	7.75e-11	4.29e-10
ZNF25	80.6587	1.06016	0.235402	4.5036	6.68e-06	2.2e-05
KDM5B	1107.98	1.05959	0.128987	8.21469	2.13e-16	1.93e-15
TXNIP	6512.13	1.05927	0.105984	9.99462	1.61e-23	2.38e-22
GOLGB1	5196.8	1.05874	0.145899	7.25664	3.97e-13	2.72e-12
LOC401052	38.3441	1.05763	0.320065	3.30442	0.000951737	0.00228838
LOC100131564	388.805	1.0576	0.38976	2.71346	0.00665837	0.0137322
ANKRD20A5P	385.655	1.05657	0.332123	3.18126	0.00146636	0.00341859
BMPR2	1222.8	1.05654	0.168657	6.26442	3.74e-10	1.95e-09
TSGA10	107.57	1.05615	0.246793	4.2795	1.87e-05	5.83e-05
SEC31B	195.307	1.05553	0.276802	3.81331	0.000137116	0.000375971
C1orf63	1471.84	1.05547	0.368352	2.86539	0.00416497	0.00892691
DUSP1	188.302	1.05517	0.165304	6.38324	1.73e-10	9.29e-10
TTR	1399.06	1.0527	0.226827	4.64098	3.47e-06	1.18e-05
HS1BP3	1021.38	1.05267	0.136877	7.69068	1.46e-14	1.14e-13
FAM3B	1735.57	1.05078	0.141962	7.40185	1.34e-13	9.65e-13
HSD17B7P2	82.6996	1.0506	0.300964	3.49076	0.000481645	0.00121928
INPP4B	1335.66	1.04974	0.12488	8.40595	4.24e-17	4.03e-16
ABCD1	262.889	1.04831	0.162484	6.45178	1.11e-10	6.04e-10
FLJ14186	185.647	1.0483	0.189945	5.51895	3.41e-08	1.47e-07
APH1B	252.023	1.04781	0.143212	7.31649	2.55e-13	1.79e-12
C1orf85	1886.64	1.04724	0.0896444	11.6821	1.57e-31	3.84e-30
AHCYL2	421.878	1.04692	0.141292	7.40964	1.27e-13	9.12e-13
MTHFR	986.698	1.04639	0.133063	7.86388	3.72e-15	3.04e-14
C9orf9	76.7617	1.04597	0.215502	4.85366	1.21e-06	4.37e-06
EEF2	32418.9	1.04564	0.154247	6.77899	1.21e-11	7.23e-11
FLCN	1504.14	1.04523	0.103219	10.1262	4.23e-24	6.57e-23
LPCAT2	1785.77	1.04422	0.101777	10.2598	1.07e-24	1.74e-23
ALAD	2609.18	1.04258	0.0811483	12.8478	8.85e-38	3.24e-36
FUCA1	2030.79	1.04186	0.113153	9.20757	3.34e-20	3.97e-19
NUDT17	87.9665	1.04184	0.22139	4.70593	2.53e-06	8.76e-06
SORL1	15906	1.04109	0.173196	6.01103	1.84e-09	9.02e-09
DAGLA	479.466	1.04059	0.137458	7.57024	3.73e-14	2.82e-13
ZNF501	82.7074	1.04017	0.24682	4.21428	2.51e-05	7.66e-05
MALAT1	9785.94	1.03909	0.393701	2.63928	0.00830824	0.016836
TBCK	653.972	1.03864	0.102737	10.1097	5.01e-24	7.71e-23
QARS	5457.46	1.0384	0.0919782	11.2896	1.48e-29	3.21e-28
GDPD5	289.051	1.03832	0.150574	6.89576	5.36e-12	3.3e-11
SH3D21	1152.88	1.0375	0.326161	3.18094	0.00146798	0.00342188
CTDSP2	3077.37	1.03737	0.115856	8.95397	3.43e-19	3.81e-18
ACSF3	681.685	1.03729	0.119205	8.70169	3.27e-18	3.35e-17
GLYCTK	1468.29	1.03701	0.13058	7.94157	2e-15	1.66e-14
SERPINA4	32.1829	1.03652	0.341629	3.03405	0.00241296	0.00539231
PPOX	347.119	1.03613	0.157763	6.56767	5.11e-11	2.88e-10
MMAA	403.264	1.03559	0.12904	8.02538	1.01e-15	8.62e-15
DNMBP	1435.94	1.03527	0.0835171	12.3959	2.75e-35	8.93e-34
EXD3	275.933	1.03476	0.191941	5.39106	7e-08	2.91e-07
CDC14B	2119.59	1.03456	0.104121	9.93616	2.9e-23	4.22e-22
SYNJ2	5270.31	1.0344	0.139071	7.43793	1.02e-13	7.42e-13
HKDC1	2641.75	1.0342	0.197397	5.23918	1.61e-07	6.44e-07
LNX1	501.817	1.0341	0.130262	7.93866	2.04e-15	1.7e-14
CPEB3	118.399	1.03325	0.19712	5.24171	1.59e-07	6.36e-07
HOXB4	150.053	1.03287	0.215596	4.79077	1.66e-06	5.89e-06
SDC4	6108.49	1.0328	0.0946035	10.9172	9.54e-28	1.86e-26
PER1	309.041	1.03278	0.166888	6.18845	6.08e-10	3.1e-09
CREB3L1	3018.32	1.03259	0.158369	6.52015	7.02e-11	3.9e-10
LOC100130581	124.34	1.03258	0.183809	5.6177	1.94e-08	8.54e-08
FAM211B	420.381	1.03226	0.142004	7.26925	3.61e-13	2.49e-12
RPL13A	5293.57	1.03031	0.0742533	13.8756	8.91e-44	4.33e-42
SNTN	54.4601	1.02971	0.248394	4.14545	3.39e-05	0.000102049
SNTB1	6412.8	1.02869	0.141372	7.27651	3.43e-13	2.36e-12
PCMTD2	2035.93	1.02849	0.128966	7.97488	1.53e-15	1.28e-14
CITED4	41.8227	1.02829	0.328283	3.13231	0.00173434	0.00399157
APBB1	106.574	1.0282	0.237717	4.32533	1.52e-05	4.8e-05
GATAD1	1283.6	1.02802	0.112804	9.11332	7.99e-20	9.28e-19
ERV3-1	1089.34	1.02776	0.12828	8.01191	1.13e-15	9.6e-15
PPAP2B	722.761	1.02694	0.153216	6.70256	2.05e-11	1.2e-10
MRPL45P2	151.983	1.02605	0.221846	4.62503	3.75e-06	1.27e-05
RASEF	6735.21	1.02436	0.079438	12.8951	4.79e-38	1.79e-36
PEAR1	168.2	1.02383	0.181751	5.63315	1.77e-08	7.83e-08
ZNF503-AS2	53.3689	1.02307	0.300513	3.40441	0.000663061	0.00164296
UPK3B	105.247	1.02258	0.251956	4.05858	4.94e-05	0.000145138
ST6GALNAC2	59.5905	1.02255	0.244542	4.18151	2.9e-05	8.78e-05
LOC728431	226.112	1.02222	0.171074	5.97533	2.3e-09	1.11e-08
PPP1R13L	607.988	1.02222	0.131074	7.7988	6.25e-15	5.02e-14
MAST4	169.63	1.02108	0.251496	4.06001	4.91e-05	0.000144329
NDNF	629.04	1.02015	0.152374	6.69508	2.16e-11	1.26e-10
SP5	143.848	1.01876	0.171414	5.94324	2.79e-09	1.34e-08
CTBS	380.725	1.01761	0.117119	8.68871	3.67e-18	3.74e-17
SLC35D2	2433.48	1.01747	0.0876192	11.6124	3.56e-31	8.52e-30
MCF2L-AS1	127.324	1.01732	0.189635	5.36462	8.11e-08	3.34e-07
LOC100507577	54.7912	1.01658	0.350303	2.90201	0.00370779	0.00800761
VSIG10	2427.7	1.01632	0.112134	9.06345	1.26e-19	1.44e-18
ALDH5A1	1505.34	1.01626	0.112948	8.99752	2.31e-19	2.6e-18
OBSL1	217.292	1.01624	0.238644	4.25838	2.06e-05	6.37e-05
RAB13	3369.28	1.01599	0.111195	9.13696	6.42e-20	7.51e-19
SREBF2	10030.8	1.01503	0.0950355	10.6806	1.25e-26	2.3e-25
KLF7	196.97	1.01333	0.219992	4.60622	4.1e-06	1.39e-05
STAP2	1030.62	1.01312	0.1042	9.72284	2.41e-22	3.3e-21
ZNF571	55.2885	1.01287	0.258243	3.92214	8.78e-05	0.00024831
IQSEC2	464.977	1.01251	0.120209	8.42288	3.67e-17	3.5e-16
PRR15L	3910.04	1.01225	0.0839933	12.0515	1.9e-33	5.26e-32
ZKSCAN3	117.667	1.01205	0.215958	4.68632	2.78e-06	9.6e-06
PAN2	994.247	1.01169	0.304355	3.32405	0.000887193	0.00214647
PDCL3P4	28.5279	1.01152	0.430395	2.35022	0.0187624	0.0352637
MAN1A1	1867.22	1.01113	0.1451	6.9685	3.2e-12	2.02e-11
KAT2B	491.807	1.01069	0.116968	8.64072	5.59e-18	5.59e-17
BSDC1	1296.88	1.01053	0.099855	10.12	4.51e-24	6.97e-23
RASA3	405.071	1.01025	0.153337	6.58845	4.44e-11	2.52e-10
GSTT1	2239.44	1.00973	0.10141	9.95686	2.35e-23	3.45e-22
CGN	4898.45	1.0093	0.103653	9.73736	2.09e-22	2.87e-21
CD40	264.347	1.00832	0.163848	6.154	7.56e-10	3.82e-09
COL18A1	3598.16	1.00795	0.151964	6.6328	3.29e-11	1.89e-10
PLCB1	894.766	1.00762	0.113866	8.84918	8.82e-19	9.42e-18
NEBL	1554.24	1.00727	0.145745	6.91118	4.81e-12	2.98e-11
PRR15	2342.96	1.00693	0.0837011	12.03	2.47e-33	6.77e-32
AUH	451.234	1.00578	0.116976	8.59814	8.1e-18	8.02e-17
ACSL1	1514.59	1.00561	0.143773	6.99439	2.66e-12	1.69e-11
PDGFA	497.57	1.00559	0.149296	6.7355	1.63e-11	9.63e-11
ESYT2	6650.92	1.00485	0.0910719	11.0336	2.63e-28	5.31e-27
EPOR	135.882	1.00483	0.199263	5.04272	4.59e-07	1.74e-06
ARHGAP10	573.161	1.00481	0.13945	7.20551	5.78e-13	3.91e-12
EPS8L2	7475.74	1.00471	0.133305	7.53692	4.81e-14	3.6e-13
LOC100134868	96.3562	1.00466	0.243813	4.1206	3.78e-05	0.000112952
RNASE4	2245.67	1.00454	0.116255	8.64086	5.58e-18	5.59e-17
LOC100288846	32.0624	1.00404	0.383356	2.61909	0.00881658	0.0177521
RWDD2A	131.171	1.00369	0.216594	4.63398	3.59e-06	1.22e-05
EVA1B	268.633	1.00343	0.261967	3.83037	0.000127949	0.000352978
CLCN6	417.749	1.0032	0.168925	5.93875	2.87e-09	1.38e-08
TCEAL1	399.211	1.00246	0.145141	6.90683	4.96e-12	3.06e-11
ZC3H12B	205.754	1.002	0.157187	6.3746	1.83e-10	9.79e-10
PI4KAP1	1847.09	1.00166	0.315771	3.17211	0.00151337	0.00351934
ZBTB44	1967.3	1.00053	0.0917896	10.9003	1.15e-27	2.23e-26
CYB5D2	496.511	1.00052	0.112725	8.87579	6.94e-19	7.47e-18
CASP4	2217.67	1.00048	0.102317	9.77815	1.4e-22	1.95e-21

## Sheet: C
	baseMean	log2FoldChange	lfcSE	stat	pvalue	padj
AADAT	147.456	-2.01724	0.181035	-11.1428	7.76e-29	1.01e-27
ABCE1	4187.12	-1.43859	0.137294	-10.4782	1.09e-25	1.19e-24
ABCF2	1601.46	-1.23338	0.10967	-11.2464	2.41e-29	3.22e-28
ABCG2	1233.68	-1.55356	0.12652	-12.2792	1.17e-34	1.94e-33
ABHD11	809.809	-1.01495	0.138903	-7.30689	2.73e-13	1.42e-12
ACAT1	1105.21	-1.42528	0.119435	-11.9335	7.92e-33	1.22e-31
ACBD7	62.9204	-2.2012	0.276916	-7.94899	1.88e-15	1.12e-14
ACER3	929.513	-1.14602	0.0930913	-12.3108	7.93e-35	1.32e-33
ACN9	726.277	-1.4605	0.18238	-8.008	1.17e-15	7.04e-15
ACOT7	1177.62	-1.51853	0.142518	-10.6551	1.65e-26	1.88e-25
ACTL8	516.602	-3.43079	0.221665	-15.4774	4.93e-54	1.69e-52
ACYP1	170.384	-1.38133	0.210591	-6.55931	5.41e-11	2.38e-10
ADA	135.456	-1.41435	0.163241	-8.66419	4.55e-18	3.22e-17
ADAM15	5309.27	-1.65793	0.0991337	-16.7242	8.73e-63	3.99e-61
ADAT2	239.494	-1.07272	0.248774	-4.31203	1.62e-05	4.36e-05
ADCY3	627.103	-2.51592	0.134589	-18.6934	5.61e-78	4.04e-76
ADCY7	369.545	-1.60712	0.125944	-12.7606	2.72e-37	5.05e-36
ADK	897.239	-1.868	0.151404	-12.3378	5.67e-35	9.53e-34
ADORA2B	827.567	-2.25512	0.0976147	-23.1022	4.4e-118	1.41e-115
ADSL	1862.43	-1.07172	0.108393	-9.88737	4.72e-23	4.42e-22
AEN	554.373	-2.66316	0.157858	-16.8706	7.4e-64	3.46e-62
AFG3L1P	440.348	-1.04599	0.170534	-6.1336	8.59e-10	3.44e-09
AGO2	529.384	-1.2229	0.116907	-10.4604	1.31e-25	1.43e-24
AGPAT5	1409	-2.7081	0.150107	-18.0412	9.25e-73	5.77e-71
AGR2	173121	-2.28346	0.253546	-9.00607	2.14e-19	1.63e-18
AGR3	1807.98	-1.19363	0.286056	-4.17271	3.01e-05	7.88e-05
AIF1L	254.458	-1.67277	0.138979	-12.0361	2.29e-33	3.6e-32
AK2	4000.15	-1.00758	0.104245	-9.66551	4.23e-22	3.74e-21
AKR1B1	118.99	-2.75044	0.265334	-10.366	3.54e-25	3.78e-24
ALDH1A2	73.6489	-4.41956	0.299034	-14.7795	1.99e-49	5.74e-48
ALG10	100.444	-1.1367	0.24927	-4.56013	5.11e-06	1.45e-05
ALG14	307.092	-1.26503	0.152023	-8.32128	8.7e-17	5.67e-16
ALG3	1707.86	-1.22952	0.119165	-10.3177	5.86e-25	6.13e-24
ALG5	3306.43	-1.11553	0.139612	-7.99023	1.35e-15	8.11e-15
ALG9	497.621	-1.16565	0.113591	-10.2618	1.05e-24	1.08e-23
ALKBH2	358.235	-1.13793	0.139297	-8.16911	3.11e-16	1.95e-15
ALMS1	438.216	-1.43412	0.117988	-12.1548	5.41e-34	8.68e-33
ALYREF	1130.51	-1.86015	0.14819	-12.5525	3.85e-36	6.85e-35
AMD1	2244.44	-1.92677	0.101572	-18.9696	3.04e-80	2.3e-78
ANAPC10	345.843	-1.1522	0.169963	-6.77914	1.21e-11	5.61e-11
ANAPC11	2057.41	-1.16709	0.0936382	-12.4638	1.18e-35	2.04e-34
ANAPC15	416.754	-1.41033	0.113643	-12.4102	2.3e-35	3.94e-34
ANKRD13B	291.466	-1.05739	0.138921	-7.61143	2.71e-14	1.51e-13
ANKRD32	108.22	-2.04468	0.209582	-9.756	1.74e-22	1.57e-21
ANLN	2398.02	-3.47577	0.148849	-23.3511	1.34e-120	4.78e-118
ANP32E	1038.93	-2.43959	0.189155	-12.8973	4.66e-38	8.92e-37
AP1S2	46.2753	-1.4049	0.303036	-4.6361	3.55e-06	1.03e-05
AP3M2	703.585	-1.57873	0.109066	-14.475	1.74e-47	4.69e-46
APITD1	94.6367	-1.97972	0.200862	-9.85615	6.45e-23	5.97e-22
APOBEC3B	370.368	-1.44009	0.193542	-7.44069	1e-13	5.36e-13
APOLD1	95.6124	-1.04343	0.244696	-4.2642	2.01e-05	5.34e-05
APOO	419.324	-1.30996	0.150012	-8.73234	2.49e-18	1.79e-17
AQP1	74.7179	-1.99565	0.350709	-5.69032	1.27e-08	4.61e-08
AQP5	1035.74	-3.46957	0.128088	-27.0873	1.39e-161	1.37e-158
ARHGAP11A	1952.6	-3.19037	0.166243	-19.191	4.4e-82	3.72e-80
ARHGAP11B	104.246	-3.16015	0.237024	-13.3326	1.5e-40	3.14e-39
ARHGAP19	432.352	-1.34882	0.14396	-9.36944	7.29e-21	6.06e-20
ARHGAP33	708.548	-1.30302	0.172823	-7.53959	4.71e-14	2.58e-13
ARHGDIB	31.2628	-2.04338	0.354195	-5.76907	7.97e-09	2.96e-08
ARHGEF39	270.435	-3.11387	0.222103	-14.02	1.18e-44	2.83e-43
ARL3	476.589	-1.04294	0.145374	-7.17422	7.27e-13	3.69e-12
ARL4A	1308	-1.01135	0.10218	-9.89775	4.26e-23	4e-22
ARL4C	350.669	-1.14634	0.145817	-7.86153	3.79e-15	2.23e-14
ARL6	68.2186	-1.07136	0.242611	-4.41597	1.01e-05	2.77e-05
ARL6IP1	6961.81	-1.76409	0.148239	-11.9003	1.18e-32	1.8e-31
ARMC1	1996.24	-1.25955	0.113343	-11.1127	1.09e-28	1.4e-27
ARMC6	899.956	-2.00368	0.154205	-12.9936	1.33e-38	2.6e-37
ARMC9	92.3009	-1.55088	0.206413	-7.51349	5.76e-14	3.14e-13
ARNTL2	528.982	-1.20312	0.111154	-10.8238	2.65e-27	3.15e-26
ASB9	36.2986	-3.10522	0.350932	-8.84848	8.87e-19	6.55e-18
ASF1B	1402.68	-3.79058	0.281054	-13.487	1.86e-41	4.04e-40
ASIC1	192.365	-2.41205	0.179055	-13.471	2.32e-41	5e-40
ASNSD1	1396.22	-1.12319	0.100857	-11.1364	8.34e-29	1.08e-27
ASPH	10808	-1.7266	0.120315	-14.3506	1.06e-46	2.76e-45
ASPHD2	81.6097	-2.52494	0.246777	-10.2316	1.43e-24	1.47e-23
ASPM	3179.46	-3.44546	0.160307	-21.493	1.81e-102	2.88e-100
ASRGL1	128.225	-1.43368	0.215592	-6.65	2.93e-11	1.32e-10
ATAD2	2784.06	-3.30639	0.13671	-24.1855	3.16e-129	1.39e-126
ATAD3A	659.401	-2.05856	0.150829	-13.6483	2.07e-42	4.63e-41
ATAD3B	436.78	-1.42569	0.176189	-8.0918	5.88e-16	3.62e-15
ATAD5	388.427	-2.48423	0.190598	-13.0339	7.85e-39	1.56e-37
ATG3	2230.78	-1.06615	0.105175	-10.137	3.79e-24	3.79e-23
ATP1B3	5289.65	-1.19898	0.0952766	-12.5842	2.58e-36	4.62e-35
ATP2C2	839.304	-1.29346	0.158118	-8.18037	2.83e-16	1.78e-15
ATP5EP2	15.3245	-1.14718	0.493354	-2.32527	0.0200575	0.0345871
ATP5G1	6499.2	-2.09932	0.133061	-15.7771	4.47e-56	1.64e-54
ATP5I	3145.05	-1.20252	0.183828	-6.54156	6.09e-11	2.68e-10
ATP5J2	2972.31	-1.54504	0.123328	-12.5278	5.26e-36	9.26e-35
ATPBD4	549.663	-1.67638	0.15029	-11.1543	6.82e-29	8.87e-28
ATR	1272.76	-1.18207	0.08943	-13.2178	6.93e-40	1.43e-38
ATRIP	211.6	-1.37275	0.143196	-9.58654	9.11e-22	7.92e-21
AUNIP	193.266	-4.27757	0.239616	-17.8518	2.8e-71	1.67e-69
AURKA	2305.06	-3.17083	0.164086	-19.3242	3.36e-83	2.96e-81
AURKB	622.273	-3.55594	0.174656	-20.3597	3.81e-92	4.58e-90
AVEN	186.748	-1.17523	0.15499	-7.58264	3.39e-14	1.87e-13
AZI1	374.696	-1.04823	0.146758	-7.14253	9.16e-13	4.62e-12
B3GALTL	231.016	-1.12186	0.132933	-8.43932	3.19e-17	2.14e-16
B4GALNT4	54.301	-1.64415	0.267334	-6.15017	7.74e-10	3.11e-09
B9D1	236.604	-1.72035	0.159106	-10.8126	3e-27	3.55e-26
B9D2	37.6748	-1.27108	0.360305	-3.52778	0.000419058	0.000950455
BANF1	1684.29	-1.11764	0.100519	-11.1186	1.02e-28	1.31e-27
BARD1	248.596	-2.06792	0.181815	-11.3738	5.65e-30	7.77e-29
BCL2L12	633.203	-1.74367	0.118019	-14.7745	2.14e-49	6.15e-48
BHLHA15	58.5384	-1.01056	0.26548	-3.80652	0.000140936	0.000339262
BICD1	73.6828	-3.05717	0.288454	-10.5985	3.03e-26	3.4e-25
BICD2	2374.48	-1.18123	0.126127	-9.3654	7.58e-21	6.28e-20
BIRC5	2414.36	-3.8211	0.186213	-20.5201	1.43e-93	1.82e-91
BLM	763.253	-2.97556	0.148436	-20.0461	2.18e-89	2.39e-87
BLVRA	57.8029	-1.39651	0.245801	-5.68146	1.34e-08	4.85e-08
BMP4	1933.33	-1.50616	0.0883274	-17.052	3.38e-65	1.63e-63
BMP7	506.579	-2.31325	0.178357	-12.9698	1.82e-38	3.53e-37
BOLA3	1271.75	-1.36351	0.16085	-8.47689	2.31e-17	1.57e-16
BOP1	1034.23	-2.20065	0.170009	-12.9443	2.53e-38	4.89e-37
BORA	887.794	-2.51807	0.146269	-17.2154	2.04e-66	1.02e-64
BRCA1	714.113	-3.17523	0.18722	-16.96	1.62e-64	7.78e-63
BRCA2	653.897	-3.36993	0.138547	-24.3235	1.11e-130	5e-128
BRI3BP	395.234	-1.28771	0.117134	-10.9935	4.1e-28	5.15e-27
BRICD5	20.4229	-1.40133	0.44789	-3.12874	0.0017556	0.00364236
BRIP1	335.842	-3.63533	0.197763	-18.3823	1.82e-75	1.22e-73
BRIX1	768.824	-1.71755	0.141593	-12.1301	7.31e-34	1.17e-32
BTG3	78.3831	-1.59369	0.217852	-7.31548	2.56e-13	1.34e-12
BUB1	1275.07	-3.46028	0.207176	-16.7021	1.26e-62	5.73e-61
BUB1B	1582.43	-3.30124	0.15122	-21.8307	1.19e-105	2.23e-103
BUB3	2106.55	-1.2067	0.122976	-9.81249	9.95e-23	9.09e-22
BYSL	1751.81	-1.39075	0.127474	-10.9101	1.03e-27	1.25e-26
C10orf2	477.065	-1.46494	0.145409	-10.0746	7.15e-24	7.04e-23
C11orf48	1215.17	-1.25613	0.106297	-11.8171	3.18e-32	4.8e-31
C11orf53	28.5888	-2.15019	0.353441	-6.08359	1.18e-09	4.66e-09
C11orf73	2300.34	-1.2066	0.138984	-8.68158	3.9e-18	2.77e-17
C11orf82	728.266	-4.51938	0.206422	-21.8939	2.97e-106	5.71e-104
C11orf83	413.411	-1.61438	0.132579	-12.1768	4.13e-34	6.68e-33
C12orf29	575.782	-1.38273	0.148367	-9.31966	1.17e-20	9.55e-20
C12orf36	184.813	-1.80001	0.159113	-11.3127	1.14e-29	1.54e-28
C12orf45	365.718	-1.1311	0.178751	-6.32779	2.49e-10	1.04e-09
C12orf5	331.957	-1.07333	0.129649	-8.27873	1.24e-16	8.05e-16
C12orf60	66.1362	-1.15867	0.254252	-4.55716	5.19e-06	1.47e-05
C14orf142	457.702	-1.34533	0.133333	-10.09	6.12e-24	6.05e-23
C14orf80	226.3	-2.02423	0.174969	-11.569	5.91e-31	8.47e-30
C16orf59	147.803	-3.7135	0.269029	-13.8034	2.43e-43	5.57e-42
C16orf91	239.839	-1.28133	0.139346	-9.19535	3.74e-20	2.96e-19
C17orf51	332.574	-1.00317	0.125145	-8.01602	1.09e-15	6.62e-15
C17orf53	82.4298	-3.37346	0.282094	-11.9586	5.85e-33	9.03e-32
C17orf89	219.469	-1.1638	0.160677	-7.2431	4.39e-13	2.26e-12
C17orf96	138.189	-2.11388	0.179243	-11.7934	4.22e-32	6.33e-31
C18orf56	24.6305	-3.58634	0.503293	-7.12574	1.04e-12	5.19e-12
C19orf24	560.868	-1.03927	0.101607	-10.2283	1.48e-24	1.52e-23
C19orf40	88.7966	-1.97174	0.214436	-9.19501	3.75e-20	2.97e-19
C19orf48	2166.26	-1.42955	0.100987	-14.1558	1.72e-45	4.25e-44
C19orf55	219.783	-1.40931	0.151735	-9.28797	1.57e-20	1.27e-19
C19orf57	42.2143	-2.04787	0.365281	-5.60628	2.07e-08	7.37e-08
C1GALT1	1004.95	-1.10724	0.105318	-10.5133	7.5e-26	8.3e-25
C1orf112	613.814	-2.42735	0.156556	-15.5046	3.23e-54	1.12e-52
C1orf51	64.1743	-1.66681	0.277795	-6.00016	1.97e-09	7.69e-09
C1QBP	3529.94	-1.51059	0.0987405	-15.2986	7.81e-53	2.55e-51
C1QL1	23.4268	-1.9358	0.402663	-4.80749	1.53e-06	4.58e-06
C1QTNF1	68.8485	-2.41027	0.289644	-8.3215	8.69e-17	5.66e-16
C20orf27	1492.64	-1.35092	0.130169	-10.3782	3.12e-25	3.34e-24
C21orf58	226.409	-2.16747	0.237893	-9.11111	8.15e-20	6.35e-19
C2CD4A	307.613	-1.28189	0.182541	-7.02249	2.18e-12	1.07e-11
C2orf48	28.5089	-4.37152	0.547323	-7.98709	1.38e-15	8.3e-15
C2orf69	207.159	-1.51936	0.163416	-9.29752	1.44e-20	1.17e-19
C2orf70	159.503	-1.55358	0.162215	-9.57728	9.96e-22	8.65e-21
C2orf82	28.5286	-2.0279	0.401569	-5.04996	4.42e-07	1.4e-06
C3orf14	418.26	-1.14044	0.139445	-8.17845	2.88e-16	1.81e-15
C3orf70	151.47	-1.48126	0.205228	-7.21765	5.29e-13	2.71e-12
C4orf21	351.979	-2.96819	0.19451	-15.2599	1.42e-52	4.59e-51
C4orf27	274.93	-1.2675	0.165782	-7.64558	2.08e-14	1.17e-13
C4orf46	389.044	-1.12502	0.129322	-8.6994	3.34e-18	2.38e-17
C4orf48	45.3159	-1.31471	0.287467	-4.57343	4.8e-06	1.37e-05
C5orf34	87.315	-1.79813	0.236643	-7.59848	3e-14	1.66e-13
C6orf141	58.1284	-2.09138	0.317907	-6.57858	4.75e-11	2.1e-10
C6orf99	10.8721	-1.25784	0.5557	-2.26352	0.0236038	0.0401391
C8orf59	4474.91	-1.45468	0.186816	-7.78669	6.88e-15	3.97e-14
C9orf142	1082.58	-1.43749	0.109905	-13.0794	4.32e-39	8.67e-38
C9orf152	3023.75	-1.43933	0.150629	-9.55548	1.23e-21	1.06e-20
C9orf40	362.666	-2.14119	0.135386	-15.8155	2.43e-56	8.96e-55
C9orf9	76.7617	-1.00163	0.242799	-4.12534	3.7e-05	9.59e-05
CA2	458.841	-2.93171	0.34606	-8.47168	2.42e-17	1.63e-16
CACYBP	3412.76	-1.49354	0.114659	-13.026	8.71e-39	1.72e-37
CAD	1323.47	-1.04421	0.114186	-9.14481	5.97e-20	4.68e-19
CADPS	272.799	-1.43999	0.176337	-8.16609	3.19e-16	1.99e-15
CADPS2	334.575	-1.75417	0.167077	-10.4992	8.71e-26	9.56e-25
CALM2	29515.9	-1.25	0.113305	-11.0322	2.67e-28	3.39e-27
CANT1	6676.19	-1.79772	0.180478	-9.96092	2.26e-23	2.16e-22
CAPG	1196.99	-1.21194	0.161131	-7.52147	5.42e-14	2.96e-13
CARD18	28.7185	-1.60158	0.374099	-4.28116	1.86e-05	4.97e-05
CASC5	1189.89	-3.31106	0.169888	-19.4897	1.34e-84	1.23e-82
CBX2	347.571	-1.56362	0.150241	-10.4074	2.29e-25	2.47e-24
CBX3	6234.33	-1.25441	0.109811	-11.4233	3.2e-30	4.46e-29
CBX5	1543.69	-1.01303	0.0958686	-10.5668	4.25e-26	4.73e-25
CCDC103	44.7173	-1.82889	0.325818	-5.61324	1.99e-08	7.09e-08
CCDC109B	67.1038	-3.50282	0.307271	-11.3998	4.19e-30	5.82e-29
CCDC124	832.236	-1.13322	0.166977	-6.7867	1.15e-11	5.34e-11
CCDC137	576.833	-1.05226	0.122684	-8.57701	9.74e-18	6.73e-17
CCDC138	168.859	-2.12744	0.199787	-10.6485	1.77e-26	2.01e-25
CCDC150	141.145	-2.3328	0.303295	-7.69151	1.45e-14	8.23e-14
CCDC18	227.611	-1.96922	0.160875	-12.2407	1.88e-34	3.09e-33
CCDC19	23.8033	-1.55414	0.393841	-3.94612	7.94e-05	0.000197428
CCDC28B	24.9164	-1.01868	0.43744	-2.32872	0.0198738	0.0342843
CCDC34	389.153	-2.59585	0.186462	-13.9216	4.68e-44	1.1e-42
CCDC58	998.365	-1.03247	0.172337	-5.99098	2.09e-09	8.12e-09
CCDC74A	43.0322	-2.62492	0.36909	-7.11188	1.14e-12	5.72e-12
CCDC77	234.126	-1.31259	0.169231	-7.75619	8.75e-15	5.02e-14
CCDC85B	153.478	-1.16065	0.213842	-5.42763	5.71e-08	1.97e-07
CCDC86	545.017	-2.22747	0.174771	-12.7451	3.32e-37	6.12e-36
CCL20	23.9844	-2.62427	0.431477	-6.08206	1.19e-09	4.71e-09
CCNA2	2817.37	-3.72576	0.197818	-18.8343	3.96e-79	2.93e-77
CCNB1	1903.44	-3.71155	0.186437	-19.9078	3.48e-88	3.64e-86
CCNB2	797.504	-3.17382	0.206976	-15.3342	4.52e-53	1.5e-51
CCND3	3619.08	-1.00576	0.123225	-8.16194	3.3e-16	2.06e-15
CCNE1	446.667	-1.93661	0.134545	-14.3938	5.66e-47	1.5e-45
CCNE2	732.616	-2.53731	0.161235	-15.7367	8.47e-56	3.08e-54
CCNF	853.77	-3.10352	0.169898	-18.2669	1.52e-74	9.91e-73
CCP110	269.814	-1.7207	0.151759	-11.3383	8.47e-30	1.16e-28
CCR6	133.005	-2.83497	0.276544	-10.2514	1.17e-24	1.21e-23
CCRN4L	58.6634	-1.40883	0.262332	-5.37038	7.86e-08	2.68e-07
CCSAP	435.806	-1.53701	0.128299	-11.9799	4.53e-33	7.02e-32
CCT2	3256.45	-1.25002	0.124379	-10.0501	9.18e-24	8.97e-23
CCT3	9200.67	-1.29904	0.117516	-11.0541	2.09e-28	2.66e-27
CCT5	4577.71	-1.34594	0.144614	-9.30716	1.31e-20	1.07e-19
CCT6A	6284.42	-1.37112	0.0945945	-14.4947	1.31e-47	3.55e-46
CCT7	5818.73	-1.08935	0.116209	-9.37407	6.98e-21	5.81e-20
CD164L2	19.8212	-2.12047	0.473197	-4.48116	7.42e-06	2.07e-05
CD320	609.819	-2.4408	0.167474	-14.5742	4.1e-48	1.13e-46
CD3EAP	179.597	-2.20431	0.189867	-11.6098	3.68e-31	5.31e-30
CD44	43.9548	-5.12302	0.469426	-10.9134	9.95e-28	1.21e-26
CD47	1628.48	-2.19264	0.201103	-10.9031	1.11e-27	1.35e-26
CD58	909.627	-1.14947	0.16199	-7.0959	1.29e-12	6.41e-12
CD83	63.4534	-1.46598	0.250712	-5.84728	5e-09	1.89e-08
CD9	3007.34	-1.16495	0.187272	-6.22063	4.95e-10	2.02e-09
CDC123	2184.24	-1.02762	0.115041	-8.93263	4.16e-19	3.13e-18
CDC20	1960.31	-3.77926	0.191708	-19.7136	1.65e-86	1.61e-84
CDC25A	326.965	-4.03765	0.220896	-18.2785	1.23e-74	8.05e-73
CDC25B	2678.15	-1.96541	0.109586	-17.9348	6.31e-72	3.84e-70
CDC25C	372.888	-3.33422	0.386357	-8.62991	6.14e-18	4.3e-17
CDC42EP1	2085.6	-1.09726	0.159562	-6.87669	6.13e-12	2.91e-11
CDC45	1131.28	-4.58446	0.165663	-27.6734	1.46e-168	1.63e-165
CDC6	1096.41	-4.20064	0.158577	-26.4895	1.28e-154	1.13e-151
CDC7	377.007	-3.80546	0.181626	-20.9522	1.79e-97	2.54e-95
CDCA2	862.822	-3.71294	0.200889	-18.4825	2.85e-76	1.96e-74
CDCA3	829.388	-3.09582	0.135451	-22.8557	1.28e-115	3.57e-113
CDCA4	458.063	-2.51485	0.150327	-16.7292	8.03e-63	3.7e-61
CDCA5	895.568	-3.76126	0.177223	-21.2233	5.81e-100	8.53e-98
CDCA7	2331.04	-1.98318	0.134069	-14.7922	1.64e-49	4.77e-48
CDCA7L	270.256	-3.29272	0.252401	-13.0456	6.73e-39	1.34e-37
CDCA8	1015.02	-3.10343	0.164686	-18.8445	3.26e-79	2.42e-77
CDK1	2414.11	-3.62732	0.189964	-19.0947	2.79e-81	2.21e-79
CDK2	855.033	-1.75048	0.143919	-12.1629	4.9e-34	7.89e-33
CDK2AP1	1003.42	-1.20728	0.101925	-11.8448	2.29e-32	3.47e-31
CDK5R1	50.9929	-2.62819	0.306166	-8.58419	9.15e-18	6.34e-17
CDKL1	43.7651	-1.2018	0.3146	-3.82008	0.000133409	0.00032179
CDKN2C	390.864	-2.29856	0.180829	-12.7112	5.12e-37	9.37e-36
CDKN2D	175.138	-2.23572	0.206469	-10.8284	2.53e-27	3e-26
CDKN3	2237.71	-4.78419	0.185849	-25.7423	3.93e-146	2.99e-143
CDT1	392.969	-4.33369	0.211035	-20.5355	1.04e-93	1.34e-91
CEACAM5	1311.79	-1.18354	0.147385	-8.03024	9.73e-16	5.91e-15
CEACAM6	19803.3	-1.37785	0.124918	-11.03	2.74e-28	3.45e-27
CENPA	675.528	-3.7198	0.171147	-21.7345	9.68e-105	1.7e-102
CENPE	997.273	-3.84591	0.157831	-24.3673	3.8e-131	1.77e-128
CENPF	2984	-3.25348	0.117379	-27.7177	4.27e-169	5.1e-166
CENPH	192.55	-3.5731	0.21689	-16.4743	5.62e-61	2.38e-59
CENPI	295.763	-3.54452	0.178084	-19.9036	3.79e-88	3.93e-86
CENPJ	768.7	-2.14555	0.165735	-12.9457	2.49e-38	4.81e-37
CENPK	211.475	-4.931	0.281947	-17.4891	1.73e-68	9.51e-67
CENPL	491.898	-2.85622	0.149598	-19.0926	2.91e-81	2.29e-79
CENPM	374.443	-3.32029	0.190483	-17.4309	4.81e-68	2.57e-66
CENPN	879.062	-3.27951	0.167054	-19.6314	8.33e-86	7.92e-84
CENPO	563.48	-2.76044	0.155423	-17.7608	1.42e-70	8.25e-69
CENPP	242.394	-4.41935	0.243427	-18.1548	1.18e-73	7.49e-72
CENPQ	377.966	-1.1213	0.1605	-6.98631	2.82e-12	1.38e-11
CENPW	440.897	-3.63201	0.183651	-19.7767	4.73e-87	4.73e-85
CEP128	87.0653	-2.63274	0.29348	-8.97077	2.94e-19	2.23e-18
CEP135	180.681	-1.82286	0.173735	-10.4922	9.38e-26	1.03e-24
CEP152	449.067	-1.7494	0.164035	-10.6648	1.49e-26	1.7e-25
CEP41	350.104	-1.17907	0.119149	-9.89578	4.34e-23	4.07e-22
CEP55	1064.71	-3.37513	0.180719	-18.6761	7.74e-78	5.53e-76
CEP57L1	221.493	-1.60828	0.168716	-9.53246	1.54e-21	1.32e-20
CEP72	202.666	-1.68437	0.163307	-10.3141	6.08e-25	6.36e-24
CEP78	673.524	-2.41413	0.130471	-18.5032	1.94e-76	1.35e-74
CEP85	710.007	-1.08464	0.108242	-10.0205	1.24e-23	1.2e-22
CEP89	215.775	-1.47106	0.13627	-10.7952	3.63e-27	4.27e-26
CEP97	167.694	-1.21223	0.184022	-6.5874	4.48e-11	1.98e-10
CFL2	195.521	-1.77324	0.175043	-10.1303	4.05e-24	4.04e-23
CGREF1	341.088	-2.56008	0.236808	-10.8108	3.06e-27	3.62e-26
CHAC2	82.4493	-3.91663	0.307301	-12.7453	3.31e-37	6.12e-36
CHAF1A	481.32	-2.58093	0.179588	-14.3714	7.83e-47	2.07e-45
CHAF1B	549.56	-2.69883	0.178374	-15.1302	1.02e-51	3.19e-50
CHCHD2	8668.47	-1.47461	0.108968	-13.5325	1.01e-41	2.2e-40
CHCHD6	309.654	-1.09904	0.118905	-9.24302	2.4e-20	1.92e-19
CHEK1	855.98	-3.34645	0.160218	-20.8868	7.06e-97	9.67e-95
CHEK2	712.626	-2.46921	0.150232	-16.4359	1.06e-60	4.43e-59
CHORDC1	1307.87	-1.13836	0.0932778	-12.204	2.96e-34	4.82e-33
CHRM1	249.097	-1.13687	0.179397	-6.33721	2.34e-10	9.83e-10
CHRNA5	241.004	-2.80705	0.193278	-14.5234	8.61e-48	2.35e-46
CHTF18	458.757	-2.72373	0.170248	-15.9986	1.31e-57	5.02e-56
CIRH1A	1314.81	-1.44122	0.108506	-13.2824	2.93e-40	6.11e-39
CISD2	919.321	-1.29483	0.123188	-10.511	7.68e-26	8.49e-25
CIT	752.366	-3.04838	0.138495	-22.0108	2.27e-107	4.52e-105
CKAP2	3022.33	-2.60286	0.152353	-17.0843	1.94e-65	9.52e-64
CKAP2L	692.894	-2.80196	0.142613	-19.6473	6.1e-86	5.83e-84
CKAP5	3826.5	-1.30002	0.139753	-9.30229	1.37e-20	1.12e-19
CKLF	228.034	-2.5695	0.240388	-10.689	1.15e-26	1.32e-25
CKS1B	2060.61	-2.87176	0.142651	-20.1314	3.92e-90	4.4e-88
CKS2	5218.96	-4.14001	0.16428	-25.201	3.91e-140	2.18e-137
CLDN2	1489.28	-9.09346	0.520934	-17.4561	3.09e-68	1.67e-66
CLDN7	4819.42	-1.09621	0.113991	-9.61666	6.8e-22	5.95e-21
CLEC2L	181.552	-1.37376	0.159091	-8.63505	5.87e-18	4.12e-17
CLIC4	1090.63	-1.42392	0.144481	-9.85535	6.5e-23	6.02e-22
CLN6	1393.51	-1.35604	0.12405	-10.9314	8.16e-28	1e-26
CLPB	726.68	-1.09289	0.133759	-8.17054	3.07e-16	1.93e-15
CLPP	558.144	-1.23357	0.121711	-10.1353	3.85e-24	3.85e-23
CLSPN	312.812	-4.36469	0.196154	-22.2513	1.1e-109	2.38e-107
CMC1	449.577	-1.4209	0.163895	-8.66957	4.34e-18	3.07e-17
CMC2	947.955	-1.75413	0.15489	-11.325	9.87e-30	1.34e-28
CMSS1	1164.25	-2.48201	0.129682	-19.1393	1.19e-81	9.7e-80
CMTM7	65.1237	-1.11685	0.234921	-4.75417	1.99e-06	5.89e-06
CNIH	2925.31	-1.25477	0.125945	-9.96281	2.22e-23	2.12e-22
CNIH4	1960.8	-1.54753	0.150104	-10.3097	6.37e-25	6.66e-24
CNNM1	403.459	-1.24006	0.110418	-11.2306	2.88e-29	3.82e-28
CNTD2	41.1608	-1.63445	0.325652	-5.01902	5.19e-07	1.63e-06
CNTNAP2	249.538	-2.11207	0.213993	-9.86982	5.63e-23	5.23e-22
COA1	1486.49	-1.62542	0.117583	-13.8236	1.84e-43	4.22e-42
COA4	3746.07	-1.07373	0.11115	-9.66022	4.45e-22	3.93e-21
COA6	1359.36	-1.07539	0.110606	-9.72266	2.41e-22	2.16e-21
COL17A1	218.413	-1.68643	0.263714	-6.39489	1.61e-10	6.84e-10
COL9A3	471.098	-1.78458	0.175555	-10.1654	2.83e-24	2.85e-23
COMMD1	265.373	-1.3582	0.161914	-8.3884	4.93e-17	3.26e-16
COMMD10	289.26	-1.96385	0.160646	-12.2247	2.29e-34	3.75e-33
COMMD8	434.834	-1.00592	0.152382	-6.6013	4.08e-11	1.81e-10
COMTD1	385.459	-1.10139	0.120209	-9.16231	5.08e-20	4e-19
COPRS	424.24	-1.34796	0.116746	-11.5461	7.72e-31	1.1e-29
COPS3	3698.88	-1.45295	0.101229	-14.3531	1.02e-46	2.67e-45
COQ2	459.623	-2.23176	0.15146	-14.735	3.84e-49	1.1e-47
COQ3	279.858	-1.58297	0.144861	-10.9275	8.52e-28	1.04e-26
CORO1A	29.8739	-3.38241	0.432213	-7.8258	5.04e-15	2.94e-14
CORO1C	1776.13	-1.34168	0.123625	-10.8528	1.93e-27	2.31e-26
COTL1	2092.58	-1.96529	0.115073	-17.0787	2.14e-65	1.05e-63
COX11	634.153	-1.23472	0.139331	-8.86177	7.88e-19	5.83e-18
COX16	510.44	-1.14369	0.152679	-7.49082	6.84e-14	3.71e-13
COX17	865.149	-1.19453	0.162765	-7.33899	2.15e-13	1.13e-12
COX7B	14354.2	-1.63961	0.292905	-5.59776	2.17e-08	7.73e-08
CPA6	24.5428	-2.67415	0.454191	-5.88773	3.92e-09	1.49e-08
CPNE7	548.312	-1.50885	0.157884	-9.55674	1.22e-21	1.05e-20
CPT1C	64.4784	-1.18531	0.229634	-5.16173	2.45e-07	7.96e-07
CRABP2	91.6292	-3.03903	0.233759	-13.0007	1.21e-38	2.38e-37
CRIP1	14332.8	-1.18185	0.128188	-9.21965	2.98e-20	2.38e-19
CRIP2	387.96	-1.53223	0.175443	-8.73349	2.47e-18	1.77e-17
CRISPLD2	103.431	-4.08904	0.267471	-15.2878	9.22e-53	3.01e-51
CSDA	1289.31	-1.02293	0.0937016	-10.9169	9.57e-28	1.17e-26
CSE1L	4547.85	-1.92688	0.148759	-12.953	2.26e-38	4.38e-37
CSPG5	32.9555	-1.45416	0.301885	-4.81692	1.46e-06	4.38e-06
CSTA	23.9982	-2.35895	0.459319	-5.13577	2.81e-07	9.08e-07
CSTF2	670.521	-1.50713	0.124128	-12.1418	6.34e-34	1.02e-32
CTNNAL1	2780.98	-2.50757	0.12358	-20.291	1.54e-91	1.81e-89
CTPS1	909.142	-2.62067	0.110679	-23.6781	6.06e-124	2.35e-121
CTRL	14.511	-1.94169	0.525266	-3.69659	0.000218515	0.000512504
CTSC	4941.47	-1.96125	0.123164	-15.9239	4.33e-57	1.64e-55
CTU2	273.094	-1.55731	0.169063	-9.21139	3.22e-20	2.56e-19
CTXN1	38.5966	-4.5529	0.438213	-10.3897	2.76e-25	2.96e-24
CXCL1	74.5335	-2.35861	0.230212	-10.2454	1.24e-24	1.28e-23
CXCL2	85.8317	-1.81929	0.272616	-6.67345	2.5e-11	1.13e-10
CXCL3	150.864	-1.94926	0.193403	-10.0787	6.86e-24	6.75e-23
CXCR4	262.079	-5.77848	0.526565	-10.9739	5.1e-28	6.36e-27
CYB5R2	155.689	-1.65474	0.184851	-8.95173	3.5e-19	2.64e-18
CYCS	10812.9	-1.40697	0.113557	-12.39	2.96e-35	5.03e-34
CYP2C18	55.3295	-1.06915	0.261895	-4.08238	4.46e-05	0.000114355
CYP2E1	41.247	-1.86643	0.290494	-6.42501	1.32e-10	5.66e-10
CYP2S1	3709.11	-1.14722	0.10181	-11.2682	1.88e-29	2.52e-28
CYP39A1	99.0216	-3.21294	0.322593	-9.95975	2.29e-23	2.18e-22
DARS2	2493.19	-1.2029	0.12362	-9.73065	2.23e-22	2e-21
DBF4	1166.16	-2.91948	0.15386	-18.9749	2.75e-80	2.1e-78
DCAF13	4583.81	-1.15505	0.116536	-9.91151	3.71e-23	3.49e-22
DCK	1391.01	-1.35646	0.123278	-11.0032	3.69e-28	4.63e-27
DCLRE1B	186.762	-2.75741	0.212	-13.0066	1.12e-38	2.2e-37
DCTPP1	1602.73	-1.5077	0.114714	-13.1431	1.86e-39	3.79e-38
DCUN1D5	855.953	-1.31902	0.102014	-12.9298	3.06e-38	5.88e-37
DDN	41.2812	-6.65134	0.691048	-9.62501	6.27e-22	5.5e-21
DDX10	843.289	-1.34753	0.141409	-9.52932	1.58e-21	1.36e-20
DDX12P	339.552	-2.23203	0.193801	-11.5171	1.08e-30	1.53e-29
DDX21	3522.06	-1.23149	0.143472	-8.58349	9.2e-18	6.38e-17
DDX39A	2491.05	-2.12572	0.117231	-18.1328	1.76e-73	1.11e-71
DDX55	566.757	-1.00433	0.13159	-7.63226	2.31e-14	1.29e-13
DDX56	1767.94	-1.09952	0.107623	-10.2164	1.67e-24	1.71e-23
DEGS1	347.887	-1.10206	0.14902	-7.39538	1.41e-13	7.47e-13
DEK	2819.02	-1.74958	0.156595	-11.1726	5.55e-29	7.25e-28
DEPDC1	910.785	-3.83621	0.171218	-22.4055	3.48e-111	7.86e-109
DEPDC1B	376.641	-3.87109	0.200461	-19.3109	4.35e-83	3.79e-81
DEPDC4	20.452	-2.80871	0.480294	-5.84791	4.98e-09	1.88e-08
DERL3	167.802	-2.40944	0.208717	-11.544	7.91e-31	1.13e-29
DHFR	647.381	-2.7106	0.207198	-13.0822	4.16e-39	8.37e-38
DHODH	302.844	-1.30456	0.14181	-9.19933	3.6e-20	2.86e-19
DHRS2	67.1037	-3.86509	0.344245	-11.2277	2.98e-29	3.95e-28
DIAPH3	736.192	-3.53837	0.321216	-11.0155	3.22e-28	4.05e-27
DIMT1	386.118	-2.07647	0.133222	-15.5865	8.99e-55	3.15e-53
DKC1	3476.98	-1.50039	0.1045	-14.3578	9.53e-47	2.51e-45
DKK4	28.5079	-6.03029	0.838575	-7.19112	6.43e-13	3.27e-12
DLEU1	433.547	-3.00138	0.162752	-18.4415	6.11e-76	4.12e-74
DLEU2	64.8712	-2.65082	0.271799	-9.75286	1.79e-22	1.61e-21
DLGAP5	1153.19	-3.58639	0.206077	-17.4032	7.8e-68	4.13e-66
DMBX1	57.635	-3.34082	0.311053	-10.7403	6.58e-27	7.65e-26
DMC1	36.0707	-3.20394	0.377611	-8.48475	2.16e-17	1.47e-16
DMKN	910.621	-1.03324	0.126538	-8.16549	3.2e-16	2e-15
DNA2	371.131	-2.03205	0.198679	-10.2278	1.49e-24	1.53e-23
DNAAF3	64.9224	-3.29198	0.265892	-12.3809	3.32e-35	5.62e-34
DNAJB4	51.5976	-1.19355	0.263717	-4.52588	6.01e-06	1.7e-05
DNAJC9	860.328	-1.80665	0.123462	-14.6332	1.72e-48	4.84e-47
DNM3	130.072	-3.11995	0.242185	-12.8825	5.65e-38	1.07e-36
DNMT1	1369.1	-2.786	0.15298	-18.2116	4.18e-74	2.71e-72
DOCK11	245.535	-2.44848	0.169408	-14.4532	2.39e-47	6.42e-46
DOK7	53.6555	-1.47305	0.272578	-5.40414	6.51e-08	2.23e-07
DONSON	598.374	-1.69432	0.113601	-14.9147	2.64e-50	7.84e-49
DPAGT1	1774.34	-1.11898	0.0933639	-11.9852	4.25e-33	6.6e-32
DPCD	135.402	-1.76249	0.208453	-8.4551	2.79e-17	1.88e-16
DPF1	17.9279	-4.53169	0.623129	-7.27248	3.53e-13	1.83e-12
DPH2	861.78	-1.29135	0.10128	-12.7503	3.1e-37	5.74e-36
DPY19L1	1024.55	-1.98074	0.147615	-13.4183	4.73e-41	1.01e-39
DPY30	1616.54	-1.07477	0.137615	-7.80997	5.72e-15	3.32e-14
DPYSL2	1196.7	-2.55178	0.167285	-15.2541	1.55e-52	4.99e-51
DRG1	1764.96	-1.03542	0.110867	-9.3393	9.7e-21	7.97e-20
DSCC1	1236.12	-4.24437	0.186366	-22.7745	8.21e-115	2.15e-112
DSN1	852.249	-2.69925	0.172401	-15.6568	2.99e-55	1.07e-53
DTL	475.692	-4.23949	0.206683	-20.512	1.68e-93	2.13e-91
DTYMK	1251.46	-2.98245	0.1411	-21.1371	3.63e-99	5.23e-97
DUS3L	427.63	-1.23052	0.132657	-9.27601	1.76e-20	1.42e-19
DUSP5	32.2481	-1.90733	0.380233	-5.01621	5.27e-07	1.66e-06
DUSP6	560.867	-5.31014	0.241171	-22.0181	1.93e-107	3.89e-105
DUSP7	138.983	-1.54139	0.198927	-7.74852	9.3e-15	5.31e-14
DUT	1360.52	-1.49223	0.136209	-10.9554	6.26e-28	7.73e-27
DYNLL1	8101.68	-1.27566	0.142858	-8.9296	4.28e-19	3.21e-18
DYRK4	52.4153	-1.47327	0.263624	-5.58855	2.29e-08	8.13e-08
E2F1	798.983	-3.72126	0.15577	-23.8894	3.94e-126	1.61e-123
E2F2	459.733	-4.09647	0.18371	-22.2986	3.82e-110	8.4e-108
E2F3	311.74	-1.3612	0.118669	-11.4706	1.85e-30	2.6e-29
E2F5	98.4061	-2.27067	0.212457	-10.6877	1.16e-26	1.33e-25
E2F7	249.716	-3.7046	0.194703	-19.0269	1.02e-80	7.9e-79
E2F8	860.415	-1.7351	0.165322	-10.4952	9.09e-26	9.94e-25
EBNA1BP2	1623.78	-1.76805	0.131416	-13.4539	2.92e-41	6.29e-40
EBPL	1553.21	-1.3524	0.0928084	-14.5719	4.24e-48	1.17e-46
ECE2	472.014	-1.28682	0.130008	-9.89799	4.25e-23	3.99e-22
ECT2	3738.84	-3.23448	0.182763	-17.6977	4.37e-70	2.48e-68
EED	1379.89	-1.11889	0.105281	-10.6277	2.21e-26	2.5e-25
EEF1E1	289.125	-2.53199	0.166239	-15.231	2.2e-52	7.05e-51
EFCAB11	235.233	-1.50349	0.144417	-10.4108	2.21e-25	2.39e-24
EGR1	164.074	-4.12331	0.284685	-14.4838	1.53e-47	4.14e-46
EHF	4781.95	-1.124	0.107557	-10.4503	1.46e-25	1.58e-24
EIF1AX	1913.9	-1.03278	0.122358	-8.44063	3.16e-17	2.12e-16
EIF2B3	525.888	-1.22828	0.126913	-9.67808	3.74e-22	3.32e-21
EIF2S1	2474.16	-1.42217	0.118263	-12.0255	2.61e-33	4.09e-32
EIF3B	3684.43	-1.17755	0.122121	-9.64248	5.29e-22	4.65e-21
EIF3J	2740.68	-1.00805	0.122261	-8.24503	1.65e-16	1.06e-15
EIF4E	1425.63	-1.3289	0.123232	-10.7837	4.11e-27	4.83e-26
EIF4E2	1213.99	-1.02041	0.116717	-8.7426	2.28e-18	1.64e-17
EIF5A	8313.35	-1.7669	0.109548	-16.129	1.6e-58	6.38e-57
EIF5A2	390.468	-1.63994	0.131173	-12.5021	7.27e-36	1.27e-34
ELAC2	2654.88	-1.05258	0.0965788	-10.8986	1.17e-27	1.42e-26
ELAVL1	1320.52	-1.02606	0.155604	-6.59408	4.28e-11	1.9e-10
ELOVL6	361.006	-3.01893	0.173118	-17.4386	4.2e-68	2.26e-66
EMC1	1723.98	-1.1185	0.0994371	-11.2483	2.36e-29	3.15e-28
EMC8	648.418	-1.1194	0.0943742	-11.8613	1.88e-32	2.86e-31
EMC9	268.58	-1.40555	0.140962	-9.97112	2.04e-23	1.95e-22
EME1	282.286	-3.12887	0.205866	-15.1986	3.61e-52	1.15e-50
EMG1	1028.48	-1.42805	0.116249	-12.2844	1.1e-34	1.82e-33
EMP1	619.043	-1.10867	0.114973	-9.64293	5.27e-22	4.63e-21
EMP2	843.414	-1.59052	0.204487	-7.77807	7.36e-15	4.24e-14
ENHO	23.3885	-1.79353	0.469033	-3.82388	0.000131368	0.00031728
ENO1	16084	-1.37363	0.151887	-9.04379	1.51e-19	1.16e-18
ENO2	145.384	-3.56715	0.204348	-17.4563	3.08e-68	1.67e-66
EPB41L2	2281.2	-2.03649	0.139382	-14.6108	2.4e-48	6.7e-47
EPHA2	1504.09	-2.751	0.0963924	-28.5396	3.78e-179	6.32e-176
EPHA4	245.561	-1.15183	0.193054	-5.96634	2.43e-09	9.4e-09
EPHB2	2113.59	-2.00998	0.141736	-14.1811	1.2e-45	2.98e-44
EPHB3	766.399	-3.39711	0.29938	-11.3471	7.66e-30	1.05e-28
EPHX3	83.6016	-1.47963	0.236009	-6.26939	3.62e-10	1.5e-09
ERCC6L	467.601	-3.85686	0.162161	-23.7842	4.87e-125	1.94e-122
ERGIC2	970.731	-1.07719	0.109232	-9.86149	6.11e-23	5.68e-22
ERH	2332.41	-1.54637	0.125089	-12.3621	4.19e-35	7.07e-34
ERI1	799.666	-1.26942	0.143447	-8.84942	8.8e-19	6.5e-18
ERVMER34-1	34.9263	-1.54443	0.401019	-3.85126	0.000117511	0.000285669
ESCO2	668.264	-4.0955	0.215912	-18.9684	3.11e-80	2.34e-78
ESPL1	797.938	-3.34676	0.165489	-20.2235	6.08e-91	6.87e-89
ETV4	1320.02	-2.7524	0.158473	-17.3683	1.43e-67	7.5e-66
ETV5	188.42	-4.34912	0.289081	-15.0447	3.74e-51	1.14e-49
EVX1	65.881	-6.05892	0.470774	-12.8701	6.63e-38	1.25e-36
EXO1	745.025	-4.29033	0.169093	-25.3727	5.05e-142	3.13e-139
EXOG	170.038	-1.05034	0.164524	-6.38411	1.72e-10	7.32e-10
EXOSC2	1664.31	-1.5376	0.108175	-14.214	7.5e-46	1.88e-44
EXOSC3	1135.71	-1.20544	0.0946444	-12.7365	3.71e-37	6.81e-36
EXOSC4	395.087	-1.53198	0.144065	-10.6339	2.07e-26	2.34e-25
EXOSC5	743.766	-1.26598	0.123184	-10.2771	8.94e-25	9.27e-24
EXOSC8	1441.64	-1.45898	0.125192	-11.654	2.19e-31	3.2e-30
EXOSC9	491.826	-1.18671	0.138816	-8.54881	1.24e-17	8.55e-17
EXPH5	765.783	-1.38559	0.138622	-9.99546	1.6e-23	1.54e-22
EXTL2	211.924	-1.79414	0.157835	-11.3672	6.09e-30	8.37e-29
EZH2	1242.9	-2.44128	0.126329	-19.3248	3.32e-83	2.94e-81
F12	416.811	-1.24095	0.133548	-9.2922	1.51e-20	1.23e-19
FABP5	3539.92	-1.58705	0.171186	-9.27093	1.85e-20	1.49e-19
FAIM	18.1599	-1.67536	0.437587	-3.82862	0.000128862	0.000311587
FAIM2	46.256	-5.79125	0.514992	-11.2453	2.44e-29	3.25e-28
FAM101B	46.2144	-3.32642	0.3259	-10.2069	1.85e-24	1.88e-23
FAM104B	189.599	-1.77874	0.180566	-9.85089	6.79e-23	6.28e-22
FAM105A	598.805	-1.45267	0.177857	-8.16765	3.14e-16	1.97e-15
FAM111B	623.827	-4.54917	0.217738	-20.8929	6.22e-97	8.59e-95
FAM161A	108.285	-3.39752	0.263866	-12.876	6.15e-38	1.17e-36
FAM173B	445.29	-1.01102	0.104654	-9.6606	4.43e-22	3.92e-21
FAM203A	59.365	-1.19689	0.28953	-4.13392	3.57e-05	9.25e-05
FAM216A	120.513	-3.35579	0.240572	-13.9492	3.18e-44	7.54e-43
FAM222A	52.0521	-3.88252	0.347141	-11.1843	4.87e-29	6.39e-28
FAM27A	21.8321	-2.12526	0.439049	-4.8406	1.29e-06	3.91e-06
FAM57A	679.832	-1.09989	0.141159	-7.79182	6.61e-15	3.82e-14
FAM64A	539.343	-3.68318	0.185301	-19.8768	6.47e-88	6.68e-86
FAM72A	63.854	-3.38159	0.288284	-11.7301	8.94e-32	1.33e-30
FAM72B	107.877	-3.59054	0.256111	-14.0194	1.19e-44	2.85e-43
FAM72D	165.629	-3.27062	0.203725	-16.054	5.36e-58	2.09e-56
FAM83A	67.7157	-1.46216	0.275509	-5.30712	1.11e-07	3.75e-07
FAM83D	847.404	-3.73509	0.210244	-17.7655	1.31e-70	7.62e-69
FAM86A	310.47	-1.90807	0.151963	-12.5561	3.68e-36	6.56e-35
FAM86B1	93.2899	-1.84846	0.19325	-9.56508	1.12e-21	9.7e-21
FAM86B2	25.8381	-2.14693	0.380862	-5.63702	1.73e-08	6.21e-08
FAM86B3P	221.107	-1.0242	0.236248	-4.33525	1.46e-05	3.94e-05
FAM86C2P	554.134	-1.10734	0.11873	-9.3265	1.09e-20	8.97e-20
FAM86DP	350.619	-1.03871	0.117582	-8.83395	1.01e-18	7.43e-18
FAM86EP	123.203	-1.30011	0.173175	-7.50748	6.03e-14	3.28e-13
FANCA	583.528	-3.7253	0.168976	-22.0463	1.04e-107	2.11e-105
FANCB	85.4478	-4.35143	0.292114	-14.8964	3.48e-50	1.03e-48
FANCC	800.618	-1.22338	0.126828	-9.64599	5.11e-22	4.5e-21
FANCD2	716.357	-2.43411	0.143831	-16.9235	3.02e-64	1.42e-62
FANCE	198.955	-1.1801	0.176011	-6.7047	2.02e-11	9.2e-11
FANCG	743.022	-1.86012	0.139373	-13.3463	1.24e-40	2.62e-39
FANCI	1422.98	-3.24664	0.130669	-24.8462	2.84e-136	1.48e-133
FANCM	203.696	-2.85865	0.213081	-13.4158	4.89e-41	1.04e-39
FARSA	981.101	-1.37867	0.171078	-8.05876	7.71e-16	4.71e-15
FARSB	2289.51	-1.86053	0.105605	-17.6179	1.8e-69	1.01e-67
FBF1	212.275	-1.12609	0.171289	-6.57426	4.89e-11	2.16e-10
FBXO5	389.869	-2.81242	0.1772	-15.8715	9.99e-57	3.75e-55
FBXW9	163.676	-1.67371	0.190412	-8.78996	1.5e-18	1.09e-17
FCHO1	700.828	-1.20791	0.158235	-7.63367	2.28e-14	1.28e-13
FDX1L	163.31	-1.38461	0.166597	-8.31111	9.48e-17	6.16e-16
FDXACB1	201.761	-1.09349	0.152641	-7.16379	7.85e-13	3.97e-12
FEN1	881.343	-3.3646	0.198593	-16.9422	2.2e-64	1.05e-62
FES	206.268	-1.88592	0.214268	-8.80166	1.35e-18	9.86e-18
FFAR4	56.1412	-3.59667	0.299351	-12.0149	2.97e-33	4.64e-32
FGF18	98.8826	-1.31777	0.241838	-5.44899	5.07e-08	1.75e-07
FGF19	49.8855	-7.7672	0.863513	-8.99489	2.36e-19	1.8e-18
FGFR1OP	672.823	-1.47273	0.144753	-10.1741	2.59e-24	2.61e-23
FHL1	44.3701	-1.14222	0.373114	-3.06132	0.00220365	0.00450429
FIBCD1	376.082	-2.0503	0.119724	-17.1252	9.62e-66	4.79e-64
FIGNL1	935.491	-2.62705	0.152611	-17.214	2.09e-66	1.04e-64
FKBP3	1133.46	-1.16571	0.11166	-10.4398	1.63e-25	1.77e-24
FKBP4	3961.74	-1.07675	0.142199	-7.57209	3.67e-14	2.03e-13
FKBP5	225.53	-2.0078	0.187626	-10.7011	1.01e-26	1.16e-25
FKBPL	144.943	-1.2401	0.177034	-7.00486	2.47e-12	1.21e-11
FLNA	4049.65	-2.01938	0.196268	-10.2889	7.91e-25	8.22e-24
FMO9P	10.3573	-4.44165	0.828934	-5.35827	8.4e-08	2.85e-07
FOPNL	1501.16	-1.09486	0.0993928	-11.0155	3.22e-28	4.05e-27
FOS	286.378	-2.61663	0.151261	-17.2988	4.81e-67	2.45e-65
FOSB	48.945	-1.60099	0.28493	-5.61889	1.92e-08	6.87e-08
FOSL1	118.923	-4.89729	0.319155	-15.3445	3.85e-53	1.28e-51
FOXM1	2470.31	-3.21931	0.161218	-19.9686	1.03e-88	1.09e-86
FOXRED1	1062.18	-1.28952	0.138774	-9.29225	1.51e-20	1.23e-19
FOXRED2	971.909	-1.68176	0.137398	-12.24	1.9e-34	3.11e-33
FSCN1	33.6561	-3.9678	0.424363	-9.35002	8.76e-21	7.23e-20
FUT4	944.274	-1.38429	0.0964973	-14.3454	1.14e-46	2.96e-45
FUT9	542.769	-2.22422	0.16678	-13.3362	1.42e-40	3e-39
FXN	492.151	-1.05661	0.104711	-10.0907	6.07e-24	6.01e-23
FYN	109.16	-1.99064	0.232554	-8.5599	1.13e-17	7.79e-17
G2E3	773.274	-1.42205	0.125674	-11.3153	1.1e-29	1.49e-28
GABPB1	428.735	-1.20041	0.128749	-9.32359	1.12e-20	9.2e-20
GADD45GIP1	687.901	-1.28726	0.144253	-8.92364	4.51e-19	3.38e-18
GAL	22.6871	-6.25716	0.902508	-6.93308	4.12e-12	1.98e-11
GAR1	510.142	-1.23144	0.170478	-7.22346	5.07e-13	2.6e-12
GART	3568.66	-1.16166	0.109287	-10.6295	2.17e-26	2.45e-25
GAS2L3	248.667	-2.56415	0.153095	-16.7487	5.79e-63	2.68e-61
GAST	51.5967	-2.57344	0.301219	-8.54343	1.3e-17	8.95e-17
GCDH	284.63	-1.39643	0.151761	-9.20149	3.53e-20	2.8e-19
GCH1	279.853	-1.0182	0.141523	-7.19461	6.26e-13	3.19e-12
GCSH	307.915	-1.11716	0.179724	-6.21599	5.1e-10	2.08e-09
GEMIN2	405.9	-2.11649	0.165046	-12.8237	1.21e-37	2.26e-36
GEMIN4	843.977	-1.57079	0.168831	-9.30391	1.35e-20	1.1e-19
GEMIN6	465.095	-1.6421	0.139684	-11.7559	6.59e-32	9.82e-31
GEN1	867.668	-2.46615	0.129015	-19.1151	1.89e-81	1.53e-79
GGCT	2341.38	-1.52322	0.100902	-15.0961	1.72e-51	5.29e-50
GGH	3334.88	-3.58139	0.154214	-23.2235	2.64e-119	9.19e-117
GINS1	632.791	-4.26182	0.19515	-21.8387	9.96e-106	1.89e-103
GINS2	1028.74	-4.8067	0.188297	-25.5272	9.84e-144	6.58e-141
GINS3	163.503	-3.0347	0.22657	-13.3941	6.55e-41	1.39e-39
GINS4	490.283	-3.4779	0.174673	-19.9109	3.28e-88	3.44e-86
GJB2	1062.33	-1.44992	0.14667	-9.88563	4.81e-23	4.49e-22
GKAP1	35.4959	-1.12558	0.30755	-3.65982	0.00025239	0.000588077
GLA	915.71	-1.26462	0.0905768	-13.9619	2.66e-44	6.31e-43
GLB1L2	3326.9	-1.9645	0.126444	-15.5365	1.96e-54	6.85e-53
GLDC	300.567	-1.20008	0.170284	-7.04754	1.82e-12	8.98e-12
GLI2	60.117	-4.80997	0.408813	-11.7657	5.86e-32	8.75e-31
GLMN	187.865	-1.88567	0.202725	-9.30161	1.38e-20	1.13e-19
GLO1	3573.76	-1.34725	0.123279	-10.9285	8.43e-28	1.03e-26
GLRX2	399.257	-1.35254	0.126359	-10.704	9.75e-27	1.13e-25
GLRX3	2043.08	-1.13229	0.112237	-10.0884	6.22e-24	6.14e-23
GLT25D1	2767.05	-1.34299	0.102677	-13.0797	4.3e-39	8.64e-38
GLT25D2	377.886	-1.30328	0.140868	-9.25179	2.21e-20	1.77e-19
GMNN	961.009	-1.98642	0.13017	-15.2601	1.41e-52	4.58e-51
GMPPB	334.942	-1.2766	0.159373	-8.01013	1.15e-15	6.93e-15
GNAI3	1730.85	-1.06266	0.137623	-7.72153	1.15e-14	6.54e-14
GNB1L	78.8734	-1.12255	0.217522	-5.16063	2.46e-07	8e-07
GNPNAT1	2077.8	-1.65612	0.143573	-11.535	8.79e-31	1.25e-29
GOLT1B	751.709	-1.34367	0.141229	-9.51416	1.83e-21	1.56e-20
GPAT2	535.922	-1.93337	0.144708	-13.3605	1.03e-40	2.18e-39
GPATCH4	1483.08	-1.23145	0.11596	-10.6196	2.42e-26	2.72e-25
GPN3	523.977	-1.3512	0.147086	-9.18649	4.06e-20	3.21e-19
GPNMB	36.6857	-1.72897	0.364487	-4.74357	2.1e-06	6.2e-06
GPR110	715.281	-1.00036	0.121644	-8.22374	1.97e-16	1.26e-15
GPR114	132.457	-2.54309	0.188858	-13.4656	2.49e-41	5.37e-40
GPR180	718.015	-1.42367	0.139379	-10.2144	1.71e-24	1.74e-23
GPR3	35.1055	-5.33845	0.570273	-9.36123	7.88e-21	6.53e-20
GPSM2	916.618	-2.45042	0.151298	-16.1961	5.38e-59	2.17e-57
GRAMD1B	614.494	-1.01994	0.223175	-4.57015	4.87e-06	1.39e-05
GRHL3	163.881	-2.82834	0.40922	-6.91154	4.79e-12	2.29e-11
GRIN1	180.342	-1.82125	0.161856	-11.2523	2.26e-29	3.01e-28
GRK6	732.199	-1.24951	0.156782	-7.96977	1.59e-15	9.53e-15
GRWD1	1317.6	-1.23744	0.157237	-7.86992	3.55e-15	2.09e-14
GSG2	174.323	-3.60178	0.199115	-18.089	3.89e-73	2.45e-71
GSKIP	725.457	-1.29746	0.125241	-10.3597	3.78e-25	4.02e-24
GSTCD	635.998	-1.89497	0.128971	-14.6931	7.14e-49	2.02e-47
GSTO1	4190.33	-1.0959	0.166699	-6.57414	4.89e-11	2.16e-10
GSTTP2	63.9728	-1.06116	0.348503	-3.04492	0.00232745	0.00474168
GTDC2	317.648	-1.03094	0.144609	-7.1292	1.01e-12	5.07e-12
GTF2A2	458.601	-1.69311	0.176448	-9.59551	8.35e-22	7.27e-21
GTF3A	5951.11	-1.18665	0.118274	-10.0331	1.09e-23	1.06e-22
GTPBP4	2455.83	-1.28357	0.130512	-9.83486	7.97e-23	7.33e-22
GTSE1	644.776	-3.81892	0.176275	-21.6645	4.43e-104	7.64e-102
GYLTL1B	125.171	-1.66662	0.190579	-8.74505	2.23e-18	1.61e-17
H19	66.3705	-2.69839	0.298097	-9.05204	1.4e-19	1.08e-18
H2AFV	3595.17	-1.09925	0.093304	-11.7814	4.87e-32	7.28e-31
H2AFX	1292.27	-3.07948	0.181782	-16.9405	2.26e-64	1.07e-62
H2AFY	5393.74	-1.1988	0.120326	-9.96292	2.21e-23	2.12e-22
H2AFZ	10301.7	-2.76157	0.120645	-22.8901	5.84e-116	1.68e-113
HAS3	435.424	-2.74311	0.124731	-21.9922	3.42e-107	6.65e-105
HAT1	2200.31	-1.39342	0.138734	-10.0438	9.78e-24	9.56e-23
HAUS1	440.898	-1.63283	0.150084	-10.8795	1.44e-27	1.74e-26
HAUS2	1129.35	-1.05978	0.109409	-9.68644	3.44e-22	3.06e-21
HAUS5	466.787	-1.93097	0.176185	-10.9599	5.96e-28	7.38e-27
HAUS6	846.401	-1.08225	0.0968642	-11.1728	5.54e-29	7.24e-28
HAUS7	566.083	-1.87252	0.142001	-13.1866	1.05e-39	2.15e-38
HAUS8	307.698	-1.55521	0.158884	-9.78834	1.26e-22	1.15e-21
HDAC4	275.293	-1.19867	0.155935	-7.68698	1.51e-14	8.51e-14
HDGF	16040.5	-1.08331	0.104937	-10.3234	5.53e-25	5.8e-24
HEATR2	478.302	-1.6019	0.139837	-11.4555	2.21e-30	3.09e-29
HELLS	348.575	-4.02446	0.224876	-17.8964	1.26e-71	7.57e-70
HES2	69.7685	-1.10173	0.26839	-4.10496	4.04e-05	0.000104231
HES6	70.1326	-1.63709	0.240696	-6.80151	1.04e-11	4.83e-11
HIGD1A	2136.58	-1.07829	0.127268	-8.4726	2.4e-17	1.62e-16
HILPDA	340.953	-1.11142	0.1348	-8.24499	1.65e-16	1.06e-15
HIRIP3	239.402	-1.7286	0.194089	-8.90621	5.28e-19	3.94e-18
HIST1H2AM	8.74712	-3.34154	0.857216	-3.89814	9.69e-05	0.000238565
HIST1H2BC	29.2548	-1.39332	0.403789	-3.45061	0.000559317	0.00124792
HIST1H2BJ	26.6177	-3.17875	0.424421	-7.48961	6.91e-14	3.74e-13
HIST1H2BO	5.47184	-2.29962	1.02631	-2.24066	0.025048	0.0422982
HIST1H3C	5.64334	-6.06101	1.33798	-4.52996	5.9e-06	1.67e-05
HIST1H3G	34.8113	-1.57022	0.335451	-4.68093	2.86e-06	8.31e-06
HIST2H2AC	16.2968	-3.94453	0.603477	-6.53634	6.3e-11	2.77e-10
HJURP	1012.3	-3.46541	0.152118	-22.7811	7.06e-115	1.87e-112
HK2	990.45	-1.82355	0.168795	-10.8034	3.32e-27	3.92e-26
HMBS	905.357	-1.20278	0.107456	-11.1933	4.4e-29	5.79e-28
HMGA1	13408.3	-1.22612	0.11519	-10.6443	1.85e-26	2.1e-25
HMGA2	85.3002	-4.93983	0.328244	-15.0493	3.49e-51	1.06e-49
HMGB1	7645.93	-1.52002	0.109375	-13.8973	6.58e-44	1.55e-42
HMGB2	2314.92	-2.43675	0.179659	-13.5632	6.61e-42	1.46e-40
HMGB3	1660.29	-2.17873	0.147988	-14.7223	4.63e-49	1.32e-47
HMGN2	12512.1	-1.87838	0.113081	-16.611	5.81e-62	2.58e-60
HMMR	1316.9	-4.19341	0.28743	-14.5893	3.28e-48	9.14e-47
HN1	3521.71	-1.90694	0.0987435	-19.312	4.26e-83	3.72e-81
HN1L	3648.49	-1.13606	0.107481	-10.5698	4.11e-26	4.59e-25
HNRNPA2B1	14835.2	-1.1989	0.105676	-11.3451	7.84e-30	1.07e-28
HNRNPAB	3560.55	-1.5014	0.13688	-10.9687	5.4e-28	6.71e-27
HNRNPR	3181.87	-1.14292	0.15475	-7.38556	1.52e-13	8.04e-13
HOMER1	65.1361	-1.90213	0.246432	-7.7187	1.18e-14	6.68e-14
HOXA10	66.104	-1.13088	0.2583	-4.37818	1.2e-05	3.27e-05
HOXA11	21.9408	-3.90376	0.508222	-7.68121	1.58e-14	8.89e-14
HOXA13	51.3958	-5.0092	0.404192	-12.3931	2.85e-35	4.85e-34
HOXA3	70.1019	-1.03882	0.277714	-3.74061	0.000183574	0.00043575
HOXB9	105.339	-1.44929	0.191988	-7.54886	4.39e-14	2.41e-13
HPDL	360.336	-1.0726	0.158392	-6.77178	1.27e-11	5.9e-11
HPRT1	1630.09	-2.05136	0.151221	-13.5653	6.43e-42	1.42e-40
HRASLS	25.1921	-2.19778	0.366256	-6.00067	1.97e-09	7.67e-09
HS6ST2	63.5084	-3.23583	0.273259	-11.8416	2.38e-32	3.6e-31
HSBP1	2956.9	-1.28495	0.121472	-10.5782	3.76e-26	4.21e-25
HSD17B10	1030.42	-1.29846	0.143874	-9.02502	1.8e-19	1.38e-18
HSP90AA1	17219.5	-1.3924	0.143203	-9.72322	2.4e-22	2.15e-21
HSPA14	1223.99	-1.86195	0.130986	-14.2149	7.41e-46	1.86e-44
HSPA4L	299.427	-2.2259	0.158422	-14.0505	7.65e-45	1.85e-43
HSPA8	41680.8	-1.48366	0.109051	-13.6052	3.73e-42	8.27e-41
HSPBP1	872.829	-1.43305	0.174891	-8.19398	2.53e-16	1.59e-15
HSPD1	9073.47	-1.2235	0.112145	-10.91	1.03e-27	1.25e-26
HSPE1	1294.01	-2.15481	0.135669	-15.8829	8.32e-57	3.13e-55
HSPH1	2871.3	-1.38307	0.0883362	-15.6569	2.98e-55	1.07e-53
HYLS1	592.159	-1.74003	0.131845	-13.1975	9.07e-40	1.87e-38
ICMT	2376.6	-1.02672	0.115565	-8.88433	6.43e-19	4.79e-18
ICOSLG	782.805	-1.3033	0.151599	-8.59705	8.18e-18	5.69e-17
ICT1	1450.42	-1.31423	0.122915	-10.6922	1.11e-26	1.27e-25
ID1	2246.16	-1.84204	0.141576	-13.011	1.06e-38	2.08e-37
ID3	2020.66	-2.21346	0.1823	-12.1418	6.34e-34	1.02e-32
ID4	53.5369	-2.07763	0.335318	-6.19599	5.79e-10	2.35e-09
IDH2	1207.17	-1.63272	0.197172	-8.28067	1.22e-16	7.92e-16
IER3	327.195	-3.61166	0.159155	-22.6927	5.29e-114	1.34e-111
IER3IP1	367.61	-1.04629	0.133975	-7.80958	5.74e-15	3.33e-14
IER5L	209.673	-1.18522	0.143709	-8.24733	1.62e-16	1.04e-15
IFI27L1	185.33	-1.62628	0.190575	-8.53357	1.42e-17	9.73e-17
IFT122	493.445	-1.01487	0.105522	-9.61758	6.74e-22	5.9e-21
IFT88	365.049	-1.06009	0.14257	-7.43555	1.04e-13	5.57e-13
IGFBP6	16.2562	-1.53879	0.458454	-3.35647	0.000789431	0.00172226
IGFL2	1733.66	-1.34416	0.166823	-8.05737	7.8e-16	4.76e-15
IGFLR1	190.212	-1.85255	0.172778	-10.7222	8.01e-27	9.29e-26
IGSF9B	635.467	-1.21267	0.208149	-5.82597	5.68e-09	2.13e-08
IL17RB	1398.6	-2.06009	0.156183	-13.1903	9.98e-40	2.05e-38
IL27RA	98.9462	-1.28124	0.221548	-5.78311	7.33e-09	2.73e-08
IL8	106.007	-4.60507	0.300973	-15.3006	7.58e-53	2.48e-51
ILF2	7332.24	-1.28423	0.107344	-11.9637	5.5e-33	8.5e-32
IMMP1L	404.348	-1.6309	0.210402	-7.75132	9.09e-15	5.21e-14
IMP4	939.293	-1.19069	0.121538	-9.79692	1.16e-22	1.06e-21
IMPDH1	804.136	-1.91037	0.153656	-12.4328	1.74e-35	2.98e-34
INCENP	788.994	-2.45935	0.141976	-17.3223	3.19e-67	1.64e-65
INPP1	360.046	-1.65019	0.128887	-12.8033	1.57e-37	2.93e-36
IPO11	283.253	-1.6836	0.167938	-10.0251	1.18e-23	1.15e-22
IPO4	1294.89	-2.41709	0.13864	-17.4342	4.54e-68	2.43e-66
IPO9	2074.79	-1.00587	0.105306	-9.55182	1.27e-21	1.1e-20
IQCC	106.958	-1.40836	0.210576	-6.68812	2.26e-11	1.03e-10
IQGAP3	3421.01	-3.833	0.122636	-31.255	1.91e-214	1.06e-210
IRX4	63.8301	-1.25836	0.230938	-5.4489	5.07e-08	1.75e-07
ITGA5	72.701	-2.21828	0.223761	-9.9136	3.63e-23	3.43e-22
ITGA6	11999	-1.19408	0.0713801	-16.7285	8.13e-63	3.74e-61
ITGAE	530.825	-1.47986	0.187393	-7.8971	2.85e-15	1.69e-14
ITGB1BP1	1478.94	-1.1272	0.116002	-9.71702	2.55e-22	2.28e-21
ITGB3BP	717.424	-3.38408	0.19642	-17.2288	1.61e-66	8.13e-65
ITGB7	313.904	-1.92566	0.146822	-13.1156	2.68e-39	5.43e-38
JAG2	295.673	-1.11948	0.177327	-6.31311	2.73e-10	1.14e-09
JPH1	312.116	-2.90995	0.131115	-22.194	3.93e-109	8.21e-107
KATNBL1	808.81	-1.32892	0.131843	-10.0796	6.8e-24	6.71e-23
KBTBD8	106.326	-3.44362	0.256955	-13.4017	5.91e-41	1.26e-39
KCNC4	121.71	-1.94536	0.21404	-9.0888	1e-19	7.76e-19
KCNJ2	84.6612	-2.06304	0.233539	-8.83381	1.01e-18	7.44e-18
KCNQ2	27.6643	-2.37681	0.341309	-6.96379	3.31e-12	1.6e-11
KCNT1	62.3548	-2.00752	0.245389	-8.18096	2.82e-16	1.77e-15
KDELC1	179.22	-1.05917	0.168677	-6.27929	3.4e-10	1.41e-09
KDELC2	150.615	-2.96696	0.23023	-12.887	5.33e-38	1.02e-36
KHK	305.825	-1.48135	0.189562	-7.81458	5.51e-15	3.2e-14
KIAA0020	878.631	-1.19384	0.117643	-10.148	3.38e-24	3.39e-23
KIAA0101	1340.7	-4.61834	0.215633	-21.4176	9.17e-102	1.43e-99
KIAA0391	620.281	-1.22085	0.142599	-8.56147	1.11e-17	7.69e-17
KIAA1199	1356.37	-5.52225	0.286835	-19.2523	1.35e-82	1.16e-80
KIAA1524	874.978	-3.00859	0.161844	-18.5894	3.91e-77	2.76e-75
KIAA1586	83.0458	-1.37656	0.271077	-5.07813	3.81e-07	1.21e-06
KIAA1731	1220.8	-1.18848	0.11498	-10.3365	4.82e-25	5.09e-24
KIF11	1152.87	-3.25165	0.296185	-10.9785	4.85e-28	6.05e-27
KIF14	459.48	-3.3111	0.205491	-16.1131	2.06e-58	8.18e-57
KIF15	640.917	-3.60245	0.179664	-20.0511	1.97e-89	2.17e-87
KIF18A	545.245	-3.87851	0.222087	-17.4639	2.7e-68	1.47e-66
KIF18B	1163.73	-3.63067	0.160477	-22.6242	2.51e-113	6.07e-111
KIF20A	1043.77	-3.28356	0.18582	-17.6706	7.06e-70	3.99e-68
KIF20B	737.114	-3.23273	0.181432	-17.8178	5.14e-71	3.02e-69
KIF22	1073.26	-2.6055	0.131751	-19.776	4.8e-87	4.77e-85
KIF23	915.463	-3.32804	0.145261	-22.9108	3.63e-116	1.06e-113
KIF24	228.613	-3.05763	0.196065	-15.595	7.87e-55	2.77e-53
KIF2A	339.478	-1.2412	0.126837	-9.78575	1.3e-22	1.17e-21
KIF2C	1085.36	-2.63326	0.148006	-17.7916	8.22e-71	4.82e-69
KIF4A	2006.55	-3.18637	0.278246	-11.4516	2.31e-30	3.23e-29
KIF9	301.113	-2.06038	0.202937	-10.1528	3.22e-24	3.23e-23
KIFC1	1080.18	-3.48809	0.211675	-16.4785	5.23e-61	2.22e-59
KISS1R	19.8792	-3.05024	0.470523	-6.48265	9.01e-11	3.91e-10
KLC2	339.631	-1.10783	0.141051	-7.85411	4.03e-15	2.36e-14
KLF16	574.066	-1.00139	0.154642	-6.47556	9.45e-11	4.1e-10
KLHDC9	56.4903	-1.62391	0.29312	-5.54008	3.02e-08	1.06e-07
KLK10	1611.73	-2.18563	0.113936	-19.1829	5.14e-82	4.32e-80
KLK11	31.9469	-1.8481	0.332854	-5.55228	2.82e-08	9.94e-08
KLK6	913.581	-2.47699	0.154705	-16.011	1.07e-57	4.14e-56
KLK8	71.3418	-1.80797	0.254587	-7.10159	1.23e-12	6.15e-12
KNSTRN	993.551	-3.08399	0.178272	-17.2993	4.76e-67	2.43e-65
KNTC1	721.373	-2.4357	0.140522	-17.3333	2.64e-67	1.37e-65
KPNA2	5647.51	-3.01585	0.271949	-11.0898	1.41e-28	1.8e-27
KREMEN2	105.804	-2.51105	0.222502	-11.2855	1.55e-29	2.08e-28
KRT13	17.4117	-5.91062	0.930139	-6.35456	2.09e-10	8.81e-10
KRT16	222.594	-1.54547	0.156895	-9.85037	6.83e-23	6.31e-22
KRT18	16357.5	-1.3842	0.155696	-8.89039	6.09e-19	4.54e-18
KRT6A	23.2046	-2.95203	0.472532	-6.24726	4.18e-10	1.72e-09
KRT6B	632.583	-5.62337	0.197162	-28.5215	6.34e-179	9.63e-176
KRT7	37.5928	-1.79038	0.287657	-6.22403	4.85e-10	1.98e-09
LBR	3811.02	-2.02518	0.119669	-16.9232	3.04e-64	1.43e-62
LCK	19.7707	-7.80996	1.22278	-6.38706	1.69e-10	7.19e-10
LDHA	12837.8	-1.01765	0.119285	-8.53125	1.45e-17	9.91e-17
LEF1	50.0195	-1.74305	0.27305	-6.38361	1.73e-10	7.35e-10
LGALS1	798.058	-3.08554	0.171585	-17.9826	2.66e-72	1.64e-70
LGALS2	64.0547	-1.54851	0.278058	-5.56901	2.56e-08	9.07e-08
LGR5	316.443	-2.2558	0.175005	-12.8899	5.13e-38	9.79e-37
LIF	800.604	-1.38012	0.185937	-7.42252	1.15e-13	6.13e-13
LIG1	1519.04	-2.23054	0.153001	-14.5786	3.85e-48	1.07e-46
LIN54	707.344	-1.17373	0.113675	-10.3253	5.41e-25	5.69e-24
LIN9	562.462	-2.72578	0.14164	-19.2444	1.57e-82	1.34e-80
LINC00116	230.385	-1.53848	0.151076	-10.1835	2.35e-24	2.38e-23
LINC00152	156.045	-1.72195	0.218849	-7.86823	3.6e-15	2.11e-14
LINC00238	24.1825	-1.82638	0.497743	-3.66931	0.000243203	0.00056762
LINC00704	37.7274	-3.94443	0.430277	-9.16718	4.86e-20	3.83e-19
LMNB1	1364.01	-3.36575	0.329225	-10.2233	1.56e-24	1.6e-23
LMNB2	3162.21	-2.72145	0.194743	-13.9746	2.23e-44	5.31e-43
LNP1	33.5915	-1.42632	0.318692	-4.47552	7.62e-06	2.13e-05
LOC100128361	37.3857	-2.14234	0.301835	-7.09772	1.27e-12	6.32e-12
LOC100128881	147.822	-1.91181	0.25425	-7.51941	5.5e-14	3e-13
LOC100287314	54.5004	-4.69555	0.375353	-12.5097	6.61e-36	1.16e-34
LOC100288637	356.041	-2.91954	0.158497	-18.4202	9.05e-76	6.08e-74
LOC100289092	12.5667	-2.16436	0.586682	-3.68915	0.000225007	0.000526917
LOC100506100	51.2642	-1.01832	0.331447	-3.07236	0.00212373	0.00434999
LOC100506668	237.147	-1.1735	0.153932	-7.6235	2.47e-14	1.38e-13
LOC100507410	15.1308	-3.07458	0.656407	-4.68395	2.81e-06	8.2e-06
LOC150197	46.5583	-1.18195	0.358417	-3.29769	0.000974836	0.00210044
LOC283174	927.128	-1.47063	0.192047	-7.65764	1.89e-14	1.06e-13
LOC389641	163.42	-1.08852	0.179232	-6.07327	1.25e-09	4.96e-09
LOC541471	211.757	-1.04783	0.185316	-5.65426	1.57e-08	5.65e-08
LOC642846	148.131	-1.91106	0.201818	-9.4692	2.82e-21	2.39e-20
LOC728554	97.4275	-1.22509	0.215727	-5.6789	1.36e-08	4.92e-08
LOC81691	358.447	-1.99738	0.162006	-12.3291	6.32e-35	1.06e-33
LOC90784	174.152	-1.27658	0.168656	-7.56912	3.76e-14	2.07e-13
LOXL1	121.376	-2.51366	0.2247	-11.1867	4.74e-29	6.23e-28
LRIG1	620.506	-2.0315	0.141037	-14.404	4.88e-47	1.3e-45
LRP5L	211.122	-1.29998	0.228734	-5.68338	1.32e-08	4.8e-08
LRP8	980.527	-2.94648	0.14156	-20.8143	3.21e-96	4.37e-94
LRR1	483.855	-2.49226	0.146077	-17.0613	2.88e-65	1.4e-63
LRRC45	667.698	-1.3876	0.127162	-10.912	1.01e-27	1.23e-26
LRRC59	6183.38	-1.2467	0.126229	-9.87644	5.27e-23	4.91e-22
LRTOMT	396.22	-1.27502	0.135782	-9.39021	5.99e-21	5e-20
LSM10	619.329	-1.06935	0.130532	-8.19225	2.56e-16	1.62e-15
LSM2	1172.26	-1.84504	0.16247	-11.3562	6.91e-30	9.46e-29
LSM3	1586.02	-1.76388	0.135084	-13.0576	5.75e-39	1.15e-37
LSM4	4067.67	-1.39526	0.0923678	-15.1054	1.49e-51	4.6e-50
LSM5	1851.9	-2.05834	0.133267	-15.4453	8.12e-54	2.75e-52
LSM7	1212.28	-1.44472	0.0998986	-14.4619	2.11e-47	5.66e-46
LSMD1	721.476	-1.03336	0.119589	-8.64095	5.57e-18	3.91e-17
LTV1	691.753	-1.1972	0.113982	-10.5034	8.33e-26	9.15e-25
LYAR	485.635	-2.13548	0.147581	-14.4698	1.88e-47	5.05e-46
LYRM1	1046.41	-1.43683	0.125767	-11.4246	3.15e-30	4.4e-29
LYRM4	489.402	-1.36304	0.115442	-11.8072	3.58e-32	5.39e-31
LYRM7	618.17	-1.0761	0.114444	-9.40287	5.31e-21	4.44e-20
MAD2L1	2008.73	-4.17592	0.183041	-22.8141	3.32e-115	8.95e-113
MAFG-AS1	129.03	-2.537	0.20031	-12.6654	9.2e-37	1.67e-35
MAGOHB	398.367	-1.82359	0.195215	-9.34147	9.5e-21	7.82e-20
MAK16	776.503	-1.27164	0.101013	-12.5888	2.43e-36	4.36e-35
MALL	232.384	-2.762	0.217818	-12.6803	7.6e-37	1.39e-35
MALSU1	1009.23	-1.07171	0.145375	-7.37204	1.68e-13	8.88e-13
MAP7D2	348.79	-2.29523	0.179912	-12.7575	2.83e-37	5.25e-36
MAP7D3	174.866	-2.04695	0.156387	-13.089	3.81e-39	7.68e-38
MAPK12	171.936	-2.55416	0.176105	-14.5037	1.15e-47	3.12e-46
MARC1	698.794	-1.13214	0.105099	-10.7721	4.66e-27	5.46e-26
MARCH3	93.7821	-2.2552	0.22656	-9.95412	2.42e-23	2.3e-22
MARS2	496.981	-1.19069	0.112787	-10.5569	4.72e-26	5.24e-25
MASTL	463.801	-1.74223	0.139098	-12.5252	5.44e-36	9.55e-35
MAZ	3199.67	-1.02732	0.0957481	-10.7294	7.4e-27	8.6e-26
MBOAT2	285.914	-1.05921	0.17674	-5.99304	2.06e-09	8.02e-09
MCAT	247.615	-1.33287	0.168706	-7.90057	2.78e-15	1.64e-14
MCM10	635.739	-5.20878	0.221615	-23.5037	3.74e-122	1.36e-119
MCM2	1736.11	-3.29734	0.20978	-15.7181	1.14e-55	4.12e-54
MCM3	4107.34	-2.70141	0.158079	-17.089	1.79e-65	8.81e-64
MCM4	4438.15	-3.15772	0.177864	-17.7536	1.62e-70	9.35e-69
MCM5	1704.68	-3.74789	0.188582	-19.874	6.83e-88	7e-86
MCM6	1804.05	-3.25982	0.171766	-18.9783	2.58e-80	1.98e-78
MCM7	4150.68	-2.13895	0.128424	-16.6554	2.76e-62	1.24e-60
MCM8	712.549	-2.27523	0.0989178	-23.0012	4.53e-117	1.4e-114
MDC1	587.294	-1.21344	0.16045	-7.56272	3.95e-14	2.17e-13
MECOM	396.949	-1.88543	0.13878	-13.5858	4.86e-42	1.07e-40
MED31	96.8511	-1.59629	0.234377	-6.81077	9.71e-12	4.54e-11
MELK	907.2	-3.83331	0.179522	-21.3529	3.67e-101	5.62e-99
MEMO1	630.266	-1.30487	0.120996	-10.7844	4.08e-27	4.8e-26
METTL1	286.192	-1.67377	0.137301	-12.1905	3.49e-34	5.67e-33
METTL2A	762.448	-1.15707	0.112941	-10.2449	1.25e-24	1.29e-23
METTL2B	661.088	-1.07304	0.0995013	-10.7842	4.09e-27	4.81e-26
METTL4	275.886	-1.03014	0.146891	-7.01297	2.33e-12	1.14e-11
MEX3A	146.787	-1.38894	0.209883	-6.61769	3.65e-11	1.63e-10
MFI2	336.652	-1.32478	0.139929	-9.46753	2.87e-21	2.42e-20
MFNG	52.2771	-2.06277	0.296521	-6.95657	3.49e-12	1.68e-11
MFSD12	517.692	-1.19052	0.141921	-8.38862	4.92e-17	3.26e-16
MGAT5B	34.4906	-4.12191	0.476712	-8.64655	5.31e-18	3.73e-17
MGME1	557.326	-1.6374	0.13586	-12.052	1.89e-33	2.98e-32
MICAL2	797.995	-1.21386	0.119427	-10.164	2.87e-24	2.89e-23
MID1	244.696	-1.32862	0.153471	-8.65715	4.84e-18	3.42e-17
MILR1	4.83403	-4.197	1.07055	-3.92041	8.84e-05	0.000218458
MINOS1	1874.12	-1.11079	0.126402	-8.78777	1.53e-18	1.11e-17
MIPEP	1603.96	-1.04681	0.130213	-8.03917	9.05e-16	5.5e-15
MIR17HG	117.531	-3.03282	0.266994	-11.3591	6.68e-30	9.16e-29
MIR25	22.1588	-1.1639	0.389686	-2.98676	0.0028195	0.00567294
MIR31HG	36.8322	-1.66287	0.316847	-5.24818	1.54e-07	5.12e-07
MIS18A	391.074	-2.02287	0.179643	-11.2605	2.05e-29	2.75e-28
MIS18BP1	656.568	-2.55098	0.149011	-17.1194	1.06e-65	5.28e-64
MKI67	4149.75	-3.81193	0.148624	-25.6481	4.44e-145	3.23e-142
MKI67IP	1045.42	-1.56013	0.124645	-12.5166	6.06e-36	1.06e-34
MLF1IP	444.517	-3.25248	0.173287	-18.7693	1.35e-78	9.83e-77
MLKL	240.705	-1.00309	0.137806	-7.27902	3.36e-13	1.74e-12
MMACHC	165.633	-2.19557	0.185957	-11.8069	3.6e-32	5.4e-31
MMD	95.5476	-1.64006	0.239417	-6.85024	7.37e-12	3.48e-11
MMP1	4426.46	-5.69902	0.312334	-18.2466	2.2e-74	1.43e-72
MMP7	21.3805	-4.33414	0.606552	-7.14553	8.96e-13	4.52e-12
MMS22L	567.85	-2.41032	0.14751	-16.34	5.12e-60	2.11e-58
MNAT1	351.754	-1.0635	0.146695	-7.2497	4.18e-13	2.15e-12
MND1	195.232	-4.08723	0.244118	-16.7428	6.39e-63	2.95e-61
MNF1	879.397	-2.14044	0.156447	-13.6815	1.31e-42	2.95e-41
MNS1	189.752	-3.76419	0.237273	-15.8644	1.12e-56	4.19e-55
MOB4	30.3295	-1.28034	0.362702	-3.52999	0.000415574	0.000942937
MON1A	222.44	-1.5804	0.190003	-8.31779	8.96e-17	5.84e-16
MORC4	1472.79	-1.15209	0.101058	-11.4004	4.16e-30	5.79e-29
MORN2	281.751	-1.61254	0.191206	-8.43352	3.35e-17	2.24e-16
MPHOSPH6	455.256	-2.11171	0.132563	-15.9299	3.93e-57	1.5e-55
MPHOSPH9	378.115	-2.06107	0.125729	-16.3929	2.15e-60	8.88e-59
MPP3	76.7889	-1.44046	0.24704	-5.83088	5.51e-09	2.07e-08
MPV17L2	457.254	-1.0721	0.138629	-7.73357	1.05e-14	5.97e-14
MRPL1	800.968	-1.33936	0.134642	-9.94754	2.59e-23	2.46e-22
MRPL11	3336.18	-1.07182	0.102037	-10.5042	8.26e-26	9.08e-25
MRPL12	1903.21	-1.30898	0.123017	-10.6407	1.93e-26	2.18e-25
MRPL13	3726.03	-1.26422	0.149827	-8.43791	3.23e-17	2.16e-16
MRPL14	5262.21	-1.43104	0.116449	-12.289	1.04e-34	1.72e-33
MRPL17	1595.42	-1.2776	0.102093	-12.5141	6.25e-36	1.09e-34
MRPL18	1182.12	-1.00103	0.101201	-9.89157	4.53e-23	4.24e-22
MRPL20	1348.71	-1.4204	0.099179	-14.3215	1.61e-46	4.17e-45
MRPL21	2424.1	-1.01863	0.10989	-9.26954	1.87e-20	1.51e-19
MRPL24	3046.16	-1.05658	0.106485	-9.92235	3.33e-23	3.15e-22
MRPL3	3676.8	-1.14721	0.104644	-10.9629	5.76e-28	7.14e-27
MRPL32	1490.89	-1.3234	0.136518	-9.69399	3.2e-22	2.85e-21
MRPL36	582.492	-1.42969	0.151962	-9.40819	5.05e-21	4.23e-20
MRPL39	952.454	-1.35467	0.168374	-8.04562	8.58e-16	5.23e-15
MRPL4	1419.63	-1.26091	0.114506	-11.0117	3.35e-28	4.22e-27
MRPL42	1431.45	-1.6129	0.119628	-13.4826	1.98e-41	4.28e-40
MRPL47	1423.53	-1.07102	0.127738	-8.38452	5.09e-17	3.37e-16
MRPL50	2093.31	-1.57235	0.139716	-11.2539	2.22e-29	2.96e-28
MRPL51	3176.48	-1.28333	0.103994	-12.3405	5.48e-35	9.23e-34
MRPL52	1188.96	-1.47199	0.126877	-11.6017	4.04e-31	5.83e-30
MRPL54	523.261	-1.65564	0.1516	-10.9211	9.13e-28	1.12e-26
MRPS12	1822.57	-1.03094	0.0918391	-11.2255	3.06e-29	4.04e-28
MRPS15	1585.21	-1.30463	0.119918	-10.8794	1.44e-27	1.74e-26
MRPS17	646.028	-1.37437	0.150228	-9.14857	5.77e-20	4.53e-19
MRPS18C	748.489	-1.12128	0.12962	-8.65047	5.13e-18	3.61e-17
MRPS23	1965.92	-1.39922	0.130085	-10.7562	5.54e-27	6.47e-26
MRPS28	910.755	-1.122	0.122918	-9.12805	6.97e-20	5.45e-19
MRPS6	1113.38	-1.18377	0.108884	-10.8718	1.57e-27	1.89e-26
MRTO4	1711.12	-1.93008	0.101425	-19.0297	9.69e-81	7.53e-79
MSH2	1555.31	-1.1467	0.134921	-8.4991	1.91e-17	1.3e-16
MSH6	1951.65	-1.53113	0.14347	-10.6721	1.37e-26	1.57e-25
MSL3	456.534	-1.13033	0.143509	-7.87637	3.37e-15	1.98e-14
MST4	555.614	-1.21294	0.162792	-7.45083	9.28e-14	4.98e-13
MT1G	10.6724	-3.60288	0.910226	-3.95823	7.55e-05	0.000188378
MT1X	37.5166	-1.10896	0.331484	-3.34545	0.000821478	0.00178775
MT2A	63.3116	-2.68951	0.291553	-9.22475	2.84e-20	2.27e-19
MTBP	301.136	-2.79938	0.167379	-16.7248	8.64e-63	3.96e-61
MTERFD1	1064.1	-1.24426	0.125811	-9.8899	4.6e-23	4.31e-22
MTFR2	229.452	-3.13318	0.211454	-14.8173	1.13e-49	3.3e-48
MTHFD1	2338.86	-1.60625	0.145106	-11.0695	1.76e-28	2.25e-27
MTHFD2L	140.501	-1.29035	0.191434	-6.74042	1.58e-11	7.27e-11
MTL5	235.706	-1.46353	0.149193	-9.80963	1.02e-22	9.34e-22
MTSS1L	345.79	-1.61255	0.148409	-10.8655	1.68e-27	2.02e-26
MUC6	180.229	-5.60648	0.274287	-20.4402	7.35e-93	9.03e-91
MXD3	317.82	-2.04071	0.166793	-12.2349	2.02e-34	3.3e-33
MYB	399.943	-1.80499	0.205349	-8.78987	1.5e-18	1.09e-17
MYBBP1A	522.943	-1.59769	0.137106	-11.653	2.22e-31	3.24e-30
MYBL1	81.2581	-2.50535	0.262559	-9.54201	1.4e-21	1.21e-20
MYBL2	2945.34	-4.15256	0.190763	-21.7682	4.65e-105	8.36e-103
MYC	4129.71	-2.03613	0.115843	-17.5765	3.73e-69	2.08e-67
MYEF2	211.211	-1.56469	0.166135	-9.41819	4.59e-21	3.85e-20
MYEOV	204.659	-4.80294	0.245318	-19.5785	2.36e-85	2.22e-83
MYEOV2	1032.76	-1.43352	0.199258	-7.1943	6.28e-13	3.2e-12
MYH4	114.438	-5.46846	0.523948	-10.437	1.68e-25	1.82e-24
MYO1B	183.951	-1.52244	0.245738	-6.19538	5.81e-10	2.36e-09
MZT1	1056.17	-2.63978	0.124155	-21.2621	2.55e-100	3.81e-98
NAA10	1923.2	-1.2439	0.085848	-14.4895	1.41e-47	3.82e-46
NAA15	3790.3	-1.44816	0.139597	-10.3739	3.26e-25	3.49e-24
NAA50	3875.02	-1.46119	0.146746	-9.9573	2.34e-23	2.23e-22
NACC1	848.604	-1.23985	0.157224	-7.88589	3.12e-15	1.84e-14
NANP	462.573	-1.02666	0.124845	-8.22346	1.98e-16	1.26e-15
NASP	2257.33	-1.50136	0.0947464	-15.8461	1.5e-56	5.56e-55
NCAPD2	3686.97	-2.42623	0.168997	-14.3567	9.68e-47	2.54e-45
NCAPD3	2290.83	-2.68394	0.116697	-22.9992	4.75e-117	1.44e-114
NCAPG	1121.03	-4.02568	0.209875	-19.1813	5.3e-82	4.43e-80
NCAPG2	1521.93	-2.99086	0.176394	-16.9556	1.75e-64	8.36e-63
NCAPH	516.029	-4.00018	0.2093	-19.1122	2e-81	1.61e-79
NCAPH2	904.093	-1.31516	0.115115	-11.4247	3.15e-30	4.39e-29
NCL	11190.4	-1.12304	0.153068	-7.33686	2.19e-13	1.15e-12
NCLN	1881.91	-1.05491	0.116173	-9.08051	1.08e-19	8.36e-19
NCS1	236.438	-2.97527	0.185787	-16.0144	1.01e-57	3.92e-56
NDC80	608.558	-3.26206	0.305746	-10.6692	1.42e-26	1.62e-25
NDE1	441.378	-1.71093	0.150408	-11.3753	5.55e-30	7.65e-29
NDUFA11	2555.82	-1.08371	0.115796	-9.35883	8.06e-21	6.67e-20
NDUFA4	23602	-1.11339	0.29143	-3.82043	0.000133219	0.000321378
NDUFAB1	2508.84	-1.51613	0.129304	-11.7253	9.46e-32	1.4e-30
NDUFAF2	220.567	-1.16824	0.189496	-6.16498	7.05e-10	2.84e-09
NDUFAF4	614.113	-1.14064	0.120468	-9.46838	2.84e-21	2.4e-20
NDUFB3	2555.06	-1.1686	0.184989	-6.31713	2.66e-10	1.11e-09
NDUFB6	1622.39	-1.68475	0.167147	-10.0794	6.81e-24	6.71e-23
NDUFB9	14186.9	-1.34178	0.178574	-7.51382	5.74e-14	3.13e-13
NDUFC1	3653.68	-1.09204	0.123752	-8.82442	1.1e-18	8.08e-18
NDUFS5	2535.45	-1.20076	0.126269	-9.50951	1.92e-21	1.63e-20
NEDD1	439.205	-1.13033	0.128991	-8.76285	1.9e-18	1.38e-17
NEDD8	1446.23	-1.22762	0.112863	-10.8771	1.48e-27	1.79e-26
NEIL3	102.847	-4.14206	0.336593	-12.3058	8.43e-35	1.4e-33
NEK2	1255.71	-3.22824	0.187617	-17.2065	2.37e-66	1.18e-64
NELL1	888.507	-1.41369	0.206235	-6.85478	7.14e-12	3.37e-11
NES	180.841	-3.28256	0.234547	-13.9953	1.66e-44	3.99e-43
NETO2	334.347	-2.25324	0.184019	-12.2446	1.8e-34	2.95e-33
NEURL1B	274.484	-2.20275	0.18999	-11.5941	4.42e-31	6.37e-30
NFE2L3	606.43	-1.1807	0.140436	-8.40736	4.19e-17	2.79e-16
NFYB	472.346	-1.06517	0.129277	-8.23942	1.73e-16	1.11e-15
NHP2	1919.66	-1.42569	0.110324	-12.9228	3.35e-38	6.43e-37
NIP7	735.383	-1.37037	0.133083	-10.2971	7.26e-25	7.57e-24
NKD1	137.819	-1.77976	0.204924	-8.68498	3.79e-18	2.69e-17
NKD2	326.312	-1.7018	0.161061	-10.5662	4.27e-26	4.76e-25
NKRF	667.822	-1.0348	0.116008	-8.92009	4.66e-19	3.49e-18
NLE1	371.954	-1.53389	0.135004	-11.3618	6.48e-30	8.89e-29
NMB	120.751	-1.25062	0.179102	-6.98272	2.9e-12	1.41e-11
NME1	1942.01	-3.23523	0.143373	-22.5651	9.54e-113	2.21e-110
NMU	119.419	-3.0822	0.293354	-10.5067	8.04e-26	8.85e-25
NOC2L	1908.86	-1.32855	0.11574	-11.4788	1.69e-30	2.37e-29
NOC3L	756.567	-1.40031	0.0985117	-14.2146	7.43e-46	1.87e-44
NOC4L	314.87	-1.45353	0.145229	-10.0085	1.4e-23	1.36e-22
NOL11	1987.16	-1.17455	0.124492	-9.43479	3.92e-21	3.3e-20
NOL6	1209.16	-1.24674	0.119858	-10.4017	2.43e-25	2.62e-24
NOLC1	2777.27	-1.03249	0.173762	-5.942	2.82e-09	1.09e-08
NOP14	1304.61	-1.12558	0.126148	-8.92263	4.55e-19	3.41e-18
NOP16	725.4	-1.84455	0.132058	-13.9678	2.45e-44	5.82e-43
NOP2	1452.91	-1.40709	0.0923591	-15.235	2.07e-52	6.66e-51
NOP56	6027.43	-2.46499	0.108848	-22.6462	1.52e-113	3.79e-111
NOP58	2242.96	-1.76884	0.105785	-16.7211	9.19e-63	4.18e-61
NOS3	59.1019	-1.65666	0.286148	-5.78952	7.06e-09	2.63e-08
NOTCH3	959.149	-1.02926	0.149318	-6.89305	5.46e-12	2.6e-11
NOTUM	1457.28	-2.0085	0.135846	-14.7851	1.83e-49	5.29e-48
NOX1	44.9115	-4.92526	0.439973	-11.1945	4.34e-29	5.73e-28
NPM3	782.599	-1.13704	0.112789	-10.0811	6.7e-24	6.61e-23
NR0B2	16.1075	-1.4305	0.589427	-2.42694	0.0152267	0.0269262
NR2C2AP	498.901	-1.19576	0.129685	-9.22047	2.96e-20	2.36e-19
NRGN	61.5697	-2.56337	0.32076	-7.99155	1.33e-15	8.03e-15
NRM	373.663	-2.48038	0.17895	-13.8607	1.1e-43	2.54e-42
NT5DC2	956.709	-2.447	0.158404	-15.4478	7.81e-54	2.65e-52
NTMT1	484.706	-1.31286	0.122881	-10.684	1.21e-26	1.39e-25
NTSR1	85.8329	-3.23674	0.276904	-11.689	1.45e-31	2.13e-30
NUDC	2322.93	-1.38861	0.132111	-10.5109	7.69e-26	8.49e-25
NUDCD1	1418.42	-1.14703	0.119282	-9.61617	6.83e-22	5.98e-21
NUDT1	294.553	-1.72914	0.173144	-9.98676	1.74e-23	1.68e-22
NUDT15	923.578	-2.09254	0.128585	-16.2736	1.52e-59	6.18e-58
NUDT5	1892.23	-1.01688	0.103984	-9.77922	1.38e-22	1.25e-21
NUDT8	733.924	-1.24724	0.112327	-11.1037	1.2e-28	1.55e-27
NUF2	1243.44	-3.81022	0.198717	-19.1741	6.09e-82	5.06e-80
NUFIP1	505.824	-1.23953	0.171918	-7.21003	5.59e-13	2.86e-12
NUP107	698.535	-1.14137	0.11135	-10.2503	1.18e-24	1.22e-23
NUP155	1123.57	-1.52363	0.0903572	-16.8623	8.53e-64	3.97e-62
NUP188	2254.82	-1.29614	0.117921	-10.9916	4.19e-28	5.26e-27
NUP205	2240.36	-1.46716	0.110931	-13.2258	6.23e-40	1.29e-38
NUP210	797.886	-2.37201	0.145467	-16.3062	8.92e-60	3.64e-58
NUP35	417.455	-1.57548	0.147374	-10.6903	1.13e-26	1.3e-25
NUP37	1025.21	-1.4598	0.134425	-10.8596	1.8e-27	2.16e-26
NUP62	2010.08	-1.16213	0.134829	-8.61925	6.74e-18	4.7e-17
NUP62CL	190.431	-1.9385	0.210328	-9.21657	3.07e-20	2.44e-19
NUP85	1251.31	-1.07633	0.112827	-9.53964	1.43e-21	1.23e-20
NUP88	1339.76	-1.54647	0.12391	-12.4805	9.54e-36	1.66e-34
NUP93	912.867	-1.12079	0.136527	-8.20934	2.22e-16	1.41e-15
NUPL1	1984.51	-1.11056	0.102472	-10.8377	2.28e-27	2.72e-26
NUSAP1	3559.03	-3.25119	0.19802	-16.4184	1.41e-60	5.87e-59
NXN	622.398	-1.1322	0.149843	-7.5559	4.16e-14	2.29e-13
NXT1	879.044	-1.35989	0.123036	-11.0528	2.12e-28	2.7e-27
OAS3	1875.84	-1.04476	0.112048	-9.32428	1.12e-20	9.15e-20
ODC1	4708.37	-1.46729	0.0980472	-14.9651	1.24e-50	3.71e-49
ODF2	1759.78	-1.75778	0.0824013	-21.332	5.74e-101	8.72e-99
ODF2L	164.108	-1.10066	0.173425	-6.34664	2.2e-10	9.27e-10
OGFOD1	638.537	-1.10417	0.116126	-9.50842	1.94e-21	1.65e-20
OIP5	782.01	-3.37579	0.20445	-16.5115	3.03e-61	1.31e-59
OLFM1	482.935	-1.23698	0.126303	-9.79374	1.2e-22	1.09e-21
ONECUT3	48.9767	-2.51426	0.371793	-6.76252	1.36e-11	6.28e-11
OR7E14P	81.2638	-1.10573	0.206127	-5.36429	8.13e-08	2.76e-07
ORC1	276.7	-4.59057	0.237034	-19.3667	1.47e-83	1.32e-81
ORC5	1034.68	-1.05392	0.104244	-10.1101	4.98e-24	4.95e-23
ORC6	310.513	-3.79477	0.21111	-17.9753	3.04e-72	1.86e-70
ORM2	13.7818	-2.01588	0.663905	-3.03639	0.00239427	0.00486656
OSR1	48.2326	-1.79096	0.285953	-6.26311	3.77e-10	1.56e-09
OTUB2	385.242	-1.97345	0.119103	-16.5692	1.16e-61	5.12e-60
OTUD6B	512.034	-1.17968	0.121226	-9.73123	2.22e-22	1.99e-21
P2RX5	9.07536	-7.67611	1.28043	-5.99494	2.04e-09	7.93e-09
PA2G4	3644.99	-1.5673	0.131995	-11.8739	1.62e-32	2.46e-31
PAICS	6073.5	-2.14843	0.131516	-16.3358	5.49e-60	2.25e-58
PAK1IP1	765.37	-1.73949	0.131155	-13.2628	3.8e-40	7.92e-39
PAK6	110.714	-1.44161	0.207843	-6.93609	4.03e-12	1.94e-11
PAPD7	587.135	-1.1302	0.0942342	-11.9935	3.84e-33	5.98e-32
PAQR4	578.895	-2.46212	0.133061	-18.5038	1.93e-76	1.35e-74
PARP2	598.987	-1.76764	0.159332	-11.0941	1.34e-28	1.72e-27
PARPBP	585.255	-3.70989	0.184331	-20.1262	4.35e-90	4.85e-88
PASK	413.199	-1.01086	0.155221	-6.51239	7.4e-11	3.23e-10
PBK	1329.09	-3.88459	0.205767	-18.8786	1.71e-79	1.28e-77
PBX3	155.1	-2.36165	0.212777	-11.0992	1.27e-28	1.63e-27
PBX4	104.11	-1.09124	0.254087	-4.29477	1.75e-05	4.69e-05
PC	531.872	-1.50643	0.179092	-8.41152	4.05e-17	2.69e-16
PCDH9	67.025	-2.02052	0.237341	-8.51316	1.69e-17	1.15e-16
PCGF6	142.251	-1.2663	0.179258	-7.06414	1.62e-12	8e-12
PCMT1	1292.88	-1.21342	0.129888	-9.3421	9.44e-21	7.77e-20
PCNA	3838.03	-2.75659	0.148346	-18.5822	4.48e-77	3.15e-75
PCNT	1293.75	-1.42873	0.138804	-10.2931	7.57e-25	7.88e-24
PDCD10	2396.75	-1.05596	0.130136	-8.11429	4.89e-16	3.02e-15
PDCD2L	551.588	-1.48818	0.122186	-12.1797	3.99e-34	6.46e-33
PDCD5	2644.59	-1.28323	0.0925979	-13.8581	1.14e-43	2.63e-42
PDE12	502.524	-1.19933	0.142113	-8.43928	3.19e-17	2.14e-16
PDLIM7	324.531	-1.71365	0.149763	-11.4424	2.57e-30	3.59e-29
PDSS1	363.873	-1.97112	0.141945	-13.8865	7.65e-44	1.79e-42
PELP1	1203.29	-1.00998	0.116871	-8.64184	5.53e-18	3.89e-17
PES1	1959.61	-1.12052	0.136635	-8.20087	2.39e-16	1.51e-15
PFAS	371.665	-1.49616	0.139204	-10.7479	6.06e-27	7.07e-26
PFDN4	1621.47	-1.63898	0.290356	-5.64472	1.65e-08	5.95e-08
PFN1	8970.09	-1.41691	0.109935	-12.8886	5.22e-38	9.94e-37
PFN2	73.4141	-1.07889	0.211738	-5.09541	3.48e-07	1.11e-06
PGAM1	1219.29	-1.14786	0.128135	-8.9582	3.3e-19	2.49e-18
PGAM5	1231.91	-1.40772	0.0956031	-14.7246	4.48e-49	1.28e-47
PGAP1	311.627	-1.05453	0.178443	-5.9096	3.43e-09	1.31e-08
PGP	381.868	-1.79912	0.11712	-15.3613	2.97e-53	9.92e-52
PHB	6917.2	-1.37452	0.124606	-11.0309	2.71e-28	3.43e-27
PHF19	1462.31	-2.58577	0.134882	-19.1706	6.51e-82	5.36e-80
PHF5A	2155.09	-1.28626	0.103435	-12.4354	1.68e-35	2.89e-34
PHKA1	562.293	-1.10359	0.105205	-10.4899	9.61e-26	1.05e-24
PHLDA1	1102.47	-2.82695	0.146523	-19.2935	6.09e-83	5.28e-81
PHLDA2	254.151	-1.45511	0.15733	-9.24876	2.27e-20	1.82e-19
PHTF2	607.65	-1.1527	0.125322	-9.19795	3.65e-20	2.89e-19
PI3	123.542	-1.99418	0.256351	-7.77911	7.3e-15	4.2e-14
PIF1	329.474	-3.66957	0.198557	-18.4812	2.93e-76	2e-74
PIGA	249.206	-1.11091	0.160068	-6.94019	3.92e-12	1.88e-11
PIGU	909.043	-1.37685	0.125882	-10.9376	7.62e-28	9.38e-27
PIGW	209.113	-1.41823	0.145527	-9.74548	1.93e-22	1.73e-21
PIH1D2	22.6042	-1.52133	0.392086	-3.88008	0.000104421	0.000255932
PINX1	541.801	-1.89262	0.134355	-14.0867	4.58e-45	1.11e-43
PITPNM3	312.676	-1.48751	0.145574	-10.2182	1.64e-24	1.68e-23
PIWIL1	398.386	-1.79042	0.118792	-15.0718	2.48e-51	7.61e-50
PKM	30189	-1.58802	0.163756	-9.69745	3.09e-22	2.75e-21
PKMYT1	412.744	-4.27145	0.208664	-20.4705	3.95e-93	4.96e-91
PLAC8	174.174	-1.07913	0.187545	-5.75398	8.72e-09	3.23e-08
PLB1	168.908	-2.37984	0.192687	-12.3508	4.82e-35	8.13e-34
PLEKHF1	52.4576	-1.13599	0.280542	-4.04927	5.14e-05	0.000130795
PLK1	1352.54	-3.01429	0.178391	-16.8971	4.73e-64	2.21e-62
PLK2	104.572	-1.72002	0.198734	-8.6549	4.93e-18	3.48e-17
PLK3	95.0949	-2.27735	0.230032	-9.90012	4.16e-23	3.91e-22
PLK4	675.899	-3.73877	0.175343	-21.3226	7e-101	1.05e-98
PLP2	1938.72	-1.42595	0.119027	-11.98	4.52e-33	7.01e-32
PLTP	162.63	-1.48643	0.228706	-6.49928	8.07e-11	3.52e-10
PM20D2	571.232	-1.84572	0.15858	-11.639	2.61e-31	3.79e-30
PMAIP1	37.2902	-2.22665	0.316644	-7.03201	2.04e-12	1e-11
PNKP	731.882	-1.16433	0.113716	-10.2389	1.33e-24	1.37e-23
PNO1	1465.58	-1.82252	0.120066	-15.1794	4.84e-52	1.53e-50
PNP	1250.09	-2.08267	0.120835	-17.2356	1.44e-66	7.25e-65
PNPT1	1649.56	-1.54212	0.0927522	-16.6262	4.5e-62	2.01e-60
POC1A	458.429	-3.01916	0.154489	-19.5429	4.75e-85	4.43e-83
PODXL	614.57	-1.03156	0.119581	-8.62644	6.33e-18	4.43e-17
PODXL2	252.799	-2.17335	0.169495	-12.8225	1.23e-37	2.29e-36
POGLUT1	587.103	-1.06704	0.125578	-8.49703	1.94e-17	1.32e-16
POLA1	552.101	-1.70499	0.180795	-9.43049	4.08e-21	3.43e-20
POLA2	467.856	-2.40898	0.168292	-14.3142	1.78e-46	4.62e-45
POLD1	817.477	-2.34337	0.142193	-16.4801	5.1e-61	2.17e-59
POLD2	2081.86	-2.01712	0.145698	-13.8446	1.37e-43	3.17e-42
POLD3	2552.16	-1.35031	0.107748	-12.5321	4.98e-36	8.8e-35
POLE	1182.16	-1.53032	0.14003	-10.9285	8.42e-28	1.03e-26
POLE2	286.405	-3.87849	0.234327	-16.5516	1.56e-61	6.79e-60
POLE3	3619.73	-1.64848	0.117252	-14.0592	6.76e-45	1.64e-43
POLQ	435.278	-3.79342	0.168962	-22.4514	1.24e-111	2.84e-109
POLR1A	1243.43	-1.10559	0.125113	-8.83671	9.86e-19	7.26e-18
POLR1B	1096.91	-1.02205	0.125058	-8.17257	3.02e-16	1.9e-15
POLR1C	2954.22	-1.41404	0.0861341	-16.4167	1.45e-60	6.02e-59
POLR2D	1015.52	-1.36578	0.103558	-13.1885	1.02e-39	2.1e-38
POLR2G	1176.87	-1.08481	0.118573	-9.14886	5.75e-20	4.52e-19
POLR2I	1002.18	-1.03495	0.114198	-9.06275	1.27e-19	9.8e-19
POLR2L	1895.95	-1.89683	0.132676	-14.2968	2.29e-46	5.89e-45
POLR3G	57.9379	-3.67187	0.338826	-10.8371	2.3e-27	2.74e-26
POLR3H	1121.83	-1.66567	0.12971	-12.8416	9.59e-38	1.8e-36
POLR3K	438.377	-1.83412	0.135806	-13.5054	1.45e-41	3.17e-40
POMP	4613.17	-1.33148	0.116211	-11.4574	2.16e-30	3.03e-29
POMT2	436.256	-1.16793	0.11847	-9.85841	6.3e-23	5.85e-22
POP1	686.047	-2.39433	0.136845	-17.4967	1.52e-68	8.35e-67
POP5	549.191	-1.34275	0.137518	-9.76421	1.6e-22	1.45e-21
POP7	775.479	-1.52854	0.111858	-13.6651	1.64e-42	3.68e-41
PPAN	54.2414	-1.32304	0.280669	-4.71389	2.43e-06	7.12e-06
PPAT	1149.51	-1.83117	0.135261	-13.5381	9.32e-42	2.04e-40
PPFIA3	1256.99	-1.03412	0.11988	-8.62629	6.34e-18	4.43e-17
PPIA	32083.3	-1.04061	0.11719	-8.87975	6.7e-19	4.98e-18
PPIH	861.779	-2.0568	0.152433	-13.4931	1.72e-41	3.73e-40
PPIL1	1408.47	-2.80586	0.144529	-19.4138	5.9e-84	5.33e-82
PPM1G	3101.38	-1.12987	0.110419	-10.2326	1.42e-24	1.46e-23
PPM1J	33.9107	-1.12878	0.30476	-3.70383	0.000212365	0.00049885
PPP1R18	124.04	-1.45052	0.169456	-8.55986	1.13e-17	7.79e-17
PPP1R1B	52.1895	-1.43926	0.441341	-3.2611	0.0011098	0.0023738
PPP2R5D	4670.85	-1.02593	0.126275	-8.12459	4.49e-16	2.78e-15
PPP5C	1753.92	-1.35533	0.123817	-10.9462	6.93e-28	8.54e-27
PPRC1	1014.03	-1.55148	0.108906	-14.2461	4.74e-46	1.2e-44
PRC1	3541.23	-2.94104	0.163929	-17.941	5.65e-72	3.45e-70
PRDX3	4597.95	-1.29246	0.117715	-10.9795	4.79e-28	5.99e-27
PRDX4	3962.63	-1.27781	0.136396	-9.36836	7.37e-21	6.12e-20
PRIM1	489.162	-1.64333	0.133766	-12.2851	1.09e-34	1.8e-33
PRKAR1B	389.35	-1.32448	0.158558	-8.35324	6.64e-17	4.36e-16
PRKCDBP	15.9513	-1.51708	0.510245	-2.97324	0.00294678	0.00590487
PRKDC	6446.7	-1.3975	0.133674	-10.4546	1.4e-25	1.52e-24
PRMT1	3751.07	-1.37168	0.104425	-13.1355	2.06e-39	4.18e-38
PRMT3	1386.01	-1.22648	0.108632	-11.2902	1.47e-29	1.97e-28
PRMT5	1820.45	-1.88328	0.125512	-15.0048	6.83e-51	2.06e-49
PROM2	316.408	-1.82756	0.24771	-7.37782	1.61e-13	8.51e-13
PRPF19	2116.61	-1.0566	0.157539	-6.7069	1.99e-11	9.07e-11
PRPF4	2048.76	-1.40559	0.109183	-12.8737	6.33e-38	1.2e-36
PRPS1	995.874	-1.44348	0.112771	-12.8001	1.64e-37	3.05e-36
PRPS2	1517.41	-1.08972	0.145544	-7.48724	7.03e-14	3.81e-13
PRR11	2033.91	-3.54299	0.15526	-22.8197	2.92e-115	8.01e-113
PRR19	32.8517	-1.17339	0.350195	-3.35067	0.000806175	0.00175604
PRR26	54.2263	-1.23298	0.249701	-4.93782	7.9e-07	2.44e-06
PRR7	81.0747	-1.862	0.213695	-8.71334	2.95e-18	2.11e-17
PRRX2	9.04618	-4.43042	0.808744	-5.47815	4.3e-08	1.5e-07
PRTFDC1	41.6537	-1.21585	0.271143	-4.48419	7.32e-06	2.05e-05
PSMA3	2537.1	-1.16911	0.117103	-9.98359	1.8e-23	1.73e-22
PSMA4	3278.1	-1.25548	0.129399	-9.7024	2.94e-22	2.63e-21
PSMA5	3587.83	-1.31202	0.134309	-9.76867	1.53e-22	1.39e-21
PSMA6	4258.16	-1.44564	0.128594	-11.2419	2.54e-29	3.38e-28
PSMA7	5802.46	-1.24885	0.0839142	-14.8824	4.29e-50	1.26e-48
PSMB2	1985.22	-1.01031	0.105778	-9.55125	1.28e-21	1.1e-20
PSMB3	2236.27	-1.17098	0.104953	-11.1572	6.6e-29	8.59e-28
PSMB6	1627.36	-1.16644	0.110225	-10.5823	3.6e-26	4.04e-25
PSMC3	2513.55	-1.406	0.147968	-9.50207	2.06e-21	1.75e-20
PSMC3IP	108.418	-2.82049	0.248285	-11.3599	6.62e-30	9.08e-29
PSMD12	1126.65	-1.09351	0.138475	-7.89675	2.86e-15	1.69e-14
PSMD14	1534.13	-1.65102	0.128423	-12.8561	7.95e-38	1.5e-36
PSMD8	6229.92	-1.05633	0.103994	-10.1576	3.06e-24	3.08e-23
PSME2	2442.01	-1.08947	0.100243	-10.8683	1.63e-27	1.96e-26
PSMG1	1196.07	-1.15251	0.111183	-10.3659	3.54e-25	3.78e-24
PSMG3	742.032	-1.11344	0.143379	-7.76574	8.12e-15	4.66e-14
PSRC1	401.111	-3.11235	0.142731	-21.8057	2.05e-105	3.81e-103
PSTK	51.1743	-1.68271	0.322326	-5.22052	1.78e-07	5.9e-07
PTCD2	67.8151	-1.20292	0.243058	-4.94909	7.46e-07	2.31e-06
PTGER2	19.1329	-7.7327	1.2261	-6.30676	2.85e-10	1.19e-09
PTGES3	6176.4	-1.45009	0.131122	-11.0591	1.98e-28	2.52e-27
PTMA	16662.7	-1.51834	0.119798	-12.6742	8.22e-37	1.5e-35
PTPMT1	204.435	-1.08274	0.149347	-7.24983	4.17e-13	2.15e-12
PTRF	404.862	-2.19959	0.195167	-11.2703	1.84e-29	2.46e-28
PTRH2	1123.65	-1.47017	0.110929	-13.2532	4.32e-40	8.96e-39
PTS	581.853	-1.10405	0.161563	-6.83356	8.28e-12	3.89e-11
PTTG1	1573.74	-3.35756	0.169872	-19.7652	5.93e-87	5.87e-85
PUS1	431.364	-1.43921	0.141138	-10.1972	2.04e-24	2.08e-23
PUS7	888.697	-1.33009	0.112172	-11.8576	1.96e-32	2.98e-31
PUSL1	391.789	-1.49049	0.135122	-11.0306	2.72e-28	3.44e-27
PXN-AS1	76.3052	-1.1986	0.214124	-5.5977	2.17e-08	7.73e-08
PYCRL	408.762	-2.13827	0.1688	-12.6675	8.96e-37	1.63e-35
PYGL	131.119	-2.66229	0.194072	-13.718	7.92e-43	1.8e-41
QSOX2	1747.84	-1.26113	0.106164	-11.8791	1.52e-32	2.32e-31
R3HDM1	924.205	-1.01536	0.098392	-10.3195	5.75e-25	6.02e-24
RAB23	123.896	-1.89045	0.192908	-9.79971	1.13e-22	1.03e-21
RAB36	178.706	-2.11694	0.173608	-12.1938	3.36e-34	5.46e-33
RABEPK	1157.65	-1.18574	0.109232	-10.8553	1.88e-27	2.25e-26
RABL5	334.286	-1.10518	0.126915	-8.7081	3.09e-18	2.21e-17
RACGAP1	2233.88	-3.3553	0.184452	-18.1906	6.12e-74	3.94e-72
RAD1	487.987	-1.10557	0.118111	-9.36044	7.94e-21	6.57e-20
RAD18	576.794	-2.47478	0.171917	-14.3952	5.55e-47	1.47e-45
RAD21	12254.1	-1.3399	0.113808	-11.7734	5.36e-32	8e-31
RAD51	790.486	-3.47953	0.179181	-19.4191	5.32e-84	4.84e-82
RAD51AP1	816.711	-3.78037	0.191071	-19.7852	4e-87	4.05e-85
RAD51C	446.837	-1.6198	0.115708	-13.999	1.58e-44	3.79e-43
RAD54B	377.804	-3.50734	0.187279	-18.7279	2.93e-78	2.12e-76
RAD54L	310.121	-3.83754	0.193763	-19.8053	2.68e-87	2.73e-85
RAN	6402.01	-1.89983	0.100127	-18.9743	2.78e-80	2.11e-78
RANBP1	3569.99	-2.17686	0.101097	-21.5323	7.76e-103	1.25e-100
RANGAP1	4292.72	-1.93839	0.12879	-15.0507	3.41e-51	1.04e-49
RAPGEF4	129.17	-1.16408	0.188662	-6.17017	6.82e-10	2.76e-09
RASSF1	400.648	-1.22045	0.133584	-9.1362	6.47e-20	5.06e-19
RASSF3	1512.09	-1.07869	0.0766383	-14.0751	5.41e-45	1.31e-43
RAVER1	903.867	-1.06541	0.146287	-7.283	3.26e-13	1.69e-12
RBBP7	2551.83	-1.11185	0.115165	-9.65442	4.71e-22	4.16e-21
RBBP8	1336.01	-1.11168	0.0922437	-12.0516	1.9e-33	3e-32
RBFA	276.477	-1.02683	0.12842	-7.99592	1.29e-15	7.76e-15
RBL1	378.606	-2.91572	0.151181	-19.2863	7e-83	6.04e-81
RBM15	478.62	-1.09374	0.105704	-10.3471	4.31e-25	4.56e-24
RBX1	3015.33	-1.61667	0.147948	-10.9273	8.54e-28	1.04e-26
RCC1	1448.87	-2.01893	0.131867	-15.3104	6.52e-53	2.14e-51
RCCD1	732.352	-1.38828	0.116414	-11.9253	8.73e-33	1.34e-31
RCN2	1443.39	-1.16416	0.112282	-10.3681	3.46e-25	3.7e-24
RCN3	134.767	-2.28192	0.180135	-12.6678	8.91e-37	1.62e-35
RDM1	71.4245	-3.33074	0.318866	-10.4456	1.54e-25	1.66e-24
RDX	266.817	-1.42169	0.149258	-9.52505	1.65e-21	1.41e-20
RECQL4	1145.66	-3.18029	0.148521	-21.413	1.01e-101	1.56e-99
REEP4	1190.91	-1.79611	0.103166	-17.4098	6.95e-68	3.69e-66
REG1A	36.673	-1.46069	0.311093	-4.69536	2.66e-06	7.76e-06
REG4	12835.4	-3.90307	0.572051	-6.82294	8.92e-12	4.18e-11
RELT	218.307	-2.92131	0.176475	-16.5537	1.51e-61	6.58e-60
RFC2	1455.8	-1.78634	0.136988	-13.0401	7.24e-39	1.44e-37
RFC3	1529.07	-3.42925	0.171303	-20.0186	3.79e-89	4.09e-87
RFC4	1021.68	-2.33124	0.153794	-15.1582	6.69e-52	2.09e-50
RFC5	518.964	-1.90975	0.135854	-14.0574	6.94e-45	1.68e-43
RFT1	922.121	-1.10274	0.10161	-10.8526	1.94e-27	2.32e-26
RFWD3	957.678	-1.73589	0.115744	-14.9976	7.61e-51	2.29e-49
RGS10	133.627	-2.07922	0.260749	-7.97404	1.54e-15	9.22e-15
RGS5	4585.64	-2.30727	0.404288	-5.70699	1.15e-08	4.21e-08
RHBDF2	568.302	-1.57086	0.136387	-11.5177	1.07e-30	1.52e-29
RHEBL1	81.3741	-3.02949	0.288078	-10.5162	7.27e-26	8.05e-25
RHNO1	977.059	-1.02177	0.110323	-9.26161	2.01e-20	1.62e-19
RHOV	240.931	-1.28847	0.214419	-6.00913	1.87e-09	7.3e-09
RHPN1	570.258	-1.03022	0.181884	-5.66414	1.48e-08	5.34e-08
RIF1	1032.45	-1.08561	0.0873758	-12.4246	1.92e-35	3.29e-34
RMI1	1133.74	-1.11435	0.129104	-8.6314	6.06e-18	4.25e-17
RMI2	413.438	-3.94377	0.222773	-17.7031	3.97e-70	2.26e-68
RNASEH2A	579.078	-2.40362	0.164669	-14.5967	2.95e-48	8.21e-47
RNASEH2B	1155.65	-1.85889	0.129442	-14.3608	9.11e-47	2.4e-45
RNF145	549.684	-1.44292	0.134926	-10.6942	1.08e-26	1.25e-25
RNF157	240.879	-2.84602	0.182078	-15.6307	4.5e-55	1.6e-53
RNF26	1195.25	-1.02665	0.117915	-8.7067	3.13e-18	2.24e-17
RNGTT	410.919	-1.33237	0.161403	-8.25492	1.52e-16	9.77e-16
ROMO1	1835.14	-1.01465	0.146264	-6.93713	4e-12	1.92e-11
ROR1	168.529	-2.70263	0.170643	-15.8379	1.7e-56	6.32e-55
RPA1	2416.36	-1.0479	0.148686	-7.04775	1.82e-12	8.97e-12
RPA2	1383.8	-1.22206	0.13191	-9.26436	1.96e-20	1.58e-19
RPA3	1073.86	-3.02775	0.189765	-15.9553	2.62e-57	9.99e-56
RPE	1267.33	-1.36229	0.13169	-10.3447	4.42e-25	4.68e-24
RPF2	848.221	-1.10123	0.133303	-8.26111	1.44e-16	9.3e-16
RPGRIP1L	111.337	-1.98694	0.186573	-10.6497	1.75e-26	1.99e-25
RPL17	570.288	-1.13067	0.177711	-6.3624	1.99e-10	8.39e-10
RPL22L1	1366.55	-2.21508	0.291194	-7.60687	2.81e-14	1.56e-13
RPL26L1	428.644	-1.19886	0.160407	-7.47386	7.79e-14	4.21e-13
RPL39L	632.621	-2.23703	0.139725	-16.0102	1.09e-57	4.18e-56
RPP40	183.8	-2.15133	0.173504	-12.3993	2.64e-35	4.51e-34
RPS27L	2190.79	-1.09848	0.197884	-5.55115	2.84e-08	1e-07
RPS6KB2	2078.45	-1.20335	0.084404	-14.257	4.05e-46	1.03e-44
RQCD1	1047.38	-1.00893	0.0827274	-12.1958	3.27e-34	5.33e-33
RRM1	3291.64	-1.74482	0.167228	-10.4338	1.74e-25	1.88e-24
RRM2	3773.92	-4.58037	0.199665	-22.9403	1.84e-116	5.5e-114
RRP1	862.28	-1.21252	0.120834	-10.0346	1.07e-23	1.05e-22
RRP12	499.105	-1.32277	0.162978	-8.11622	4.81e-16	2.97e-15
RRP15	383.109	-1.39278	0.115385	-12.0707	1.51e-33	2.38e-32
RRP7B	119.25	-1.42277	0.234781	-6.05999	1.36e-09	5.38e-09
RRP9	607.845	-1.48774	0.126977	-11.7166	1.05e-31	1.55e-30
RRS1	773.566	-1.67637	0.179952	-9.3156	1.21e-20	9.91e-20
RTEL1	31.3344	-1.02099	0.331282	-3.08195	0.00205653	0.00422216
RTKN2	270.656	-3.29793	0.199305	-16.5472	1.68e-61	7.29e-60
RUNX2	201.232	-1.35815	0.137957	-9.84471	7.22e-23	6.66e-22
RUVBL1	1786.34	-2.01359	0.15123	-13.3148	1.9e-40	3.98e-39
RUVBL2	2011.39	-2.02696	0.167375	-12.1103	9.32e-34	1.49e-32
RWDD1	1277.08	-1.2291	0.12689	-9.68637	3.45e-22	3.06e-21
S100A13	981.77	-1.24049	0.162089	-7.65313	1.96e-14	1.1e-13
S100A2	52.891	-2.00576	0.261155	-7.68035	1.59e-14	8.95e-14
SAAL1	527.137	-1.05987	0.120078	-8.8265	1.08e-18	7.94e-18
SAC3D1	170.612	-2.05294	0.232131	-8.84387	9.25e-19	6.82e-18
SACS	337.644	-2.40867	0.133657	-18.0212	1.33e-72	8.22e-71
SAE1	3191.82	-1.33923	0.141685	-9.45213	3.32e-21	2.8e-20
SAMD5	572.717	-1.7425	0.120962	-14.4054	4.79e-47	1.28e-45
SAMHD1	261.4	-1.95909	0.211331	-9.27026	1.86e-20	1.5e-19
SAP25	1697.48	-1.43823	0.128799	-11.1664	5.95e-29	7.76e-28
SAP30	186.482	-1.9913	0.186875	-10.6558	1.64e-26	1.87e-25
SAPCD2	3836.43	-3.08842	0.17562	-17.5858	3.16e-69	1.77e-67
SARNP	834.47	-1.20514	0.119244	-10.1065	5.17e-24	5.12e-23
SARS2	526.709	-1.01547	0.116286	-8.73253	2.49e-18	1.79e-17
SASS6	227.784	-2.43417	0.174232	-13.9708	2.35e-44	5.59e-43
SCARNA10	4.8682	-4.12277	1.20145	-3.43149	0.000600275	0.00133307
SCARNA12	65.6356	-1.31106	0.326401	-4.01673	5.9e-05	0.000149101
SCARNA16	6.86863	-2.1701	0.731245	-2.96767	0.00300063	0.00600701
SCARNA22	6.7258	-4.18343	1.11697	-3.74533	0.000180154	0.000428317
SCLT1	384.918	-1.68815	0.125039	-13.5009	1.54e-41	3.36e-40
SCML1	701.052	-1.55486	0.182926	-8.49994	1.9e-17	1.29e-16
SCOC	873.837	-1.15075	0.111408	-10.3291	5.2e-25	5.48e-24
SDR16C5	197.948	-3.19111	0.246206	-12.9611	2.03e-38	3.95e-37
SEC61G	1584.92	-1.40178	0.167384	-8.37461	5.54e-17	3.66e-16
SEH1L	4778.82	-1.09073	0.0938999	-11.6159	3.42e-31	4.95e-30
SELT	4202.71	-1.29035	0.130902	-9.85738	6.37e-23	5.9e-22
SENP3	163.455	-1.09531	0.173376	-6.31753	2.66e-10	1.11e-09
SEP15	5054.74	-1.14884	0.117006	-9.81865	9.36e-23	8.56e-22
SEPT3	6.84481	-2.26796	0.882361	-2.57033	0.0101602	0.0186147
SEPW1	2832.8	-1.90707	0.139846	-13.6369	2.41e-42	5.4e-41
SERPINE2	192.516	-1.39373	0.210222	-6.62978	3.36e-11	1.51e-10
SERTAD4	133.062	-1.94444	0.202514	-9.60148	7.88e-22	6.87e-21
SERTAD4-AS1	23.8239	-1.91178	0.425283	-4.4953	6.95e-06	1.95e-05
SETD7	1084.19	-2.04694	0.120045	-17.0514	3.41e-65	1.64e-63
SETD8	667.417	-1.42625	0.103385	-13.7955	2.71e-43	6.19e-42
SFN	1324.71	-1.43208	0.14317	-10.0027	1.48e-23	1.44e-22
SFR1	262.414	-2.15807	0.183831	-11.7394	8e-32	1.19e-30
SFTA2	281.335	-2.12874	0.199244	-10.6841	1.21e-26	1.39e-25
SFXN1	1148.36	-1.23981	0.120068	-10.3259	5.38e-25	5.67e-24
SFXN2	547.717	-1.45409	0.138068	-10.5317	6.17e-26	6.85e-25
SGCB	105.253	-2.31169	0.247155	-9.3532	8.5e-21	7.02e-20
SGOL1	246.19	-3.63288	0.209291	-17.3581	1.71e-67	8.9e-66
SGOL2	627.64	-3.22418	0.21317	-15.1249	1.11e-51	3.43e-50
SGPP1	39.1612	-2.36906	0.311821	-7.5975	3.02e-14	1.68e-13
SH2D2A	108.651	-1.25924	0.18193	-6.92156	4.47e-12	2.14e-11
SH2D5	58.1374	-1.74072	0.245075	-7.10281	1.22e-12	6.1e-12
SHCBP1	403.562	-3.71011	0.211377	-17.5521	5.73e-69	3.19e-67
SHISA2	37.9775	-5.94956	0.580164	-10.255	1.12e-24	1.16e-23
SHMT2	1897.1	-1.35324	0.13821	-9.79119	1.23e-22	1.12e-21
SIGMAR1	1859.26	-1.4057	0.100531	-13.9828	1.99e-44	4.75e-43
SIVA1	1666.19	-1.84409	0.120651	-15.2846	9.69e-53	3.15e-51
SKA1	141.79	-3.75879	0.251724	-14.9322	2.03e-50	6.06e-49
SKA2	1860.13	-1.86812	0.132397	-14.11	3.3e-45	8.07e-44
SKA3	979.202	-3.69354	0.14565	-25.359	7.15e-142	4.27e-139
SKP2	788.667	-1.46483	0.14379	-10.1873	2.26e-24	2.29e-23
SLAIN1	373.748	-1.3185	0.135932	-9.69973	3.02e-22	2.69e-21
SLBP	1458.25	-1.61717	0.118998	-13.5899	4.6e-42	1.02e-40
SLC16A1	600.543	-2.90439	0.185183	-15.6839	1.95e-55	7.02e-54
SLC16A9	111.199	-1.116	0.251069	-4.44498	8.79e-06	2.44e-05
SLC19A1	425.97	-1.9392	0.181071	-10.7096	9.17e-27	1.06e-25
SLC1A4	593.795	-1.22214	0.124832	-9.79026	1.24e-22	1.13e-21
SLC22A3	259.916	-1.6026	0.153002	-10.4743	1.13e-25	1.23e-24
SLC25A10	929.184	-1.67009	0.123358	-13.5385	9.26e-42	2.03e-40
SLC25A15	1015.55	-1.35817	0.110941	-12.2423	1.85e-34	3.03e-33
SLC25A17	740.904	-1.01166	0.109728	-9.21971	2.98e-20	2.37e-19
SLC25A19	282.998	-1.72446	0.137558	-12.5362	4.73e-36	8.37e-35
SLC25A22	745.361	-1.95265	0.166711	-11.7127	1.1e-31	1.62e-30
SLC25A33	459.067	-1.01866	0.128347	-7.93673	2.08e-15	1.24e-14
SLC25A39	3096.61	-1.13067	0.0852788	-13.2586	4.03e-40	8.36e-39
SLC26A9	434.03	-2.72834	0.424309	-6.43008	1.28e-10	5.48e-10
SLC27A5	270.394	-1.85449	0.143512	-12.9222	3.37e-38	6.48e-37
SLC28A3	481.841	-3.49414	0.396561	-8.8111	1.24e-18	9.08e-18
SLC2A6	87.8534	-1.1754	0.239867	-4.90022	9.57e-07	2.93e-06
SLC35B4	293.796	-1.83272	0.14743	-12.4311	1.77e-35	3.04e-34
SLC35F2	782.83	-2.00037	0.121676	-16.4402	9.86e-61	4.14e-59
SLC36A4	179.662	-2.78034	0.199751	-13.919	4.86e-44	1.14e-42
SLC39A10	858.779	-1.35892	0.097221	-13.9776	2.14e-44	5.1e-43
SLC39A8	949.851	-1.00805	0.169129	-5.96023	2.52e-09	9.74e-09
SLC45A3	438.53	-1.68139	0.182524	-9.21189	3.2e-20	2.54e-19
SLC4A7	140.184	-1.28689	0.184516	-6.97441	3.07e-12	1.49e-11
SLC5A6	1636	-1.37541	0.0890198	-15.4506	7.47e-54	2.54e-52
SLC6A14	66.8594	-1.81886	0.236213	-7.70011	1.36e-14	7.7e-14
SLCO4A1	2014.19	-2.19119	0.131199	-16.7012	1.28e-62	5.8e-61
SLIRP	2309.97	-1.70356	0.186636	-9.12771	7e-20	5.47e-19
SMC1A	1845.48	-1.48135	0.168031	-8.81598	1.19e-18	8.71e-18
SMC2	1797	-1.67281	0.164185	-10.1886	2.23e-24	2.26e-23
SMC4	3540.36	-3.01497	0.130768	-23.0559	1.28e-117	4.05e-115
SMIM3	126.918	-1.69402	0.234934	-7.21062	5.57e-13	2.85e-12
SMIM4	498.569	-1.20835	0.163702	-7.38142	1.57e-13	8.29e-13
SMKR1	17.6719	-4.80629	0.741401	-6.48271	9.01e-11	3.91e-10
SMPD4	1469.91	-1.14281	0.120638	-9.47304	2.72e-21	2.31e-20
SMTN	920.83	-1.16992	0.133355	-8.77297	1.74e-18	1.26e-17
SNAR-G1	3.65484	-4.94729	1.47751	-3.3484	0.000812787	0.00176975
SNCAIP	162.069	-1.08222	0.252636	-4.28371	1.84e-05	4.91e-05
SNHG1	1308.91	-1.39281	0.17964	-7.75334	8.95e-15	5.13e-14
SNHG12	236.163	-1.50057	0.225745	-6.6472	2.99e-11	1.35e-10
SNHG15	701.429	-1.5104	0.153673	-9.82872	8.47e-23	7.77e-22
SNHG3	465.846	-1.52036	0.212136	-7.16692	7.67e-13	3.88e-12
SNHG4	146.708	-1.7702	0.279989	-6.3224	2.58e-10	1.08e-09
SNORA1	9.63125	-1.66087	0.585142	-2.83841	0.00453395	0.00881686
SNORA10	16.2804	-2.47125	0.515717	-4.79186	1.65e-06	4.94e-06
SNORA14B	10.2167	-4.17279	0.845825	-4.93339	8.08e-07	2.49e-06
SNORA16A	14.8535	-1.3414	0.472735	-2.83754	0.00454627	0.00883567
SNORA18	125.252	-1.75136	0.229601	-7.62785	2.39e-14	1.33e-13
SNORA26	13.4091	-1.3613	0.541723	-2.5129	0.0119742	0.0216651
SNORA27	16.8752	-1.61532	0.453816	-3.55942	0.000371677	0.000849911
SNORA3	12.3333	-1.41254	0.556703	-2.53734	0.0111698	0.0202998
SNORA40	194.289	-2.15269	0.194936	-11.0431	2.37e-28	3e-27
SNORA53	4.99697	-2.16219	0.955901	-2.26194	0.0237014	0.0402642
SNORA56	14.832	-1.45576	0.464853	-3.13165	0.00173826	0.00360951
SNORA61	45.3208	-1.92369	0.40303	-4.77306	1.81e-06	5.39e-06
SNORA62	16.4906	-1.28569	0.449715	-2.85889	0.0042512	0.00830178
SNORA64	13.4035	-1.49407	0.497204	-3.00495	0.00265625	0.00536968
SNORA67	43.8602	-1.20651	0.382088	-3.15766	0.00159038	0.00332143
SNORA68	6.9318	-1.7918	0.795977	-2.25107	0.0243811	0.0413265
SNORA71A	8.85424	-1.87028	0.628895	-2.97391	0.0029403	0.00589329
SNORA72	11.8353	-1.25789	0.559752	-2.24723	0.0246255	0.041669
SNORA76	7.45515	-4.58009	1.16591	-3.92832	8.55e-05	0.000211987
SNORA81	19.6332	-1.23464	0.470603	-2.62352	0.00870262	0.0161137
SNORA9	24.2436	-1.75	0.427825	-4.09046	4.31e-05	0.000110646
SNORD15B	11.9414	-1.98066	0.584682	-3.38758	0.000705124	0.00155129
SNORD16	35.148	-2.55636	0.384909	-6.64147	3.11e-11	1.4e-10
SNORD17	23.7912	-3.66044	0.472276	-7.75063	9.14e-15	5.23e-14
SNORD22	31.2939	-1.71041	0.486738	-3.51403	0.000441363	0.000998337
SNORD28	11.9595	-2.3809	0.514046	-4.63168	3.63e-06	1.05e-05
SNORD35B	24.718	-1.348	0.423655	-3.18185	0.00146339	0.0030789
SNORD67	3.69505	-4.81545	1.38498	-3.47691	0.000507229	0.00113762
SNORD76	57.688	-1.31261	0.359571	-3.6505	0.000261733	0.000608828
SNORD83A	11.6053	-1.31521	0.521143	-2.52369	0.0116129	0.0210501
SNORD83B	17.3906	-2.57072	0.490746	-5.23839	1.62e-07	5.38e-07
SNORD94	4.91171	-1.84661	0.819964	-2.25206	0.0243183	0.0412283
SNRNP25	871.861	-2.54683	0.132833	-19.1732	6.2e-82	5.13e-80
SNRNP40	1096.82	-1.04107	0.11046	-9.42487	4.31e-21	3.62e-20
SNRPA	1590.38	-1.09609	0.0889452	-12.3232	6.79e-35	1.14e-33
SNRPA1	1894.22	-1.3389	0.0936924	-14.2904	2.51e-46	6.43e-45
SNRPB	4606.27	-1.98367	0.120619	-16.4457	9e-61	3.8e-59
SNRPC	3059.85	-1.21511	0.103839	-11.7018	1.25e-31	1.83e-30
SNRPD1	2401.89	-1.81941	0.121978	-14.9159	2.6e-50	7.71e-49
SNRPD2	8480.57	-1.44557	0.159219	-9.07915	1.09e-19	8.46e-19
SNRPE	1345.35	-1.74728	0.145493	-12.0094	3.17e-33	4.95e-32
SNRPF	1142.18	-2.16108	0.139338	-15.5096	2.99e-54	1.04e-52
SNRPG	3333.61	-2.64286	0.310844	-8.50223	1.86e-17	1.27e-16
SOCS4	629.033	-1.15538	0.116931	-9.88092	5.04e-23	4.7e-22
SOX8	113.157	-1.61447	0.232038	-6.95778	3.46e-12	1.67e-11
SPA17	172.102	-1.91397	0.185623	-10.311	6.28e-25	6.57e-24
SPAG1	208.549	-1.45689	0.154715	-9.41659	4.66e-21	3.91e-20
SPAG5	1545.32	-2.89557	0.151614	-19.0983	2.61e-81	2.09e-79
SPATA5	176.53	-1.61783	0.187651	-8.62151	6.61e-18	4.61e-17
SPC24	95.4815	-3.56314	0.273331	-13.036	7.63e-39	1.52e-37
SPC25	475.573	-3.51894	0.223162	-15.7685	5.12e-56	1.87e-54
SPDL1	598.331	-2.66506	0.148721	-17.9198	8.26e-72	4.99e-70
SPHK1	95.5644	-2.51052	0.257497	-9.74971	1.85e-22	1.66e-21
SPINK4	781.918	-4.47171	0.742233	-6.02467	1.69e-09	6.65e-09
SPRED1	792.103	-2.36799	0.167541	-14.1337	2.35e-45	5.78e-44
SPRY4	409.849	-4.88294	0.226138	-21.5928	2.1e-103	3.48e-101
SPTSSA	474.173	-1.40012	0.167193	-8.37426	5.56e-17	3.67e-16
SRM	1258.01	-2.04446	0.0999729	-20.4502	5.99e-93	7.42e-91
SRP9	5905.97	-1.31303	0.140141	-9.36936	7.3e-21	6.06e-20
SRPRB	2563.22	-1.43666	0.0959486	-14.9732	1.1e-50	3.29e-49
SRSF1	5446.33	-1.1344	0.109894	-10.3227	5.56e-25	5.84e-24
SRSF3	5913.66	-1.32272	0.0948458	-13.946	3.33e-44	7.87e-43
SRSF7	2986.1	-1.3377	0.141598	-9.44717	3.48e-21	2.93e-20
SS18L2	509.188	-1.16248	0.167167	-6.95402	3.55e-12	1.71e-11
SSBP1	2726.15	-1.17337	0.109566	-10.7092	9.21e-27	1.07e-25
SSRP1	3781.3	-1.14139	0.10997	-10.3791	3.09e-25	3.31e-24
SSX2IP	204.284	-1.82984	0.169958	-10.7664	4.96e-27	5.8e-26
ST3GAL1	2971.52	-1.66861	0.131823	-12.658	1.01e-36	1.83e-35
ST6GALNAC3	62.4251	-5.31819	0.409239	-12.9953	1.3e-38	2.54e-37
STEAP1	66.6605	-2.47304	0.255401	-9.68295	3.56e-22	3.16e-21
STIL	742.451	-3.12775	0.13497	-23.1736	8.4e-119	2.81e-116
STIP1	2444.05	-1.56455	0.15112	-10.353	4.06e-25	4.3e-24
STK32C	129.859	-1.00686	0.167875	-5.9977	2e-09	7.8e-09
STK39	1079.33	-1.11668	0.153374	-7.28075	3.32e-13	1.72e-12
STMN1	7168.96	-3.12733	0.152241	-20.5419	9.09e-94	1.18e-91
STMN3	75.0187	-1.7337	0.268673	-6.45283	1.1e-10	4.74e-10
STOML2	2394.59	-1.30445	0.0970673	-13.4386	3.59e-41	7.7e-40
STRA13	2602.46	-2.05372	0.141263	-14.5383	6.93e-48	1.9e-46
STRIP2	134.039	-2.49584	0.284155	-8.78336	1.59e-18	1.15e-17
STX2	108.019	-1.63286	0.178663	-9.1393	6.29e-20	4.92e-19
SUB1	3369.03	-1.25612	0.152182	-8.25405	1.53e-16	9.84e-16
SURF2	688.076	-1.60233	0.124759	-12.8434	9.36e-38	1.76e-36
SUV39H1	247.958	-2.72743	0.206983	-13.1771	1.19e-39	2.43e-38
SUV39H2	545.177	-2.27863	0.156454	-14.5642	4.74e-48	1.3e-46
SYNCRIP	3639.8	-1.04067	0.141477	-7.35573	1.9e-13	1e-12
SYTL4	638.428	-1.02039	0.163294	-6.24881	4.14e-10	1.7e-09
TACC1	2770.49	-1.80992	0.123228	-14.6875	7.75e-49	2.19e-47
TACC3	1625.07	-2.69351	0.150192	-17.9338	6.43e-72	3.89e-70
TAF1A	213.424	-1.34635	0.1476	-9.12163	7.4e-20	5.77e-19
TAF1B	331.342	-1.01468	0.129805	-7.81696	5.41e-15	3.15e-14
TAF4B	154.584	-2.06291	0.193765	-10.6465	1.81e-26	2.06e-25
TAF5	301.714	-1.28858	0.138724	-9.28883	1.56e-20	1.26e-19
TAF9	854.405	-1.04005	0.115839	-8.97842	2.75e-19	2.08e-18
TAF9B	765.57	-1.27048	0.144749	-8.77712	1.68e-18	1.21e-17
TBC1D19	69.4748	-1.2521	0.264583	-4.73235	2.22e-06	6.53e-06
TBC1D30	383.305	-1.12326	0.11935	-9.41146	4.89e-21	4.1e-20
TBXAS1	30.4911	-3.38045	0.416975	-8.10707	5.19e-16	3.2e-15
TCEB1	2525.51	-1.4292	0.134704	-10.6099	2.68e-26	3.01e-25
TCERG1	1347.47	-1.11613	0.150086	-7.43657	1.03e-13	5.53e-13
TCF19	908.319	-3.12107	0.167529	-18.63	1.83e-77	1.3e-75
TCF7	446.379	-1.05863	0.141548	-7.47895	7.49e-14	4.06e-13
TCOF1	1137.07	-1.46722	0.17161	-8.5497	1.23e-17	8.49e-17
TCP1	3301.91	-1.1673	0.0894163	-13.0547	5.98e-39	1.19e-37
TCTEX1D2	241.022	-1.54384	0.175217	-8.81101	1.24e-18	9.08e-18
TCTN2	80.9884	-2.94982	0.283644	-10.3997	2.49e-25	2.68e-24
TDGF1	26.779	-4.00835	0.466835	-8.58621	8.99e-18	6.23e-17
TDP1	583.573	-1.62711	0.13215	-12.3126	7.75e-35	1.29e-33
TEAD4	538.114	-1.11685	0.123278	-9.05959	1.31e-19	1.01e-18
TEFM	434.322	-1.06177	0.152339	-6.96978	3.17e-12	1.54e-11
TERT	34.5593	-5.79042	0.623732	-9.28351	1.64e-20	1.33e-19
TESC	2248.39	-1.41724	0.0801611	-17.6799	5.99e-70	3.39e-68
TEX15	271.199	-2.02586	0.148462	-13.6457	2.14e-42	4.8e-41
TEX30	706.8	-3.01746	0.187495	-16.0936	2.83e-58	1.12e-56
TEX40	12.3824	-2.24107	0.549248	-4.08025	4.5e-05	0.000115336
TEX9	81.8022	-1.97169	0.222545	-8.85973	8.02e-19	5.94e-18
TFAM	1246.48	-1.29697	0.119908	-10.8164	2.88e-27	3.41e-26
TFDP1	5559.77	-1.6496	0.115751	-14.2513	4.4e-46	1.12e-44
TFF1	3774.11	-1.93472	0.174566	-11.083	1.52e-28	1.94e-27
TGFBI	87.3114	-1.17658	0.330625	-3.55865	0.000372762	0.000852159
TGFBR3	224.296	-1.7544	0.136382	-12.8639	7.18e-38	1.36e-36
THAP10	37.1472	-1.17058	0.334747	-3.49692	0.000470667	0.00106075
THBS1	749.722	-1.23253	0.103316	-11.9297	8.28e-33	1.27e-31
THOC3	262.937	-1.30111	0.183749	-7.08089	1.43e-12	7.12e-12
THOP1	549.836	-2.76402	0.128311	-21.5416	6.35e-103	1.03e-100
THUMPD2	488.967	-1.18646	0.114142	-10.3946	2.62e-25	2.82e-24
TIAM1	118.512	-4.42687	0.259574	-17.0543	3.25e-65	1.57e-63
TICRR	609.656	-3.7788	0.174096	-21.7052	1.83e-104	3.19e-102
TIFA	321.328	-1.17549	0.154473	-7.60966	2.75e-14	1.53e-13
TIMELESS	1236.55	-2.3468	0.122809	-19.1093	2.11e-81	1.7e-79
TIMM10	739.682	-1.73384	0.125552	-13.8098	2.23e-43	5.11e-42
TIMM13	1279.42	-1.01829	0.108734	-9.36493	7.61e-21	6.3e-20
TIMM17A	1199.25	-1.11361	0.0998631	-11.1514	7.05e-29	9.16e-28
TIMM21	291.21	-1.11082	0.130513	-8.51118	1.72e-17	1.17e-16
TIMM23	1065.72	-1.1691	0.112911	-10.3542	4.01e-25	4.25e-24
TIMM50	1914.26	-1.42352	0.0947189	-15.0289	4.75e-51	1.44e-49
TIMM8A	655.087	-1.62051	0.147791	-10.9649	5.64e-28	7e-27
TINAG	58.0923	-3.15268	0.308601	-10.216	1.68e-24	1.72e-23
TIPIN	515.9	-2.60797	0.150043	-17.3815	1.14e-67	6.01e-66
TK1	2225.38	-4.19775	0.273868	-15.3276	5e-53	1.65e-51
TLR4	253.385	-2.3586	0.167806	-14.0555	7.13e-45	1.72e-43
TMA16	413.079	-1.4569	0.15004	-9.71009	2.73e-22	2.44e-21
TMC8	109.055	-2.87453	0.25241	-11.3884	4.78e-30	6.6e-29
TMEM106C	4243.23	-1.28392	0.119226	-10.7689	4.83e-27	5.65e-26
TMEM107	70.3276	-1.23773	0.287932	-4.29867	1.72e-05	4.61e-05
TMEM126A	2046.35	-1.22685	0.149457	-8.2087	2.24e-16	1.42e-15
TMEM126B	2406.04	-1.845	0.151778	-12.1559	5.34e-34	8.57e-33
TMEM145	45.0742	-1.9943	0.363647	-5.48416	4.15e-08	1.45e-07
TMEM14B	2833.41	-1.45265	0.151112	-9.61306	7.04e-22	6.15e-21
TMEM17	82.8045	-1.51937	0.22553	-6.73686	1.62e-11	7.45e-11
TMEM173	22.249	-2.8659	0.482592	-5.93856	2.88e-09	1.11e-08
TMEM194A	795.17	-2.26693	0.133251	-17.0125	6.64e-65	3.19e-63
TMEM201	570.756	-1.73748	0.140849	-12.3358	5.81e-35	9.76e-34
TMEM231	40.1347	-2.31845	0.322853	-7.18114	6.91e-13	3.51e-12
TMEM237	159.91	-2.11784	0.17857	-11.86	1.91e-32	2.9e-31
TMEM243	50.8428	-1.29859	0.25207	-5.15169	2.58e-07	8.37e-07
TMEM48	1879.94	-2.58516	0.144515	-17.8886	1.45e-71	8.64e-70
TMEM52	193.322	-1.63087	0.196841	-8.28522	1.18e-16	7.64e-16
TMEM64	436.04	-1.32236	0.147007	-8.9952	2.36e-19	1.8e-18
TMEM67	174.386	-2.02974	0.191883	-10.578	3.77e-26	4.21e-25
TMEM70	1305.05	-1.19337	0.12598	-9.47275	2.73e-21	2.31e-20
TMPO	3583.04	-1.53989	0.142599	-10.7988	3.49e-27	4.12e-26
TMPO-AS1	52.5473	-2.19156	0.283547	-7.72908	1.08e-14	6.17e-14
TMPRSS4	5464.87	-1.09818	0.118528	-9.26522	1.95e-20	1.57e-19
TMSB10	26036.9	-2.03756	0.157655	-12.9242	3.29e-38	6.33e-37
TMSB4X	11978.9	-1.06275	0.150324	-7.06975	1.55e-12	7.7e-12
TNFAIP2	199.428	-1.02463	0.168339	-6.08674	1.15e-09	4.58e-09
TNFAIP8L1	336.214	-1.84023	0.167779	-10.9681	5.44e-28	6.75e-27
TNFRSF10A	335.438	-1.49466	0.121749	-12.2766	1.21e-34	2e-33
TNFRSF10D	1688.51	-1.81292	0.127574	-14.2107	7.86e-46	1.96e-44
TNFRSF11A	396.411	-1.07547	0.129318	-8.31645	9.06e-17	5.9e-16
TNFRSF11B	126.553	-2.08046	0.206857	-10.0574	8.52e-24	8.35e-23
TNFRSF19	701.582	-1.63249	0.11118	-14.6833	8.25e-49	2.33e-47
TNIK	764.089	-1.025	0.112641	-9.09977	9.05e-20	7.04e-19
TNPO2	1412.44	-1.25552	0.0957534	-13.112	2.81e-39	5.69e-38
TNS4	1376.99	-6.48969	0.512892	-12.6531	1.08e-36	1.94e-35
TOMM40	2829.36	-2.02106	0.161778	-12.4928	8.17e-36	1.43e-34
TOMM5	2049.53	-1.95229	0.143347	-13.6193	3.08e-42	6.85e-41
TOMM6	10730	-1.16154	0.119389	-9.72904	2.27e-22	2.03e-21
TONSL	1132.76	-1.85339	0.114635	-16.1678	8.51e-59	3.41e-57
TOP2A	5024.73	-2.83792	0.292533	-9.7012	2.98e-22	2.66e-21
TOP3A	910.902	-1.04038	0.0993041	-10.4767	1.11e-25	1.21e-24
TOPBP1	2105.72	-1.38972	0.105704	-13.1472	1.76e-39	3.59e-38
TPGS2	730.666	-1.14152	0.113914	-10.0208	1.23e-23	1.2e-22
TPM3	15485.2	-1.03918	0.100884	-10.3008	6.99e-25	7.29e-24
TPRG1	71.1723	-2.77668	0.234605	-11.8356	2.56e-32	3.86e-31
TPRKB	1196.47	-1.52636	0.158207	-9.64788	5.02e-22	4.42e-21
TPX2	4012.62	-3.5356	0.281286	-12.5694	3.11e-36	5.55e-35
TRA2B	3245.37	-1.30634	0.102414	-12.7555	2.9e-37	5.38e-36
TRABD2A	18.1856	-3.71369	0.507993	-7.31051	2.66e-13	1.39e-12
TRAIP	184.387	-2.51509	0.188444	-13.3466	1.24e-40	2.62e-39
TRERF1	391.89	-2.09009	0.22659	-9.22412	2.86e-20	2.28e-19
TRIM28	7519.06	-1.01961	0.147167	-6.92827	4.26e-12	2.04e-11
TRIM59	395.424	-1.88328	0.124412	-15.1374	9.17e-52	2.87e-50
TRIP13	545.758	-3.79811	0.209047	-18.1686	9.14e-74	5.86e-72
TRMT10C	1064.03	-1.57249	0.138138	-11.3835	5.05e-30	6.97e-29
TRMT112	1222.95	-1.10453	0.117261	-9.41944	4.54e-21	3.81e-20
TRMT6	773.763	-1.14049	0.120546	-9.46104	3.05e-21	2.58e-20
TRMT61A	653.788	-1.11526	0.125248	-8.90443	5.37e-19	4.01e-18
TROAP	4535.99	-3.24082	0.123142	-26.3178	1.2e-152	1e-149
TSACC	33.4608	-1.83402	0.347835	-5.27267	1.34e-07	4.51e-07
TSEN15	2166.4	-1.51555	0.0994935	-15.2326	2.15e-52	6.89e-51
TSR1	1337.94	-1.31467	0.0982298	-13.3836	7.54e-41	1.6e-39
TSTA3	3001.28	-1.36815	0.116881	-11.7055	1.19e-31	1.76e-30
TTC26	52.4874	-2.91214	0.295724	-9.84752	7.03e-23	6.48e-22
TTF2	919.105	-2.02232	0.122976	-16.4448	9.14e-61	3.85e-59
TTK	781.537	-3.48234	0.327258	-10.641	1.92e-26	2.18e-25
TTLL12	1644.21	-1.74387	0.167003	-10.4421	1.59e-25	1.72e-24
TTYH1	67.9605	-1.31215	0.237072	-5.53481	3.12e-08	1.1e-07
TUBA1A	48.3716	-1.38808	0.300872	-4.61352	3.96e-06	1.14e-05
TUBA1B	51327.1	-2.58142	0.139557	-18.4972	2.17e-76	1.51e-74
TUBA1C	35501.6	-1.75518	0.122814	-14.2914	2.48e-46	6.35e-45
TUBA4A	998.073	-1.94262	0.199345	-9.745	1.94e-22	1.74e-21
TUBB	7684.9	-1.90528	0.163162	-11.6772	1.67e-31	2.44e-30
TUBB1	58.1144	-1.45039	0.312713	-4.6381	3.52e-06	1.02e-05
TUBB2A	87.2233	-1.34513	0.255892	-5.25661	1.47e-07	4.9e-07
TUBB3	103.064	-2.39987	0.242312	-9.90406	4e-23	3.76e-22
TUBB4B	10306.8	-2.22371	0.199004	-11.1742	5.45e-29	7.13e-28
TUBG1	1518.57	-1.91597	0.154731	-12.3826	3.25e-35	5.51e-34
TUBGCP4	772.352	-1.12028	0.100971	-11.095	1.33e-28	1.7e-27
TWISTNB	1004.82	-1.0701	0.140227	-7.63121	2.33e-14	1.3e-13
TXN	45469.8	-1.18867	0.15988	-7.43476	1.05e-13	5.6e-13
TXNDC17	1437.59	-1.35387	0.151581	-8.93164	4.2e-19	3.15e-18
TXNDC9	843.89	-1.06588	0.133968	-7.95627	1.77e-15	1.06e-14
TXNL4A	612.784	-1.2589	0.107887	-11.6687	1.84e-31	2.7e-30
TYMS	479.882	-3.62177	0.178604	-20.2782	2e-91	2.33e-89
TYRO3	368.674	-2.85991	0.165217	-17.3101	3.95e-67	2.03e-65
UBA2	4941.26	-1.02757	0.101203	-10.1536	3.19e-24	3.21e-23
UBASH3B	306.828	-3.11261	0.158241	-19.6701	3.89e-86	3.76e-84
UBE2C	1619.62	-3.20071	0.184273	-17.3694	1.41e-67	7.37e-66
UBE2N	2027.51	-1.50686	0.123027	-12.2483	1.72e-34	2.82e-33
UBE2S	1066.04	-3.26385	0.171907	-18.9862	2.22e-80	1.71e-78
UBE2T	1074.35	-3.46337	0.165659	-20.9067	4.66e-97	6.49e-95
UBE2V2	1523.87	-1.06229	0.111593	-9.51937	1.74e-21	1.49e-20
UBE3D	174.442	-1.12761	0.15394	-7.32501	2.39e-13	1.25e-12
UBL5	2491.95	-1.0765	0.175899	-6.11997	9.36e-10	3.74e-09
UBR7	1472.93	-1.01648	0.13913	-7.30594	2.75e-13	1.43e-12
UBXN11	258.476	-2.08466	0.201254	-10.3583	3.84e-25	4.08e-24
UBXN8	498.058	-1.03638	0.112389	-9.22134	2.93e-20	2.34e-19
UCA1	148.756	-1.30461	0.165371	-7.88899	3.05e-15	1.8e-14
UCHL3	2057.52	-1.6135	0.133619	-12.0754	1.42e-33	2.26e-32
UCHL5	1329.6	-1.3291	0.132963	-9.99602	1.59e-23	1.53e-22
UCK2	1969.06	-1.14646	0.115058	-9.96425	2.19e-23	2.09e-22
UFD1L	2236.54	-1.32011	0.108778	-12.1358	6.82e-34	1.09e-32
UGT1A1	343.063	-1.49005	0.202899	-7.34379	2.08e-13	1.09e-12
UGT8	2173.79	-1.46714	0.139392	-10.5253	6.6e-26	7.32e-25
UHRF1	358.955	-4.83078	0.247462	-19.5213	7.24e-85	6.72e-83
ULBP3	17.5418	-1.50968	0.403115	-3.74503	0.00018037	0.000428753
UNC93A	93.538	-1.73123	0.24338	-7.11326	1.13e-12	5.67e-12
UNG	1411.42	-1.69496	0.142533	-11.8917	1.31e-32	2e-31
UPP1	108.78	-1.84544	0.214747	-8.59352	8.43e-18	5.86e-17
URB2	966.216	-1.99746	0.111614	-17.8961	1.26e-71	7.58e-70
USE1	240.307	-1.23103	0.156561	-7.86296	3.75e-15	2.2e-14
USMG5	4556.66	-1.77127	0.276111	-6.41506	1.41e-10	6.03e-10
USP1	1436.48	-1.33418	0.113819	-11.7219	9.84e-32	1.46e-30
USP14	1262.41	-1.02201	0.114675	-8.91222	5e-19	3.74e-18
USP31	205.346	-1.63985	0.143899	-11.3958	4.39e-30	6.08e-29
USP5	1866	-1.04584	0.159185	-6.56995	5.03e-11	2.22e-10
UTP11L	778.999	-1.49652	0.13222	-11.3184	1.06e-29	1.44e-28
UTP15	180.142	-1.52097	0.147318	-10.3244	5.47e-25	5.74e-24
UTP18	2015.04	-1.031	0.126516	-8.14917	3.66e-16	2.28e-15
VARS	1814.21	-1.25838	0.150676	-8.35154	6.74e-17	4.42e-16
VBP1	2490.94	-1.58673	0.11021	-14.3973	5.38e-47	1.43e-45
VDAC3	4794.14	-1.06557	0.115501	-9.22562	2.82e-20	2.25e-19
VKORC1L1	459.188	-1.18283	0.141628	-8.35165	6.73e-17	4.42e-16
VMA21	1207.54	-1.20748	0.133592	-9.03856	1.59e-19	1.22e-18
VPS29	1609.36	-1.04146	0.151532	-6.87283	6.29e-12	2.98e-11
VRK1	448.795	-2.52321	0.132396	-19.0581	5.63e-81	4.42e-79
VSNL1	19.7543	-4.17038	0.586423	-7.11155	1.15e-12	5.74e-12
VSTM5	22.3009	-1.18404	0.409315	-2.89273	0.00381914	0.00752043
WARS	1186.34	-1.03564	0.09362	-11.0621	1.92e-28	2.44e-27
WASF1	59.2647	-1.69698	0.283177	-5.99263	2.06e-09	8.04e-09
WBSCR22	3027.4	-1.11933	0.0928858	-12.0506	1.93e-33	3.03e-32
WDHD1	403.432	-2.86194	0.163653	-17.4879	1.77e-68	9.68e-67
WDR12	724.734	-1.14722	0.13052	-8.78954	1.5e-18	1.09e-17
WDR34	1802.33	-1.80566	0.128019	-14.1046	3.56e-45	8.69e-44
WDR4	279.869	-1.98666	0.134608	-14.7589	2.7e-49	7.75e-48
WDR43	2143.72	-1.22408	0.0808798	-15.1346	9.57e-52	2.99e-50
WDR61	1367.98	-1.22641	0.139517	-8.79038	1.49e-18	1.09e-17
WDR62	863.912	-4.08997	0.176626	-23.1562	1.26e-118	4.13e-116
WDR67	736.14	-1.44901	0.122463	-11.8322	2.66e-32	4.01e-31
WDR74	604.478	-1.09439	0.12739	-8.59086	8.63e-18	5.99e-17
WDR76	353.472	-2.52907	0.152021	-16.6363	3.8e-62	1.7e-60
WDR77	1215.28	-1.44935	0.0894518	-16.2026	4.84e-59	1.96e-57
WDR90	673.889	-2.29083	0.15723	-14.5699	4.37e-48	1.2e-46
WDYHV1	853.967	-1.3468	0.130493	-10.3208	5.67e-25	5.95e-24
WEE1	798.747	-1.7115	0.123669	-13.8394	1.48e-43	3.4e-42
WHSC1	2744.45	-2.21326	0.120413	-18.3805	1.88e-75	1.25e-73
WNT10B	21.4082	-2.81911	0.450228	-6.26153	3.81e-10	1.57e-09
WRAP53	245.835	-1.29024	0.132258	-9.75546	1.75e-22	1.58e-21
WSCD1	352.42	-1.73851	0.152866	-11.3728	5.72e-30	7.86e-29
XPO1	7121.29	-1.37521	0.0935895	-14.694	7.04e-49	2e-47
XPO7	2887.9	-1.10995	0.102089	-10.8724	1.56e-27	1.88e-26
XRCC2	298.848	-3.87131	0.206705	-18.7286	2.89e-78	2.1e-76
XRCC3	518.694	-1.71664	0.125607	-13.6668	1.6e-42	3.6e-41
XXYLT1	250.579	-1.66029	0.145603	-11.4029	4.04e-30	5.62e-29
YBX1	9276.95	-1.58804	0.114347	-13.8879	7.5e-44	1.76e-42
YBX2	156.193	-1.75347	0.177537	-9.87663	5.26e-23	4.9e-22
YEATS4	772.375	-1.47694	0.123391	-11.9696	5.13e-33	7.93e-32
YIF1B	791.003	-1.09724	0.115864	-9.47013	2.8e-21	2.37e-20
YOD1	404.413	-1.02922	0.12848	-8.01072	1.14e-15	6.9e-15
YWHAE	12277.4	-1.084	0.108665	-9.97558	1.95e-23	1.87e-22
YWHAH	2396.99	-1.12472	0.133586	-8.41948	3.78e-17	2.52e-16
YWHAQ	7813.96	-1.33957	0.129296	-10.3605	3.75e-25	3.99e-24
ZAK	1250.54	-1.27889	0.116377	-10.9893	4.3e-28	5.39e-27
ZDHHC2	174.906	-1.35349	0.158755	-8.52565	1.52e-17	1.04e-16
ZMYND19	845.099	-1.32845	0.117763	-11.2807	1.63e-29	2.19e-28
ZNF121	229.4	-1.285	0.207949	-6.17942	6.43e-10	2.61e-09
ZNF239	147.631	-1.68217	0.167799	-10.0249	1.18e-23	1.15e-22
ZNF367	668.701	-3.34829	0.18765	-17.8433	3.26e-71	1.93e-69
ZNF485	106.075	-1.10618	0.19849	-5.57297	2.5e-08	8.87e-08
ZNF511	563.626	-1.16379	0.125258	-9.29116	1.53e-20	1.24e-19
ZNF519	180.063	-1.24629	0.169387	-7.35765	1.87e-13	9.86e-13
ZNF530	65.8913	-1.08353	0.244203	-4.43702	9.12e-06	2.52e-05
ZNF584	165.014	-1.00911	0.173839	-5.80483	6.44e-09	2.41e-08
ZNF593	620.899	-1.32446	0.106332	-12.4559	1.3e-35	2.25e-34
ZNF620	113.121	-1.12663	0.176049	-6.39952	1.56e-10	6.65e-10
ZNF695	98.7628	-3.90787	0.268136	-14.5742	4.1e-48	1.13e-46
ZNF714	286.009	-1.39237	0.131106	-10.6202	2.4e-26	2.71e-25
ZNF749	141.033	-1.25164	0.20032	-6.24823	4.15e-10	1.71e-09
ZNRF3	623.007	-2.32529	0.150882	-15.4113	1.37e-53	4.64e-52
ZP3	208.09	-1.07397	0.186464	-5.75964	8.43e-09	3.12e-08
ZRANB3	105.144	-2.46363	0.210755	-11.6895	1.44e-31	2.11e-30
ZSCAN12P1	83.1436	-1.73161	0.239795	-7.22122	5.15e-13	2.64e-12
ZWILCH	1280.8	-2.26373	0.148836	-15.2095	3.06e-52	9.74e-51
ZWINT	1418.02	-3.55272	0.175274	-20.2695	2.39e-91	2.76e-89

## Sheet: D
	baseMean	log2FoldChange	lfcSE	stat	pvalue	padj
A1CF	247.575	2.09459	0.186365	11.2391	2.62e-29	3.48e-28
AAMDC	789.472	1.16383	0.116331	10.0045	1.46e-23	1.41e-22
AASS	78.305	3.10634	0.359083	8.65076	5.12e-18	3.61e-17
AATK	443.353	1.62879	0.145255	11.2133	3.51e-29	4.64e-28
ABAT	1140.09	1.92118	0.143859	13.3546	1.11e-40	2.35e-39
ABCA1	317.053	1.94176	0.167628	11.5837	4.98e-31	7.17e-30
ABCA5	500.125	1.61805	0.162193	9.9761	1.94e-23	1.86e-22
ABCC11	151.346	2.78964	0.298133	9.35702	8.2e-21	6.78e-20
ABCC2	6997.86	1.35167	0.135101	10.0049	1.45e-23	1.41e-22
ABCC6	170.899	2.99998	0.209102	14.347	1.11e-46	2.91e-45
ABCC6P2	23.8671	4.48183	0.663472	6.75511	1.43e-11	6.6e-11
ABCD4	736.745	1.25837	0.0966272	13.023	9.06e-39	1.78e-37
ABHD14B	1699.83	1.12342	0.10143	11.0758	1.64e-28	2.1e-27
ABHD3	2113.85	1.01847	0.103528	9.83761	7.75e-23	7.14e-22
ABHD4	2528.41	1.75469	0.110645	15.8588	1.22e-56	4.56e-55
ABHD6	945.869	1.08069	0.106548	10.1427	3.57e-24	3.58e-23
ABLIM1	14859.1	1.46154	0.115673	12.6351	1.35e-36	2.44e-35
ABTB1	550.592	2.66896	0.141772	18.8258	4.64e-79	3.42e-77
ACAA2	1090.63	1.48078	0.131136	11.2919	1.44e-29	1.94e-28
ACACB	408.192	3.28019	0.16423	19.9731	9.44e-89	1.01e-86
ACAD10	830.293	1.08487	0.112893	9.60967	7.28e-22	6.35e-21
ACADS	719.83	1.58704	0.126551	12.5408	4.47e-36	7.91e-35
ACBD3	2944.85	1.08786	0.10671	10.1945	2.1e-24	2.13e-23
ACBD4	560.865	1.95437	0.127047	15.383	2.13e-53	7.18e-52
ACCS	357.865	1.64182	0.200414	8.19213	2.57e-16	1.62e-15
ACE2	40.392	1.56823	0.531332	2.9515	0.00316232	0.00631181
ACER2	535.205	1.96163	0.128988	15.2079	3.14e-52	9.97e-51
ACO1	1028.07	1.02154	0.156328	6.53462	6.38e-11	2.8e-10
ACOT1	34.5771	3.36688	0.429058	7.84713	4.26e-15	2.49e-14
ACOX1	3107.74	1.80865	0.122409	14.7755	2.11e-49	6.07e-48
ACOX3	437.746	1.05023	0.136107	7.71618	1.2e-14	6.81e-14
ACRBP	83.8878	1.57211	0.230309	6.82609	8.73e-12	4.09e-11
ACSF2	2417.81	2.22765	0.0882333	25.2473	1.21e-140	7e-138
ACSL1	1514.59	1.4119	0.143341	9.84992	6.86e-23	6.34e-22
ACSS1	4617.8	1.14187	0.108642	10.5104	7.74e-26	8.54e-25
ACSS2	1886.01	1.3104	0.0895318	14.6362	1.65e-48	4.65e-47
ACVR1B	2191.22	1.33499	0.105014	12.7126	5.04e-37	9.22e-36
ADAM11	1170.51	3.33356	0.322596	10.3336	4.97e-25	5.24e-24
ADAM28	525.061	1.57859	0.127025	12.4274	1.86e-35	3.18e-34
ADAMTS13	310.817	1.2478	0.169912	7.3438	2.08e-13	1.09e-12
ADAMTSL2	128.656	1.7414	0.25894	6.72512	1.75e-11	8.05e-11
ADAMTSL4	154.146	2.3268	0.19287	12.0641	1.63e-33	2.58e-32
ADCY4	159.634	2.88675	0.317356	9.09624	9.35e-20	7.26e-19
ADH1C	36.5884	1.87537	0.415491	4.51364	6.37e-06	1.79e-05
ADH6	121.116	2.50658	0.329722	7.6021	2.91e-14	1.62e-13
ADM	531.923	1.93611	0.144291	13.4181	4.74e-41	1.01e-39
ADM2	855.629	1.55274	0.154236	10.0673	7.71e-24	7.57e-23
ADPRHL1	640.96	1.60736	0.109835	14.6343	1.7e-48	4.77e-47
ADTRP	66.1934	3.95234	0.481018	8.21662	2.09e-16	1.33e-15
AGBL2	145.417	3.24236	0.268339	12.0831	1.3e-33	2.06e-32
AGO4	428.844	1.29339	0.123567	10.4671	1.22e-25	1.33e-24
AGXT2L2	471.635	1.17442	0.115374	10.1793	2.45e-24	2.48e-23
AHNAK	17828.9	1.21378	0.167045	7.2662	3.7e-13	1.91e-12
AHNAK2	2082.22	2.06079	0.448538	4.59446	4.34e-06	1.24e-05
AHSA2	1935.02	1.03464	0.406621	2.54448	0.010944	0.0199153
AIFM3	71.6291	1.07956	0.252666	4.27269	1.93e-05	5.15e-05
AIM1L	642.694	1.51408	0.141442	10.7046	9.68e-27	1.12e-25
AJUBA	2378.83	1.25132	0.139852	8.94748	3.64e-19	2.74e-18
AKAP13	2979.1	1.16786	0.125767	9.28595	1.6e-20	1.3e-19
AKAP2	5.20131	2.67454	1.01055	2.64662	0.00813009	0.0151124
AKAP9	3441.7	1.04305	0.141549	7.36878	1.72e-13	9.08e-13
AKR1C2	42481.9	1.06432	0.105004	10.1361	3.82e-24	3.82e-23
ALAD	2609.18	1.402	0.0807508	17.3621	1.6e-67	8.33e-66
ALDH1B1	10284.7	1.10172	0.116562	9.45179	3.33e-21	2.81e-20
ALDH3B1	5708.35	1.81945	0.118757	15.3207	5.56e-53	1.83e-51
ALDH3B2	340.51	1.14899	0.13971	8.22412	1.97e-16	1.25e-15
ALDH5A1	1505.34	1.48093	0.11227	13.1908	9.92e-40	2.04e-38
ALDOC	327.448	2.66961	0.215842	12.3683	3.88e-35	6.55e-34
ALKBH7	828.337	1.20525	0.108745	11.0832	1.51e-28	1.93e-27
ALOX5	235.112	1.12182	0.148326	7.5632	3.93e-14	2.16e-13
ALPI	52.1151	2.4844	0.376225	6.60351	4.02e-11	1.79e-10
ALPK1	711.676	1.32287	0.11917	11.1007	1.24e-28	1.6e-27
ALS2CL	1394.94	2.14904	0.305955	7.02405	2.16e-12	1.06e-11
ALS2CR8	247.764	1.37306	0.189769	7.23544	4.64e-13	2.39e-12
AMACR	200.92	1.31605	0.188524	6.9808	2.93e-12	1.43e-11
AMICA1	99.0988	1.43259	0.208437	6.87301	6.29e-12	2.98e-11
AMIGO2	1041.57	1.85681	0.168914	10.9926	4.15e-28	5.2e-27
AMN	210.888	1.56956	0.152005	10.3257	5.39e-25	5.67e-24
AMOTL2	1398.23	1.15142	0.134963	8.53142	1.45e-17	9.9e-17
AMT	158.888	2.62647	0.442523	5.93521	2.93e-09	1.13e-08
AMY2B	152.518	3.38819	0.304296	11.1345	8.52e-29	1.1e-27
ANK3	1332.58	1.03281	0.126458	8.16718	3.16e-16	1.98e-15
ANKDD1B	32.9178	3.02478	0.443498	6.82026	9.09e-12	4.25e-11
ANKFN1	71.4323	1.64749	0.241975	6.80851	9.86e-12	4.61e-11
ANKRA2	192.926	1.26397	0.1724	7.33162	2.27e-13	1.19e-12
ANKRD13A	960.164	1.16721	0.106295	10.9809	4.72e-28	5.9e-27
ANKRD20A5P	385.655	1.35218	0.331588	4.0779	4.54e-05	0.000116419
ANKRD24	83.5746	1.9641	0.23517	8.35185	6.72e-17	4.41e-16
ANKRD29	543.102	2.2407	0.321586	6.96767	3.22e-12	1.56e-11
ANKRD35	48.0784	1.80293	0.266157	6.77392	1.25e-11	5.81e-11
ANKRD50	1088.73	1.40807	0.146296	9.62478	6.28e-22	5.51e-21
ANKRD6	173.664	1.85817	0.228672	8.12593	4.44e-16	2.75e-15
ANKRD9	641.952	1.60286	0.130886	12.2462	1.76e-34	2.89e-33
ANKS4B	701.88	1.10967	0.132519	8.37364	5.59e-17	3.69e-16
ANKZF1	939.458	1.05337	0.206306	5.10586	3.29e-07	1.06e-06
ANO1	3335.96	1.29028	0.100757	12.8058	1.52e-37	2.84e-36
ANO7	125.654	1.12443	0.242219	4.64222	3.45e-06	9.97e-06
ANO9	1128.28	1.50433	0.310489	4.84504	1.27e-06	3.83e-06
ANXA13	930.895	1.58157	0.179469	8.81254	1.22e-18	8.97e-18
ANXA2R	45.1616	1.12612	0.34334	3.27991	0.00103839	0.00223047
ANXA9	1620.42	1.70425	0.0869304	19.6047	1.41e-85	1.33e-83
APBB1	106.574	1.47854	0.233979	6.31913	2.63e-10	1.1e-09
APBB1IP	514.115	1.03999	0.161051	6.45751	1.06e-10	4.6e-10
APBB2	660.85	1.20131	0.110802	10.842	2.18e-27	2.6e-26
APBB3	194.68	1.05431	0.249572	4.22447	2.4e-05	6.32e-05
APH1B	252.023	1.23284	0.141868	8.69001	3.62e-18	2.58e-17
APOA1	126.775	4.26041	0.363778	11.7116	1.11e-31	1.64e-30
APOC3	32.256	4.89603	0.772562	6.33739	2.34e-10	9.83e-10
APOE	307.692	1.07736	0.168565	6.39134	1.64e-10	6.99e-10
APOH	756.973	3.33752	0.130232	25.6274	7.55e-145	5.26e-142
APOL1	113.453	2.03619	0.241361	8.43625	3.28e-17	2.19e-16
APOL2	428.636	1.44466	0.141906	10.1804	2.43e-24	2.46e-23
APOL4	49.5561	1.52282	0.366989	4.14949	3.33e-05	8.68e-05
APOL6	596.56	3.14417	0.181439	17.3291	2.84e-67	1.46e-65
APPL2	2591.92	2.02409	0.0999031	20.2605	2.87e-91	3.26e-89
AQP10	210.419	3.478	0.236678	14.6951	6.93e-49	1.97e-47
AQP7	322.442	3.73152	0.224993	16.585	8.94e-62	3.95e-60
ARHGAP10	573.161	1.24288	0.138666	8.96311	3.16e-19	2.39e-18
ARHGEF10L	1646.15	1.11585	0.0967278	11.536	8.69e-31	1.23e-29
ARHGEF12	7525.49	1.4144	0.131094	10.7892	3.87e-27	4.56e-26
ARHGEF17	947.945	1.94422	0.146281	13.291	2.61e-40	5.46e-39
ARHGEF18	1396.17	1.10029	0.160759	6.84433	7.68e-12	3.62e-11
ARHGEF28	733.77	1.40147	0.11244	12.4642	1.17e-35	2.04e-34
ARHGEF37	658.125	1.41883	0.120928	11.7328	8.65e-32	1.29e-30
ARID3A	298.616	2.88944	0.258647	11.1714	5.63e-29	7.35e-28
ARIH2OS	40.0039	1.45346	0.316602	4.5908	4.42e-06	1.26e-05
ARMCX3	1992.91	1.36771	0.107744	12.6941	6.38e-37	1.17e-35
ARNT	2047.98	1.15619	0.0775034	14.918	2.52e-50	7.49e-49
ARRB1	7195.72	1.26762	0.132382	9.57547	1.01e-21	8.8e-21
ARRDC3	1517.06	2.27058	0.127237	17.8453	3.14e-71	1.86e-69
ARSA	582.393	1.54888	0.11886	13.0311	8.14e-39	1.61e-37
ARSD	1656.6	1.0912	0.11307	9.65063	4.89e-22	4.31e-21
ARSE	479.79	1.72719	0.131056	13.179	1.16e-39	2.37e-38
ART5	24.503	1.1263	0.378072	2.97906	0.00289134	0.00580211
ASAH1	9974.82	1.33243	0.108481	12.2826	1.12e-34	1.86e-33
ASAP3	348.086	1.11743	0.152766	7.31466	2.58e-13	1.35e-12
ASTE1	683.869	1.62528	0.119248	13.6295	2.68e-42	5.96e-41
ATF3	341.078	1.05773	0.134183	7.88271	3.2e-15	1.89e-14
ATHL1	355.215	1.15337	0.239181	4.82215	1.42e-06	4.27e-06
ATL1	108.976	1.98255	0.22256	8.90794	5.2e-19	3.89e-18
ATP10B	1313.44	2.63181	0.118417	22.225	1.97e-109	4.22e-107
ATP13A4	266.092	5.38404	0.288186	18.6825	6.88e-78	4.93e-76
ATP6AP1L	16.8639	1.49715	0.473772	3.16006	0.00157735	0.00329748
ATP6V0D2	102.397	4.33451	0.425144	10.1954	2.08e-24	2.11e-23
ATP6V1C2	55.2629	1.16383	0.348558	3.33897	0.000840895	0.00182715
ATP7A	1589.4	1.09548	0.120733	9.07361	1.15e-19	8.89e-19
ATP8A1	446.976	1.62662	0.158269	10.2776	8.9e-25	9.23e-24
ATP9A	3426.41	1.42096	0.117533	12.0899	1.19e-33	1.9e-32
ATXN1	501.824	1.31296	0.174139	7.53969	4.71e-14	2.58e-13
ATXN7L1	514.801	1.34956	0.126044	10.7071	9.43e-27	1.09e-25
AZGP1	4066.93	1.09159	0.119633	9.12446	7.21e-20	5.63e-19
B2M	23842	1.04109	0.147354	7.0652	1.6e-12	7.94e-12
B3GALT4	158.281	1.3977	0.174587	8.00574	1.19e-15	7.17e-15
B4GALNT3	1029.94	1.45175	0.0939468	15.4529	7.22e-54	2.46e-52
B4GALT4	1722.86	1.25248	0.0899346	13.9266	4.37e-44	1.03e-42
BAI1	139.634	2.57886	0.250587	10.2913	7.71e-25	8.02e-24
BASP1	22.5186	3.54484	0.683444	5.18673	2.14e-07	7.01e-07
BBC3	402.061	1.65606	0.173445	9.54806	1.32e-21	1.14e-20
BBOX1	49.1139	2.31521	0.338398	6.84167	7.83e-12	3.68e-11
BBS9	186.033	1.40012	0.161038	8.69437	3.49e-18	2.48e-17
BCAM	2485.5	2.6725	0.291748	9.16028	5.18e-20	4.08e-19
BCAR3	657.081	1.41628	0.127629	11.0968	1.3e-28	1.67e-27
BCAS1	5457.14	2.75065	0.111846	24.5931	1.5e-133	7.36e-131
BCL2L11	877.734	1.49886	0.113017	13.2623	3.83e-40	7.96e-39
BCL6	131.172	1.08998	0.190483	5.72222	1.05e-08	3.86e-08
BCMO1	457.03	4.14585	0.190148	21.8033	2.16e-105	3.97e-103
BDH2	364.163	2.54352	0.14863	17.1131	1.19e-65	5.87e-64
BDKRB1	27.4991	1.2369	0.402011	3.07678	0.00209253	0.0042908
BDKRB2	1119.26	1.5563	0.0841761	18.4886	2.55e-76	1.76e-74
BHLHE41	487.805	2.10932	0.131468	16.0443	6.26e-58	2.43e-56
BLNK	123.19	3.92948	0.312976	12.5552	3.72e-36	6.63e-35
BMF	5374.47	4.00251	0.281802	14.2033	8.74e-46	2.18e-44
BMP2	715.797	3.38789	0.171691	19.7325	1.13e-86	1.11e-84
BMP2K	1308.51	1.52313	0.096577	15.7711	4.92e-56	1.8e-54
BMPR2	1222.8	1.80594	0.167954	10.7526	5.76e-27	6.72e-26
BNIP3	159.872	1.45869	0.179086	8.14519	3.79e-16	2.36e-15
BPIFA2	21.3754	3.01985	0.536204	5.63191	1.78e-08	6.38e-08
BPIFB1	518.871	5.05028	0.35304	14.3051	2.03e-46	5.25e-45
BRI3	4024.19	1.25499	0.123914	10.1279	4.15e-24	4.13e-23
BRWD3	1266.53	1.20445	0.112088	10.7456	6.22e-27	7.24e-26
BTBD8	43.2068	1.03998	0.351694	2.95707	0.00310581	0.00620568
BTBD9	631.287	1.2018	0.158194	7.59696	3.03e-14	1.68e-13
BTD	555.685	1.17617	0.125802	9.34934	8.82e-21	7.28e-20
BTG1	2072.32	1.81027	0.102186	17.7155	3.18e-70	1.82e-68
BTG2	443.344	3.19845	0.156485	20.4394	7.47e-93	9.11e-91
BTN3A1	350.444	2.82157	0.154129	18.3066	7.34e-75	4.83e-73
BTN3A2	421.627	2.04129	0.135832	15.0281	4.81e-51	1.45e-49
BTNL8	2223.96	1.1558	0.0912812	12.662	9.61e-37	1.74e-35
C10orf118	1004.7	1.11522	0.0928865	12.0062	3.3e-33	5.14e-32
C10orf54	1233.19	1.54034	0.114229	13.4847	1.93e-41	4.17e-40
C10orf99	19.669	3.62685	1.32837	2.7303	0.00632768	0.0120061
C11orf35	363.076	1.90643	0.235559	8.0932	5.81e-16	3.58e-15
C11orf54	2142.88	1.53265	0.0990014	15.4811	4.66e-54	1.6e-52
C11orf71	200.84	1.12189	0.186716	6.00854	1.87e-09	7.32e-09
C11orf92	267.079	1.53557	0.259868	5.90903	3.44e-09	1.31e-08
C11orf95	465.211	1.37543	0.211572	6.50102	7.98e-11	3.48e-10
C12orf49	4278.47	2.69187	0.164024	16.4114	1.59e-60	6.56e-59
C14orf1	1552.05	1.06324	0.104491	10.1754	2.55e-24	2.58e-23
C14orf93	307.16	1.25835	0.132317	9.51011	1.9e-21	1.62e-20
C15orf62	198.531	1.04034	0.183449	5.67102	1.42e-08	5.14e-08
C17orf100	47.0226	1.51565	0.325309	4.65909	3.18e-06	9.22e-06
C17orf103	509.83	4.07089	0.205804	19.7804	4.39e-87	4.42e-85
C17orf107	36.9965	1.79934	0.339473	5.30041	1.16e-07	3.89e-07
C17orf77	54.3017	1.4142	0.369111	3.83137	0.00012743	0.000308392
C19orf66	278.31	1.47461	0.135033	10.9204	9.21e-28	1.12e-26
C1orf115	1319.56	1.75387	0.105075	16.6916	1.51e-62	6.8e-61
C1orf116	2328.24	1.85436	0.118585	15.6374	4.05e-55	1.44e-53
C1orf204	56.6125	1.79823	0.28569	6.29433	3.09e-10	1.28e-09
C1orf220	120.938	1.22305	0.453177	2.69884	0.00695814	0.0131013
C1orf54	10.5662	2.32564	0.644599	3.60789	0.000308696	0.000711536
C1QTNF6	271.831	1.60899	0.259532	6.19958	5.66e-10	2.3e-09
C1RL	162.491	2.79806	0.187972	14.8855	4.09e-50	1.21e-48
C20orf194	362.173	1.78117	0.201287	8.84889	8.84e-19	6.53e-18
C20orf195	35.7776	1.39892	0.376548	3.71511	0.000203117	0.00047874
C20orf202	33.8886	2.5733	0.418483	6.14912	7.79e-10	3.13e-09
C21orf15	75.4382	1.91395	0.311004	6.1541	7.55e-10	3.04e-09
C21orf2	431.817	1.02769	0.129474	7.93741	2.06e-15	1.23e-14
C21orf49	50.8775	2.54688	0.32988	7.72062	1.16e-14	6.58e-14
C21orf7	69.2917	1.08476	0.23402	4.63531	3.56e-06	1.03e-05
C22orf23	158.094	1.31384	0.189924	6.91774	4.59e-12	2.19e-11
C3orf52	583.17	1.00199	0.13888	7.21477	5.4e-13	2.77e-12
C5orf4	305.304	2.48908	0.190093	13.094	3.56e-39	7.2e-38
C5orf56	16.8224	1.39469	0.487255	2.86234	0.00420522	0.00821679
C6	54.8068	2.34749	0.344002	6.82406	8.85e-12	4.15e-11
C6orf222	1175.23	3.71341	0.119393	31.1023	2.24e-212	9.37e-209
C6orf226	162.917	1.16436	0.16222	7.17765	7.09e-13	3.6e-12
C6orf48	1786.08	1.06144	0.130406	8.13951	3.97e-16	2.47e-15
C7orf31	344.394	1.9966	0.141639	14.0964	4e-45	9.75e-44
C8G	138.101	1.17617	0.213692	5.50406	3.71e-08	1.3e-07
C8orf31	183.592	1.79384	0.195484	9.17642	4.46e-20	3.52e-19
C8orf44	129.357	1.09309	0.248196	4.40414	1.06e-05	2.92e-05
CA1	38.4347	1.5115	0.516819	2.92463	0.00344866	0.00683356
CA3	348.403	1.64492	0.194368	8.46293	2.61e-17	1.76e-16
CABLES1	3264.45	1.39944	0.122801	11.396	4.38e-30	6.07e-29
CACFD1	1267.72	1.50338	0.108298	13.8818	8.16e-44	1.91e-42
CACNA1D	329.043	1.91938	0.167526	11.4572	2.16e-30	3.03e-29
CACNA1S	170.102	2.98833	0.240042	12.4492	1.41e-35	2.44e-34
CACNA2D4	123.372	1.47027	0.198729	7.39837	1.38e-13	7.31e-13
CACNG4	545.185	1.48398	0.146483	10.1307	4.04e-24	4.03e-23
CALCOCO1	1271.7	2.38251	0.12436	19.1582	8.27e-82	6.78e-80
CALHM2	87.3145	1.36756	0.240218	5.69301	1.25e-08	4.55e-08
CALML6	23.0912	1.51479	0.483852	3.13068	0.00174402	0.00362058
CAMK2N1	5595.05	1.73228	0.104646	16.5537	1.51e-61	6.58e-60
CAPN3	49.3077	4.17406	0.474269	8.80103	1.36e-18	9.91e-18
CAPN5	8327.76	1.30543	0.108291	12.0548	1.83e-33	2.88e-32
CAPN9	521.149	2.92151	0.141655	20.6242	1.66e-94	2.19e-92
CAPS	1241.25	2.32422	0.102709	22.6291	2.24e-113	5.5e-111
CASP5	76.374	1.06688	0.306229	3.48392	0.000494136	0.00111049
CAT	5576.49	1.69271	0.135882	12.4572	1.28e-35	2.21e-34
CATSPERG	113.518	2.1342	0.255272	8.36049	6.25e-17	4.11e-16
CAV2	659.89	1.59061	0.193437	8.22291	1.99e-16	1.26e-15
CBLB	1450.74	2.61753	0.141725	18.4691	3.66e-76	2.5e-74
CBLN3	73.2021	2.60377	0.293807	8.86217	7.85e-19	5.81e-18
CBR3-AS1	227.207	1.28094	0.204882	6.25205	4.05e-10	1.67e-09
CCDC122	74.9987	1.49251	0.217831	6.85169	7.3e-12	3.44e-11
CCDC141	219.299	1.86885	0.206971	9.02955	1.72e-19	1.32e-18
CCDC146	123.992	2.00316	0.26977	7.42545	1.12e-13	6e-13
CCDC159	170.042	2.2933	0.211655	10.8351	2.35e-27	2.79e-26
CCDC28A	786.756	1.40951	0.106903	13.1849	1.07e-39	2.19e-38
CCDC69	67.3914	1.53976	0.257833	5.97191	2.34e-09	9.09e-09
CCNG2	1602.54	2.91723	0.128969	22.6196	2.78e-113	6.63e-111
CCRL2	233.049	1.31305	0.152981	8.58312	9.23e-18	6.39e-17
CD36	45.0972	2.09958	0.531793	3.94811	7.88e-05	0.000195889
CD40	264.347	1.80117	0.159448	11.2963	1.37e-29	1.84e-28
CD68	7634.93	2.4841	0.105019	23.6537	1.08e-123	4.1e-121
CDC14A	248.045	2.08642	0.161363	12.93	3.05e-38	5.88e-37
CDH1	14181.1	1.22897	0.109128	11.2617	2.03e-29	2.71e-28
CDHR2	87.3833	1.08907	0.245775	4.43118	9.37e-06	2.59e-05
CDHR3	248.091	1.86204	0.224023	8.31183	9.42e-17	6.13e-16
CDHR5	4529.51	2.73914	0.0874754	31.3132	3.09e-215	2.58e-211
CDK18	403.692	1.05911	0.128216	8.26029	1.45e-16	9.35e-16
CDK19	788.616	1.1478	0.159393	7.20111	5.97e-13	3.05e-12
CDKL5	84.6889	1.74274	0.244001	7.14233	9.18e-13	4.63e-12
CDKN1A	2593.91	1.65992	0.111752	14.8535	6.6e-50	1.94e-48
CDKN1C	629.763	2.72975	0.188264	14.4996	1.22e-47	3.31e-46
CDKN2B	454.097	3.9568	0.177404	22.3039	3.39e-110	7.55e-108
CDNF	84.0418	1.94824	0.226386	8.6058	7.58e-18	5.28e-17
CEACAM19	150.896	2.29349	0.288708	7.94398	1.96e-15	1.17e-14
CEACAM7	194.476	2.35363	0.263232	8.94127	3.85e-19	2.89e-18
CEBPA	5567.69	2.04901	0.126006	16.2613	1.86e-59	7.54e-58
CECR5-AS1	26.8972	2.08947	0.458788	4.55433	5.26e-06	1.49e-05
CELSR2	496.207	1.13545	0.154575	7.3456	2.05e-13	1.08e-12
CERCAM	69.1879	1.21859	0.257834	4.72626	2.29e-06	6.72e-06
CERS2	16007	1.46577	0.0882898	16.6018	6.77e-62	3e-60
CERS4	42.747	2.38618	0.343394	6.9488	3.68e-12	1.78e-11
CES1	3212.28	4.04416	0.183844	21.9978	3.02e-107	5.95e-105
CFB	66.9079	2.49238	0.276286	9.021	1.86e-19	1.43e-18
CFD	337.48	1.64258	0.175238	9.3734	7.02e-21	5.85e-20
CFLAR	2158.77	1.7066	0.166446	10.2532	1.15e-24	1.18e-23
CGN	4898.45	1.14256	0.103574	11.0314	2.7e-28	3.41e-27
CGNL1	293.777	1.41916	0.146331	9.69831	3.07e-22	2.73e-21
CHAD	110.222	2.38359	0.315768	7.54853	4.4e-14	2.41e-13
CHMP1B	4443.85	1.15999	0.0809805	14.3244	1.54e-46	4.01e-45
CHP1	5742.32	1.29903	0.109178	11.8982	1.21e-32	1.85e-31
CHRM3	385.341	1.42167	0.175252	8.11217	4.97e-16	3.07e-15
CHRNA7	216.79	1.18518	0.147926	8.01198	1.13e-15	6.83e-15
CHRNB1	114.629	1.93558	0.197789	9.78606	1.29e-22	1.17e-21
CHST13	387.778	4.7614	0.275806	17.2636	8.85e-67	4.5e-65
CHST3	126.267	3.33339	0.636217	5.23939	1.61e-07	5.35e-07
CIDEC	20.7812	1.93699	0.442621	4.37618	1.21e-05	3.3e-05
CIRBP	3297.13	1.10085	0.124724	8.82628	1.08e-18	7.95e-18
CITED2	680.849	1.15871	0.13744	8.43066	3.44e-17	2.29e-16
CITED4	41.8227	1.61647	0.319921	5.05272	4.36e-07	1.38e-06
CLCN6	417.749	1.11269	0.168454	6.6053	3.97e-11	1.77e-10
CLCN7	1233.68	1.30429	0.130636	9.98415	1.79e-23	1.72e-22
CLCNKA	174.923	4.12296	0.2909	14.1731	1.34e-45	3.33e-44
CLDN1	380.957	1.11627	0.176575	6.32182	2.58e-10	1.08e-09
CLDN23	56.8232	1.41336	0.310977	4.5449	5.5e-06	1.56e-05
CLIP1	2612.39	1.30556	0.133122	9.80728	1.05e-22	9.54e-22
CLN8	1622.54	1.08519	0.122746	8.84093	9.49e-19	6.99e-18
CLSTN3	165.738	2.01542	0.191256	10.5378	5.78e-26	6.42e-25
CLTCL1	643.743	1.86237	0.171024	10.8895	1.29e-27	1.56e-26
CMTM8	397.982	1.21222	0.136066	8.90907	5.15e-19	3.85e-18
CNGA1	121.858	2.93583	0.231968	12.6562	1.03e-36	1.87e-35
CNKSR3	552.692	1.30431	0.154157	8.46095	2.65e-17	1.79e-16
COBLL1	2851.1	1.88091	0.110261	17.0587	3.01e-65	1.46e-63
COL16A1	637.436	2.67666	0.165957	16.1286	1.61e-58	6.41e-57
COL18A1	3598.16	2.90483	0.151049	19.2311	2.03e-82	1.73e-80
COL1A1	586.07	1.14655	0.141135	8.12379	4.52e-16	2.8e-15
COL27A1	2117.73	1.35154	0.173001	7.81235	5.61e-15	3.26e-14
COL5A3	256.384	1.01609	0.173201	5.86653	4.45e-09	1.69e-08
COL6A1	741.069	1.03143	0.130049	7.93111	2.17e-15	1.29e-14
COL7A1	173.213	2.33402	0.273005	8.54937	1.24e-17	8.51e-17
COMP	32.4815	4.61589	0.51668	8.93374	4.12e-19	3.1e-18
CPEB3	118.399	1.11896	0.19573	5.71683	1.09e-08	3.98e-08
CPEB4	418.322	1.12503	0.170209	6.60967	3.85e-11	1.72e-10
CPQ	346.878	4.64963	0.222263	20.9195	3.56e-97	5e-95
CPT1B	12.9809	2.84904	0.713448	3.99335	6.51e-05	0.000163681
CREB3L2	1686.89	1.08519	0.0877362	12.3688	3.85e-35	6.52e-34
CREBL2	657.415	1.19762	0.11262	10.6342	2.07e-26	2.34e-25
CREBRF	536.724	2.3409	0.120907	19.3612	1.64e-83	1.46e-81
CREG2	706.03	1.05928	0.093812	11.2915	1.45e-29	1.95e-28
CRELD1	463.352	1.27644	0.112591	11.337	8.61e-30	1.17e-28
CRIPAK	125.273	1.08964	0.251389	4.33449	1.46e-05	3.96e-05
CRTC1	284.987	1.05623	0.16601	6.36246	1.99e-10	8.39e-10
CRYM	124.579	1.77917	0.220056	8.08504	6.21e-16	3.82e-15
CSAD	204.239	1.45652	0.378203	3.85116	0.00011756	0.000285705
CSRP2BP	1312.9	1.28951	0.101342	12.7243	4.33e-37	7.95e-36
CST1	222.67	2.21668	0.190648	11.6271	3e-31	4.35e-30
CST3	6473.02	1.09248	0.0736641	14.8306	9.29e-50	2.72e-48
CTAGE5	3490.36	1.11484	0.129932	8.58017	9.47e-18	6.55e-17
CTBS	380.725	1.17804	0.116036	10.1523	3.24e-24	3.25e-23
CTDSP2	3077.37	1.10173	0.115782	9.51559	1.81e-21	1.54e-20
CTIF	894.377	1.1846	0.107778	10.9911	4.22e-28	5.28e-27
CTSA	5811.4	1.19108	0.095427	12.4816	9.41e-36	1.64e-34
CTSF	1258	2.72661	0.0949001	28.7313	1.55e-181	3.24e-178
CTSK	151.37	1.48934	0.259854	5.73145	9.96e-09	3.66e-08
CTSL1	2819.59	1.13067	0.112496	10.0507	9.12e-24	8.93e-23
CTSL2	5037.51	1.51529	0.120399	12.5856	2.53e-36	4.54e-35
CTSO	126.894	1.92351	0.204181	9.42063	4.48e-21	3.77e-20
CUL7	3660.57	1.29101	0.0930886	13.8687	9.81e-44	2.28e-42
CXCL17	190.76	1.61997	0.168122	9.6357	5.65e-22	4.96e-21
CYFIP2	120.127	2.12182	0.244872	8.66502	4.51e-18	3.2e-17
CYP1A1	3971.93	4.36912	0.541072	8.07494	6.75e-16	4.14e-15
CYP2B6	231.187	2.7769	0.201271	13.7968	2.66e-43	6.09e-42
CYP2D7P1	43.3536	1.23707	0.362709	3.41063	0.00064813	0.00143269
CYP2W1	96.8644	1.25988	0.1992	6.32467	2.54e-10	1.06e-09
CYP3A5	2876.31	1.72432	0.309145	5.57772	2.44e-08	8.65e-08
CYP4F11	1545.84	1.00528	0.0926051	10.8555	1.88e-27	2.25e-26
CYP4F2	45.2038	2.55593	0.394768	6.47452	9.51e-11	4.12e-10
CYP4F35P	159.111	1.62267	0.232536	6.97817	2.99e-12	1.46e-11
CYP51A1	3145.98	1.58241	0.139934	11.3082	1.19e-29	1.61e-28
CYTH3	633.692	1.32125	0.134162	9.84818	6.98e-23	6.44e-22
CYTIP	121.574	2.54645	0.260839	9.76253	1.63e-22	1.47e-21
DAB2	995.727	2.99285	0.198312	15.0916	1.84e-51	5.65e-50
DAPK1	4634.19	1.46355	0.112959	12.9565	2.16e-38	4.19e-37
DAPK2	460.735	2.21043	0.181808	12.1581	5.2e-34	8.35e-33
DCN	89.8938	2.81097	0.277993	10.1117	4.9e-24	4.88e-23
DCST2	77.4798	1.79571	0.364689	4.92395	8.48e-07	2.61e-06
DDIT3	903.322	1.67369	0.160626	10.4198	2.01e-25	2.18e-24
DDIT4	3788.07	1.84152	0.195828	9.40373	5.27e-21	4.41e-20
DDX19B	383.163	1.11387	0.131325	8.48177	2.22e-17	1.5e-16
DDX58	147.727	1.18268	0.15828	7.47205	7.9e-14	4.27e-13
DDX60	171.054	1.97923	0.232502	8.51273	1.7e-17	1.16e-16
DENND3	665.308	1.67864	0.153585	10.9297	8.31e-28	1.02e-26
DENND4C	5019.95	1.46958	0.109737	13.3919	6.74e-41	1.43e-39
DENND5B	268.724	1.13514	0.151225	7.50625	6.08e-14	3.31e-13
DGAT2	3116.42	1.1965	0.105534	11.3376	8.54e-30	1.17e-28
DGKA	362.702	1.03168	0.145526	7.08931	1.35e-12	6.71e-12
DHCR24	7749.8	1.67995	0.100819	16.663	2.44e-62	1.09e-60
DHCR7	4864.15	1.0497	0.156919	6.6894	2.24e-11	1.02e-10
DHRS12	467.015	1.82314	0.15536	11.735	8.43e-32	1.25e-30
DHRS3	1130.7	1.64602	0.133061	12.3704	3.78e-35	6.4e-34
DHRS7	3174.23	1.77495	0.116677	15.2126	2.92e-52	9.31e-51
DHX58	117.173	3.24606	0.263476	12.3201	7.06e-35	1.18e-33
DICER1-AS1	81.5638	1.745	0.365256	4.77746	1.78e-06	5.28e-06
DIO1	771.097	6.7564	0.262177	25.7704	1.91e-146	1.52e-143
DIRC2	636.011	1.32351	0.145959	9.0677	1.22e-19	9.37e-19
DKFZP686I15217	76.6903	1.08038	0.24146	4.47435	7.66e-06	2.14e-05
DLL1	140.87	1.96239	0.199638	9.82975	8.38e-23	7.69e-22
DLL4	122.529	3.77074	0.243906	15.4598	6.48e-54	2.22e-52
DLX6-AS1	46.9688	1.43336	0.299161	4.79126	1.66e-06	4.95e-06
DNAH1	317.007	3.09017	0.260408	11.8666	1.76e-32	2.68e-31
DNAJB2	915.135	1.71221	0.118221	14.4831	1.55e-47	4.18e-46
DNAJC28	61.9967	1.01774	0.272676	3.7324	0.000189662	0.000449628
DNAJC4	758.164	1.68539	0.11918	14.1415	2.11e-45	5.19e-44
DNASE1	4390.72	3.5764	0.148882	24.0217	1.65e-127	6.9e-125
DNHD1	329.108	1.78288	0.233688	7.6293	2.36e-14	1.32e-13
DNM1	578.657	1.75602	0.218841	8.02421	1.02e-15	6.2e-15
DNMT3A	917.085	1.02684	0.110014	9.33372	1.02e-20	8.39e-20
DOC2A	95.9961	2.33622	0.330054	7.07829	1.46e-12	7.24e-12
DOCK1	1190.91	1.13048	0.0903	12.5192	5.86e-36	1.03e-34
DOPEY2	2615.12	1.15643	0.117622	9.83174	8.22e-23	7.55e-22
DPP4	461.406	2.4025	0.157039	15.2987	7.8e-53	2.55e-51
DPYD	110.839	3.48812	0.292252	11.9353	7.75e-33	1.19e-31
DPYSL3	69.9782	1.98924	0.345964	5.74985	8.93e-09	3.3e-08
DPYSL4	68.2662	1.02087	0.225166	4.53385	5.79e-06	1.64e-05
DQX1	1010.6	1.93511	0.198387	9.75423	1.77e-22	1.59e-21
DRAM1	687.553	1.33071	0.121455	10.9564	6.19e-28	7.65e-27
DST	8293.5	1.21472	0.275268	4.41285	1.02e-05	2.81e-05
DTX2P1-UPK3BP1-PMS2P11	113.77	1.02961	0.241331	4.26639	1.99e-05	5.29e-05
DTX3L	906.732	1.26961	0.103152	12.3081	8.19e-35	1.36e-33
DTX4	4094.99	1.21261	0.101046	12.0005	3.53e-33	5.5e-32
DUSP1	188.302	1.6143	0.161708	9.98278	1.81e-23	1.74e-22
DUSP8	254.325	1.22193	0.133207	9.17316	4.59e-20	3.62e-19
DYRK1B	405.198	2.23111	0.145681	15.315	6.07e-53	2e-51
DZIP3	631.137	1.48861	0.104472	14.249	4.55e-46	1.15e-44
ECEL1P2	34.609	2.08348	0.325493	6.40099	1.54e-10	6.58e-10
ECHDC2	900.706	1.55626	0.132659	11.7313	8.81e-32	1.31e-30
ECI2	295.095	1.23924	0.148781	8.32934	8.13e-17	5.31e-16
EDC3	1405.49	1.026	0.112582	9.11337	7.99e-20	6.22e-19
EEF1A1	183172	1.41475	0.0954454	14.8226	1.05e-49	3.06e-48
EEF1G	33123.8	1.26903	0.0764774	16.5936	7.76e-62	3.43e-60
EEF2	32418.9	1.14936	0.154241	7.45172	9.21e-14	4.95e-13
EFCAB13	137.501	1.26929	0.199197	6.37202	1.87e-10	7.9e-10
EFHC1	565.566	1.30817	0.212011	6.17027	6.82e-10	2.75e-09
EFNA1	3272.48	2.18521	0.101152	21.6032	1.68e-103	2.8e-101
EHHADH	194.072	1.07383	0.233858	4.59182	4.39e-06	1.26e-05
EIF2AK3	1314.85	1.01264	0.0923122	10.9698	5.34e-28	6.64e-27
EIF3F	5731.91	1.17207	0.0793007	14.78	1.97e-49	5.7e-48
EIF3L	13661.1	1.40854	0.0929055	15.161	6.41e-52	2.01e-50
EIF4B	12283.5	1.2122	0.101257	11.9716	5.01e-33	7.75e-32
EIF4EBP3	17.4179	1.37968	0.478569	2.88293	0.00393992	0.00773729
ELF4	1505.73	1.3779	0.128888	10.6907	1.12e-26	1.29e-25
ELFN2	1871.75	2.50191	0.132061	18.9452	4.84e-80	3.63e-78
ENPP1	382.5	1.86063	0.161573	11.5157	1.1e-30	1.55e-29
ENTPD8	575.733	1.61776	0.140129	11.5448	7.84e-31	1.12e-29
EPAS1	2934.61	2.60595	0.168702	15.4471	7.89e-54	2.68e-52
EPG5	407.1	1.57168	0.134907	11.6501	2.29e-31	3.34e-30
EPHB6	110.197	1.32134	0.222553	5.9372	2.9e-09	1.12e-08
EPHX1	10079.9	1.19225	0.109405	10.8975	1.18e-27	1.43e-26
EPHX2	3821.32	2.00304	0.121977	16.4215	1.34e-60	5.6e-59
EPOR	135.882	1.28282	0.196788	6.51882	7.09e-11	3.1e-10
EPS8L2	7475.74	1.73941	0.133158	13.0627	5.38e-39	1.08e-37
ERBB2	340122	1.21519	0.0968133	12.5519	3.88e-36	6.89e-35
ERBB3	14118.5	1.79665	0.0812394	22.1155	2.24e-108	4.63e-106
ERBB4	447.273	2.49493	0.151215	16.4993	3.71e-61	1.59e-59
ERMAP	331.678	1.29367	0.1453	8.90345	5.41e-19	4.04e-18
ERN1	481.274	1.42784	0.148453	9.61815	6.7e-22	5.87e-21
ERV3-1	1089.34	1.78188	0.12717	14.0118	1.32e-44	3.17e-43
ESPN	194.418	1.36077	0.176422	7.71319	1.23e-14	6.97e-14
ESRRA	2074.88	1.06432	0.127544	8.34476	7.14e-17	4.67e-16
EVA1B	268.633	1.98112	0.258948	7.65064	2e-14	1.12e-13
EVA1C	123.908	2.39689	0.226566	10.5792	3.72e-26	4.17e-25
EXD3	275.933	1.5733	0.18968	8.29446	1.09e-16	7.08e-16
EXOC3L4	85.1308	1.42466	0.270483	5.26709	1.39e-07	4.64e-07
F10	497.003	4.08092	0.168989	24.1491	7.63e-129	3.27e-126
F5	11879.6	1.50833	0.123979	12.1661	4.71e-34	7.6e-33
F7	429.959	3.67593	0.175024	21.0024	6.24e-98	8.92e-96
FAAH2	149.623	1.42842	0.183079	7.80218	6.08e-15	3.52e-14
FADS3	212.436	1.00522	0.15726	6.39208	1.64e-10	6.96e-10
FADS6	29.6845	1.95649	0.47965	4.07899	4.52e-05	0.00011591
FAM102A	5710.22	1.81366	0.116207	15.6072	6.5e-55	2.3e-53
FAM107B	4535.9	1.76184	0.103994	16.9417	2.22e-64	1.05e-62
FAM110B	494.929	1.44994	0.139972	10.3588	3.82e-25	4.06e-24
FAM110C	356.078	1.29073	0.124463	10.3703	3.38e-25	3.62e-24
FAM115C	109.81	1.13057	0.193429	5.84488	5.07e-09	1.91e-08
FAM122C	93.0099	1.83311	0.246147	7.4472	9.53e-14	5.12e-13
FAM132A	59.4528	2.09998	0.35113	5.98065	2.22e-09	8.64e-09
FAM134A	2264.31	1.03678	0.0895611	11.5763	5.44e-31	7.81e-30
FAM134B	642.636	2.17989	0.158162	13.7826	3.24e-43	7.39e-42
FAM174B	1133.37	1.51765	0.106546	14.244	4.88e-46	1.24e-44
FAM177A1	1657.36	1.3857	0.0953693	14.5299	7.84e-48	2.14e-46
FAM189A2	194.212	1.15284	0.245498	4.69594	2.65e-06	7.75e-06
FAM20C	73.49	2.43842	0.351166	6.9438	3.82e-12	1.84e-11
FAM210B	1230.11	1.21611	0.102058	11.9159	9.78e-33	1.5e-31
FAM211B	420.381	1.05684	0.14167	7.45987	8.66e-14	4.67e-13
FAM214A	520.798	1.46528	0.124033	11.8136	3.32e-32	5e-31
FAM214B	271.289	1.2918	0.151867	8.50612	1.8e-17	1.22e-16
FAM21C	524.767	1.15396	0.111304	10.3676	3.48e-25	3.72e-24
FAM47E	241.918	1.15515	0.142836	8.08729	6.1e-16	3.75e-15
FAM53B	1248.94	1.37073	0.146686	9.34466	9.22e-21	7.6e-20
FAM63A	559.94	2.74433	0.373549	7.34665	2.03e-13	1.07e-12
FAM65A	813.471	1.10528	0.139867	7.90232	2.74e-15	1.62e-14
FAM71E1	177.974	2.21732	0.198997	11.1425	7.79e-29	1.01e-27
FAM83E	569.218	1.50943	0.130836	11.5368	8.61e-31	1.22e-29
FANK1	253.767	1.35387	0.174092	7.77675	7.44e-15	4.28e-14
FAR2	259.286	1.17835	0.165888	7.1033	1.22e-12	6.08e-12
FARP1	1833.72	1.40567	0.121804	11.5405	8.25e-31	1.17e-29
FBLN1	493.461	1.45962	0.172336	8.4696	2.46e-17	1.66e-16
FBP2	125.453	1.33199	0.237226	5.61486	1.97e-08	7.03e-08
FBXL17	373.371	1.0064	0.173022	5.81663	6e-09	2.25e-08
FBXL20	418.318	1.08165	0.147869	7.31494	2.57e-13	1.34e-12
FBXL8	123.436	1.05174	0.256611	4.09857	4.16e-05	0.000107005
FBXO2	1425.06	2.16941	0.162842	13.3222	1.72e-40	3.61e-39
FBXO27	166.975	2.39057	0.169625	14.0933	4.18e-45	1.02e-43
FBXO32	686.599	2.52696	0.153024	16.5135	2.93e-61	1.27e-59
FBXO44	999.11	1.07578	0.144824	7.42815	1.1e-13	5.88e-13
FBXW4	402.842	1.2474	0.142691	8.74195	2.29e-18	1.65e-17
FCHO2	168.186	1.12294	0.160944	6.97723	3.01e-12	1.46e-11
FCHSD1	407.294	1.19888	0.170501	7.03152	2.04e-12	1.01e-11
FDFT1	8194.48	1.1016	0.125198	8.79882	1.38e-18	1.01e-17
FGD3	360.403	1.85196	0.159096	11.6405	2.57e-31	3.73e-30
FGD4	1163.52	1.37174	0.105652	12.9836	1.52e-38	2.95e-37
FGFR2	505.496	1.1801	0.122157	9.66051	4.44e-22	3.92e-21
FGL1	78.7686	4.13399	0.465424	8.88221	6.55e-19	4.87e-18
FLCN	1504.14	1.1611	0.102968	11.2763	1.72e-29	2.3e-28
FLJ23867	2755.58	1.14155	0.11501	9.92565	3.22e-23	3.05e-22
FLJ27352	60.748	1.02954	0.256391	4.01549	5.93e-05	0.000149789
FLJ35390	32.4603	1.08506	0.352366	3.07936	0.00207449	0.00425747
FLJ37035	15.3807	1.49503	0.627574	2.38224	0.0172075	0.0301357
FLJ40852	38.2528	1.71995	0.348891	4.92976	8.23e-07	2.54e-06
FLJ43663	55.4596	1.29761	0.317274	4.08987	4.32e-05	0.000110908
FLVCR1-AS1	30.473	1.12264	0.333053	3.37076	0.0007496	0.00164287
FLVCR2	107.999	2.25678	0.259401	8.69995	3.32e-18	2.37e-17
FMO4	88.267	2.54767	0.254998	9.99094	1.67e-23	1.61e-22
FMO5	716.725	2.93397	0.132036	22.221	2.15e-109	4.55e-107
FMOD	1344.05	1.68586	0.169551	9.94309	2.7e-23	2.57e-22
FN1	174.717	1.00397	0.249452	4.02471	5.7e-05	0.000144462
FN3K	422.239	2.05929	0.124836	16.4959	3.92e-61	1.67e-59
FNBP1	360.094	1.23946	0.140622	8.81416	1.21e-18	8.85e-18
FNDC3A	2071.14	1.21763	0.11254	10.8195	2.78e-27	3.3e-26
FNIP2	1381.65	1.17499	0.110218	10.6606	1.56e-26	1.77e-25
FOLR1	79.4973	1.69886	0.248092	6.8477	7.5e-12	3.54e-11
FOSL2	3479.75	1.22609	0.13365	9.17392	4.56e-20	3.6e-19
FOXN3	2953.27	2.2166	0.139166	15.9277	4.07e-57	1.55e-55
FOXN3-AS1	37.4363	1.07098	0.307342	3.48463	0.000492809	0.00110796
FOXO1	493.274	1.0708	0.158434	6.75864	1.39e-11	6.44e-11
FOXO3	1139.67	1.49129	0.151338	9.85405	6.58e-23	6.09e-22
FOXO4	568.879	1.83229	0.140961	12.9985	1.25e-38	2.44e-37
FP588	116.191	3.31011	0.287861	11.499	1.33e-30	1.88e-29
FRAS1	473.701	1.0387	0.127182	8.16705	3.16e-16	1.98e-15
FRMD4A	204.616	1.80313	0.277275	6.50303	7.87e-11	3.44e-10
FRRS1	1369.16	1.01829	0.146981	6.92807	4.27e-12	2.05e-11
FSCN2	30.5976	1.34356	0.380002	3.53566	0.000406763	0.000924075
FUCA1	2030.79	1.12718	0.113018	9.97344	1.99e-23	1.91e-22
FUT6	54.8978	1.1442	0.268431	4.26254	2.02e-05	5.38e-05
FXYD6	45.4699	5.68356	0.766141	7.41842	1.19e-13	6.31e-13
FYCO1	1270.55	1.35897	0.114599	11.8585	1.94e-32	2.95e-31
FZD4	1615.57	1.40749	0.147672	9.53118	1.56e-21	1.33e-20
GAA	1101.97	2.09219	0.13613	15.3691	2.64e-53	8.87e-52
GAB1	565.39	1.43257	0.113747	12.5943	2.27e-36	4.07e-35
GAB2	1868.86	1.9932	0.136794	14.5708	4.31e-48	1.19e-46
GABARAPL1	417.649	4.33463	0.249472	17.3752	1.27e-67	6.68e-66
GADD45B	142.657	1.10143	0.162951	6.75927	1.39e-11	6.42e-11
GADD45G	136.705	1.95564	0.202692	9.64834	5e-22	4.4e-21
GAL3ST4	374.513	1.1591	0.140764	8.23434	1.81e-16	1.15e-15
GALM	2505.02	1.0041	0.146004	6.87723	6.1e-12	2.9e-11
GALNT6	5835.17	1.45039	0.107879	13.4446	3.31e-41	7.12e-40
GANC	129.161	1.16938	0.179365	6.51957	7.05e-11	3.09e-10
GAS5	13592.5	1.00008	0.281166	3.55689	0.000375269	0.000857655
GAS6	2968.79	1.15406	0.085626	13.4779	2.11e-41	4.56e-40
GATAD1	1283.6	1.12262	0.112577	9.97203	2.02e-23	1.94e-22
GBA3	72.4698	2.04874	0.413366	4.95625	7.19e-07	2.23e-06
GBP2	1463.77	2.82352	0.105636	26.7287	2.19e-157	2.03e-154
GBP3	1433.41	2.23676	0.109334	20.458	5.09e-93	6.36e-91
GC	297.302	4.95187	0.327716	15.1102	1.39e-51	4.28e-50
GDPD1	542.09	1.80192	0.157027	11.4752	1.76e-30	2.47e-29
GDPD2	405.557	3.86915	0.205907	18.7908	8.99e-79	6.59e-77
GDPD5	289.051	1.1463	0.149831	7.65063	2e-14	1.12e-13
GGT7	474.816	2.22861	0.145041	15.3653	2.8e-53	9.35e-52
GIPR	273.768	1.51737	0.386663	3.92426	8.7e-05	0.000215184
GJD3	79.584	1.30813	0.236744	5.52549	3.29e-08	1.15e-07
GLIS2	306.052	1.05531	0.167426	6.30314	2.92e-10	1.22e-09
GLRX	195.481	1.26338	0.177851	7.10359	1.22e-12	6.07e-12
GLTPD2	55.2385	1.18235	0.275953	4.28462	1.83e-05	4.9e-05
GLTSCR2	7643.79	2.58479	0.127051	20.3445	5.19e-92	6.2e-90
GLUD2	179.656	1.37677	0.1657	8.30882	9.67e-17	6.28e-16
GLUL	2855.86	1.59727	0.11295	14.1414	2.11e-45	5.2e-44
GNA15	52.0845	1.56955	0.276663	5.67315	1.4e-08	5.08e-08
GOLGA8A	957.153	2.74049	0.352849	7.76675	8.05e-15	4.62e-14
GOLGA8B	594.205	2.59144	0.366445	7.07183	1.53e-12	7.59e-12
GOLGB1	5196.8	1.00517	0.145892	6.88978	5.59e-12	2.66e-11
GOLT1A	250.057	1.0403	0.136863	7.60105	2.94e-14	1.63e-13
GPR1	51.7092	2.69918	0.356781	7.56536	3.87e-14	2.13e-13
GPR115	1286.07	1.80548	0.14174	12.738	3.63e-37	6.68e-36
GPR133	160.622	1.57256	0.161298	9.74944	1.85e-22	1.67e-21
GPR137B	279.034	1.59148	0.163228	9.75006	1.84e-22	1.66e-21
GPR146	88.1793	2.12038	0.252449	8.39924	4.49e-17	2.98e-16
GPR155	280.668	1.02057	0.131375	7.76834	7.95e-15	4.57e-14
GPR157	92.5953	1.03156	0.224554	4.59383	4.35e-06	1.25e-05
GPRIN2	340.852	2.30369	0.176649	13.041	7.15e-39	1.42e-37
GPT	122.215	1.66352	0.248236	6.70138	2.06e-11	9.41e-11
GRAMD1C	292.611	1.85521	0.140135	13.2388	5.24e-40	1.09e-38
GRAMD2	73.1035	1.73248	0.27149	6.38138	1.75e-10	7.45e-10
GRAMD3	383.618	1.03003	0.138821	7.41983	1.17e-13	6.25e-13
GRN	7827.4	2.06884	0.13648	15.1586	6.65e-52	2.09e-50
GSN	2147.05	2.32968	0.182231	12.7842	2.01e-37	3.74e-36
GSTA1	248.961	3.36298	0.330582	10.1729	2.62e-24	2.64e-23
GSTA2	526.718	4.27485	0.181555	23.5457	1.39e-122	5.16e-120
GSTA4	1879.52	1.49282	0.093925	15.8938	7e-57	2.65e-55
GSTK1	4593.68	1.04106	0.0894177	11.6427	2.5e-31	3.64e-30
GSTM2	153.478	2.2817	0.443949	5.13955	2.75e-07	8.91e-07
GTF2IRD2	94.616	3.03867	0.29776	10.2051	1.88e-24	1.92e-23
GTF2IRD2B	91.0454	2.79455	0.264994	10.5457	5.32e-26	5.91e-25
GUCA1B	40.1553	1.6515	0.33758	4.89218	9.97e-07	3.05e-06
GUCA2A	242.669	1.44454	0.179209	8.06065	7.59e-16	4.64e-15
GUCY1B2	103.24	1.916	0.352443	5.43634	5.44e-08	1.88e-07
GUCY2C	139.026	3.4143	0.310993	10.9787	4.84e-28	6.04e-27
GUSBP11	384.818	1.02864	0.219225	4.69216	2.7e-06	7.88e-06
GYG2	50.2186	1.47727	0.301143	4.90556	9.32e-07	2.85e-06
H6PD	2126.92	1.09181	0.107344	10.1711	2.67e-24	2.69e-23
HABP2	4924.68	2.87211	0.125516	22.8825	6.94e-116	1.97e-113
HBP1	1678.83	1.95389	0.104966	18.6146	2.45e-77	1.73e-75
HCFC2	412.758	1.04164	0.120675	8.63175	6.04e-18	4.24e-17
HDAC11	406.845	1.33736	0.146187	9.14826	5.79e-20	4.54e-19
HDAC5	961.259	2.43582	0.143822	16.9364	2.43e-64	1.15e-62
HECA	468.506	1.27862	0.145305	8.79958	1.37e-18	1e-17
HELZ2	772.98	1.54763	0.138803	11.1499	7.17e-29	9.31e-28
HERC3	909.839	1.31359	0.125146	10.4965	8.97e-26	9.82e-25
HERC6	295.486	1.13012	0.130129	8.68462	3.8e-18	2.7e-17
HERPUD1	4578.3	1.2757	0.0922001	13.8362	1.54e-43	3.55e-42
HERPUD2	679.344	1.02589	0.10433	9.83321	8.1e-23	7.45e-22
HESX1	29.2363	1.3124	0.406433	3.22908	0.00124191	0.00263849
HEXA	3783.89	1.13925	0.107738	10.5742	3.92e-26	4.38e-25
HEXIM2	261.301	1.1889	0.179826	6.6114	3.81e-11	1.7e-10
HFE	314.913	1.18798	0.135307	8.77987	1.64e-18	1.19e-17
HGD	4185.53	1.29632	0.0731108	17.7309	2.42e-70	1.39e-68
HHAT	133.93	1.9392	0.195772	9.9054	3.94e-23	3.71e-22
HHLA2	92.4604	1.9592	0.304302	6.43833	1.21e-10	5.19e-10
HIC2	1176.92	1.12723	0.128654	8.76168	1.92e-18	1.39e-17
HIPK2	1107.52	1.4597	0.167417	8.71895	2.81e-18	2.01e-17
HIST1H2AC	603.808	1.67114	0.116885	14.2974	2.27e-46	5.85e-45
HIST1H2BD	289.91	1.29464	0.171511	7.54843	4.41e-14	2.42e-13
HIST1H3E	40.5873	2.57217	0.433795	5.92945	3.04e-09	1.17e-08
HIST2H2BE	437.976	2.12539	0.141742	14.9947	7.95e-51	2.39e-49
HIVEP2	231.719	1.37181	0.166064	8.26074	1.45e-16	9.32e-16
HKDC1	2641.75	1.6046	0.197156	8.13873	3.99e-16	2.48e-15
HLA-A	7802.38	1.71457	0.132746	12.9161	3.65e-38	6.99e-37
HLA-B	1426.09	1.69097	0.13887	12.1766	4.14e-34	6.69e-33
HLA-C	8298.83	1.69669	0.116184	14.6035	2.67e-48	7.45e-47
HLA-DMA	392.248	2.63343	0.127325	20.6827	4.96e-95	6.63e-93
HLA-E	2980.26	1.71284	0.110651	15.4796	4.76e-54	1.63e-52
HLA-G	16.3057	2.11301	0.518114	4.07827	4.54e-05	0.000116248
HLA-H	193.024	1.59329	0.173593	9.17828	4.38e-20	3.46e-19
HMGCL	1580.85	1.11608	0.121088	9.21709	3.05e-20	2.43e-19
HMGCR	1678.4	1.42375	0.105062	13.5515	7.76e-42	1.7e-40
HMGCS1	3153.55	1.72771	0.119915	14.4078	4.62e-47	1.23e-45
HMGCS2	9716.08	3.40028	0.136244	24.9573	1.78e-137	9.59e-135
HMOX1	3700.81	3.24494	0.33087	9.8073	1.05e-22	9.54e-22
HNF1B	726.217	1.98291	0.136566	14.5198	9.08e-48	2.48e-46
HNF4A	3401.72	1.15707	0.102946	11.2396	2.61e-29	3.46e-28
HNRNPA1P33	56.1876	3.43637	0.372266	9.23094	2.68e-20	2.15e-19
HOXB4	150.053	1.02457	0.215174	4.76159	1.92e-06	5.69e-06
HPN	20.8701	1.95136	0.571928	3.4119	0.000645113	0.00142621
HPS1	1494.18	1.03843	0.101563	10.2245	1.54e-24	1.58e-23
HPX	81.6782	1.59213	0.34862	4.56695	4.95e-06	1.41e-05
HRASLS2	257.561	1.74431	0.163868	10.6446	1.85e-26	2.1e-25
HS1BP3	1021.38	1.0832	0.13672	7.92276	2.32e-15	1.38e-14
HS6ST3	185.376	3.47886	0.210142	16.5548	1.48e-61	6.48e-60
HSD11B2	5788.66	2.72622	0.0905389	30.111	3.48e-199	1.16e-195
HSD17B1	280.776	1.01144	0.139195	7.26633	3.69e-13	1.91e-12
HSD17B14	649.663	3.42747	0.161377	21.239	4.17e-100	6.17e-98
HSD17B2	1354.19	1.62352	0.11458	14.1694	1.42e-45	3.51e-44
HSD17B3	61.7022	4.42708	0.503237	8.7972	1.4e-18	1.02e-17
HSD17B7P2	82.6996	1.66563	0.296102	5.62518	1.85e-08	6.63e-08
HSF4	396.448	1.03136	0.244703	4.21472	2.5e-05	6.59e-05
HSPB1	2560.55	1.26862	0.109701	11.5643	6.25e-31	8.94e-30
HSPB7	99.3265	4.61525	0.407595	11.3231	1.01e-29	1.37e-28
HTR1D	1847.67	1.96632	0.0911321	21.5765	2.98e-103	4.89e-101
HYAL1	190.833	1.03233	0.176225	5.85801	4.68e-09	1.77e-08
ICA1	1099.73	1.12736	0.146903	7.67419	1.66e-14	9.38e-14
ICK	2903.06	1.01845	0.109856	9.27078	1.85e-20	1.49e-19
IDI2-AS1	28.0045	1.25045	0.419045	2.98405	0.00284463	0.00571716
IDNK	463.257	1.16173	0.147054	7.90008	2.79e-15	1.65e-14
IDUA	706.49	1.50986	0.130616	11.5595	6.61e-31	9.44e-30
IFI30	12091.7	1.26705	0.0891533	14.212	7.72e-46	1.93e-44
IFIH1	354.926	1.14736	0.14995	7.65164	1.98e-14	1.11e-13
IGBP1	3882.67	1.88951	0.102852	18.3712	2.24e-75	1.48e-73
IGFBP3	162.133	1.14066	0.247065	4.61684	3.9e-06	1.12e-05
IGFBP4	2698.7	1.73937	0.113179	15.3683	2.67e-53	8.96e-52
IGSF9	2679.93	1.50563	0.144923	10.3892	2.78e-25	2.98e-24
IHH	606.841	1.15192	0.121985	9.44307	3.62e-21	3.05e-20
IL10RB	2836.79	1.49031	0.108187	13.7753	3.59e-43	8.16e-42
IL11RA	116.429	1.46882	0.283588	5.17941	2.23e-07	7.28e-07
IL15	80.5228	1.33698	0.241917	5.52658	3.27e-08	1.15e-07
IL15RA	68.7332	1.12453	0.214031	5.25406	1.49e-07	4.96e-07
IL17RC	407.406	2.13471	0.135646	15.7374	8.39e-56	3.05e-54
IL17RE	1188.85	1.77934	0.101686	17.4985	1.47e-68	8.12e-67
IL18	1024.92	1.38145	0.145389	9.50176	2.06e-21	1.76e-20
IL1B	23.0998	2.01575	0.467742	4.30952	1.64e-05	4.41e-05
IL1R1	1238.76	2.91826	0.160366	18.1975	5.4e-74	3.48e-72
IL32	35.3322	2.16954	0.395179	5.49001	4.02e-08	1.4e-07
IL6R	590.687	1.98686	0.183405	10.8332	2.4e-27	2.85e-26
IL6ST	1036.43	1.05567	0.114421	9.22622	2.8e-20	2.24e-19
ING4	761.188	1.19888	0.136438	8.78698	1.54e-18	1.12e-17
INO80B	25.9975	1.20524	0.415252	2.90244	0.00370274	0.00730153
INPP4B	1335.66	1.15544	0.124679	9.26727	1.91e-20	1.54e-19
INPP5J	428.622	2.05613	0.127953	16.0694	4.18e-58	1.64e-56
INPPL1	2011.96	1.45752	0.118311	12.3195	7.12e-35	1.19e-33
INSIG1	1642.98	1.651	0.165612	9.96909	2.08e-23	1.99e-22
INSR	804.141	1.6801	0.132658	12.665	9.25e-37	1.68e-35
IP6K2	2020.68	1.14544	0.17327	6.61075	3.82e-11	1.71e-10
IQSEC1	1201.9	1.3874	0.111939	12.3942	2.81e-35	4.79e-34
IRF1	393.627	1.15957	0.185043	6.26645	3.69e-10	1.53e-09
IRF5	190.661	1.57242	0.183884	8.55116	1.22e-17	8.39e-17
IRF6	1532.45	1.55046	0.124668	12.4367	1.65e-35	2.85e-34
IRF9	187.536	1.22253	0.185051	6.60643	3.94e-11	1.75e-10
IRS2	945.409	2.05633	0.143991	14.281	2.88e-46	7.35e-45
ITGB6	305.349	1.49951	0.162498	9.22784	2.76e-20	2.21e-19
ITLN1	74.5284	1.16891	0.229162	5.1008	3.38e-07	1.08e-06
ITLN2	20.7543	2.80091	0.445282	6.29021	3.17e-10	1.32e-09
ITM2B	9814.43	1.29375	0.104009	12.4388	1.61e-35	2.77e-34
ITPKB	120.243	1.07894	0.188092	5.73622	9.68e-09	3.57e-08
ITPKC	1571.2	1.15487	0.121082	9.53797	1.46e-21	1.25e-20
IYD	2951.2	3.3758	0.124516	27.1115	7.21e-162	7.54e-159
JAK1	4085.13	1.59117	0.137633	11.5609	6.5e-31	9.3e-30
JAK3	217.739	2.75529	0.180652	15.2519	1.6e-52	5.15e-51
JDP2	432.718	1.71384	0.174253	9.83536	7.93e-23	7.3e-22
JMJD1C	1085.12	1.57181	0.126888	12.3874	3.06e-35	5.2e-34
JUND	1227.27	1.44376	0.104128	13.8653	1.03e-43	2.39e-42
KANK1	1011.83	1.53614	0.132016	11.636	2.71e-31	3.93e-30
KANSL1-AS1	112.007	1.50183	0.22171	6.77386	1.25e-11	5.81e-11
KCNAB2	601.597	1.77888	0.113511	15.6714	2.37e-55	8.53e-54
KCP	105.637	3.48514	0.331066	10.527	6.48e-26	7.19e-25
KCTD1	1084.05	1.18832	0.0948594	12.5272	5.3e-36	9.32e-35
KCTD11	293.326	1.29796	0.129793	10.0002	1.52e-23	1.47e-22
KCTD3	5253.12	1.01929	0.0970245	10.5055	8.15e-26	8.96e-25
KCTD7	267.388	1.16877	0.235011	4.97326	6.58e-07	2.05e-06
KDM5B	1107.98	1.16797	0.128747	9.07185	1.17e-19	9.03e-19
KDM6B	796.67	1.35159	0.132302	10.216	1.68e-24	1.72e-23
KHNYN	2917.2	1.30255	0.100019	13.023	9.05e-39	1.78e-37
KIAA0195	2400.45	1.38171	0.0978657	14.1184	2.92e-45	7.18e-44
KIAA0247	1755.75	2.46679	0.121371	20.3244	7.82e-92	9.27e-90
KIAA0319	106.891	2.50643	0.286836	8.73819	2.37e-18	1.7e-17
KIAA0319L	2872.1	1.59595	0.075361	21.1774	1.54e-99	2.24e-97
KIAA0355	582.477	1.28032	0.127693	10.0265	1.17e-23	1.14e-22
KIAA0430	1183.83	1.1635	0.0948119	12.2717	1.29e-34	2.12e-33
KIAA0513	1190.62	1.2185	0.122442	9.95161	2.48e-23	2.36e-22
KIAA1107	227.549	1.59339	0.160676	9.91676	3.52e-23	3.32e-22
KIAA1147	3445.86	1.13574	0.122336	9.28379	1.64e-20	1.32e-19
KIAA1217	1367.21	1.07287	0.096283	11.1428	7.76e-29	1.01e-27
KIAA1984	381.476	2.37143	0.225469	10.5178	7.15e-26	7.92e-25
KIAA1984-AS1	192.372	1.6149	0.277192	5.82594	5.68e-09	2.13e-08
KIF12	3401.03	1.79914	0.146568	12.2752	1.23e-34	2.03e-33
KIF13A	580.842	1.62741	0.143002	11.3803	5.24e-30	7.23e-29
KIF13B	1772.5	1.16269	0.171917	6.76312	1.35e-11	6.25e-11
KLC4	4092.68	2.55573	0.0851456	30.016	6.06e-198	1.69e-194
KLF7	196.97	1.31053	0.21856	5.99623	2.02e-09	7.87e-09
KLHDC2	1560.08	1.60956	0.110477	14.5691	4.41e-48	1.21e-46
KLHDC7A	233.432	2.61759	0.189584	13.807	2.31e-43	5.3e-42
KLHDC8B	117.223	1.55407	0.187433	8.29132	1.12e-16	7.26e-16
KLHL24	2351.22	3.38559	0.148707	22.767	9.75e-115	2.51e-112
KLHL35	240.602	1.43403	0.161414	8.88415	6.44e-19	4.79e-18
KRBA2	49.136	2.25918	0.348313	6.48608	8.81e-11	3.83e-10
KRT17	682.929	1.51707	0.1979	7.66585	1.78e-14	1e-13
KRT20	218.099	2.4278	0.517098	4.69504	2.67e-06	7.78e-06
KRT4	341.291	4.26209	0.243376	17.5124	1.15e-68	6.38e-67
KRT42P	179.092	1.09573	0.255232	4.29307	1.76e-05	4.72e-05
KRT80	1693.84	1.70584	0.189097	9.02097	1.86e-19	1.43e-18
KRTAP5-1	38.8899	2.22573	0.400569	5.55641	2.75e-08	9.72e-08
KRTAP5-5	23.4506	5.04993	1.233	4.09565	4.21e-05	0.00010831
LACC1	239.905	1.44636	0.16787	8.61594	6.94e-18	4.84e-17
LAMA3	3675.23	1.0467	0.163702	6.39391	1.62e-10	6.88e-10
LAMB2	1766.33	1.40703	0.128585	10.9424	7.22e-28	8.9e-27
LAMB3	7583.1	1.56807	0.140253	11.1803	5.09e-29	6.67e-28
LAMP2	6974.7	1.20546	0.101846	11.8361	2.54e-32	3.84e-31
LATS2	491.301	1.59589	0.167773	9.51221	1.87e-21	1.59e-20
LBH	58.0115	2.39445	0.331023	7.2335	4.71e-13	2.42e-12
LBX2-AS1	182.852	1.10953	0.173086	6.4103	1.45e-10	6.21e-10
LCN12	42.158	1.94611	0.364655	5.33687	9.46e-08	3.2e-07
LDHD	191.561	1.90975	0.171076	11.1632	6.18e-29	8.04e-28
LDLRAD1	74.8887	3.84316	0.33981	11.3097	1.17e-29	1.59e-28
LEAP2	127.194	2.58372	0.300835	8.58851	8.81e-18	6.11e-17
LFNG	2136.43	1.17804	0.0775949	15.182	4.65e-52	1.47e-50
LGALSL	538.225	1.29932	0.113307	11.4672	1.93e-30	2.71e-29
LHB	8.92636	3.09505	0.831579	3.7219	0.00019773	0.000467097
LHFPL2	826.617	1.10255	0.1112	9.91506	3.58e-23	3.38e-22
LHFPL4	130.602	1.46779	0.215202	6.82051	9.07e-12	4.25e-11
LINC00035	134.311	2.96146	0.243363	12.1689	4.55e-34	7.35e-33
LINC00086	71.7433	2.365	0.258558	9.1469	5.86e-20	4.6e-19
LINC00087	36.242	1.50809	0.330212	4.56703	4.95e-06	1.41e-05
LINC00113	362.493	4.50657	0.269492	16.7225	8.99e-63	4.09e-61
LINC00319	51.0271	1.68252	0.313657	5.36421	8.13e-08	2.76e-07
LINC00482	213.246	2.11749	0.261488	8.09783	5.59e-16	3.45e-15
LINC00568	34.0282	1.75872	0.464212	3.7886	0.000151496	0.000363268
LINC00663	65.7201	2.16355	0.270807	7.98926	1.36e-15	8.16e-15
LINC00667	460.412	1.12539	0.190219	5.91626	3.29e-09	1.26e-08
LINC00672	73.8106	1.51564	0.367155	4.12805	3.66e-05	9.48e-05
LINC00674	411.273	2.06838	0.168567	12.2704	1.31e-34	2.15e-33
LINC00842	137.962	3.64398	0.279753	13.0257	8.74e-39	1.73e-37
LINC00847	45.7677	1.50614	0.296584	5.07827	3.81e-07	1.21e-06
LINC00853	19.1808	2.04366	0.510059	4.00671	6.16e-05	0.000155041
LLGL2	9041.59	1.12502	0.0925098	12.1611	5.01e-34	8.06e-33
LMCD1	157.984	1.29894	0.197707	6.57	5.03e-11	2.22e-10
LNX1-AS2	38.7883	2.74639	0.390798	7.02765	2.1e-12	1.03e-11
LOC100129034	3149.22	1.04663	0.10939	9.56786	1.09e-21	9.45e-21
LOC100129480	60.1265	1.77234	0.279357	6.34435	2.23e-10	9.4e-10
LOC100129534	43.486	1.118	0.275045	4.0648	4.81e-05	0.000122854
LOC100129550	196.711	2.20442	0.193463	11.3945	4.45e-30	6.16e-29
LOC100129722	35.8098	2.00605	0.438396	4.57589	4.74e-06	1.35e-05
LOC100129726	29.7903	1.61897	0.507173	3.19214	0.00141221	0.00298098
LOC100130015	27.271	1.28518	0.353227	3.6384	0.000274339	0.000636205
LOC100130093	84.7654	1.73811	0.23491	7.39904	1.37e-13	7.28e-13
LOC100130744	89.9647	1.2213	0.243209	5.02161	5.12e-07	1.61e-06
LOC100130899	1211.58	1.34028	0.133969	10.0044	1.46e-23	1.41e-22
LOC100131067	42.4121	1.03576	0.280424	3.69355	0.000221149	0.000518391
LOC100131089	298.807	1.21415	0.175256	6.92785	4.27e-12	2.05e-11
LOC100131096	217.916	1.36908	0.196285	6.97495	3.06e-12	1.49e-11
LOC100131434	107.547	1.7115	0.498415	3.43388	0.000595004	0.0013219
LOC100131564	388.805	1.78583	0.388777	4.59346	4.36e-06	1.25e-05
LOC100132354	41.6002	1.87199	0.369455	5.0669	4.04e-07	1.28e-06
LOC100132707	59.5797	1.55331	0.245326	6.33163	2.43e-10	1.02e-09
LOC100132832	63.5299	1.11792	0.278959	4.00747	6.14e-05	0.000154638
LOC100133445	214.622	1.86149	0.218977	8.50084	1.88e-17	1.28e-16
LOC100216479	79.1235	1.3478	0.238164	5.6591	1.52e-08	5.5e-08
LOC100270804	43.709	1.84911	0.37369	4.94823	7.49e-07	2.32e-06
LOC100272217	43.2811	1.25893	0.428716	2.93651	0.00331928	0.0065983
LOC100272228	127.137	1.37942	0.314669	4.38373	1.17e-05	3.2e-05
LOC100288846	32.0624	1.37047	0.37662	3.63886	0.000273853	0.000635253
LOC100505633	3426.16	2.69163	0.195973	13.7347	6.29e-43	1.43e-41
LOC100505648	116.689	1.64358	0.298656	5.50327	3.73e-08	1.3e-07
LOC100505783	204.454	1.38563	0.169235	8.18762	2.66e-16	1.68e-15
LOC100505806	1223.25	1.99679	0.132011	15.126	1.09e-51	3.39e-50
LOC100506368	69.5128	1.63849	0.28317	5.78624	7.2e-09	2.68e-08
LOC100507032	75.0348	1.16374	0.258445	4.50286	6.7e-06	1.88e-05
LOC100507173	48.3557	1.11652	0.314252	3.55294	0.000380948	0.000869919
LOC100507463	16.3616	2.87816	0.611479	4.70688	2.52e-06	7.36e-06
LOC100507501	96.8004	1.28929	0.276	4.67133	2.99e-06	8.7e-06
LOC100507547	15.2529	1.71105	0.617321	2.77174	0.00557571	0.0106726
LOC100507564	24.7822	2.48328	0.451534	5.49965	3.81e-08	1.33e-07
LOC100507577	54.7912	2.08021	0.338681	6.14209	8.14e-10	3.27e-09
LOC100508120	119.035	1.09206	0.188784	5.7847	7.26e-09	2.7e-08
LOC100652768	156.479	1.90358	0.294009	6.47457	9.51e-11	4.12e-10
LOC115110	316.423	2.34387	0.179011	13.0935	3.59e-39	7.25e-38
LOC150381	44.1365	1.92646	0.312583	6.16305	7.14e-10	2.88e-09
LOC201651	35.2482	1.73564	0.367363	4.72459	2.31e-06	6.77e-06
LOC202181	57.6196	2.3502	0.404721	5.80695	6.36e-09	2.38e-08
LOC202781	321.142	1.05124	0.16369	6.42216	1.34e-10	5.76e-10
LOC253039	1252.93	1.54204	0.123932	12.4426	1.53e-35	2.65e-34
LOC254100	22.9139	1.59852	0.463528	3.44859	0.000563531	0.00125648
LOC254896	110.89	1.24264	0.201916	6.15424	7.54e-10	3.03e-09
LOC338799	144.389	1.10731	0.465017	2.38122	0.0172555	0.030204
LOC338817	60.3691	2.39971	0.355493	6.75038	1.47e-11	6.8e-11
LOC400927	18.266	1.03218	0.430028	2.40027	0.016383	0.0288064
LOC401320	211.406	1.08507	0.223663	4.85136	1.23e-06	3.72e-06
LOC440434	415.452	1.39503	0.239626	5.82167	5.83e-09	2.19e-08
LOC441461	50.97	1.97502	0.39762	4.9671	6.8e-07	2.11e-06
LOC550643	659.713	1.06637	0.114582	9.30666	1.32e-20	1.08e-19
LOC646471	92.4538	2.13461	0.335626	6.3601	2.02e-10	8.51e-10
LOC654433	2500.97	1.05833	0.124618	8.49262	2.02e-17	1.37e-16
LOC728431	226.112	1.16436	0.16994	6.85159	7.3e-12	3.44e-11
LOC728743	313.068	1.00668	0.162036	6.21271	5.21e-10	2.12e-09
LOC729013	162.682	1.42425	0.173399	8.21372	2.14e-16	1.36e-15
LOC93432	107.988	1.05512	0.248787	4.24108	2.22e-05	5.89e-05
LPAR5	425.342	1.08834	0.129228	8.42181	3.71e-17	2.47e-16
LPCAT2	1785.77	1.57473	0.101113	15.5739	1.1e-54	3.83e-53
LPIN1	425.627	1.05521	0.124995	8.44203	3.12e-17	2.09e-16
LPIN2	1564.86	1.61803	0.104469	15.4882	4.17e-54	1.44e-52
LPIN3	1060.31	1.41745	0.291828	4.85713	1.19e-06	3.61e-06
LPXN	84.9213	1.18253	0.223136	5.2996	1.16e-07	3.9e-07
LRRC23	233.45	1.26935	0.155828	8.14589	3.77e-16	2.34e-15
LRRC31	799.76	2.87575	0.159464	18.0338	1.06e-72	6.57e-71
LRRC66	277.808	1.27668	0.142874	8.93572	4.05e-19	3.04e-18
LSS	721.531	1.22835	0.153736	7.98998	1.35e-15	8.12e-15
LUM	34.883	3.44108	0.5588	6.15798	7.37e-10	2.97e-09
LUST	143.239	1.3877	0.290039	4.78454	1.71e-06	5.11e-06
LXN	376.001	1.72159	0.165591	10.3967	2.57e-25	2.76e-24
LYPD2	13.1428	2.62035	0.597451	4.38589	1.16e-05	3.16e-05
LYRM9	408.22	1.47532	0.151688	9.72604	2.34e-22	2.09e-21
MAF	161.291	8.87513	1.06443	8.33792	7.56e-17	4.95e-16
MAGED2	2016.07	1.04305	0.131733	7.91789	2.42e-15	1.43e-14
MAGI1	1733.84	1.09893	0.127844	8.59587	8.26e-18	5.74e-17
MAGI2	126.734	1.50845	0.26718	5.64583	1.64e-08	5.91e-08
MALAT1	9785.94	1.84952	0.39366	4.69827	2.62e-06	7.66e-06
MAML2	377.353	1.21222	0.131518	9.2171	3.05e-20	2.43e-19
MAN1A1	1867.22	1.2096	0.144886	8.34864	6.91e-17	4.52e-16
MAN2B1	1670.72	1.43006	0.100603	14.2148	7.41e-46	1.86e-44
MANBA	1942.69	1.64842	0.112033	14.7137	5.27e-49	1.5e-47
MAP1LC3A	191.813	2.63203	0.169891	15.4925	3.9e-54	1.35e-52
MAP2	90.7052	1.29939	0.235511	5.51731	3.44e-08	1.21e-07
MAP2K5	321.033	1.13099	0.144009	7.85361	4.04e-15	2.36e-14
MAP3K14-AS1	193.869	1.10013	0.184604	5.95941	2.53e-09	9.79e-09
MAP3K2	1765.85	1.00962	0.120108	8.40597	4.24e-17	2.82e-16
MARC2	169.736	1.99663	0.186008	10.7341	7.04e-27	8.18e-26
MARK1	723.513	2.52881	0.111825	22.6141	3.15e-113	7.42e-111
MARK4	779.358	1.00923	0.125857	8.01886	1.07e-15	6.48e-15
MAST4	169.63	1.68915	0.248132	6.80746	9.93e-12	4.64e-11
MATN2	198.444	3.1106	0.252672	12.3108	7.92e-35	1.32e-33
MB	13.8716	2.3243	0.636546	3.65142	0.000260794	0.000606814
MB21D2	1091.71	1.52696	0.163032	9.36599	7.53e-21	6.25e-20
MBNL2	603.096	2.83759	0.181767	15.6112	6.11e-55	2.16e-53
MBOAT1	728.81	1.6712	0.170276	9.81462	9.74e-23	8.9e-22
MC1R	134.684	1.29976	0.213605	6.08489	1.17e-09	4.63e-09
MED13L	1235.76	1.12665	0.141316	7.97261	1.55e-15	9.32e-15
MEF2D	1099.2	1.33965	0.122694	10.9186	9.39e-28	1.15e-26
MEIS1	99.9912	1.12351	0.191166	5.87713	4.17e-09	1.58e-08
MEP1A	187.857	3.02095	0.536926	5.62637	1.84e-08	6.59e-08
MERTK	215.653	2.90862	0.176292	16.4988	3.74e-61	1.6e-59
METTL21B	249.173	1.3217	0.139206	9.49457	2.21e-21	1.88e-20
MFGE8	300.145	1.41744	0.140039	10.1218	4.42e-24	4.4e-23
MGAT3	3001.85	1.25309	0.125392	9.99339	1.63e-23	1.57e-22
MGAT4B	10082.8	1.08406	0.0981054	11.0499	2.19e-28	2.78e-27
MGC16275	105.254	1.46436	0.208771	7.01421	2.31e-12	1.13e-11
MGEA5	2100.55	1.12257	0.100123	11.2119	3.56e-29	4.71e-28
MGLL	2161.24	1.88252	0.142954	13.1688	1.33e-39	2.71e-38
MIA2	422.301	4.68266	0.253739	18.4546	4.79e-76	3.25e-74
MIR210HG	100.523	1.23287	0.225826	5.45939	4.78e-08	1.66e-07
MIR22HG	272.628	1.22607	0.34916	3.51148	0.000445613	0.00100754
MIR635	10.2974	1.85262	0.581447	3.18622	0.00144143	0.00303653
MKNK2	2013.51	1.22227	0.11792	10.3652	3.57e-25	3.8e-24
MKRN1	2343.25	1.08809	0.124636	8.73011	2.54e-18	1.82e-17
MLLT4-AS1	196.796	1.84487	0.257064	7.17668	7.14e-13	3.62e-12
MLPH	8796.25	2.38002	0.166425	14.3009	2.16e-46	5.57e-45
MMAA	403.264	1.26801	0.12783	9.91949	3.42e-23	3.24e-22
MMP14	1052.96	1.70453	0.116485	14.6329	1.73e-48	4.85e-47
MMP24	213.08	1.00723	0.153626	6.55639	5.51e-11	2.43e-10
MOAP1	476.515	1.03755	0.118019	8.79137	1.48e-18	1.08e-17
MOGAT3	85.8897	1.50687	0.262856	5.73269	9.88e-09	3.64e-08
MORF4L2-AS1	62.2968	1.01479	0.317626	3.19493	0.00139863	0.00295417
MOV10	919.994	1.42886	0.110026	12.9866	1.46e-38	2.85e-37
MPP1	189.217	1.33876	0.169889	7.88023	3.27e-15	1.93e-14
MPP7	1439.9	1.02771	0.117574	8.74091	2.31e-18	1.66e-17
MPPE1	1896.95	1.0593	0.0975513	10.8589	1.81e-27	2.17e-26
MR1	139.81	3.53999	0.262363	13.4928	1.73e-41	3.75e-40
MROH7	8.44073	2.91064	0.849795	3.42511	0.000614561	0.00136227
MS4A8B	200.641	1.04243	0.194852	5.34984	8.8e-08	2.99e-07
MSLN	3158.4	1.75688	0.135151	12.9993	1.23e-38	2.42e-37
MSMB	53.5564	6.57021	0.705487	9.31302	1.24e-20	1.02e-19
MSMO1	2842.49	1.57732	0.142349	11.0806	1.56e-28	1.99e-27
MST1	137.219	1.50003	0.248305	6.04108	1.53e-09	6.02e-09
MST1P2	68.431	1.94047	0.318198	6.0983	1.07e-09	4.27e-09
MTHFR	986.698	1.47338	0.132361	11.1315	8.81e-29	1.14e-27
MTMR11	2690.15	1.03811	0.141929	7.31429	2.59e-13	1.35e-12
MTMR3	1596.74	1.07782	0.112951	9.54233	1.4e-21	1.2e-20
MTMR8	96.3153	1.15986	0.197366	5.87671	4.18e-09	1.59e-08
MUC13	27073.2	1.93049	0.0979522	19.7084	1.82e-86	1.77e-84
MUC20	2905.44	1.64858	0.0913495	18.0469	8.34e-73	5.22e-71
MVD	663.515	1.14218	0.168061	6.79618	1.07e-11	5.01e-11
MVP	3630.26	1.5238	0.15756	9.67119	4e-22	3.54e-21
MX2	312.511	1.45764	0.146639	9.94029	2.78e-23	2.64e-22
MXD4	955.854	1.78996	0.114574	15.6228	5.09e-55	1.81e-53
MYCN	67.1403	2.24857	0.276237	8.14002	3.95e-16	2.46e-15
MYL5	205.068	1.65645	0.162035	10.2228	1.57e-24	1.61e-23
MYO10	5209.5	1.11574	0.130048	8.57941	9.54e-18	6.59e-17
MYO15B	1562.68	1.13315	0.179184	6.32395	2.55e-10	1.07e-09
MYO7B	472.565	2.25129	0.189613	11.8731	1.63e-32	2.49e-31
MYOM3	267.602	1.40165	0.140044	10.0086	1.4e-23	1.36e-22
MYZAP	412.123	1.00966	0.126504	7.98122	1.45e-15	8.7e-15
NAALADL2	516.722	2.26209	0.142417	15.8836	8.23e-57	3.11e-55
NABP1	786.547	1.01849	0.217475	4.68327	2.82e-06	8.22e-06
NAPSA	36.6838	2.2573	0.440798	5.12094	3.04e-07	9.78e-07
NAT2	25.7587	1.83384	0.443897	4.13122	3.61e-05	9.36e-05
NBEA	527.879	1.53495	0.134899	11.3786	5.35e-30	7.37e-29
NBPF1	292.505	1.18882	0.127449	9.3278	1.08e-20	8.87e-20
NBR1	3561	1.17478	0.116209	10.1093	5.03e-24	4.99e-23
NBR2	188.481	2.12498	0.23933	8.87886	6.75e-19	5.01e-18
NCK2	1616.4	1.79984	0.129826	13.8635	1.05e-43	2.45e-42
NCMAP	170.736	2.19965	0.195775	11.2356	2.73e-29	3.62e-28
NCOA2	1664.37	1.12049	0.118535	9.45289	3.3e-21	2.78e-20
NCOA3	2128.43	1.03222	0.11601	8.89769	5.7e-19	4.25e-18
NCOA4	7723.06	1.25576	0.108451	11.579	5.26e-31	7.57e-30
NDNF	629.04	1.51685	0.151306	10.0251	1.18e-23	1.15e-22
NDRG1	6838.92	2.51743	0.123872	20.3229	8.07e-92	9.5e-90
NEAT1	18043.6	1.303	0.41531	3.13741	0.00170445	0.00354505
NEB	664.664	1.68499	0.123148	13.6827	1.29e-42	2.91e-41
NEBL	1554.24	1.30991	0.145429	9.0072	2.11e-19	1.62e-18
NEBL-AS1	10.9791	2.7621	0.671797	4.11151	3.93e-05	0.000101461
NECAB3	634.099	1.01121	0.119727	8.44603	3.01e-17	2.02e-16
NEDD9	1938.85	1.38087	0.159257	8.67075	4.29e-18	3.04e-17
NEK11	95.1636	1.56614	0.225887	6.93329	4.11e-12	1.97e-11
NEK8	285.166	1.46531	0.198845	7.36909	1.72e-13	9.07e-13
NEU1	3497.06	2.04215	0.118357	17.2542	1.04e-66	5.28e-65
NEURL2	36.6148	1.4475	0.381126	3.79795	0.000145898	0.000350649
NEURL3	151.35	3.51402	0.308491	11.391	4.64e-30	6.41e-29
NFASC	127.528	4.50844	0.284358	15.8548	1.3e-56	4.85e-55
NFATC2	553.838	1.35128	0.154945	8.721	2.76e-18	1.98e-17
NFATC4	221.724	1.9081	0.226704	8.41673	3.87e-17	2.58e-16
NFIL3	1234.47	1.05574	0.127139	8.30377	1.01e-16	6.55e-16
NHLRC3	1046.17	1.15454	0.113521	10.1703	2.69e-24	2.71e-23
NICN1	415.348	1.74212	0.195312	8.91969	4.68e-19	3.5e-18
NIPAL3	1453.91	1.22141	0.0971221	12.576	2.86e-36	5.11e-35
NKAPP1	48.4773	1.21047	0.291623	4.15082	3.31e-05	8.63e-05
NMRK1	1401.25	1.14305	0.141181	8.09633	5.66e-16	3.49e-15
NOS2	70.6617	1.60422	0.425663	3.76875	0.000164068	0.000391898
NPAS2	1111.73	1.2563	0.0939633	13.3702	9.03e-41	1.91e-39
NPC2	5038.42	1.07066	0.105888	10.1113	4.92e-24	4.89e-23
NPHS1	117.607	2.74293	0.271897	10.0881	6.24e-24	6.16e-23
NR1H3	1730.23	2.80395	0.097848	28.6562	1.34e-180	2.49e-177
NR1I2	89.7837	3.04019	0.301398	10.087	6.31e-24	6.23e-23
NR2F2	2583.81	1.19853	0.100483	11.9277	8.48e-33	1.3e-31
NR3C1	990.564	1.82761	0.134702	13.5678	6.22e-42	1.37e-40
NR3C2	264.279	3.13404	0.229267	13.6698	1.54e-42	3.46e-41
NT5C3B	6235.2	1.73363	0.36306	4.77504	1.8e-06	5.34e-06
NTF4	24.1428	2.69104	0.527758	5.099	3.41e-07	1.09e-06
NTN4	139.877	1.00879	0.188948	5.33896	9.35e-08	3.16e-07
NUDT16	2518.73	1.04263	0.0964092	10.8146	2.94e-27	3.48e-26
NUDT16P1	315.446	1.04304	0.121326	8.59701	8.18e-18	5.69e-17
NUDT17	87.9665	1.45675	0.216949	6.71469	1.88e-11	8.62e-11
NUPR1	16.1811	2.26073	0.787222	2.87178	0.00408166	0.00798749
NYNRIN	287.139	1.73606	0.133183	13.0351	7.72e-39	1.53e-37
OAF	938.396	1.20066	0.113244	10.6024	2.9e-26	3.26e-25
OASL	128.075	1.22048	0.199909	6.10519	1.03e-09	4.1e-09
OAT	4463.95	1.36439	0.126654	10.7726	4.64e-27	5.44e-26
OBSL1	217.292	2.14908	0.234675	9.15768	5.3e-20	4.17e-19
OCEL1	250.885	1.82761	0.143467	12.7388	3.6e-37	6.63e-36
ODAM	712.136	1.09386	0.206896	5.28697	1.24e-07	4.17e-07
ODF3B	80.5085	2.13462	0.271934	7.84978	4.17e-15	2.44e-14
OGDH	4784.82	1.19804	0.143045	8.37529	5.51e-17	3.64e-16
OLFM2	211.033	1.33167	0.186569	7.13766	9.49e-13	4.78e-12
OMP	18.9902	1.56515	0.563241	2.77882	0.00545561	0.0104631
ONECUT2	665.794	1.40119	0.21189	6.61282	3.77e-11	1.69e-10
OPHN1	577.98	1.01273	0.0991246	10.2167	1.67e-24	1.71e-23
OPTN	1927.47	2.30418	0.120671	19.0947	2.79e-81	2.21e-79
OR2A7	29.8011	1.85874	0.364721	5.09632	3.46e-07	1.11e-06
ORAI3	250.561	1.75259	0.154926	11.3124	1.14e-29	1.54e-28
OSBPL7	3043.72	1.24277	0.187372	6.63262	3.3e-11	1.48e-10
OTUD1	164.381	1.55203	0.169072	9.17967	4.32e-20	3.42e-19
OVGP1	874.466	2.56292	0.123426	20.7648	9.01e-96	1.21e-93
OXR1	3403.52	1.24207	0.102675	12.097	1.1e-33	1.74e-32
P2RX4	1185.02	1.71618	0.106512	16.1127	2.08e-58	8.22e-57
PACS1	911.547	1.3574	0.123853	10.9598	5.97e-28	7.38e-27
PALM	540.432	3.2683	0.185589	17.6104	2.05e-69	1.15e-67
PALM3	328.983	3.27121	0.202107	16.1855	6.38e-59	2.56e-57
PAQR6	172.491	1.64197	0.256049	6.41271	1.43e-10	6.12e-10
PARD3B	323.401	2.10147	0.191789	10.9572	6.14e-28	7.59e-27
PARP10	72.8905	2.618	0.29501	8.87429	7.04e-19	5.22e-18
PARP12	316.29	1.40408	0.182458	7.69537	1.41e-14	7.99e-14
PARP14	803.909	2.22172	0.153042	14.517	9.45e-48	2.57e-46
PARP3	188.465	1.24393	0.155362	8.00665	1.18e-15	7.12e-15
PARP9	366.522	1.18119	0.129494	9.12164	7.4e-20	5.77e-19
PAX8	289.161	1.43659	0.151074	9.50912	1.92e-21	1.64e-20
PBLD	173.165	1.57659	0.173414	9.0915	9.77e-20	7.58e-19
PBX1	598.596	1.78202	0.124215	14.3463	1.12e-46	2.93e-45
PBXIP1	2739.54	3.42228	0.134108	25.5189	1.22e-143	7.83e-141
PCBP1-AS1	125.535	1.0692	0.266776	4.00786	6.13e-05	0.000154407
PCDH7	3582.84	1.48773	0.122022	12.1923	3.42e-34	5.55e-33
PCDHA11	58.2936	1.53043	0.291437	5.25133	1.51e-07	5.03e-07
PCDHA12	87.7181	1.73611	0.242625	7.15554	8.33e-13	4.21e-12
PCDHGB2	79.412	2.85755	0.276898	10.3199	5.73e-25	6e-24
PCED1B	249.768	2.01158	0.152891	13.157	1.55e-39	3.16e-38
PCK1	29.9109	3.19425	0.700976	4.55687	5.19e-06	1.47e-05
PCK2	3284.65	1.5286	0.147596	10.3567	3.9e-25	4.14e-24
PCLO	351.399	1.39946	0.169604	8.25132	1.57e-16	1.01e-15
PCMTD1	1054.9	1.30987	0.101688	12.8813	5.74e-38	1.09e-36
PCMTD2	2035.93	1.0171	0.128917	7.88955	3.03e-15	1.79e-14
PCP2	29.976	2.36228	0.423926	5.5724	2.51e-08	8.9e-08
PCSK4	67.4404	1.21226	0.292238	4.14819	3.35e-05	8.73e-05
PCSK5	1111.66	1.78287	0.155077	11.4967	1.37e-30	1.93e-29
PDCD4	1036.16	2.13179	0.145542	14.6472	1.4e-48	3.96e-47
PDCL3P4	28.5279	1.73333	0.419131	4.13552	3.54e-05	9.19e-05
PDE4A	364.975	1.00255	0.131043	7.65049	2e-14	1.12e-13
PDGFA	497.57	1.62585	0.147556	11.0185	3.11e-28	3.92e-27
PDGFB	333.935	1.21377	0.137221	8.84536	9.12e-19	6.73e-18
PDK2	2345.36	1.42173	0.0987182	14.4019	5.04e-47	1.34e-45
PDLIM1	3285.6	1.05654	0.110425	9.56789	1.09e-21	9.45e-21
PDLIM2	1050.5	1.38855	0.109912	12.6333	1.38e-36	2.49e-35
PDXDC2P	618.733	1.11549	0.307593	3.62652	0.000287262	0.000664976
PDXK	5088.81	1.11305	0.11605	9.59115	8.71e-22	7.58e-21
PDZD3	422.171	2.45418	0.219027	11.2049	3.86e-29	5.09e-28
PDZD7	93.3902	1.19915	0.245378	4.88694	1.02e-06	3.13e-06
PDZD8	1367.21	1.08211	0.110127	9.82604	8.7e-23	7.97e-22
PDZK1	1105.33	6.64064	0.239135	27.7694	1.02e-169	1.31e-166
PDZK1IP1	24.2328	1.78723	0.460605	3.88018	0.000104378	0.000255864
PEG10	3251.96	1.67141	0.185269	9.02152	1.85e-19	1.42e-18
PEPD	4174.74	1.55354	0.122823	12.6486	1.14e-36	2.06e-35
PEX11A	919.592	1.16059	0.0901161	12.8788	5.92e-38	1.12e-36
PEX5	2678.81	1.26937	0.104136	12.1895	3.54e-34	5.73e-33
PGAM2	193.292	2.46877	0.235898	10.4654	1.25e-25	1.35e-24
PGAP3	68893.1	1.29349	0.0701064	18.4504	5.17e-76	3.5e-74
PGC	1125.39	2.01242	0.166703	12.0719	1.49e-33	2.35e-32
PGM1	284.396	1.04326	0.194327	5.36862	7.93e-08	2.7e-07
PGM2L1	613.604	2.12386	0.144031	14.7458	3.27e-49	9.39e-48
PGPEP1	1036.94	1.34309	0.144472	9.29655	1.45e-20	1.18e-19
PHLDB1	206.703	1.74108	0.194329	8.95944	3.26e-19	2.47e-18
PHLDB2	75.9795	1.60758	0.229342	7.00953	2.39e-12	1.17e-11
PHYH	1541.55	1.2888	0.125746	10.2492	1.19e-24	1.23e-23
PI4KAP1	1847.09	1.91402	0.315436	6.06787	1.3e-09	5.12e-09
PI4KAP2	651.155	1.68578	0.216835	7.77451	7.57e-15	4.35e-14
PID1	406.529	1.99236	0.147464	13.5108	1.35e-41	2.95e-40
PIEZO2	2752.29	2.7741	0.28789	9.63598	5.63e-22	4.95e-21
PIK3C3	210.122	1.10426	0.176089	6.271	3.59e-10	1.48e-09
PIK3IP1	500.602	3.96315	0.184549	21.4747	2.68e-102	4.23e-100
PINK1	1206.42	2.13629	0.120542	17.7224	2.82e-70	1.62e-68
PIP5K1B	6386.53	1.66889	0.10561	15.8024	2.99e-56	1.1e-54
PIPOX	867.36	2.26579	0.158327	14.3108	1.87e-46	4.85e-45
PIWIL2	140.986	3.31697	0.283375	11.7052	1.2e-31	1.76e-30
PJA2	1198.54	1.13708	0.133145	8.54013	1.34e-17	9.2e-17
PKDCC	4708.54	2.67513	0.138153	19.3635	1.57e-83	1.4e-81
PKIB	2027.81	1.4275	0.110262	12.9465	2.46e-38	4.76e-37
PLA2G10	144.414	2.07694	0.222443	9.33695	9.92e-21	8.15e-20
PLA2G4B	31.2903	1.13263	0.400139	2.8306	0.00464613	0.00902136
PLA2G4C	165.258	4.50576	0.272942	16.5081	3.21e-61	1.38e-59
PLA2R1	98.9784	2.32787	0.296349	7.85516	3.99e-15	2.34e-14
PLAGL2	2224.65	1.41932	0.146458	9.69102	3.29e-22	2.93e-21
PLCD1	379.661	1.42625	0.128283	11.118	1.03e-28	1.32e-27
PLCD3	12006.4	1.26591	0.108064	11.7144	1.08e-31	1.59e-30
PLCH2	88.4668	3.47614	0.327606	10.6107	2.66e-26	2.99e-25
PLD2	665.394	1.08625	0.120939	8.98174	2.67e-19	2.02e-18
PLEKHG1	606.164	1.25881	0.152384	8.26074	1.45e-16	9.32e-16
PLEKHG6	2671.54	1.18787	0.109386	10.8595	1.8e-27	2.16e-26
PLEKHH2	752.083	2.6996	0.390289	6.91692	4.62e-12	2.21e-11
PLEKHM1	2751.68	1.19885	0.117732	10.1829	2.36e-24	2.39e-23
PLEKHM3	241.374	1.2845	0.143604	8.94475	3.73e-19	2.81e-18
PLEKHS1	1867.97	1.51001	0.091937	16.4244	1.28e-60	5.34e-59
PLIN2	324.054	1.70308	0.192579	8.84352	9.27e-19	6.84e-18
PLIN5	58.6306	2.16897	0.3138	6.91196	4.78e-12	2.28e-11
PLK1S1	562.364	1.43029	0.126469	11.3094	1.18e-29	1.59e-28
PLLP	1927.46	1.13551	0.0936984	12.1188	8.4e-34	1.34e-32
PLSCR1	1942.1	1.06703	0.091114	11.7109	1.12e-31	1.65e-30
PLSCR4	316.61	2.34399	0.143627	16.3199	7.12e-60	2.91e-58
PMEPA1	483.992	2.60642	0.518224	5.02953	4.92e-07	1.55e-06
PMM1	2474.92	1.27432	0.0745554	17.0923	1.69e-65	8.35e-64
PNPLA2	3179.26	1.36131	0.0848713	16.0397	6.75e-58	2.62e-56
PNPLA3	46.9334	2.18071	0.347245	6.28003	3.38e-10	1.4e-09
PNPLA7	903.709	2.25889	0.199376	11.3298	9.34e-30	1.27e-28
PNRC1	569.8	2.50724	0.115918	21.6295	9.48e-104	1.6e-101
POFUT1	5008.2	1.1777	0.131855	8.93179	4.19e-19	3.15e-18
POLR2J4	254.816	1.13682	0.22561	5.03889	4.68e-07	1.48e-06
POLR3GL	630.206	1.27023	0.0984918	12.8968	4.69e-38	8.97e-37
PORCN	139.422	1.05753	0.167115	6.32815	2.48e-10	1.04e-09
POU2F3	59.6454	1.95779	0.357471	5.47679	4.33e-08	1.51e-07
POU5F1B	39.6474	3.38112	0.415268	8.142	3.89e-16	2.42e-15
PPAP2B	722.761	1.18289	0.152823	7.74023	9.92e-15	5.67e-14
PPAPDC1B	1527.69	1.07977	0.0995966	10.8414	2.19e-27	2.61e-26
PPAPDC2	361.517	1.30859	0.154823	8.45221	2.86e-17	1.92e-16
PPARA	1885.23	1.86239	0.102578	18.1557	1.16e-73	7.38e-72
PPARGC1A	1973.08	1.88707	0.132534	14.2383	5.3e-46	1.34e-44
PPM1L	650.718	1.05523	0.137219	7.69007	1.47e-14	8.31e-14
PPM1M	195.182	1.35958	0.165029	8.23845	1.74e-16	1.11e-15
PPP1R14D	26.76	1.46147	0.437066	3.34382	0.000826341	0.00179739
PPP1R15A	2744.89	1.13205	0.117932	9.59915	8.06e-22	7.03e-21
PPP1R3B	2422.24	2.39904	0.173968	13.7901	2.92e-43	6.66e-42
PPP1R3C	54.4682	4.43203	0.512298	8.65127	5.09e-18	3.59e-17
PPP1R3E	515.157	1.36467	0.233036	5.85606	4.74e-09	1.79e-08
PPP1R9A	1041.59	1.12504	0.150519	7.47441	7.76e-14	4.2e-13
PPYR1	79.1676	2.18308	0.302738	7.21113	5.55e-13	2.84e-12
PRAP1	545.309	1.48543	0.200255	7.41773	1.19e-13	6.34e-13
PRDM16	621.256	1.25804	0.167887	7.49339	6.71e-14	3.64e-13
PRKAB2	4017.54	1.91064	0.128196	14.904	3.1e-50	9.18e-49
PRKG2	112.901	2.93308	0.235268	12.467	1.13e-35	1.97e-34
PROC	153.641	2.72645	0.228084	11.9537	6.21e-33	9.58e-32
PROCA1	75.6819	1.24897	0.311233	4.01297	6e-05	0.000151307
PROS1	684.775	1.54951	0.116813	13.2649	3.7e-40	7.71e-39
PROSAPIP1	1468.04	1.05625	0.0856847	12.3272	6.47e-35	1.08e-33
PROSER2	372.591	1.11674	0.17275	6.46447	1.02e-10	4.4e-10
PRR15	2342.96	1.04148	0.0835851	12.4601	1.23e-35	2.14e-34
PRRG2	456.285	1.11637	0.128388	8.69528	3.46e-18	2.47e-17
PRRT2	58.7599	2.96124	0.625306	4.73566	2.18e-06	6.44e-06
PRSS22	731.637	2.27574	0.16403	13.8739	9.11e-44	2.13e-42
PRSS30P	68.6329	1.78353	0.308754	5.77653	7.63e-09	2.83e-08
PSAP	26353.3	1.9224	0.144149	13.3362	1.43e-40	3e-39
PSAPL1	1733.58	1.20132	0.132041	9.09812	9.19e-20	7.14e-19
PSCA	2877.35	5.54972	0.156088	35.5551	6.93e-277	1.16e-272
PSMB8	143.029	2.16754	0.206234	10.5101	7.76e-26	8.56e-25
PSMB9	30.4443	2.02893	0.41496	4.88947	1.01e-06	3.09e-06
PSMG3-AS1	303.431	1.13404	0.13539	8.3761	5.47e-17	3.62e-16
PSORS1C1	67.003	2.18091	0.300534	7.25677	3.96e-13	2.04e-12
PSORS1C2	24.0564	1.30396	0.437567	2.98002	0.00288228	0.00578532
PTCH1	830.573	1.29559	0.125724	10.305	6.69e-25	6.98e-24
PTGS2	211.41	1.11204	0.232137	4.79043	1.66e-06	4.97e-06
PTP4A1	6092.77	1.35435	0.0969369	13.9714	2.33e-44	5.55e-43
PTPN14	637.428	1.15645	0.184142	6.28018	3.38e-10	1.4e-09
PTPN21	717.657	2.18334	0.176116	12.3971	2.71e-35	4.62e-34
PTPN6	1111.38	1.11161	0.111858	9.93764	2.86e-23	2.71e-22
PTPRF	10281.6	1.26047	0.123155	10.2349	1.38e-24	1.42e-23
PTPRH	3067.34	1.34372	0.0857891	15.663	2.71e-55	9.71e-54
PTPRK	6903.35	2.01911	0.128692	15.6894	1.79e-55	6.45e-54
PTPRM	1847.77	1.98678	0.310657	6.3954	1.6e-10	6.82e-10
PTPRU	1384.67	1.52014	0.119022	12.7719	2.35e-37	4.38e-36
PTTG1IP	20160	1.37711	0.0963032	14.2997	2.2e-46	5.66e-45
PUS10	249.712	1.25032	0.16751	7.46415	8.38e-14	4.52e-13
PVRL3	927.623	1.29743	0.103543	12.5303	5.09e-36	8.98e-35
PXDC1	307.977	1.87447	0.215914	8.68156	3.9e-18	2.77e-17
PYROXD2	177.79	1.40294	0.221799	6.32527	2.53e-10	1.06e-09
QARS	5457.46	1.06034	0.0919396	11.533	9e-31	1.27e-29
R3HDM2	1407.95	1.40271	0.0977452	14.3507	1.05e-46	2.76e-45
RAB11FIP4	2402.26	1.1937	0.102479	11.6482	2.34e-31	3.42e-30
RAB17	1268.31	1.52167	0.101035	15.0608	2.93e-51	8.97e-50
RAB24	500.551	1.15699	0.150941	7.66517	1.79e-14	1.01e-13
RAB26	557.604	1.39177	0.169247	8.22335	1.98e-16	1.26e-15
RAB27B	920.761	1.02194	0.124099	8.23493	1.8e-16	1.15e-15
RAB30	190.795	1.35069	0.194295	6.95173	3.61e-12	1.74e-11
RAB37	610.705	1.96227	0.121207	16.1894	5.99e-59	2.41e-57
RAB3IL1	270.71	1.75619	0.188699	9.30684	1.32e-20	1.07e-19
RAB5B	3009.19	1.27937	0.084567	15.1284	1.05e-51	3.27e-50
RAD21-AS1	34.562	1.92716	0.372591	5.17233	2.31e-07	7.55e-07
RAET1G	18.2707	1.2959	0.426855	3.03593	0.00239792	0.00487278
RALGDS	2840.36	1.06665	0.090508	11.7851	4.66e-32	6.97e-31
RAP1A	1075.74	1.04487	0.108227	9.65437	4.71e-22	4.16e-21
RAPGEFL1	1766.83	1.47405	0.097177	15.1687	5.7e-52	1.79e-50
RARRES3	99.2354	1.92567	0.213924	9.0017	2.22e-19	1.7e-18
RASA4CP	73.7935	1.81692	0.266336	6.82191	8.98e-12	4.21e-11
RASEF	6735.21	1.58462	0.0792244	20.0017	5.32e-89	5.71e-87
RASGEF1B	354.41	1.2806	0.164377	7.79059	6.67e-15	3.85e-14
RASSF6	1388.91	2.20528	0.136844	16.1153	1.99e-58	7.91e-57
RBPMS	695.928	1.17304	0.115796	10.1302	4.06e-24	4.04e-23
RDH16	87.6505	4.35434	0.362968	11.9965	3.71e-33	5.77e-32
REEP1	212.577	2.05095	0.234552	8.74412	2.25e-18	1.62e-17
RENBP	74.9567	3.3552	0.331468	10.1222	4.4e-24	4.38e-23
RERE	1759.58	1.22926	0.125336	9.80777	1.04e-22	9.51e-22
RETNLB	201.742	1.42716	0.19276	7.40383	1.32e-13	7.02e-13
RGCC	192.866	2.29506	0.22284	10.2991	7.11e-25	7.41e-24
RGL1	836.171	4.55134	0.224614	20.263	2.73e-91	3.13e-89
RGL3	188.224	1.86329	0.229564	8.11665	4.79e-16	2.96e-15
RGL4	153.584	1.16323	0.28855	4.03128	5.55e-05	0.000140688
RHBDL1	241.552	1.02721	0.146713	7.00151	2.53e-12	1.24e-11
RHOU	4297.33	2.40209	0.123067	19.5185	7.64e-85	7.06e-83
RIC8B	500.385	1.14631	0.11004	10.4172	2.07e-25	2.24e-24
RILP	389.528	1.87917	0.145998	12.8712	6.53e-38	1.24e-36
RIN2	1269.19	1.36067	0.109447	12.4322	1.75e-35	3e-34
RIOK3	4042.24	1.3205	0.107162	12.3224	6.86e-35	1.15e-33
RIPK3	684.538	1.52907	0.153837	9.93958	2.8e-23	2.66e-22
RIPK4	784.021	1.02087	0.125014	8.16604	3.19e-16	1.99e-15
RIT1	1327.07	1.07655	0.0943806	11.4064	3.88e-30	5.41e-29
RNASE1	180.504	1.13139	0.156496	7.22946	4.85e-13	2.49e-12
RNASEL	1031.04	2.29472	0.110977	20.6774	5.53e-95	7.34e-93
RND1	489.183	2.91109	0.133864	21.7466	7.44e-105	1.32e-102
RNF103	1997.47	1.55831	0.0924609	16.8537	9.85e-64	4.58e-62
RNF122	188.382	1.53063	0.181894	8.41493	3.93e-17	2.62e-16
RNF128	3629.87	1.2495	0.117148	10.666	1.47e-26	1.68e-25
RNF152	45.2121	2.80473	0.387926	7.23007	4.83e-13	2.48e-12
RNF185	1990.32	1.13563	0.09813	11.5728	5.66e-31	8.13e-30
RNF186	22.4926	2.62366	0.521453	5.03145	4.87e-07	1.53e-06
RNF207	284.37	1.11923	0.377115	2.96787	0.00299869	0.00600384
RNF213	2791.6	1.24469	0.158596	7.84817	4.22e-15	2.47e-14
RNF223	91.1882	1.29592	0.203399	6.37133	1.87e-10	7.93e-10
RNF224	95.2243	2.03651	0.279166	7.29496	2.99e-13	1.55e-12
RNPC3	484.637	1.2445	0.322445	3.85958	0.000113581	0.00027676
RORA	227.747	1.70786	0.223564	7.63926	2.18e-14	1.22e-13
RORC	60.0167	2.82516	0.344708	8.19581	2.49e-16	1.57e-15
ROS1	270.598	3.15548	0.212845	14.8252	1.01e-49	2.95e-48
RPL10	44899	1.12791	0.0795363	14.181	1.2e-45	2.98e-44
RPL13	29629	1.04931	0.082161	12.7714	2.37e-37	4.4e-36
RPL13A	5293.57	1.13896	0.0741638	15.3573	3.16e-53	1.05e-51
RPS27	54043.4	1.29976	0.15844	8.20348	2.34e-16	1.48e-15
RPS6KA2	500.217	1.08522	0.149378	7.26493	3.73e-13	1.93e-12
RRAGD	88.7203	2.66778	0.32601	8.18312	2.77e-16	1.74e-15
RSPH3	141.77	1.20945	0.189754	6.37379	1.84e-10	7.81e-10
RTN2	530.9	1.20983	0.127595	9.48174	2.5e-21	2.12e-20
RWDD2A	131.171	1.00946	0.216002	4.6734	2.96e-06	8.62e-06
RXRA	6485.13	1.14413	0.125586	9.11033	8.21e-20	6.39e-19
S100A5	273.421	1.32263	0.184074	7.18533	6.7e-13	3.41e-12
S1PR3	151.703	1.31023	0.188057	6.96718	3.23e-12	1.57e-11
S1PR4	51.4825	1.40277	0.311269	4.50663	6.59e-06	1.85e-05
SARM1	100.713	1.8172	0.235167	7.72726	1.1e-14	6.26e-14
SAT2	935.197	1.79255	0.14815	12.0996	1.06e-33	1.69e-32
SBF2	2039.97	1.20034	0.117705	10.1979	2.03e-24	2.06e-23
SCARF1	76.8978	4.2624	0.430861	9.89274	4.48e-23	4.19e-22
SCEL	2715.61	1.28521	0.106005	12.124	7.88e-34	1.26e-32
SCGB2A1	28.7409	2.85592	0.46685	6.11744	9.51e-10	3.8e-09
SCIN	1289.92	2.17854	0.139757	15.5881	8.77e-55	3.08e-53
SCNN1A	5015.95	1.48118	0.0920719	16.0872	3.14e-58	1.23e-56
SCNN1D	81.0766	1.08421	0.238253	4.55068	5.35e-06	1.52e-05
SDC4	6108.49	1.51961	0.0944261	16.0931	2.85e-58	1.12e-56
SDCBP2	62.5568	2.87837	0.327606	8.78605	1.55e-18	1.13e-17
SDHAP3	64.2512	1.04295	0.348517	2.99253	0.00276673	0.00557347
SEC16B	320.003	1.54955	0.153353	10.1045	5.28e-24	5.23e-23
SEC31B	195.307	1.11292	0.276327	4.02756	5.64e-05	0.000142826
SECISBP2L	972.199	2.01117	0.133788	15.0325	4.49e-51	1.36e-49
SECTM1	679.057	1.64638	0.131241	12.5447	4.25e-36	7.54e-35
SELENBP1	1552.58	1.24986	0.108284	11.5425	8.06e-31	1.15e-29
SEMA3C	1123.21	1.34158	0.143634	9.34032	9.6e-21	7.9e-20
SEMA3E	314.292	1.32591	0.154257	8.59548	8.29e-18	5.76e-17
SEMA4A	353.019	1.08415	0.118975	9.11242	8.06e-20	6.27e-19
SEMA5A	4750.07	2.38267	0.16093	14.8057	1.35e-49	3.91e-48
SENP7	394.461	1.17499	0.150658	7.79907	6.24e-15	3.61e-14
SEPHS2	2222.09	1.44517	0.105636	13.6807	1.32e-42	2.98e-41
SEPP1	1305.59	2.66201	0.149641	17.7894	8.55e-71	5e-69
SEPT1	10.5279	1.42994	0.561741	2.54555	0.0109104	0.0198601
SERPINA3	28.4182	1.74276	0.397833	4.38063	1.18e-05	3.24e-05
SERPINA4	32.1829	1.40414	0.334615	4.19629	2.71e-05	7.13e-05
SERPINF2	28.7945	2.11665	0.531371	3.98338	6.79e-05	0.000170321
SESN1	795.089	2.43478	0.168763	14.4272	3.49e-47	9.33e-46
SESTD1	1367.49	1.33207	0.12419	10.7261	7.68e-27	8.91e-26
SEZ6L2	1205.27	1.65031	0.147529	11.1863	4.76e-29	6.25e-28
SFT2D3	634.963	1.42257	0.10049	14.1562	1.71e-45	4.23e-44
SFXN3	975.939	1.02459	0.164697	6.22104	4.94e-10	2.02e-09
SFXN5	811.393	1.21676	0.108751	11.1885	4.64e-29	6.11e-28
SGCE	455.117	1.67067	0.159152	10.4974	8.88e-26	9.74e-25
SGK2	1953.99	1.33911	0.152429	8.78514	1.56e-18	1.13e-17
SGSM1	330.299	1.26387	0.132628	9.52941	1.58e-21	1.36e-20
SGSM2	1632.44	1.55771	0.144467	10.7825	4.17e-27	4.89e-26
SH3BGRL	108.549	1.51259	0.230765	6.55468	5.58e-11	2.46e-10
SH3BP5	49.5	1.80486	0.366878	4.9195	8.68e-07	2.67e-06
SH3BP5-AS1	55.1766	1.65235	0.384828	4.29374	1.76e-05	4.71e-05
SH3D21	1152.88	2.46003	0.325299	7.56237	3.96e-14	2.18e-13
SH3GLB2	4475.84	1.02413	0.109612	9.34322	9.34e-21	7.7e-20
SH3TC1	649.787	1.86983	0.137912	13.5582	7.09e-42	1.56e-40
SH3YL1	5453.73	1.05463	0.0836214	12.612	1.81e-36	3.26e-35
SHANK2	1304.93	1.29441	0.124543	10.3933	2.66e-25	2.86e-24
SHC2	68.739	3.65014	0.357519	10.2096	1.8e-24	1.83e-23
SHISA4	55.5463	2.4792	0.314623	7.8799	3.28e-15	1.93e-14
SHROOM1	418.581	1.24307	0.159244	7.80609	5.9e-15	3.42e-14
SIDT2	2629.52	1.18785	0.0898125	13.2259	6.22e-40	1.29e-38
SIK1	1187.13	1.78485	0.17535	10.1788	2.47e-24	2.49e-23
SIMC1	174.892	1.35887	0.185334	7.33201	2.27e-13	1.19e-12
SIPA1L3	3213.57	1.17488	0.125867	9.3343	1.02e-20	8.35e-20
SIRPA	218.532	3.37834	0.279545	12.0851	1.27e-33	2.01e-32
SKAP2	2071.33	1.11536	0.129019	8.64491	5.38e-18	3.79e-17
SLC12A6	703.135	1.61401	0.113814	14.1812	1.2e-45	2.98e-44
SLC12A7	4267.46	1.04027	0.110778	9.39058	5.97e-21	4.98e-20
SLC16A7	455.053	2.34247	0.239428	9.78358	1.32e-22	1.2e-21
SLC22A15	455.227	2.12075	0.154869	13.6938	1.11e-42	2.51e-41
SLC22A23	2048.53	1.11537	0.0890463	12.5258	5.4e-36	9.49e-35
SLC23A1	115.77	3.12873	0.242202	12.9179	3.57e-38	6.84e-37
SLC25A20	1038.28	1.48817	0.149088	9.98184	1.83e-23	1.76e-22
SLC25A29	355.499	1.10546	0.203842	5.4231	5.86e-08	2.01e-07
SLC25A42	207.419	1.52547	0.159903	9.53998	1.43e-21	1.23e-20
SLC26A11	269.89	1.67691	0.156533	10.7128	8.86e-27	1.03e-25
SLC29A3	1008.01	2.07451	0.136689	15.1769	5.03e-52	1.59e-50
SLC30A2	34.8366	1.62959	0.408495	3.98926	6.63e-05	0.000166402
SLC34A3	109.16	1.97163	0.29704	6.63761	3.19e-11	1.43e-10
SLC35D1	2701.58	1.26883	0.0845487	15.0071	6.6e-51	1.99e-49
SLC35E2	403.485	1.18865	0.195033	6.09461	1.1e-09	4.37e-09
SLC35E2B	722.917	1.07143	0.101265	10.5805	3.67e-26	4.11e-25
SLC37A2	53.978	2.42294	0.287906	8.41574	3.9e-17	2.6e-16
SLC38A11	63.2193	1.95708	0.317674	6.16064	7.25e-10	2.92e-09
SLC39A14	10172	1.30585	0.100088	13.047	6.61e-39	1.32e-37
SLC39A5	412.418	3.18806	0.164016	19.4375	3.72e-84	3.4e-82
SLC3A1	192.829	3.23283	0.203791	15.8635	1.13e-56	4.24e-55
SLC40A1	20242.7	1.57442	0.123752	12.7224	4.44e-37	8.14e-36
SLC44A3	1090.88	1.96639	0.150247	13.0877	3.87e-39	7.8e-38
SLC44A4	4483.93	2.08529	0.113906	18.3071	7.27e-75	4.8e-73
SLC46A1	236.309	1.29552	0.203853	6.35517	2.08e-10	8.78e-10
SLC46A3	1172.3	1.22384	0.100486	12.1793	4.01e-34	6.49e-33
SLC4A8	639.3	2.20795	0.223761	9.86748	5.76e-23	5.35e-22
SLC51B	24.0553	1.74653	0.649484	2.6891	0.00716449	0.013458
SLC5A5	52.0942	1.56624	0.273778	5.72083	1.06e-08	3.88e-08
SLC7A2	1945.61	1.55202	0.123728	12.5439	4.3e-36	7.61e-35
SLC7A7	6569.74	1.66282	0.130539	12.7381	3.63e-37	6.68e-36
SLC8A2	91.3967	2.11042	0.234638	8.99435	2.38e-19	1.81e-18
SLC9A1	2584	1.12949	0.11143	10.1363	3.81e-24	3.81e-23
SLCO2B1	7158.56	1.37915	0.0765672	18.0123	1.56e-72	9.62e-71
SLPI	9000.59	1.22425	0.115286	10.6193	2.42e-26	2.73e-25
SMAD3	1722.89	1.3284	0.132537	10.0228	1.21e-23	1.18e-22
SMARCA2	1507.66	1.10584	0.121641	9.09099	9.81e-20	7.61e-19
SMARCD3	184.597	1.62534	0.195802	8.30091	1.03e-16	6.71e-16
SMIM1	84.3002	1.61836	0.235026	6.88586	5.74e-12	2.73e-11
SMIM5	211.013	1.46704	0.255785	5.73542	9.73e-09	3.58e-08
SMPD1	1243.23	1.59699	0.138493	11.5312	9.19e-31	1.3e-29
SMPD3	1016.05	1.85618	0.116254	15.9666	2.18e-57	8.35e-56
SMTNL2	185.664	1.70731	0.203992	8.3695	5.79e-17	3.82e-16
SNAI3-AS1	45.9746	1.12788	0.277329	4.06692	4.76e-05	0.000121778
SNAP25	111.129	2.42637	0.214774	11.2973	1.35e-29	1.82e-28
SNTA1	206.655	1.61404	0.19874	8.12136	4.61e-16	2.85e-15
SNTB1	6412.8	1.18021	0.141327	8.35096	6.77e-17	4.44e-16
SNX16	587.892	2.03799	0.146752	13.8873	7.57e-44	1.77e-42
SNX21	220.223	1.1612	0.146109	7.94747	1.9e-15	1.14e-14
SNX24	256.788	1.21775	0.146146	8.33246	7.92e-17	5.18e-16
SNX25	58.9576	1.10518	0.24531	4.50524	6.63e-06	1.86e-05
SNX27	2117.68	1.66127	0.139033	11.9487	6.59e-33	1.02e-31
SNX33	758.827	1.74945	0.114037	15.3411	4.06e-53	1.35e-51
SOCS2	341.471	2.63987	0.171794	15.3664	2.75e-53	9.21e-52
SOCS2-AS1	31.7585	2.86595	0.418534	6.84759	7.51e-12	3.54e-11
SORBS1	650.697	1.91441	0.164801	11.6165	3.4e-31	4.92e-30
SORL1	15906	1.50827	0.17316	8.71029	3.03e-18	2.17e-17
SORT1	3492.69	1.47183	0.113779	12.9359	2.82e-38	5.45e-37
SOS2	832.698	1.72205	0.112864	15.2578	1.46e-52	4.73e-51
SOX4	1472.18	2.67321	0.332149	8.04823	8.4e-16	5.12e-15
SP100	1189.77	1.56974	0.112932	13.8999	6.34e-44	1.49e-42
SP110	206.457	2.40307	0.180873	13.286	2.79e-40	5.84e-39
SP140L	395.154	1.06667	0.133261	8.00437	1.2e-15	7.25e-15
SPACA4	42.3701	1.01634	0.34946	2.9083	0.00363394	0.00717687
SPATA12	47.316	1.88382	0.343876	5.47822	4.3e-08	1.5e-07
SPATA20	2674.63	1.24992	0.116311	10.7463	6.17e-27	7.19e-26
SPATA25	24.6464	1.4263	0.403587	3.53405	0.000409246	0.000929336
SPG11	3009.65	1.09235	0.116352	9.38838	6.09e-21	5.08e-20
SPINK1	2204.09	2.14515	0.184671	11.6161	3.41e-31	4.94e-30
SPINK5	148.725	1.56383	0.231577	6.75295	1.45e-11	6.69e-11
SPINT1	8688.85	1.51936	0.096803	15.6953	1.63e-55	5.89e-54
SPIRE1	779.532	1.747	0.177196	9.85912	6.26e-23	5.81e-22
SPNS2	2899.58	1.00304	0.138121	7.26203	3.81e-13	1.97e-12
SPON2	1517.64	3.49704	0.120519	29.0165	4.08e-185	9.74e-182
SPTBN4	124.667	1.64634	0.211049	7.80072	6.16e-15	3.56e-14
SQLE	3298.85	1.06672	0.143989	7.40834	1.28e-13	6.79e-13
SREBF2	10030.8	1.17456	0.0949889	12.3652	4.03e-35	6.81e-34
SRGAP1	426.787	1.27239	0.155121	8.20254	2.35e-16	1.49e-15
SRGAP3	814.68	3.23134	0.169747	19.0362	8.55e-81	6.68e-79
SRI	5050.7	1.33772	0.102337	13.0716	4.78e-39	9.59e-38
SRPX	424.511	3.08155	0.207923	14.8207	1.08e-49	3.14e-48
SSUH2	77.3317	2.85378	0.336615	8.47788	2.29e-17	1.55e-16
ST5	2141.87	1.87486	0.0932716	20.1011	7.22e-90	7.99e-88
ST6GAL1	1054.79	2.80505	0.12875	21.7868	3.1e-105	5.63e-103
STARD4	84.5786	1.74467	0.31989	5.45397	4.93e-08	1.71e-07
STAT2	1002.59	1.23156	0.147493	8.34994	6.83e-17	4.47e-16
STAT3	3675.41	1.16178	0.140452	8.27174	1.32e-16	8.53e-16
STAT5A	279.174	2.32234	0.155478	14.9367	1.9e-50	5.68e-49
STATH	19.4654	4.32139	0.68196	6.33672	2.35e-10	9.86e-10
STBD1	118.335	1.30917	0.18533	7.06399	1.62e-12	8.01e-12
STX16-NPEPL1	5.03748	2.31193	1.03269	2.23874	0.0251729	0.042462
STX3	4768.79	1.37911	0.0884093	15.5992	7.38e-55	2.6e-53
STYK1	478.033	1.36774	0.1157	11.8215	3.02e-32	4.56e-31
SULT1B1	1407.14	2.40281	0.117982	20.3659	3.36e-92	4.07e-90
SULT1C2	73.568	1.55412	0.41203	3.77185	0.000162043	0.000387447
SULT1E1	340.918	1.07604	0.204316	5.26655	1.39e-07	4.65e-07
SULT2A1	392.165	4.82564	0.317173	15.2145	2.83e-52	9.06e-51
SUSD2	246.826	1.34997	0.208518	6.47411	9.54e-11	4.13e-10
SWT1	321.109	1.21597	0.13194	9.21609	3.08e-20	2.45e-19
SYF2	1670.96	1.13649	0.10671	10.6503	1.74e-26	1.98e-25
SYNE2	3018.09	1.02812	0.156697	6.56122	5.34e-11	2.35e-10
SYNGR1	570.483	1.10563	0.104598	10.5703	4.09e-26	4.57e-25
SYNJ2	5270.31	1.11703	0.139032	8.03439	9.4e-16	5.72e-15
SYNPO	396.744	1.25986	0.139745	9.01547	1.96e-19	1.5e-18
SYT17	183.739	1.00035	0.154647	6.46861	9.89e-11	4.28e-10
SYTL3	82.6244	1.06891	0.265615	4.02427	5.72e-05	0.000144681
SYTL5	797.397	2.3271	0.116227	20.0221	3.54e-89	3.84e-87
TAC3	55.6265	1.26515	0.380699	3.32322	0.000889846	0.00192675
TAOK3	809.703	1.12938	0.139998	8.0671	7.2e-16	4.41e-15
TAP1	296.508	1.43174	0.142219	10.0672	7.72e-24	7.57e-23
TAPBPL	83.6143	2.62569	0.256346	10.2428	1.28e-24	1.31e-23
TAPT1-AS1	73.8764	2.03387	0.319764	6.36053	2.01e-10	8.49e-10
TBC1D17	725.146	1.28125	0.113204	11.318	1.07e-29	1.45e-28
TBC1D2	772.097	1.98543	0.120155	16.5239	2.47e-61	1.07e-59
TBC1D4	6000.83	1.27511	0.102893	12.3926	2.87e-35	4.88e-34
TBC1D8B	860.613	1.06906	0.10675	10.0146	1.31e-23	1.28e-22
TBC1D9	773.947	2.26149	0.160525	14.0881	4.5e-45	1.09e-43
TCEA2	558.096	1.29728	0.11835	10.9614	5.86e-28	7.26e-27
TCN2	912.119	1.58679	0.14186	11.1856	4.8e-29	6.3e-28
TCP11L2	356.739	2.1854	0.19844	11.0129	3.31e-28	4.17e-27
TDRD7	1482.44	1.17344	0.0998154	11.7561	6.57e-32	9.8e-31
TESK2	153.392	1.2959	0.196536	6.59372	4.29e-11	1.9e-10
TFAP2C	345.114	1.48084	0.117946	12.5553	3.72e-36	6.63e-35
TFCP2L1	1254.43	1.1362	0.136198	8.34227	7.29e-17	4.77e-16
TFEC	112.853	4.82676	0.527926	9.14287	6.08e-20	4.77e-19
TGFA	2046.75	1.14075	0.0848505	13.4443	3.33e-41	7.14e-40
TGM2	250.559	1.27376	0.204374	6.23251	4.59e-10	1.88e-09
THBS3	661.283	1.6112	0.216805	7.43156	1.07e-13	5.73e-13
THNSL2	560.46	1.9023	0.109062	17.4423	3.94e-68	2.13e-66
THRB	135.8	2.68651	0.255625	10.5096	7.8e-26	8.6e-25
TIMP2	4457.14	2.44946	0.179662	13.6337	2.52e-42	5.63e-41
TINCR	224.726	3.56042	0.204284	17.4288	4.99e-68	2.65e-66
TLCD2	580.7	1.66764	0.122525	13.6106	3.46e-42	7.7e-41
TLE1	1425.55	1.03129	0.127181	8.10882	5.11e-16	3.15e-15
TM4SF20	37.3318	5.46307	1.22047	4.47622	7.6e-06	2.12e-05
TM6SF2	38.8884	1.64914	0.39583	4.16629	3.1e-05	8.09e-05
TMC4	3748.81	2.23759	0.0910938	24.5636	3.1e-133	1.48e-130
TMEM105	114.856	1.19055	0.214289	5.55582	2.76e-08	9.75e-08
TMEM135	1948.45	1.20971	0.100689	12.0143	2.99e-33	4.67e-32
TMEM136	516.4	3.64712	0.230466	15.825	2.09e-56	7.72e-55
TMEM144	1308.18	1.04996	0.117711	8.91985	4.67e-19	3.5e-18
TMEM150A	344.443	1.10509	0.125901	8.77749	1.67e-18	1.21e-17
TMEM150B	125.214	1.27216	0.204051	6.2345	4.53e-10	1.86e-09
TMEM178A	25.8045	2.75001	0.525523	5.2329	1.67e-07	5.53e-07
TMEM198B	485.251	1.73959	0.226222	7.68974	1.47e-14	8.33e-14
TMEM2	21610.6	1.09375	0.105873	10.3308	5.11e-25	5.39e-24
TMEM229B	365.243	1.5264	0.142972	10.6762	1.32e-26	1.51e-25
TMEM242	209.613	1.15571	0.164148	7.04066	1.91e-12	9.43e-12
TMEM37	159.739	3.24935	0.277149	11.7242	9.58e-32	1.42e-30
TMEM59	11362.4	1.00335	0.113392	8.84851	8.87e-19	6.55e-18
TMEM65	348.961	1.25011	0.153194	8.16033	3.34e-16	2.09e-15
TMEM74B	465.792	1.42533	0.232963	6.11828	9.46e-10	3.78e-09
TMEM8B	388.025	1.38163	0.124781	11.0724	1.71e-28	2.18e-27
TMEM91	22.4811	1.67434	0.411224	4.07161	4.67e-05	0.000119444
TMEM9B-AS1	83.3235	2.20583	0.259071	8.51437	1.67e-17	1.14e-16
TMLHE	770.93	1.17783	0.0998246	11.799	3.95e-32	5.92e-31
TMPRSS2	3308.49	1.76828	0.114102	15.4974	3.61e-54	1.25e-52
TMPRSS3	263.191	1.80804	0.153168	11.8043	3.71e-32	5.56e-31
TMPRSS5	106.01	1.16229	0.270928	4.29002	1.79e-05	4.79e-05
TNFAIP3	317.943	1.15128	0.18085	6.36597	1.94e-10	8.21e-10
TNFRSF14	1512.13	1.83049	0.142648	12.8322	1.08e-37	2.03e-36
TNFRSF25	355.315	1.00636	0.373924	2.69134	0.00711658	0.0133755
TNFSF10	28.0653	2.05405	0.514891	3.98929	6.63e-05	0.000166402
TNFSF12	14.072	1.79163	0.602	2.97612	0.00291919	0.0058538
TNKS1BP1	5187.94	1.05043	0.12069	8.70352	3.22e-18	2.3e-17
TNNC1	146.665	1.15512	0.186556	6.19182	5.95e-10	2.41e-09
TNNT2	60.4908	2.18805	0.366491	5.97027	2.37e-09	9.18e-09
TNS3	4087.04	1.53762	0.149861	10.2603	1.06e-24	1.1e-23
TOM1	1094.64	1.5969	0.132562	12.0465	2.02e-33	3.18e-32
TP53I3	540.776	1.31632	0.107006	12.3014	8.9e-35	1.48e-33
TP53INP1	105.154	3.24533	0.350224	9.26643	1.92e-20	1.55e-19
TP53INP2	646.836	4.46941	0.328437	13.6081	3.58e-42	7.95e-41
TPBG	416.176	1.00342	0.141886	7.07206	1.53e-12	7.58e-12
TPP1	2519.15	1.54687	0.108484	14.2589	3.94e-46	1.01e-44
TPPP	580.413	1.08652	0.109752	9.89972	4.17e-23	3.92e-22
TPPP3	3672.2	1.53781	0.116348	13.2173	6.97e-40	1.44e-38
TPT1	158027	1.07502	0.138051	7.78718	6.85e-15	3.96e-14
TPT1-AS1	176.58	1.34727	0.176389	7.63802	2.21e-14	1.24e-13
TRAF1	202.292	1.24349	0.28047	4.43361	9.27e-06	2.56e-05
TRAF3IP2	916.9	1.08407	0.104858	10.3384	4.72e-25	4.99e-24
TRAK1	6786.86	1.52395	0.0840054	18.1411	1.51e-73	9.57e-72
TRIM3	840.365	1.02511	0.139403	7.35357	1.93e-13	1.02e-12
TRIM56	599.539	1.10887	0.158248	7.00715	2.43e-12	1.19e-11
TRIM6	41.3507	1.07554	0.292665	3.675	0.000237853	0.000555909
TRIM66	741.75	1.0947	0.19417	5.63787	1.72e-08	6.18e-08
TSC22D3	465.631	1.43229	0.200724	7.13559	9.64e-13	4.85e-12
TSKU	10681.9	1.15891	0.106602	10.8714	1.58e-27	1.9e-26
TSNARE1	330.196	1.49564	0.145459	10.2822	8.48e-25	8.8e-24
TSPAN1	5703.66	1.71959	0.108608	15.833	1.84e-56	6.82e-55
TSPAN12	507.77	1.39837	0.130605	10.7068	9.45e-27	1.09e-25
TSPAN31	905.347	1.29214	0.135236	9.55477	1.24e-21	1.07e-20
TSPAN7	32.1546	1.20337	0.348158	3.45639	0.00054746	0.00122244
TSSK6	68.9481	1.58042	0.241406	6.54675	5.88e-11	2.59e-10
TTBK1	179.519	1.92325	0.172086	11.1761	5.34e-29	6.99e-28
TTC22	588.339	1.72744	0.121405	14.2288	6.07e-46	1.53e-44
TTC39A	1086.18	1.02071	0.103165	9.89395	4.42e-23	4.15e-22
TTLL1	154.835	1.58999	0.183549	8.6625	4.62e-18	3.26e-17
TTLL3	74.0555	2.22808	0.353607	6.301	2.96e-10	1.23e-09
TTR	1399.06	5.35085	0.217368	24.6165	8.41e-134	4.26e-131
TUBAL3	24.7205	3.46776	0.516339	6.71605	1.87e-11	8.55e-11
TUBG2	432.383	1.07061	0.203461	5.26196	1.43e-07	4.76e-07
TUFT1	1300.27	1.07999	0.113869	9.48448	2.44e-21	2.07e-20
TXNDC11	1365.95	1.08527	0.0927492	11.7011	1.26e-31	1.85e-30
TXNIP	6512.13	1.69107	0.105795	15.9844	1.64e-57	6.29e-56
TYMP	109.478	1.64098	0.193745	8.46983	2.46e-17	1.66e-16
UBA7	42.8755	4.15317	0.502569	8.26387	1.41e-16	9.1e-16
UBE2L6	26.175	2.73822	0.547024	5.00566	5.57e-07	1.75e-06
UBL3	2050.66	1.9885	0.123324	16.1242	1.72e-58	6.87e-57
UCP2	797.213	1.69429	0.131926	12.8427	9.45e-38	1.78e-36
UGT2A3	283.557	3.57246	0.31212	11.4458	2.47e-30	3.45e-29
ULBP1	203.226	1.71074	0.186773	9.15942	5.22e-20	4.1e-19
ULK1	1223.64	1.92417	0.166793	11.5363	8.66e-31	1.23e-29
UNC5B	819.353	1.02112	0.142625	7.15945	8.1e-13	4.1e-12
UNC5CL	5879.58	1.16327	0.115639	10.0595	8.35e-24	8.18e-23
UPB1	54.965	2.05478	0.292101	7.03449	2e-12	9.85e-12
UPK1A	534.872	2.5244	0.36285	6.95714	3.47e-12	1.68e-11
UPK3A	35.4357	1.68705	0.346521	4.86854	1.12e-06	3.42e-06
UPK3BL	32.9581	1.29731	0.372449	3.48319	0.000495473	0.00111305
UPRT	376.547	1.33127	0.145807	9.13038	6.83e-20	5.34e-19
USH1C	3979.85	1.10999	0.0801577	13.8476	1.31e-43	3.04e-42
USP12	2225	1.19394	0.09478	12.5969	2.2e-36	3.95e-35
VAMP2	759.782	1.3374	0.115407	11.5886	4.71e-31	6.78e-30
VASN	243.836	3.07372	0.215612	14.2558	4.12e-46	1.05e-44
VAT1	5903.66	1.10952	0.141756	7.82698	5e-15	2.91e-14
VAV3	163.186	5.06318	0.358736	14.114	3.12e-45	7.64e-44
VEGFA	20077.2	1.04127	0.186845	5.57292	2.51e-08	8.87e-08
VGLL1	67.4867	3.24427	0.291412	11.1329	8.67e-29	1.12e-27
VIPR1	1720.72	1.18815	0.116316	10.2149	1.7e-24	1.74e-23
VPS13C	2591.78	1.10736	0.142912	7.74854	9.3e-15	5.31e-14
VPS37D	56.9531	2.21087	0.294089	7.51771	5.57e-14	3.04e-13
VPS9D1	329.35	1.17874	0.159915	7.37102	1.69e-13	8.94e-13
VSIG10	2427.7	1.49986	0.111747	13.4219	4.5e-41	9.63e-40
VSIG2	10174.4	2.92934	0.104496	28.033	6.43e-173	8.96e-170
VTN	387.392	6.25724	0.457272	13.6839	1.27e-42	2.87e-41
VWA7	476.028	2.49054	0.126626	19.6685	4.02e-86	3.86e-84
WASF3	234.53	1.36161	0.161125	8.45062	2.9e-17	1.95e-16
WBP1	104.292	1.24095	0.240648	5.15671	2.51e-07	8.16e-07
WBP2	2382.67	1.56273	0.114975	13.5918	4.48e-42	9.91e-41
WDFY2	431.571	1.17619	0.183835	6.39805	1.57e-10	6.71e-10
WDFY3-AS2	91.1986	2.17508	0.263393	8.25795	1.48e-16	9.53e-16
WDR45	369.522	1.09066	0.119571	9.12149	7.41e-20	5.77e-19
WDR78	64.0318	1.13447	0.233511	4.85833	1.18e-06	3.59e-06
WDR91	328.645	1.06665	0.171912	6.2046	5.48e-10	2.23e-09
WFDC10B	10.5925	1.7248	0.710848	2.42641	0.0152492	0.0269603
WIPI1	817.673	2.30712	0.106532	21.6565	5.28e-104	9.01e-102
WNT4	65.3098	2.91819	0.2976	9.80573	1.06e-22	9.69e-22
WWC2	242.53	3.33373	0.265994	12.5331	4.92e-36	8.7e-35
XPNPEP2	44.7386	2.77764	0.490906	5.65819	1.53e-08	5.52e-08
YBEY	168.474	1.35169	0.160594	8.41679	3.87e-17	2.58e-16
YPEL1	104.939	2.31166	0.235624	9.81078	1.01e-22	9.24e-22
YPEL2	1377.91	3.16496	0.136534	23.1807	7.12e-119	2.43e-116
YPEL3	315.743	2.7767	0.172795	16.0693	4.19e-58	1.64e-56
YPEL5	2455.38	1.91382	0.117155	16.3358	5.49e-60	2.25e-58
ZBTB44	1967.3	1.10625	0.0915905	12.0782	1.38e-33	2.18e-32
ZBTB7C	430.199	1.23767	0.152282	8.12746	4.38e-16	2.72e-15
ZC3H12B	205.754	1.04765	0.156423	6.69753	2.12e-11	9.65e-11
ZC3H6	243.979	1.09752	0.165943	6.61381	3.75e-11	1.67e-10
ZC4H2	274.254	1.21784	0.127876	9.5236	1.67e-21	1.43e-20
ZCWPW1	121.308	1.493	0.214128	6.97249	3.11e-12	1.51e-11
ZDHHC1	332.274	1.35506	0.12105	11.1942	4.35e-29	5.74e-28
ZER1	1391.96	1.47372	0.126745	11.6274	2.99e-31	4.34e-30
ZFP14	377.814	1.44417	0.120182	12.0165	2.91e-33	4.56e-32
ZFYVE1	358.567	1.99893	0.128676	15.5346	2.02e-54	7.05e-53
ZFYVE26	729.34	1.06147	0.140592	7.55003	4.35e-14	2.39e-13
ZKSCAN1	6430.45	2.1384	0.103719	20.6173	1.92e-94	2.51e-92
ZMIZ1	1814.31	1.45522	0.147423	9.87104	5.56e-23	5.17e-22
ZNF117	791.113	1.2902	0.306823	4.20501	2.61e-05	6.87e-05
ZNF160	375.258	1.72177	0.187482	9.18368	4.17e-20	3.29e-19
ZNF19	74.4542	1.22269	0.220488	5.54539	2.93e-08	1.03e-07
ZNF223	274.419	2.04445	0.23863	8.56743	1.06e-17	7.3e-17
ZNF224	120.473	1.49079	0.306693	4.86086	1.17e-06	3.55e-06
ZNF225	147.693	1.13747	0.192154	5.91955	3.23e-09	1.24e-08
ZNF250	318.789	1.06035	0.134856	7.86282	3.76e-15	2.2e-14
ZNF254	225.48	1.21008	0.159812	7.5719	3.68e-14	2.03e-13
ZNF277	1174.57	1.41645	0.122397	11.5726	5.67e-31	8.13e-30
ZNF333	223.881	1.28004	0.186459	6.86499	6.65e-12	3.15e-11
ZNF334	265.573	1.6075	0.225189	7.13844	9.44e-13	4.75e-12
ZNF358	467.975	1.64682	0.149298	11.0304	2.73e-28	3.44e-27
ZNF362	270.716	1.70646	0.15804	10.7977	3.53e-27	4.16e-26
ZNF385C	54.9947	1.64639	0.283868	5.79983	6.64e-09	2.48e-08
ZNF419	45.9022	1.06414	0.280733	3.79057	0.000150303	0.000360667
ZNF425	112.902	1.83045	0.2625	6.97315	3.1e-12	1.5e-11
ZNF490	107.082	1.32805	0.209923	6.32633	2.51e-10	1.05e-09
ZNF501	82.7074	1.15941	0.244954	4.73316	2.21e-06	6.51e-06
ZNF513	384.793	1.12496	0.155498	7.23457	4.67e-13	2.4e-12
ZNF524	588.205	1.12178	0.104171	10.7687	4.84e-27	5.66e-26
ZNF550	65.7388	1.11003	0.255577	4.34323	1.4e-05	3.81e-05
ZNF554	114.131	1.07178	0.180915	5.9242	3.14e-09	1.2e-08
ZNF564	228.513	1.19386	0.142966	8.35067	6.79e-17	4.45e-16
ZNF571	55.2885	1.18044	0.254864	4.63165	3.63e-06	1.05e-05
ZNF572	191.722	1.01442	0.152919	6.63375	3.27e-11	1.47e-10
ZNF575	58.5427	1.22413	0.263491	4.64582	3.39e-06	9.8e-06
ZNF585B	198.77	1.44093	0.151843	9.48956	2.32e-21	1.97e-20
ZNF606	180.302	1.47527	0.166258	8.87339	7.1e-19	5.26e-18
ZNF608	144.426	1.81749	0.219714	8.2721	1.32e-16	8.51e-16
ZNF713	69.3622	1.43701	0.266174	5.39874	6.71e-08	2.3e-07
ZNF75D	457.565	1.12142	0.138607	8.09064	5.94e-16	3.65e-15
ZNF821	189.251	1.18531	0.158121	7.49624	6.57e-14	3.56e-13
ZNF83	270.002	1.25261	0.243984	5.13396	2.84e-07	9.17e-07
ZNF836	130.992	1.49195	0.184859	8.07077	6.99e-16	4.28e-15
ZNF84	504.298	1.01198	0.155011	6.52843	6.65e-11	2.92e-10
ZNF862	939.779	2.21312	0.288278	7.67704	1.63e-14	9.18e-14
ZRANB2-AS2	8.47043	2.24782	0.678201	3.31438	0.000918451	0.00198432
ZSCAN2	214.483	1.6167	0.188871	8.55982	1.13e-17	7.79e-17
ZSCAN31	107.355	1.06535	0.225249	4.72965	2.25e-06	6.61e-06
ZSWIM8	755.033	1.51862	0.143135	10.6097	2.69e-26	3.02e-25

## Sheet: E
	baseMean	log2FoldChange	lfcSE	stat	pvalue	padj
AQP5	1035.74	-10.9726	0.730982	-15.0108	6.24e-51	7.83e-49
HMGA2	85.3002	-9.51775	1.19587	-7.95888	1.74e-15	2.65e-14
FAIM2	46.256	-7.82426	1.04909	-7.4581	8.78e-14	1.11e-12
HOXA11	21.9408	-7.52938	1.2326	-6.10855	1.01e-09	7.74e-09
CLDN2	1489.28	-7.15516	0.479857	-14.911	2.79e-50	3.43e-48
MUC6	180.229	-7.07861	0.433912	-16.3135	7.92e-60	1.33e-57
HOXA13	51.3958	-6.97274	0.760239	-9.17177	4.65e-20	1.08e-18
VSNL1	19.7543	-6.9188	1.22479	-5.64899	1.61e-08	1.06e-07
EVX1	65.881	-6.77729	0.630001	-10.7576	5.46e-27	2.07e-25
LCK	19.7707	-6.63915	1.0716	-6.19553	5.81e-10	4.6e-09
LOC100287314	54.5004	-6.11973	0.58957	-10.38	3.06e-25	1.07e-23
FGF19	49.8855	-5.73212	0.509337	-11.2541	2.21e-29	9.52e-28
KRT6B	632.583	-5.53332	0.202941	-27.2657	1.08e-163	4.35e-160
KIAA1199	1356.37	-5.50753	0.289252	-19.0406	7.87e-81	2.48e-78
CPA6	24.5428	-5.14762	0.894621	-5.75397	8.72e-09	5.97e-08
TRABD2A	18.1856	-4.98803	0.730408	-6.8291	8.54e-12	8.58e-11
CD44	43.9548	-4.98236	0.486855	-10.2337	1.4e-24	4.62e-23
MYEOV	204.659	-4.94644	0.264052	-18.7329	2.67e-78	8.1e-76
BMP7	506.579	-4.94528	0.221961	-22.28	5.78e-110	3.71e-107
NTSR1	85.8329	-4.8264	0.371575	-12.989	1.41e-38	1.02e-36
ROR1	168.529	-4.81866	0.264559	-18.214	4e-74	1.07e-71
SHISA2	37.9775	-4.75686	0.464287	-10.2455	1.24e-24	4.14e-23
KRT6A	23.2046	-4.71965	0.673417	-7.00851	2.41e-12	2.58e-11
MMP7	21.3805	-4.70598	0.721827	-6.51955	7.05e-11	6.34e-10
PRR4	2.50154	-4.66289	1.48808	-3.13349	0.00172738	0.00481564
ST6GALNAC3	62.4251	-4.64542	0.374988	-12.3882	3.03e-35	1.82e-33
PTGER2	19.1329	-4.56247	0.614268	-7.42749	1.11e-13	1.38e-12
CRISPLD2	103.431	-4.55289	0.315182	-14.4452	2.69e-47	2.82e-45
SPRR3	19.9922	-4.54252	0.834577	-5.4429	5.24e-08	3.19e-07
TNS4	1376.99	-4.49318	0.505279	-8.89247	5.98e-19	1.25e-17
MILR1	4.83403	-4.48897	1.21916	-3.68203	0.000231385	0.000777506
TPRG1	71.1723	-4.47483	0.343226	-13.0376	7.48e-39	5.54e-37
PRRX2	9.04618	-4.45935	0.872369	-5.11177	3.19e-07	1.74e-06
ALDH1A2	73.6489	-4.34284	0.313069	-13.8718	9.39e-44	8.77e-42
MGAT5B	34.4906	-4.26865	0.514029	-8.3043	1e-16	1.73e-15
P2RX5	9.07536	-4.24302	0.823017	-5.15545	2.53e-07	1.4e-06
GYLTL1B	125.171	-4.06769	0.275547	-14.7622	2.57e-49	2.95e-47
DEC1	4.08073	-4.05526	1.38677	-2.92425	0.00345288	0.00902488
FSCN1	33.6561	-4.04991	0.457132	-8.85938	8.05e-19	1.66e-17
SOX8	113.157	-4.02456	0.347429	-11.5839	4.98e-31	2.42e-29
CRABP2	91.6292	-3.89832	0.285937	-13.6335	2.53e-42	2.18e-40
TTYH1	67.9605	-3.88871	0.366526	-10.6096	2.69e-26	9.79e-25
KRT16	222.594	-3.75144	0.204811	-18.3166	6.1e-75	1.72e-72
GPR110	715.281	-3.7102	0.153711	-24.1376	1.01e-128	1.16e-125
GAL	22.6871	-3.70968	0.515425	-7.19733	6.14e-13	7.04e-12
DDN	41.2812	-3.64569	0.353095	-10.325	5.43e-25	1.85e-23
IL8	106.007	-3.58143	0.272328	-13.1512	1.68e-39	1.29e-37
DPF1	17.9279	-3.53517	0.544558	-6.49183	8.48e-11	7.5e-10
CTXN1	38.5966	-3.53123	0.385427	-9.16186	5.1e-20	1.18e-18
ITGA5	72.701	-3.50386	0.288261	-12.1551	5.39e-34	2.93e-32
NXN	622.398	-3.37431	0.168213	-20.0598	1.66e-89	6.34e-87
SPRR1B	14.6055	-3.34738	0.743761	-4.50062	6.78e-06	3.02e-05
TERT	34.5593	-3.34377	0.404189	-8.2728	1.31e-16	2.23e-15
FIBCD1	376.082	-3.30098	0.14227	-23.2022	4.33e-119	3.87e-116
SLC28A3	481.841	-3.27567	0.397042	-8.25018	1.58e-16	2.68e-15
LRIG1	620.506	-3.20277	0.157301	-20.3608	3.72e-92	1.53e-89
DHRS2	67.1037	-3.14501	0.323611	-9.71849	2.51e-22	7.07e-21
CST1	222.67	-3.11997	0.302304	-10.3206	5.68e-25	1.94e-23
SERTAD4	133.062	-3.08507	0.236576	-13.0405	7.2e-39	5.35e-37
KRT13	17.4117	-3.03148	0.545576	-5.55647	2.75e-08	1.74e-07
LEF1	50.0195	-3.02837	0.354165	-8.55072	1.22e-17	2.29e-16
NKD1	137.819	-3.02402	0.239679	-12.617	1.7e-36	1.09e-34
LINC00704	37.7274	-3.01458	0.395522	-7.62179	2.5e-14	3.35e-13
ETV5	188.42	-3.01191	0.269039	-11.1951	4.31e-29	1.83e-27
DUSP6	560.867	-2.99566	0.219187	-13.6672	1.59e-42	1.38e-40
CACNA2D3	60.5779	-2.9704	0.345254	-8.60353	7.73e-18	1.48e-16
TBXAS1	30.4911	-2.93864	0.40852	-7.1934	6.32e-13	7.24e-12
ENO2	145.384	-2.92196	0.19529	-14.9621	1.3e-50	1.6e-48
FFAR4	56.1412	-2.91949	0.281375	-10.3758	3.2e-25	1.11e-23
HS6ST2	63.5084	-2.90013	0.271912	-10.6657	1.47e-26	5.43e-25
APCDD1	479.326	-2.89176	0.150175	-19.2559	1.26e-82	4.22e-80
TDGF1	26.779	-2.87126	0.39618	-7.24736	4.25e-13	4.97e-12
ASB9	36.2986	-2.8678	0.354917	-8.08019	6.47e-16	1.02e-14
REG4	12835.4	-2.86278	0.571946	-5.00533	5.58e-07	2.92e-06
MT1G	10.6724	-2.8608	0.862498	-3.31688	0.000910293	0.0026993
IGFBP6	16.2562	-2.85031	0.57804	-4.93099	8.18e-07	4.19e-06
TNFRSF19	701.582	-2.84674	0.121866	-23.3596	1.1e-120	1.04e-117
HOXA7	5.85696	-2.82653	0.965362	-2.92794	0.0034121	0.00893856
ADORA2B	827.567	-2.81781	0.105046	-26.8245	1.67e-158	4.48e-155
FMO9P	10.3573	-2.816	0.666708	-4.22373	2.4e-05	9.71e-05
DAAM2	188.604	-2.80909	0.203828	-13.7816	3.29e-43	3e-41
SGPP1	39.1612	-2.80205	0.343476	-8.15792	3.41e-16	5.58e-15
DNM3	130.072	-2.79669	0.241696	-11.5711	5.77e-31	2.79e-29
ASIC1	192.365	-2.77926	0.189943	-14.6321	1.75e-48	1.93e-46
KLK11	31.9469	-2.77591	0.403463	-6.88021	5.98e-12	6.1e-11
IER3	327.195	-2.73055	0.150876	-18.0979	3.31e-73	8.44e-71
GPR3	35.1055	-2.71022	0.377355	-7.18217	6.86e-13	7.82e-12
NOX1	44.9115	-2.70292	0.312328	-8.65412	4.97e-18	9.66e-17
COL9A3	471.098	-2.70258	0.184156	-14.6755	9.26e-49	1.04e-46
UBASH3B	306.828	-2.68238	0.156605	-17.1283	9.12e-66	1.93e-63
CCDC74A	43.0322	-2.65243	0.381887	-6.94558	3.77e-12	3.95e-11
TMC8	109.055	-2.57294	0.252419	-10.1931	2.13e-24	6.89e-23
LOC283174	927.128	-2.54939	0.196164	-12.9962	1.29e-38	9.35e-37
HK2	990.45	-2.54374	0.171571	-14.8261	9.93e-50	1.19e-47
AADAT	147.456	-2.52391	0.195537	-12.9076	4.08e-38	2.89e-36
GLI2	60.117	-2.52315	0.299029	-8.43783	3.23e-17	5.81e-16
CADPS2	334.575	-2.50981	0.175887	-14.2695	3.39e-46	3.43e-44
KLK6	913.581	-2.50919	0.15625	-16.0588	4.96e-58	7.81e-56
TEX9	81.8022	-2.50617	0.24805	-10.1035	5.33e-24	1.67e-22
MYH4	114.438	-2.48614	0.457175	-5.43806	5.39e-08	3.27e-07
PLK2	104.572	-2.47732	0.221327	-11.1931	4.41e-29	1.87e-27
EPHB3	766.399	-2.44507	0.297329	-8.22343	1.98e-16	3.31e-15
GPR114	132.457	-2.43933	0.193228	-12.6241	1.56e-36	1e-34
RGS5	4585.64	-2.43076	0.404425	-6.0104	1.85e-09	1.39e-08
DMBX1	57.635	-2.42501	0.286441	-8.46602	2.54e-17	4.61e-16
KRT7	37.5928	-2.4168	0.326067	-7.41195	1.24e-13	1.55e-12
PCDH9	67.025	-2.41238	0.257369	-9.37323	7.03e-21	1.76e-19
FYN	109.16	-2.39564	0.246827	-9.70574	2.85e-22	7.96e-21
C6orf141	58.1284	-2.39422	0.333901	-7.17045	7.48e-13	8.49e-12
KLK10	1611.73	-2.37665	0.115326	-20.6081	2.32e-94	1.01e-91
TMEM173	22.249	-2.36019	0.470841	-5.0127	5.37e-07	2.82e-06
KLHDC9	56.4903	-2.35917	0.333902	-7.06545	1.6e-12	1.75e-11
SLC26A9	434.03	-2.34827	0.424095	-5.53713	3.07e-08	1.93e-07
IGSF9B	635.467	-2.34529	0.213194	-11.0007	3.79e-28	1.52e-26
LGR5	316.443	-2.33495	0.178792	-13.0596	5.61e-39	4.19e-37
DNAAF3	64.9224	-2.33014	0.238644	-9.76407	1.61e-22	4.56e-21
SERTAD4-AS1	23.8239	-2.31498	0.467023	-4.95689	7.16e-07	3.7e-06
HIST2H2AC	16.2968	-2.29894	0.472378	-4.86674	1.13e-06	5.68e-06
SCARNA22	6.7258	-2.29167	0.900808	-2.54401	0.0109587	0.0251206
CXCR4	262.079	-2.29038	0.489807	-4.67609	2.92e-06	1.38e-05
KCNQ2	27.6643	-2.28224	0.352022	-6.48322	8.98e-11	7.91e-10
HAS3	435.424	-2.26831	0.123131	-18.4219	8.77e-76	2.52e-73
CYB5R2	155.689	-2.2677	0.19935	-11.3755	5.54e-30	2.48e-28
GAST	51.5967	-2.26036	0.300736	-7.51611	5.64e-14	7.29e-13
OSR1	48.2326	-2.25193	0.310535	-7.25177	4.11e-13	4.84e-12
C3orf70	151.47	-2.24327	0.220001	-10.1967	2.05e-24	6.67e-23
PRODH	7540.71	-2.24289	0.167199	-13.4145	4.97e-41	4.04e-39
CHAC2	82.4493	-2.21962	0.266193	-8.3384	7.53e-17	1.32e-15
SPRED1	792.103	-2.21346	0.168088	-13.1685	1.33e-39	1.03e-37
LOC255411	19.3957	-2.21017	0.511515	-4.32083	1.55e-05	6.52e-05
CCDC109B	67.1038	-2.20859	0.273012	-8.08972	5.98e-16	9.49e-15
IRX4	63.8301	-2.20362	0.265815	-8.29007	1.13e-16	1.94e-15
SMKR1	17.6719	-2.19478	0.516563	-4.24881	2.15e-05	8.75e-05
DNAH6	299.362	-2.19477	0.170976	-12.8367	1.02e-37	7.1e-36
KREMEN2	105.804	-2.1746	0.221794	-9.80458	1.08e-22	3.07e-21
STEAP1	66.6605	-2.15248	0.254689	-8.45141	2.88e-17	5.19e-16
SACS	337.644	-2.15176	0.134147	-16.0403	6.68e-58	1.04e-55
CYP39A1	99.0216	-2.13886	0.306525	-6.97777	3e-12	3.2e-11
ARHGDIB	31.2628	-2.13674	0.375168	-5.69541	1.23e-08	8.25e-08
LOXL1	121.376	-2.13643	0.223366	-9.56467	1.13e-21	2.97e-20
TFF1	3774.11	-2.13435	0.174987	-12.1972	3.22e-34	1.79e-32
PRKCDBP	15.9513	-2.12693	0.555335	-3.83	0.000128143	0.000453453
FLNA	4049.65	-2.12322	0.196495	-10.8054	3.24e-27	1.24e-25
BFSP1	67.8639	-2.12292	0.307933	-6.8941	5.42e-12	5.58e-11
HRASLS	25.1921	-2.11231	0.376491	-5.61053	2.02e-08	1.3e-07
CTSC	4941.47	-2.11135	0.123509	-17.0946	1.63e-65	3.39e-63
TRERF1	391.89	-2.09473	0.228503	-9.16719	4.86e-20	1.13e-18
KBTBD8	106.326	-2.08991	0.232773	-8.97832	2.75e-19	5.98e-18
MIR31HG	36.8322	-2.08446	0.342266	-6.09016	1.13e-09	8.62e-09
NES	180.841	-2.08422	0.221721	-9.40019	5.45e-21	1.38e-19
TCTN2	80.9884	-2.077	0.268556	-7.73396	1.04e-14	1.46e-13
OSMR	194.818	-2.07676	0.185207	-11.2132	3.51e-29	1.51e-27
SDR16C5	197.948	-2.07561	0.236015	-8.7944	1.44e-18	2.9e-17
PLTP	162.63	-2.07466	0.241028	-8.60755	7.46e-18	1.43e-16
JPH1	312.116	-2.07174	0.12391	-16.7198	9.41e-63	1.84e-60
SHISA6	649.694	-2.04541	0.155826	-13.1263	2.33e-39	1.77e-37
MECOM	396.949	-2.04346	0.142593	-14.3308	1.41e-46	1.44e-44
CADPS	272.799	-2.0409	0.184033	-11.0899	1.4e-28	5.76e-27
SH2D5	58.1374	-2.04075	0.262457	-7.77556	7.51e-15	1.07e-13
TTC26	52.4874	-2.02493	0.27565	-7.34601	2.04e-13	2.49e-12
HIST1H2AM	8.74712	-2.01394	0.720381	-2.79567	0.00517929	0.0129555
SNORA27	16.8752	-2.01053	0.488476	-4.11592	3.86e-05	0.000150667
OTUB2	385.242	-1.99836	0.122149	-16.36	3.69e-60	6.51e-58
C2orf70	159.503	-1.99426	0.174119	-11.4534	2.26e-30	1.05e-28
CDKN3	2237.71	-1.99298	0.178878	-11.1416	7.87e-29	3.27e-27
MUC1	11960.4	-1.99253	0.121977	-16.3353	5.54e-60	9.47e-58
CXCL1	74.5335	-1.98207	0.228272	-8.68293	3.86e-18	7.6e-17
RGS10	133.627	-1.96726	0.263404	-7.46859	8.11e-14	1.03e-12
MID1	244.696	-1.96716	0.164469	-11.9607	5.71e-33	2.96e-31
LINC00238	24.1825	-1.96625	0.529618	-3.71258	0.000205154	0.00069593
ELOVL6	361.006	-1.96473	0.16673	-11.7839	4.72e-32	2.38e-30
SNORD28	11.9595	-1.96432	0.505664	-3.88463	0.000102484	0.000370798
NMU	119.419	-1.96185	0.275836	-7.11237	1.14e-12	1.27e-11
MAPK12	171.936	-1.96152	0.171532	-11.4353	2.79e-30	1.28e-28
TMSB10	26036.9	-1.9538	0.157682	-12.3908	2.93e-35	1.77e-33
IGSF1	111.651	-1.95326	0.249975	-7.81382	5.55e-15	8.02e-14
PRKCG	154.424	-1.95004	0.220417	-8.84708	8.98e-19	1.84e-17
RCN3	134.767	-1.94481	0.179378	-10.8419	2.18e-27	8.43e-26
B4GALNT4	54.301	-1.94374	0.282868	-6.87153	6.35e-12	6.45e-11
TMEM231	40.1347	-1.93535	0.319729	-6.0531	1.42e-09	1.08e-08
ULBP3	17.5418	-1.93105	0.438503	-4.40372	1.06e-05	4.6e-05
NOTUM	1457.28	-1.91989	0.136449	-14.0704	5.78e-45	5.52e-43
CXCL2	85.8317	-1.91405	0.280103	-6.83338	8.29e-12	8.36e-11
MFNG	52.2771	-1.91369	0.301067	-6.35634	2.07e-10	1.75e-09
CGREF1	341.088	-1.91073	0.234727	-8.14024	3.94e-16	6.41e-15
RASSF10	157.088	-1.90778	0.205967	-9.26255	2e-20	4.8e-19
TIAM1	118.512	-1.90773	0.19112	-9.98181	1.83e-23	5.52e-22
TUBB3	103.064	-1.88996	0.23818	-7.93501	2.1e-15	3.19e-14
VSTM5	22.3009	-1.88159	0.44654	-4.2137	2.51e-05	0.000101049
SLC6A14	66.8594	-1.86636	0.244738	-7.62594	2.42e-14	3.26e-13
SLC22A3	259.916	-1.86489	0.159241	-11.7111	1.12e-31	5.6e-30
NRGN	61.5697	-1.8629	0.310044	-6.00849	1.87e-09	1.4e-08
SNORD16	35.148	-1.8585	0.369995	-5.02302	5.09e-07	2.68e-06
PODXL	614.57	-1.85408	0.125286	-14.7988	1.49e-49	1.75e-47
S100A2	52.891	-1.85375	0.265538	-6.98111	2.93e-12	3.12e-11
FOSL1	118.923	-1.85357	0.237534	-7.8034	6.03e-15	8.63e-14
FUT9	542.769	-1.84446	0.166431	-11.0825	1.53e-28	6.24e-27
HOXA10	66.104	-1.84222	0.281087	-6.55391	5.61e-11	5.1e-10
PRSS23	5313.89	-1.84005	0.160949	-11.4326	2.88e-30	1.32e-28
PODXL2	252.799	-1.83769	0.169199	-10.8611	1.77e-27	6.9e-26
TGFBR3	224.296	-1.82578	0.141253	-12.9256	3.23e-38	2.29e-36
CENPE	997.273	-1.82436	0.148898	-12.2525	1.63e-34	9.29e-33
WNT10B	21.4082	-1.81984	0.415611	-4.37871	1.19e-05	5.12e-05
SLC35F2	782.83	-1.80403	0.122137	-14.7705	2.27e-49	2.62e-47
FAM216A	120.513	-1.80014	0.215229	-8.36385	6.07e-17	1.07e-15
STMN3	75.0187	-1.79792	0.276249	-6.50835	7.6e-11	6.78e-10
FAM27A	21.8321	-1.79773	0.437921	-4.10515	4.04e-05	0.000157358
DPCD	135.402	-1.79253	0.213493	-8.39622	4.61e-17	8.2e-16
CYP2E1	41.247	-1.79153	0.298383	-6.00413	1.92e-09	1.44e-08
SNORD17	23.7912	-1.78834	0.362374	-4.93506	8.01e-07	4.11e-06
NELL1	888.507	-1.78188	0.208167	-8.55983	1.13e-17	2.12e-16
ZDHHC2	174.906	-1.78033	0.168362	-10.5745	3.91e-26	1.42e-24
SCML1	701.052	-1.77645	0.184819	-9.61188	7.12e-22	1.9e-20
STRIP2	134.039	-1.77481	0.278264	-6.37814	1.79e-10	1.53e-09
MDFI	793.86	-1.76099	0.108308	-16.2591	1.93e-59	3.13e-57
ONECUT3	48.9767	-1.74939	0.359877	-4.86108	1.17e-06	5.84e-06
TMEM67	174.386	-1.73983	0.192071	-9.05829	1.33e-19	2.99e-18
TMEM145	45.0742	-1.73739	0.364837	-4.7621	1.92e-06	9.25e-06
TAF4B	154.584	-1.73461	0.193404	-8.96888	3e-19	6.45e-18
GGH	3334.88	-1.73411	0.15199	-11.4094	3.75e-30	1.7e-28
MMP1	4426.46	-1.73162	0.308509	-5.61286	1.99e-08	1.29e-07
GINS2	1028.74	-1.72878	0.174009	-9.93502	2.93e-23	8.74e-22
ECM1	3954.53	-1.72735	0.102803	-16.8026	2.33e-63	4.69e-61
KISS1R	19.8792	-1.72112	0.410345	-4.19432	2.74e-05	0.000109484
ITGB7	313.904	-1.71468	0.147699	-11.6093	3.7e-31	1.81e-29
KRT17	682.929	-1.71024	0.209668	-8.1569	3.44e-16	5.62e-15
LEPREL1	316.806	-1.70982	0.159941	-10.6903	1.13e-26	4.22e-25
CD164L2	19.8212	-1.70896	0.467548	-3.65516	0.000257026	0.000854182
SLC36A4	179.662	-1.70278	0.189559	-8.98284	2.64e-19	5.76e-18
PRSS1	183.622	-1.69821	0.278405	-6.09979	1.06e-09	8.15e-09
AGR2	173121	-1.68775	0.253543	-6.65666	2.8e-11	2.65e-10
CKS2	5218.96	-1.68352	0.16215	-10.3825	2.98e-25	1.04e-23
CFL2	195.521	-1.68287	0.177482	-9.4819	2.5e-21	6.43e-20
HOMER1	65.1361	-1.67807	0.24821	-6.76069	1.37e-11	1.35e-10
WSCD1	352.42	-1.67677	0.15453	-10.8508	1.98e-27	7.69e-26
TNIK	764.089	-1.66801	0.116911	-14.2673	3.5e-46	3.51e-44
EXPH5	765.783	-1.6659	0.140818	-11.8302	2.73e-32	1.39e-30
PROM2	316.408	-1.65953	0.248611	-6.6752	2.47e-11	2.35e-10
TNFRSF11B	126.553	-1.65753	0.204985	-8.08609	6.16e-16	9.74e-15
FAM101B	46.2144	-1.65169	0.269715	-6.12384	9.13e-10	7.05e-09
KIF18A	545.245	-1.64451	0.209361	-7.85487	4e-15	5.87e-14
CTNNAL1	2780.98	-1.64433	0.122771	-13.3934	6.61e-41	5.34e-39
COTL1	2092.58	-1.64183	0.115047	-14.271	3.32e-46	3.38e-44
CXCL3	150.864	-1.63623	0.193276	-8.46574	2.55e-17	4.61e-16
DPYSL2	1196.7	-1.63396	0.165875	-9.85053	6.82e-23	1.98e-21
PRR7	81.0747	-1.63296	0.215403	-7.58097	3.43e-14	4.53e-13
PHLDA1	1102.47	-1.62882	0.143511	-11.3497	7.44e-30	3.31e-28
SFTA2	281.335	-1.62661	0.197385	-8.24082	1.71e-16	2.88e-15
ECT2	3738.84	-1.61891	0.181646	-8.91247	4.99e-19	1.05e-17
PITPNM3	312.676	-1.61885	0.149408	-10.8351	2.35e-27	9.05e-26
GPNMB	36.6857	-1.61731	0.374853	-4.3145	1.6e-05	6.68e-05
TYRO3	368.674	-1.61713	0.157911	-10.2407	1.3e-24	4.33e-23
TESC	2248.39	-1.61675	0.0811962	-19.9117	3.22e-88	1.18e-85
LAT2	50.1292	-1.61452	0.325761	-4.95615	7.19e-07	3.71e-06
PIF1	329.474	-1.60981	0.179158	-8.98544	2.58e-19	5.63e-18
PLB1	168.908	-1.60852	0.186849	-8.60863	7.39e-18	1.42e-16
TGFBI	87.3114	-1.60689	0.340292	-4.72208	2.33e-06	1.12e-05
ST3GAL1	2971.52	-1.60574	0.132052	-12.1599	5.08e-34	2.78e-32
FLJ38109	65.7306	-1.60218	0.333003	-4.81131	1.5e-06	7.38e-06
E2F5	98.4061	-1.60197	0.205112	-7.81022	5.71e-15	8.21e-14
IFITM3	44.3431	-1.59812	0.357892	-4.46536	7.99e-06	3.52e-05
LNP1	33.5915	-1.59233	0.337371	-4.71982	2.36e-06	1.13e-05
PHKA1	562.293	-1.59115	0.109801	-14.4912	1.38e-47	1.46e-45
ACTL8	516.602	-1.59062	0.213863	-7.43757	1.03e-13	1.29e-12
PYGL	131.119	-1.58742	0.179125	-8.86207	7.85e-19	1.62e-17
POLE2	286.405	-1.58258	0.213789	-7.40256	1.34e-13	1.66e-12
EPB41L2	2281.2	-1.57064	0.139177	-11.2852	1.55e-29	6.82e-28
CTRL	14.511	-1.56862	0.521896	-3.00563	0.00265032	0.00713366
ORAI2	237.027	-1.56841	0.170207	-9.21475	3.12e-20	7.38e-19
SNORA14B	10.2167	-1.56297	0.545734	-2.86398	0.00418359	0.0107048
TNFRSF11A	396.411	-1.55287	0.13549	-11.4611	2.07e-30	9.66e-29
ID4	53.5369	-1.54866	0.330273	-4.68903	2.75e-06	1.3e-05
BICD1	73.6828	-1.54739	0.258543	-5.98504	2.16e-09	1.6e-08
DLGAP5	1153.19	-1.54693	0.200834	-7.70252	1.33e-14	1.84e-13
SPRY4	409.849	-1.54663	0.190651	-8.1124	4.96e-16	7.98e-15
DLEU1	433.547	-1.54192	0.153418	-10.0505	9.14e-24	2.8e-22
PRSS33	19.0692	-1.5412	0.54315	-2.83752	0.0045466	0.0115418
LRP8	980.527	-1.54059	0.137874	-11.1739	5.47e-29	2.3e-27
CHRM1	249.097	-1.53988	0.187085	-8.23089	1.86e-16	3.12e-15
C1QTNF1	68.8485	-1.53945	0.276512	-5.5674	2.59e-08	1.64e-07
EHD2	116.573	-1.5385	0.230057	-6.68749	2.27e-11	2.18e-10
FAM222A	52.0521	-1.53578	0.266567	-5.76132	8.35e-09	5.74e-08
ZSCAN12P1	83.1436	-1.53456	0.241848	-6.34513	2.22e-10	1.87e-09
WDR62	863.912	-1.53327	0.165279	-9.27687	1.75e-20	4.23e-19
ATP2C2	839.304	-1.53213	0.159875	-9.58327	9.4e-22	2.48e-20
CENPA	675.528	-1.53138	0.159221	-9.61797	6.71e-22	1.8e-20
SLAMF7	38.5317	-1.52967	0.419036	-3.65046	0.000261766	0.000869074
SNORA3	12.3333	-1.52472	0.577549	-2.63999	0.00829095	0.0196124
MKI67	4149.75	-1.52224	0.146208	-10.4114	2.2e-25	7.75e-24
CRIP2	387.96	-1.52194	0.176915	-8.60268	7.79e-18	1.49e-16
FANCB	85.4478	-1.52153	0.198678	-7.65827	1.88e-14	2.56e-13
DKK4	28.5079	-1.5202	0.466771	-3.25684	0.0011266	0.0032707
CDC20	1960.31	-1.5194	0.18788	-8.08709	6.11e-16	9.67e-15
CLIC4	1090.63	-1.51928	0.145481	-10.4431	1.58e-25	5.58e-24
DEPDC1B	376.641	-1.519	0.179258	-8.47382	2.37e-17	4.32e-16
FAM161A	108.285	-1.51852	0.2305	-6.58794	4.46e-11	4.1e-10
SAPCD2	3836.43	-1.51284	0.174602	-8.66449	4.54e-18	8.89e-17
ITLN1	74.5284	-1.51131	0.289998	-5.21144	1.87e-07	1.06e-06
BMP4	1933.33	-1.50994	0.0890635	-16.9535	1.81e-64	3.73e-62
CD47	1628.48	-1.50802	0.200614	-7.51704	5.6e-14	7.25e-13
RABL5	334.286	-1.50124	0.133006	-11.287	1.52e-29	6.7e-28
IFITM2	165.808	-1.49895	0.203937	-7.35006	1.98e-13	2.42e-12
FES	206.268	-1.49639	0.213472	-7.00979	2.39e-12	2.56e-11
DBF4	1166.16	-1.49511	0.150724	-9.91949	3.43e-23	1.02e-21
FAM83D	847.404	-1.49254	0.202762	-7.36107	1.82e-13	2.24e-12
CENPF	2984	-1.48903	0.114329	-13.0241	8.93e-39	6.52e-37
FAHD2B	25.1518	-1.48798	0.378381	-3.93248	8.41e-05	0.000308516
GALNT10	2005.36	-1.48776	0.105138	-14.1506	1.85e-45	1.79e-43
RPL22L1	1366.55	-1.48735	0.290756	-5.11545	3.13e-07	1.71e-06
UPP1	108.78	-1.48535	0.213835	-6.94623	3.75e-12	3.93e-11
PAK6	110.714	-1.47637	0.212898	-6.93461	4.07e-12	4.26e-11
CD320	609.819	-1.47513	0.164738	-8.9544	3.42e-19	7.31e-18
LOC100128881	147.822	-1.47327	0.252982	-5.82363	5.76e-09	4.04e-08
C1orf51	64.1743	-1.46956	0.280413	-5.2407	1.6e-07	9.11e-07
ITGB3BP	717.424	-1.46629	0.189014	-7.75757	8.66e-15	1.22e-13
HMMR	1316.9	-1.4634	0.281935	-5.19058	2.1e-07	1.17e-06
C11orf53	28.5888	-1.46253	0.336344	-4.34831	1.37e-05	5.81e-05
TMPO-AS1	52.5473	-1.46126	0.271741	-5.37742	7.56e-08	4.48e-07
ASPM	3179.46	-1.46085	0.158089	-9.24067	2.45e-20	5.87e-19
RASGRP3	66.921	-1.4582	0.403443	-3.61439	0.00030105	0.000985651
SOGA2	2127.35	-1.45417	0.123315	-11.7924	4.27e-32	2.17e-30
KIAA1549	310.542	-1.4528	0.14164	-10.257	1.1e-24	3.69e-23
XXYLT1	250.579	-1.45247	0.146553	-9.91089	3.73e-23	1.1e-21
MORN2	281.751	-1.45217	0.192297	-7.55169	4.3e-14	5.62e-13
AHRR	201.808	-1.45154	0.2163	-6.71076	1.94e-11	1.87e-10
RELT	218.307	-1.4501	0.162129	-8.94407	3.75e-19	7.99e-18
HRASLS5	136.427	-1.44775	0.215474	-6.7189	1.83e-11	1.78e-10
KIAA0101	1340.7	-1.44743	0.204929	-7.06307	1.63e-12	1.78e-11
LOC100288637	356.041	-1.44673	0.146868	-9.85055	6.82e-23	1.98e-21
DOCK11	245.535	-1.44544	0.161467	-8.95192	3.49e-19	7.47e-18
GLT25D2	377.886	-1.44338	0.14367	-10.0465	9.52e-24	2.91e-22
GTSE1	644.776	-1.44271	0.162472	-8.87975	6.7e-19	1.39e-17
DNAJC15	888.354	-1.4407	0.338515	-4.25593	2.08e-05	8.49e-05
FAM46C	408.086	-1.43983	0.13558	-10.6198	2.41e-26	8.82e-25
MAD2L1	2008.73	-1.43942	0.177774	-8.09688	5.64e-16	8.99e-15
HOTAIR	91.9643	-1.43885	0.267314	-5.3826	7.34e-08	4.37e-07
MNS1	189.752	-1.43861	0.204696	-7.02805	2.09e-12	2.26e-11
DLEU2	64.8712	-1.43791	0.247474	-5.81035	6.23e-09	4.34e-08
NME1	1942.01	-1.43772	0.140615	-10.2245	1.54e-24	5.06e-23
C6orf52	38.8451	-1.43534	0.353348	-4.0621	4.86e-05	0.000186645
SNHG4	146.708	-1.4345	0.279731	-5.12815	2.93e-07	1.61e-06
NUF2	1243.44	-1.4332	0.192536	-7.44381	9.78e-14	1.23e-12
DPY19L1	1024.55	-1.43214	0.146966	-9.74472	1.94e-22	5.49e-21
TICRR	609.656	-1.42415	0.160859	-8.85337	8.49e-19	1.74e-17
POP1	686.047	-1.41837	0.13374	-10.6055	2.81e-26	1.02e-24
UCA1	148.756	-1.41794	0.171539	-8.26597	1.39e-16	2.36e-15
BEX1	591.766	-1.41596	0.12538	-11.2934	1.42e-29	6.25e-28
HCAR1	97.288	-1.41313	0.220668	-6.40387	1.51e-10	1.3e-09
ANXA5	3120.93	-1.41057	0.128101	-11.0114	3.37e-28	1.36e-26
TEX30	706.8	-1.40981	0.182381	-7.73004	1.08e-14	1.5e-13
CCNB1	1903.44	-1.40869	0.182486	-7.71946	1.17e-14	1.62e-13
SNORA10	16.2804	-1.40831	0.474562	-2.96759	0.00300146	0.00797198
TUBB1	58.1144	-1.40787	0.318267	-4.42356	9.71e-06	4.23e-05
PKMYT1	412.744	-1.40721	0.184568	-7.62433	2.45e-14	3.29e-13
ARL4C	350.669	-1.40675	0.149276	-9.42388	4.35e-21	1.11e-19
GLB1L2	3326.9	-1.40402	0.126214	-11.1241	9.58e-29	3.95e-27
CARD6	87.0083	-1.4036	0.221365	-6.34065	2.29e-10	1.93e-09
GRIN1	180.342	-1.40174	0.160469	-8.73525	2.43e-18	4.84e-17
MCM10	635.739	-1.40174	0.192468	-7.28295	3.27e-13	3.9e-12
KCNT1	62.3548	-1.39717	0.237523	-5.88226	4.05e-09	2.9e-08
ACBD7	62.9204	-1.39701	0.259059	-5.39262	6.94e-08	4.15e-07
TMPRSS5	106.01	-1.39684	0.316065	-4.41945	9.9e-06	4.3e-05
CDCA4	458.063	-1.39545	0.145137	-9.61468	6.93e-22	1.85e-20
TIMP1	593.804	-1.39482	0.138552	-10.0671	7.72e-24	2.37e-22
ZRANB3	105.144	-1.39238	0.1941	-7.1735	7.31e-13	8.32e-12
FAM229B	59.8292	-1.39073	0.306227	-4.5415	5.59e-06	2.52e-05
POLR3G	57.9379	-1.39067	0.2733	-5.08844	3.61e-07	1.95e-06
ANLN	2398.02	-1.39027	0.145621	-9.54719	1.33e-21	3.48e-20
EDN1	48.7549	-1.38815	0.272925	-5.08618	3.65e-07	1.97e-06
KIF9	301.113	-1.38794	0.200544	-6.92087	4.49e-12	4.66e-11
UHRF1	358.955	-1.38505	0.2119	-6.53633	6.3e-11	5.69e-10
GRHL3	163.881	-1.38064	0.401463	-3.43903	0.000583809	0.001802
UBXN11	258.476	-1.37925	0.19815	-6.96063	3.39e-12	3.59e-11
MIR17HG	117.531	-1.37868	0.245439	-5.6172	1.94e-08	1.26e-07
KNSTRN	993.551	-1.37115	0.173844	-7.88721	3.09e-15	4.62e-14
DYRK4	52.4153	-1.36747	0.269061	-5.08238	3.73e-07	2.01e-06
MAFG-AS1	129.03	-1.36452	0.185876	-7.34103	2.12e-13	2.58e-12
PPP1R18	124.04	-1.36373	0.173174	-7.87489	3.41e-15	5.05e-14
DEPDC1	910.785	-1.3623	0.160711	-8.47672	2.32e-17	4.22e-16
SNRNP25	871.861	-1.36152	0.129369	-10.5243	6.68e-26	2.39e-24
MMACHC	165.633	-1.36133	0.178827	-7.61255	2.69e-14	3.59e-13
SGCB	105.253	-1.3606	0.236281	-5.75839	8.49e-09	5.83e-08
CCNB2	797.504	-1.36054	0.200834	-6.77444	1.25e-11	1.24e-10
RAB36	178.706	-1.36037	0.168122	-8.09153	5.89e-16	9.36e-15
THOP1	549.836	-1.35786	0.12121	-11.2026	3.96e-29	1.69e-27
LRRC6	41.0307	-1.35693	0.343655	-3.94853	7.86e-05	0.000289931
IFITM10	304.878	-1.35499	0.137598	-9.84743	7.03e-23	2.04e-21
C11orf82	728.266	-1.35186	0.189492	-7.13409	9.74e-13	1.09e-11
HOXB-AS3	120.803	-1.35151	0.299174	-4.51749	6.26e-06	2.8e-05
STARD13	172.052	-1.35115	0.185695	-7.27617	3.43e-13	4.08e-12
PLK1	1352.54	-1.34973	0.175299	-7.69959	1.37e-14	1.87e-13
SNORA71C	13.0332	-1.34774	0.535488	-2.51684	0.0118413	0.0268413
SPHK1	95.5644	-1.34606	0.24286	-5.54254	2.98e-08	1.88e-07
ZNF695	98.7628	-1.34526	0.200169	-6.72063	1.81e-11	1.76e-10
ZNF121	229.4	-1.3449	0.210582	-6.38661	1.7e-10	1.45e-09
CENPK	211.475	-1.34416	0.217614	-6.17682	6.54e-10	5.14e-09
PTTG1	1573.74	-1.34236	0.165613	-8.10543	5.26e-16	8.41e-15
CSGALNACT1	90.014	-1.33814	0.251881	-5.31261	1.08e-07	6.29e-07
TROAP	4535.99	-1.33656	0.121375	-11.0118	3.35e-28	1.35e-26
TGFB1	237.561	-1.33571	0.174774	-7.64252	2.13e-14	2.88e-13
SNRPG	3333.61	-1.33144	0.310393	-4.28954	1.79e-05	7.39e-05
CDCA2	862.822	-1.32951	0.192498	-6.90663	4.96e-12	5.14e-11
CDC7	377.007	-1.32816	0.160372	-8.28173	1.21e-16	2.08e-15
AURKB	622.273	-1.32811	0.163202	-8.13782	4.02e-16	6.53e-15
CRIM1	352.676	-1.32691	0.191989	-6.9114	4.8e-12	4.98e-11
BIRC5	2414.36	-1.32607	0.182709	-7.25779	3.93e-13	4.64e-12
KIF20A	1043.77	-1.32568	0.180305	-7.3524	1.95e-13	2.38e-12
TEX15	271.199	-1.32447	0.144713	-9.15242	5.57e-20	1.29e-18
AUNIP	193.266	-1.32433	0.192122	-6.89318	5.46e-12	5.61e-11
CEP112	42.0936	-1.32236	0.349171	-3.78713	0.000152398	0.000531442
ORC1	276.7	-1.31823	0.190676	-6.91344	4.73e-12	4.91e-11
BIK	254.576	-1.3177	0.143069	-9.21023	3.25e-20	7.67e-19
H19	66.3705	-1.31708	0.26897	-4.89675	9.74e-07	4.93e-06
KDELC2	150.615	-1.31275	0.21267	-6.17268	6.71e-10	5.27e-09
SLC27A5	270.394	-1.31081	0.141269	-9.27883	1.71e-20	4.17e-19
TRIP13	545.758	-1.3091	0.196373	-6.66638	2.62e-11	2.48e-10
MAPK8IP1	176.907	-1.30818	0.191968	-6.81456	9.46e-12	9.45e-11
MZT1	1056.17	-1.30742	0.120389	-10.86	1.79e-27	6.97e-26
RPGRIP1L	111.337	-1.30477	0.179387	-7.27349	3.5e-13	4.16e-12
ARHGEF39	270.435	-1.30165	0.208525	-6.24217	4.32e-10	3.48e-09
SETD7	1084.19	-1.30152	0.118778	-10.9576	6.11e-28	2.42e-26
CATSPERB	157.686	-1.3012	0.227771	-5.71275	1.11e-08	7.49e-08
FAM72A	63.854	-1.30023	0.222072	-5.85499	4.77e-09	3.39e-08
FAM72B	107.877	-1.29834	0.204548	-6.34733	2.19e-10	1.85e-09
UBE2T	1074.35	-1.28791	0.159521	-8.07361	6.82e-16	1.07e-14
WDR90	673.889	-1.2843	0.154644	-8.30486	9.99e-17	1.72e-15
PBK	1329.09	-1.28279	0.199495	-6.43021	1.27e-10	1.11e-09
CEP89	215.775	-1.2826	0.137659	-9.3172	1.19e-20	2.94e-19
MRPL54	523.261	-1.28234	0.15127	-8.47716	2.31e-17	4.21e-16
KIF18B	1163.73	-1.28201	0.153467	-8.35367	6.62e-17	1.16e-15
PPIL1	1408.47	-1.2815	0.141862	-9.03341	1.66e-19	3.72e-18
C18orf56	24.6305	-1.28064	0.365087	-3.50776	0.000451893	0.00142858
CDC25A	326.965	-1.27923	0.196909	-6.49655	8.22e-11	7.29e-10
ABTB2	247.181	-1.27763	0.164025	-7.78926	6.74e-15	9.62e-14
KIF14	459.48	-1.27592	0.194217	-6.56954	5.05e-11	4.61e-10
CANT1	6676.19	-1.27299	0.180409	-7.05617	1.71e-12	1.86e-11
RPA3	1073.86	-1.27292	0.185769	-6.8522	7.27e-12	7.35e-11
TIPIN	515.9	-1.27225	0.14443	-8.80881	1.26e-18	2.56e-17
LRP5L	211.122	-1.27198	0.23058	-5.51644	3.46e-08	2.16e-07
GSG2	174.323	-1.27196	0.161203	-7.89041	3.01e-15	4.51e-14
SERPINB8	90.1403	-1.27168	0.260602	-4.87977	1.06e-06	5.35e-06
TPX2	4012.62	-1.27166	0.280136	-4.53943	5.64e-06	2.55e-05
FOSB	48.945	-1.27151	0.284247	-4.47324	7.7e-06	3.4e-05
IQGAP3	3421.01	-1.27044	0.118855	-10.689	1.15e-26	4.27e-25
STX2	108.019	-1.26974	0.177541	-7.15183	8.56e-13	9.67e-12
ERVMER34-1	34.9263	-1.26932	0.401701	-3.15987	0.00157838	0.00444186
MAP7D3	174.866	-1.26911	0.149685	-8.47857	2.28e-17	4.17e-16
BORA	887.794	-1.2664	0.143008	-8.85542	8.34e-19	1.71e-17
TRAF5	648.912	-1.2663	0.201535	-6.28328	3.32e-10	2.73e-09
SNORA26	13.4091	-1.26109	0.550328	-2.29152	0.0219334	0.0460475
ZNF530	65.8913	-1.26094	0.253874	-4.96679	6.81e-07	3.53e-06
PARPBP	585.255	-1.25693	0.169923	-7.39707	1.39e-13	1.72e-12
IPO4	1294.89	-1.25559	0.136661	-9.18758	4.02e-20	9.42e-19
CENPW	440.897	-1.24942	0.166375	-7.50968	5.93e-14	7.64e-13
CORO1A	29.8739	-1.24799	0.353079	-3.53459	0.000408406	0.00130134
DUSP7	138.983	-1.2479	0.19906	-6.26893	3.64e-10	2.97e-09
LRR1	483.855	-1.24737	0.140511	-8.87743	6.84e-19	1.42e-17
CHRNA5	241.004	-1.24439	0.181477	-6.85698	7.03e-12	7.12e-11
CCDC19	23.8033	-1.24359	0.393574	-3.15973	0.00157917	0.0044433
SMIM3	126.918	-1.24311	0.23325	-5.3295	9.85e-08	5.78e-07
C4orf48	45.3159	-1.2423	0.293871	-4.22738	2.36e-05	9.57e-05
ADCY3	627.103	-1.24212	0.129981	-9.55616	1.22e-21	3.2e-20
NT5DC2	956.709	-1.24014	0.155884	-7.95553	1.78e-15	2.72e-14
PAQR4	578.895	-1.23845	0.128265	-9.65538	4.66e-22	1.27e-20
LINC00641	162.244	-1.23298	0.173326	-7.11366	1.13e-12	1.25e-11
ALPP	92.8153	-1.2329	0.244696	-5.0385	4.69e-07	2.49e-06
FAM64A	539.343	-1.23208	0.170175	-7.24009	4.48e-13	5.24e-12
PRR11	2033.91	-1.23152	0.150693	-8.17235	3.02e-16	4.99e-15
FAM46B	95.1163	-1.23144	0.208961	-5.89316	3.79e-09	2.72e-08
EMP2	843.414	-1.23131	0.204382	-6.02457	1.7e-09	1.27e-08
MND1	195.232	-1.22939	0.19624	-6.26472	3.74e-10	3.05e-09
NEIL3	102.847	-1.22804	0.273844	-4.48446	7.31e-06	3.24e-05
GNB1L	78.8734	-1.22778	0.225747	-5.43873	5.37e-08	3.26e-07
PSRC1	401.111	-1.22717	0.127266	-9.64256	5.29e-22	1.43e-20
RACGAP1	2233.88	-1.22658	0.181766	-6.74814	1.5e-11	1.47e-10
RNF157	240.879	-1.22416	0.167493	-7.30874	2.7e-13	3.26e-12
LIN9	562.462	-1.22242	0.134627	-9.0801	1.08e-19	2.47e-18
IQCK	115.527	-1.22153	0.197527	-6.18409	6.25e-10	4.93e-09
GAS2L3	248.667	-1.21943	0.139342	-8.75138	2.11e-18	4.22e-17
S100A13	981.77	-1.21648	0.162735	-7.4752	7.71e-14	9.82e-13
LGALS1	798.058	-1.21526	0.163567	-7.42976	1.09e-13	1.36e-12
SEPW1	2832.8	-1.21453	0.139495	-8.70665	3.13e-18	6.2e-17
SPC24	95.4815	-1.21299	0.2196	-5.52365	3.32e-08	2.08e-07
SPA17	172.102	-1.21214	0.181116	-6.69263	2.19e-11	2.1e-10
IGFL2	1733.66	-1.21149	0.167133	-7.24866	4.21e-13	4.93e-12
PLBD1	46.9282	-1.21007	0.309513	-3.9096	9.24e-05	0.000337553
OIP5	782.01	-1.20844	0.197237	-6.12682	8.97e-10	6.93e-09
TMEM237	159.91	-1.20746	0.17042	-7.0852	1.39e-12	1.52e-11
AURKA	2305.06	-1.20417	0.161602	-7.4515	9.23e-14	1.17e-12
ARHGAP11B	104.246	-1.20345	0.194641	-6.18291	6.29e-10	4.96e-09
CCNE1	446.667	-1.20247	0.132029	-9.10763	8.42e-20	1.92e-18
IMPDH1	804.136	-1.20194	0.152527	-7.88015	3.27e-15	4.87e-14
SOX13	690.351	-1.19998	0.129034	-9.29973	1.41e-20	3.44e-19
DIMT1	386.118	-1.19933	0.128909	-9.30373	1.36e-20	3.33e-19
KCNJ2	84.6612	-1.19894	0.222418	-5.39046	7.03e-08	4.2e-07
OR7E91P	18.8394	-1.19698	0.486108	-2.46238	0.013802	0.0306671
LIF	800.604	-1.1962	0.186225	-6.42343	1.33e-10	1.16e-09
FAT1	3653.02	-1.19616	0.155539	-7.69043	1.47e-14	2.01e-13
RUNX2	201.232	-1.19601	0.139621	-8.56613	1.07e-17	2.01e-16
ORC6	310.513	-1.19483	0.188153	-6.35032	2.15e-10	1.82e-09
PTPMT1	204.435	-1.1947	0.153648	-7.77556	7.51e-15	1.07e-13
ERCC6L	467.601	-1.19386	0.140436	-8.50108	1.88e-17	3.45e-16
GINS1	632.791	-1.19383	0.177716	-6.71762	1.85e-11	1.79e-10
MCM5	1704.68	-1.19361	0.184159	-6.48142	9.09e-11	8e-10
HMGB3	1660.29	-1.19299	0.14684	-8.1244	4.5e-16	7.25e-15
FAIM	18.1599	-1.19206	0.429246	-2.77711	0.00548444	0.0136044
CCDC138	168.859	-1.19129	0.192715	-6.18164	6.34e-10	5e-09
FAM86B2	25.8381	-1.18908	0.35692	-3.33149	0.000863836	0.00257389
HOXB5	103.345	-1.1886	0.464874	-2.55681	0.0105636	0.024319
PFDN4	1621.47	-1.18767	0.290233	-4.09212	4.27e-05	0.000165787
SFR1	262.414	-1.18745	0.178085	-6.66788	2.6e-11	2.46e-10
CENPP	242.394	-1.18706	0.198934	-5.96708	2.42e-09	1.78e-08
CEP128	87.0653	-1.18675	0.272867	-4.3492	1.37e-05	5.79e-05
MIR25	22.1588	-1.18653	0.400504	-2.96259	0.0030506	0.0080918
SGOL2	627.64	-1.18492	0.205562	-5.7643	8.2e-09	5.65e-08
CEP135	180.681	-1.18368	0.169696	-6.9753	3.05e-12	3.25e-11
FAM86B1	93.2899	-1.18361	0.186436	-6.34859	2.17e-10	1.84e-09
PIH1D2	22.6042	-1.1835	0.390434	-3.03125	0.00243547	0.00659737
RAD54L	310.121	-1.18272	0.167044	-7.08027	1.44e-12	1.58e-11
GEMIN2	405.9	-1.18213	0.161311	-7.32824	2.33e-13	2.83e-12
PRMT5	1820.45	-1.18099	0.124884	-9.45667	3.18e-21	8.13e-20
STRA13	2602.46	-1.1802	0.140658	-8.39059	4.84e-17	8.58e-16
ARMC9	92.3009	-1.17795	0.205117	-5.74283	9.31e-09	6.36e-08
COMMD10	289.26	-1.17746	0.156429	-7.52712	5.19e-14	6.75e-13
BUB1	1275.07	-1.17453	0.202308	-5.80563	6.41e-09	4.46e-08
POLR2L	1895.95	-1.17339	0.132065	-8.885	6.39e-19	1.33e-17
CDH11	697.745	-1.17285	0.108849	-10.775	4.52e-27	1.72e-25
SCARNA12	65.6356	-1.17008	0.32885	-3.5581	0.000373542	0.00119929
SLC12A2	5927.52	-1.16949	0.0893274	-13.0921	3.65e-39	2.76e-37
RUVBL2	2011.39	-1.16918	0.166759	-7.01118	2.36e-12	2.54e-11
KIF4A	2006.55	-1.1667	0.276383	-4.22129	2.43e-05	9.81e-05
NCAPG	1121.03	-1.16669	0.201848	-5.78003	7.47e-09	5.16e-08
SGOL1	246.19	-1.16627	0.181213	-6.4359	1.23e-10	1.07e-09
SLAIN1	373.748	-1.16605	0.136931	-8.51564	1.66e-17	3.06e-16
ADCY7	369.545	-1.16418	0.124857	-9.32405	1.12e-20	2.76e-19
TK1	2225.38	-1.16362	0.270273	-4.30535	1.67e-05	6.93e-05
EZH2	1242.9	-1.16204	0.123792	-9.38706	6.17e-21	1.55e-19
UBE2S	1066.04	-1.16139	0.166495	-6.97551	3.05e-12	3.25e-11
FAM105A	598.805	-1.15963	0.177906	-6.51819	7.12e-11	6.39e-10
SLCO4A1	2014.19	-1.1595	0.12996	-8.92192	4.58e-19	9.7e-18
WDR54	174.726	-1.15916	0.193647	-5.98593	2.15e-09	1.6e-08
H2AFZ	10301.7	-1.15856	0.120162	-9.64163	5.33e-22	1.45e-20
KCNC4	121.71	-1.15833	0.207527	-5.5816	2.38e-08	1.52e-07
SNRPF	1142.18	-1.15757	0.13761	-8.41195	4.03e-17	7.19e-16
KITLG	832.409	-1.15472	0.119394	-9.67155	3.98e-22	1.1e-20
MAP9	205.462	-1.15451	0.16811	-6.86756	6.53e-12	6.63e-11
XRCC2	298.848	-1.15296	0.180129	-6.40074	1.55e-10	1.33e-09
EPHB2	2113.59	-1.15111	0.140999	-8.16398	3.24e-16	5.34e-15
LINC00152	156.045	-1.14916	0.216032	-5.31939	1.04e-07	6.08e-07
RUVBL1	1786.34	-1.14888	0.1505	-7.6337	2.28e-14	3.08e-13
RFC3	1529.07	-1.14844	0.167104	-6.8726	6.3e-12	6.41e-11
ADK	897.239	-1.14768	0.150246	-7.63867	2.19e-14	2.97e-13
MAGOHB	398.367	-1.14413	0.193544	-5.91146	3.39e-09	2.45e-08
C19orf55	219.783	-1.14404	0.152135	-7.51993	5.48e-14	7.1e-13
ABCC1	1010.73	-1.1437	0.119522	-9.56897	1.08e-21	2.85e-20
ALDH1A3	454.036	-1.14364	0.37647	-3.03779	0.00238321	0.00646888
CCNA2	2817.37	-1.1416	0.195014	-5.85395	4.8e-09	3.41e-08
RNASEH2A	579.078	-1.13982	0.160508	-7.10128	1.24e-12	1.36e-11
C2orf48	28.5089	-1.1397	0.344797	-3.30544	0.000948281	0.00280109
HSP90B1	17051.7	-1.13779	0.121004	-9.40291	5.31e-21	1.35e-19
CMSS1	1164.25	-1.1363	0.126986	-8.94825	3.61e-19	7.71e-18
C14orf79	138.748	-1.13584	0.208458	-5.44878	5.07e-08	3.09e-07
NCAPH	516.029	-1.13549	0.191457	-5.93078	3.01e-09	2.2e-08
ZNRF3	623.007	-1.13335	0.146473	-7.73759	1.01e-14	1.42e-13
MIS18BP1	656.568	-1.13323	0.143879	-7.87629	3.37e-15	5.01e-14
UGT8	2173.79	-1.13277	0.139364	-8.12813	4.36e-16	7.06e-15
KIAA1586	83.0458	-1.13247	0.271974	-4.16388	3.13e-05	0.000124109
LOC100506668	237.147	-1.13201	0.156383	-7.23873	4.53e-13	5.28e-12
CDC25C	372.888	-1.13133	0.377733	-2.99505	0.00274404	0.00735144
SNORD83B	17.3906	-1.13127	0.432825	-2.6137	0.00895681	0.0210327
MELK	907.2	-1.13099	0.169343	-6.6787	2.41e-11	2.3e-10
KIF24	228.613	-1.13026	0.177612	-6.36363	1.97e-10	1.68e-09
VRK1	448.795	-1.13012	0.124705	-9.06239	1.28e-19	2.89e-18
PLK4	675.899	-1.12988	0.162583	-6.94957	3.66e-12	3.85e-11
PSMC3IP	108.418	-1.12661	0.224284	-5.02315	5.08e-07	2.68e-06
RRM2	3773.92	-1.12549	0.195936	-5.74418	9.24e-09	6.32e-08
NMB	120.751	-1.12476	0.181912	-6.183	6.29e-10	4.96e-09
MYB	399.943	-1.12388	0.203489	-5.52308	3.33e-08	2.08e-07
MTHFD2L	140.501	-1.12286	0.193163	-5.813	6.14e-09	4.29e-08
KCNAB1	100.552	-1.12267	0.237463	-4.72778	2.27e-06	1.09e-05
PDLIM7	324.531	-1.12253	0.147741	-7.59798	3.01e-14	4e-13
NETO2	334.347	-1.12229	0.179179	-6.26352	3.76e-10	3.07e-09
NEK2	1255.71	-1.12202	0.183077	-6.12869	8.86e-10	6.85e-09
TRIM59	395.424	-1.12078	0.120859	-9.27348	1.8e-20	4.35e-19
NHS	213.052	-1.11949	0.200506	-5.58331	2.36e-08	1.51e-07
IRF2BP1	353.693	-1.11934	0.153953	-7.27069	3.58e-13	4.24e-12
PLCB4	1090.23	-1.117	0.14127	-7.90687	2.64e-15	3.98e-14
FAM111B	623.827	-1.11684	0.197776	-5.64699	1.63e-08	1.07e-07
LSM5	1851.9	-1.11666	0.132237	-8.44439	3.06e-17	5.51e-16
ODF2	1759.78	-1.11646	0.0815689	-13.6873	1.21e-42	1.06e-40
GPAT2	535.922	-1.1164	0.142157	-7.85335	4.05e-15	5.93e-14
PRPS1	995.874	-1.11508	0.112713	-9.89312	4.46e-23	1.31e-21
BUB1B	1582.43	-1.11263	0.146598	-7.58966	3.21e-14	4.25e-13
RNF145	549.684	-1.11204	0.134818	-8.24848	1.6e-16	2.71e-15
SMC4	3540.36	-1.11188	0.12899	-8.61995	6.7e-18	1.29e-16
KIF20B	737.114	-1.10983	0.173499	-6.39677	1.59e-10	1.36e-09
CCNF	853.77	-1.10982	0.163919	-6.77058	1.28e-11	1.27e-10
FBXO5	389.869	-1.10916	0.167969	-6.60337	4.02e-11	3.72e-10
ALMS1	438.216	-1.10718	0.117848	-9.39499	5.72e-21	1.45e-19
NCS1	236.438	-1.10706	0.169289	-6.53948	6.17e-11	5.58e-10
FOS	286.378	-1.107	0.138848	-7.97277	1.55e-15	2.37e-14
CCDC18	227.611	-1.10695	0.15517	-7.13381	9.76e-13	1.09e-11
SNORA16A	14.8535	-1.10648	0.475642	-2.3263	0.0200028	0.0424099
IGF2BP2	421.84	-1.10595	0.128727	-8.5914	8.59e-18	1.63e-16
TMEM86B	83.9803	-1.10584	0.233537	-4.73518	2.19e-06	1.05e-05
HSPA14	1223.99	-1.1055	0.129977	-8.50539	1.81e-17	3.33e-16
KIAA1524	874.978	-1.10423	0.156031	-7.07704	1.47e-12	1.61e-11
PYCRL	408.762	-1.10401	0.164962	-6.69253	2.19e-11	2.1e-10
NOXO1	198.165	-1.10364	0.175277	-6.29655	3.04e-10	2.52e-09
RPL39L	632.621	-1.10352	0.136065	-8.11026	5.05e-16	8.11e-15
AKR1B1	118.99	-1.10253	0.244237	-4.51419	6.36e-06	2.84e-05
GRHL1	76.9387	-1.10186	0.210653	-5.23071	1.69e-07	9.57e-07
BCL11A	140.612	-1.10088	0.2027	-5.43108	5.6e-08	3.4e-07
KLF9	97.0562	-1.09988	0.22253	-4.94264	7.71e-07	3.96e-06
LOC150197	46.5583	-1.09874	0.364612	-3.01345	0.00258298	0.00697344
CHCHD6	309.654	-1.09834	0.121545	-9.03651	1.62e-19	3.63e-18
C14orf80	226.3	-1.09804	0.16936	-6.48346	8.96e-11	7.9e-10
PBX4	104.11	-1.09756	0.257796	-4.25746	2.07e-05	8.44e-05
HELLS	348.575	-1.09711	0.201328	-5.44936	5.06e-08	3.09e-07
SNORA40	194.289	-1.09679	0.186599	-5.8778	4.16e-09	2.98e-08
TMSB4X	11978.9	-1.09603	0.150386	-7.28814	3.14e-13	3.76e-12
NUP210	797.886	-1.09507	0.142233	-7.69912	1.37e-14	1.88e-13
SIVA1	1666.19	-1.09451	0.119829	-9.13398	6.6e-20	1.52e-18
CEP72	202.666	-1.0944	0.160313	-6.82665	8.69e-12	8.72e-11
GLDC	300.567	-1.09358	0.171661	-6.37057	1.88e-10	1.61e-09
CDCA3	829.388	-1.09254	0.127479	-8.57035	1.03e-17	1.95e-16
FHL2	1203.23	-1.09222	0.108238	-10.0908	6.07e-24	1.87e-22
TAF1A	213.424	-1.09217	0.148085	-7.37526	1.64e-13	2.02e-12
TMEM126B	2406.04	-1.09202	0.151332	-7.21605	5.35e-13	6.19e-12
LMNB2	3162.21	-1.09179	0.193768	-5.63454	1.76e-08	1.15e-07
KLK8	71.3418	-1.09154	0.243545	-4.48186	7.4e-06	3.28e-05
CASC5	1189.89	-1.08994	0.16436	-6.63138	3.33e-11	3.11e-10
OSBPL10	995.879	-1.08716	0.127722	-8.51197	1.71e-17	3.15e-16
RHPN1	570.258	-1.08673	0.182923	-5.94092	2.83e-09	2.07e-08
ENKD1	123.466	-1.08499	0.17194	-6.31024	2.79e-10	2.33e-09
NUP62CL	190.431	-1.08419	0.20531	-5.28075	1.29e-07	7.44e-07
SNHG9	103.034	-1.08353	0.259528	-4.17501	2.98e-05	0.000118516
CKS1B	2060.61	-1.0835	0.14021	-7.7277	1.1e-14	1.52e-13
NOTCH2	615.854	-1.08347	0.11589	-9.34909	8.84e-21	2.19e-19
AEN	554.373	-1.08325	0.151861	-7.13314	9.81e-13	1.1e-11
CCDC150	141.145	-1.08294	0.29393	-3.68435	0.00022929	0.00077113
EEF1E1	289.125	-1.08235	0.156158	-6.9311	4.18e-12	4.35e-11
ARNTL2	528.982	-1.08219	0.112083	-9.65525	4.67e-22	1.27e-20
KIF2C	1085.36	-1.08169	0.144307	-7.49574	6.59e-14	8.46e-13
ABLIM3	205.187	-1.07956	0.155108	-6.96004	3.4e-12	3.6e-11
C2orf82	28.5286	-1.07917	0.377985	-2.85507	0.00430279	0.0109888
ADAM15	5309.27	-1.07613	0.0989428	-10.8763	1.5e-27	5.88e-26
SNRPE	1345.35	-1.07597	0.144823	-7.42957	1.09e-13	1.36e-12
FDX1L	163.31	-1.07427	0.166525	-6.45109	1.11e-10	9.7e-10
PPIH	861.779	-1.07368	0.150382	-7.13967	9.36e-13	1.05e-11
SNORA18	125.252	-1.07291	0.224746	-4.77388	1.81e-06	8.77e-06
ANP32E	1038.93	-1.07279	0.186698	-5.74614	9.13e-09	6.25e-08
KLRAP1	41.8296	-1.07254	0.373439	-2.87206	0.00407807	0.0104732
CA2	458.841	-1.07206	0.341585	-3.13849	0.00169824	0.00474261
NOP56	6027.43	-1.07016	0.108208	-9.88988	4.61e-23	1.35e-21
RAD18	576.794	-1.07006	0.167263	-6.39743	1.58e-10	1.36e-09
C11orf83	413.411	-1.06956	0.131089	-8.15897	3.38e-16	5.54e-15
MTBP	301.136	-1.06945	0.15425	-6.93322	4.11e-12	4.29e-11
SNRPB	4606.27	-1.06731	0.120216	-8.87829	6.79e-19	1.41e-17
HNRNPA1L2	143.687	-1.06589	0.160132	-6.65628	2.81e-11	2.65e-10
ATAD3A	659.401	-1.06576	0.148358	-7.18372	6.78e-13	7.74e-12
FAM104B	189.599	-1.06278	0.176281	-6.02892	1.65e-09	1.24e-08
PLEKHG2	350.645	-1.0625	0.129006	-8.23605	1.78e-16	2.99e-15
SUV39H2	545.177	-1.06215	0.152245	-6.9766	3.02e-12	3.22e-11
SCLT1	384.918	-1.06179	0.122567	-8.66288	4.6e-18	9e-17
SPEF2	92.204	-1.06153	0.272533	-3.89506	9.82e-05	0.000356759
TMEM64	436.04	-1.06135	0.147239	-7.20831	5.67e-13	6.52e-12
GJB3	502.875	-1.06113	0.172782	-6.14145	8.18e-10	6.34e-09
PRTFDC1	41.6537	-1.05985	0.275213	-3.851	0.000117636	0.00041997
TUBA1A	48.3716	-1.0592	0.300334	-3.52675	0.000420696	0.00133679
FANCA	583.528	-1.05847	0.153859	-6.87947	6.01e-12	6.13e-11
HSPE1	1294.01	-1.05794	0.134021	-7.89387	2.93e-15	4.39e-14
HMGA1	13408.3	-1.05787	0.115221	-9.18121	4.26e-20	9.96e-19
CDC45	1131.28	-1.0577	0.150495	-7.02817	2.09e-12	2.26e-11
AGPAT5	1409	-1.05738	0.147393	-7.17385	7.29e-13	8.3e-12
LOC100505865	99.8322	-1.05662	0.292664	-3.61035	0.000305779	0.000999503
HMGB2	2314.92	-1.05628	0.178493	-5.91775	3.26e-09	2.37e-08
PTRF	404.862	-1.05596	0.19098	-5.52917	3.22e-08	2.02e-07
ZNF77	139.5	-1.05536	0.169084	-6.24165	4.33e-10	3.49e-09
TLE3	433.649	-1.05496	0.141361	-7.46286	8.47e-14	1.07e-12
KIF23	915.463	-1.05493	0.136747	-7.71445	1.22e-14	1.68e-13
SKA3	979.202	-1.05491	0.134704	-7.83129	4.83e-15	7.01e-14
DTYMK	1251.46	-1.05251	0.136432	-7.71456	1.21e-14	1.68e-13
SPDEF	1884.04	-1.05251	0.161672	-6.51014	7.51e-11	6.71e-10
DDX39A	2491.05	-1.05147	0.11624	-9.04567	1.49e-19	3.35e-18
PHF19	1462.31	-1.05074	0.131894	-7.96653	1.63e-15	2.5e-14
RECQL4	1145.66	-1.04994	0.14312	-7.33612	2.2e-13	2.67e-12
THAP10	37.1472	-1.04982	0.339717	-3.09027	0.00199974	0.0055137
LOC100128361	37.3857	-1.0495	0.276008	-3.80243	0.000143284	0.000501292
DDX12P	339.552	-1.04937	0.188686	-5.56145	2.68e-08	1.69e-07
MFSD12	517.692	-1.04671	0.142569	-7.34175	2.11e-13	2.56e-12
AIF1L	254.458	-1.04657	0.135976	-7.69675	1.4e-14	1.91e-13
CKLF	228.034	-1.04418	0.230648	-4.52718	5.98e-06	2.69e-05
FANCM	203.696	-1.04348	0.196304	-5.31564	1.06e-07	6.2e-07
NDE1	441.378	-1.0434	0.148332	-7.03419	2e-12	2.17e-11
CADM4	215.81	-1.04217	0.146631	-7.10749	1.18e-12	1.31e-11
CHTF18	458.757	-1.04158	0.162367	-6.41497	1.41e-10	1.22e-09
HAUS5	466.787	-1.03967	0.173501	-5.99232	2.07e-09	1.54e-08
KIFC1	1080.18	-1.03895	0.20591	-5.04568	4.52e-07	2.4e-06
SLIRP	2309.97	-1.03877	0.186348	-5.57438	2.48e-08	1.58e-07
SNORA61	45.3208	-1.0355	0.392676	-2.63703	0.00836349	0.0197724
CCDC103	44.7173	-1.03385	0.312998	-3.30306	0.000956365	0.00282076
PBX3	155.1	-1.03337	0.199785	-5.17242	2.31e-07	1.29e-06
AP1S2	46.2753	-1.03244	0.301479	-3.4246	0.000615713	0.00188923
ZNF714	286.009	-1.03241	0.130602	-7.90506	2.68e-15	4.03e-14
HMGN2	12512.1	-1.03229	0.112936	-9.14043	6.22e-20	1.43e-18
TACC3	1625.07	-1.03177	0.147649	-6.98797	2.79e-12	2.98e-11
ID3	2020.66	-1.03159	0.181386	-5.68724	1.29e-08	8.64e-08
LMNB1	1364.01	-1.03032	0.326665	-3.15407	0.00161012	0.00451958
WDR31	97.4556	-1.02967	0.201922	-5.09935	3.41e-07	1.85e-06
STIL	742.451	-1.02907	0.125581	-8.19446	2.52e-16	4.18e-15
POLD2	2081.86	-1.02856	0.144892	-7.0988	1.26e-12	1.39e-11
MCM3	4107.34	-1.02847	0.157207	-6.54213	6.06e-11	5.49e-10
CD9	3007.34	-1.02838	0.18738	-5.48824	4.06e-08	2.51e-07
CDT1	392.969	-1.02801	0.17602	-5.8403	5.21e-09	3.68e-08
EBNA1BP2	1623.78	-1.02723	0.13075	-7.85647	3.95e-15	5.8e-14
BRCA2	653.897	-1.0264	0.125773	-8.16076	3.33e-16	5.48e-15
TUBA1B	51327.1	-1.02555	0.139485	-7.35242	1.95e-13	2.38e-12
STMN1	7168.96	-1.02513	0.151291	-6.7759	1.24e-11	1.22e-10
ESPL1	797.938	-1.02432	0.156496	-6.54534	5.94e-11	5.38e-10
WDR34	1802.33	-1.02371	0.127327	-8.03999	8.98e-16	1.4e-14
DACT2	277.603	-1.02366	0.156263	-6.5509	5.72e-11	5.2e-10
B9D2	37.6748	-1.02341	0.361841	-2.82833	0.00467917	0.0118521
JAG2	295.673	-1.02337	0.178517	-5.73258	9.89e-09	6.72e-08
HOXA3	70.1019	-1.02146	0.284872	-3.58568	0.000336196	0.00109138
CEP55	1064.71	-1.02132	0.174228	-5.86197	4.57e-09	3.25e-08
C19orf21	1803.29	-1.01888	0.180182	-5.65472	1.56e-08	1.03e-07
C1GALT1	1004.95	-1.01845	0.105978	-9.61008	7.25e-22	1.93e-20
FBXW9	163.676	-1.01753	0.186505	-5.45575	4.88e-08	2.99e-07
[truncated: 16 more rows]

## Sheet: F
	baseMean	log2FoldChange	lfcSE	stat	pvalue	padj
[truncated: 943 more rows]

## Sheet: G
	baseMean	log2FoldChange	lfcSE	stat	pvalue	padj
[truncated: 357 more rows]

[truncated: 1 more sheets: H]
