# Supplementary material for: Regulatory chromatin rewiring promotes metabolic switching during adaptation to oncogenic receptor tyrosine kinase inhibition
Source: Oncogene. Author manuscript; Available in PMC 2022 Oct 24. (PMC9586873; doi:10.1038/s41388-022-02465-w)
Supplement: Supplementary Table 2 [file EMS153561-supplement-Supplementary_Table_2.xlsx]

## Sheet: Legend
Supplementary Table 2. OE19 lapatinib timecourse ATAC-seq results.
A	d1 (vs. d0) differentially closed (2X change, FDR < 0.05) regions of chromatin after lapatinib treatment in OE19 cells
B	d1 (vs. d0) differentially open (2X change, FDR < 0.05) regions of chromatin regions of chromatin after lapatinib treatment in OE19 cells
C	d35 (vs. d0) differentially closed (2X change, FDR < 0.05) regions of chromatin regions of chromatin after lapatinib treatment in OE19 cells
D	d35 (vs. d0) differentially open (2X change, FDR < 0.05) regions of chromatin regions of chromatin after lapatinib treatment in OE19 cells
E	d35 (vs. d7) differentially closed (2X change, FDR < 0.05) regions of chromatin regions of chromatin after lapatinib treatment in OE19 cells
F	d35 (vs. d7) differentially open (2X change, FDR < 0.05) regions of chromatin regions of chromatin after lapatinib treatment in OE19 cells
G	De novo motif enrichment in d35 (vs. d0) differentially closed non-promoter ATAC-seq peaks
H	De novo motif enrichment in d35 (vs. d0) differentially open non-promoter ATAC-seq peaks

## Sheet: A
peak	baseMean	log2FoldChange	lfcSE	stat	pvalue	padj
chr17_16918024_16918351	169.707	-1.89194	0.212136	-8.91853	4.72518e-19	3.14219e-15
chr1_224730604_224731063	138.788	-1.92351	0.227945	-8.43846	3.21544e-17	1.20276e-13
chr22_41681478_41681729	114.225	-1.92241	0.248341	-7.74101	9.86303e-15	2.27035e-11
chr15_43414934_43415595	290.791	-1.30298	0.175991	-7.40366	1.32485e-13	2.64304e-10
chr13_99128804_99129071	132.145	-1.60264	0.220277	-7.27557	3.44951e-13	6.45155e-10
chr1_177188784_177189646	348.622	-1.22943	0.172449	-7.12924	1.00923e-12	1.43679e-09
chr19_39184086_39184471	93.6563	-1.78497	0.261585	-6.82365	8.87547e-12	9.83681e-09
chr11_122513148_122513523	135.825	-1.56671	0.233355	-6.71386	1.8954e-11	1.85964e-08
chr4_128801884_128802827	327.73	-1.10143	0.164236	-6.70638	1.99511e-11	1.92589e-08
chr1_27098182_27098480	138.308	-1.52114	0.231821	-6.5617	5.31995e-11	4.08197e-08
chr14_65823175_65823468	178.319	-1.31982	0.203271	-6.49291	8.41926e-11	5.85912e-08
chr9_116225822_116226085	101.668	-1.69493	0.26248	-6.45736	1.06543e-10	7.16458e-08
chr6_28928861_28929239	165.632	-1.41872	0.226358	-6.26759	3.6667e-10	2.06139e-07
chr7_122526500_122527007	155.541	-1.3725	0.219173	-6.26216	3.79678e-10	2.08471e-07
chr3_65025431_65025714	143.024	-1.36778	0.226859	-6.02918	1.64795e-09	7.64558e-07
chr6_20403599_20403863	110.456	-1.59282	0.265023	-6.01014	1.85367e-09	8.38107e-07
chr8_82351486_82351777	117.754	-1.42757	0.239826	-5.95252	2.64045e-09	1.11287e-06
chr5_149012045_149012622	113.096	-1.40547	0.236676	-5.93838	2.8785e-09	1.17997e-06
chr6_43777131_43777383	156.53	-1.24169	0.209434	-5.92879	3.05175e-09	1.23408e-06
chr3_173429440_173429728	87.6032	-1.59363	0.269379	-5.91595	3.29962e-09	1.31526e-06
chr3_77874659_77874947	177.577	-1.13077	0.191311	-5.91061	3.40851e-09	1.34208e-06
chr11_59333552_59333997	41.6615	-2.61129	0.442222	-5.90492	3.52816e-09	1.37115e-06
chr17_80452449_80452795	161.186	-1.2654	0.214448	-5.90077	3.61817e-09	1.37473e-06
chr1_92270218_92270608	135.282	-1.25519	0.2137	-5.8736	4.26424e-09	1.54673e-06
chr12_13887709_13887960	27.1387	-3.16138	0.542837	-5.8238	5.75239e-09	2.0133e-06
chr8_128755273_128755545	135.897	-1.35008	0.232096	-5.81692	5.99407e-09	2.08569e-06
chr13_95201573_95202556	316.81	-1.06919	0.185134	-5.77523	7.6848e-09	2.58386e-06
chr6_27833877_27834128	39.6614	-2.48587	0.435885	-5.70305	1.17682e-08	3.66831e-06
chr3_171654162_171654570	90.0348	-1.54631	0.27182	-5.68871	1.28001e-08	3.8887e-06
chr20_50104508_50104759	51.8664	-1.90396	0.337662	-5.63866	1.7138e-08	5.12847e-06
chr6_42284204_42284671	128.109	-1.29205	0.229544	-5.62877	1.81496e-08	5.32467e-06
chr1_115605354_115605660	96.707	-1.49867	0.26635	-5.62668	1.83713e-08	5.3374e-06
chr7_142510996_142511262	77.4853	-1.64224	0.292077	-5.62263	1.88068e-08	5.43752e-06
chr11_19262418_19262734	237.801	-1.0843	0.194739	-5.56796	2.57745e-08	7.04375e-06
chr2_8773941_8774224	91.3531	-1.43705	0.260048	-5.5261	3.27434e-08	8.59499e-06
chr6_45554573_45554897	104.207	-1.42027	0.25734	-5.51902	3.40887e-08	8.87031e-06
chr1_151996771_151997113	67.5339	-1.69281	0.306985	-5.51432	3.50137e-08	9.07158e-06
chr7_51645080_51645365	109.965	-1.52406	0.277356	-5.49498	3.9076e-08	9.90958e-06
chr3_183631034_183631298	136.984	-1.21075	0.221264	-5.47197	4.45061e-08	1.09166e-05
chr8_22922603_22922867	185.599	-1.02029	0.187315	-5.4469	5.1254e-08	1.20768e-05
chr8_119850087_119850369	128.771	-1.28084	0.235286	-5.44375	5.21696e-08	1.22443e-05
chr8_62662570_62662821	36.474	-2.19054	0.405016	-5.40852	6.35473e-08	1.4461e-05
chr22_23567828_23568383	107.909	-1.42146	0.263023	-5.40433	6.50519e-08	1.46917e-05
chr2_45607666_45607932	59.6757	-1.69043	0.312856	-5.40323	6.54504e-08	1.47044e-05
chr1_163172686_163172997	66.7588	-1.6846	0.31213	-5.3971	6.77255e-08	1.50122e-05
chr1_155931744_155932090	103.082	-1.36751	0.253468	-5.39521	6.84451e-08	1.51158e-05
chr2_11970107_11970632	159.064	-1.08441	0.201142	-5.39129	6.99526e-08	1.53919e-05
chrX_106161170_106161421	38.5741	-2.30927	0.428826	-5.38509	7.24092e-08	1.56674e-05
chr11_59317792_59318264	118.416	-1.38452	0.257485	-5.37709	7.56974e-08	1.60653e-05
chr4_3956362_3956613	28.7831	-2.60492	0.486783	-5.35129	8.73293e-08	1.81862e-05
chr7_142506499_142506750	39.2742	-2.04153	0.381938	-5.3452	9.03188e-08	1.87041e-05
chr11_102096606_102096857	59.3565	-1.69431	0.3175	-5.33642	9.47994e-08	1.93054e-05
chr16_66115857_66116153	46.7215	-1.88054	0.353447	-5.32057	1.03443e-07	2.06365e-05
chr2_10262634_10262896	176.075	-1.08377	0.204232	-5.30654	1.11725e-07	2.18022e-05
chr7_101707115_101707390	118.823	-1.23471	0.233932	-5.27807	1.30554e-07	2.51239e-05
chr20_11159690_11159968	78.4807	-1.48233	0.281025	-5.27473	1.3295e-07	2.5503e-05
chr6_42372245_42372512	184.774	-1.0567	0.201403	-5.24667	1.54873e-07	2.88753e-05
chr20_17539364_17539626	67.579	-1.65264	0.315302	-5.24145	1.59319e-07	2.95204e-05
chr19_45927595_45927878	99.7276	-1.40413	0.26873	-5.22505	1.74104e-07	3.16717e-05
chr8_18992034_18992304	76.6467	-1.46843	0.281119	-5.22352	1.75549e-07	3.17672e-05
chr12_102513812_102514324	126.68	-1.16124	0.222353	-5.22253	1.76494e-07	3.17672e-05
chr2_85185437_85185714	105.667	-1.23173	0.236694	-5.20389	1.9516e-07	3.41533e-05
chr5_162888588_162888839	38.8473	-2.41725	0.464955	-5.19889	2.00487e-07	3.4679e-05
chr2_79486489_79486760	85.8129	-1.32124	0.256081	-5.15947	2.47644e-07	4.00574e-05
chr17_16764441_16764743	173.669	-1.05027	0.20383	-5.1527	2.56758e-07	4.10874e-05
chr2_225301380_225301762	35.2642	-2.22314	0.432317	-5.14237	2.71289e-07	4.28401e-05
chr1_6445897_6446179	60.8965	-1.65838	0.322945	-5.13518	2.81867e-07	4.41152e-05
chr13_99359051_99359354	164.647	-1.07288	0.210004	-5.10886	3.24105e-07	4.99932e-05
chr16_68299233_68299539	143.612	-1.13392	0.223322	-5.07752	3.82393e-07	5.73893e-05
chr13_70823464_70823734	118.984	-1.31638	0.260049	-5.06207	4.14732e-07	6.14388e-05
chr1_249168206_249168646	120.254	-1.29574	0.256047	-5.06057	4.18011e-07	6.16195e-05
chr2_123478416_123478695	119.418	-1.20036	0.237877	-5.04613	4.50849e-07	6.56517e-05
chr3_27575365_27575629	44.3117	-1.81026	0.359189	-5.03987	4.65846e-07	6.70203e-05
chr11_86454458_86454727	83.0124	-1.37909	0.27387	-5.03555	4.76478e-07	6.82218e-05
chr11_122727472_122727742	50.0212	-1.74009	0.345616	-5.03475	4.78475e-07	6.83443e-05
chr8_62624748_62624999	100.818	-1.3819	0.276316	-5.00115	5.69906e-07	8.00665e-05
chr12_69753820_69754124	75.1628	-1.48892	0.298773	-4.98345	6.24593e-07	8.71359e-05
chr4_105943993_105944451	110.505	-1.24714	0.251619	-4.95646	7.17891e-07	9.74264e-05
chr11_111522142_111522417	45.0247	-1.75029	0.353802	-4.94708	7.53356e-07	0.000101093
chr19_51298205_51298456	60.8974	-1.66223	0.33738	-4.92686	8.35607e-07	0.000109672
chr2_11076371_11076649	57.121	-1.56811	0.318593	-4.92201	8.56614e-07	0.000111209
chr14_62135033_62135302	56.8585	-1.60038	0.325233	-4.9207	8.6233e-07	0.000111468
chr5_81653078_81653511	49.4208	-1.81215	0.368531	-4.91721	8.77843e-07	0.000113229
chr2_55652622_55652990	76.582	-1.407	0.287038	-4.90181	9.49572e-07	0.000120405
chr17_69068013_69068289	48.3361	-1.64762	0.336152	-4.90142	9.51469e-07	0.000120405
chr8_62672715_62673011	73.0035	-1.45286	0.29662	-4.89806	9.67852e-07	0.000122205
chr18_12991463_12991736	119.139	-1.20084	0.245261	-4.89618	9.77198e-07	0.000123125
chr12_30948069_30948320	35.5762	-2.07477	0.425157	-4.88002	1.06077e-06	0.000132752
chr13_45332909_45333258	184.342	-1.01971	0.208971	-4.8797	1.06248e-06	0.000132752
chr11_12188587_12188991	138.753	-1.06443	0.218274	-4.8766	1.07931e-06	0.000134574
chr3_107711891_107712187	58.7337	-1.65772	0.34008	-4.8745	1.09082e-06	0.000135445
chr2_235201143_235201432	65.3558	-1.45124	0.298188	-4.86687	1.1338e-06	0.000139623
chr1_192796319_192796612	56.1139	-1.64826	0.338796	-4.86507	1.14415e-06	0.000140321
chr10_43851440_43851715	53.3396	-1.69909	0.349906	-4.85586	1.19867e-06	0.000144422
chr11_69988375_69988882	147.538	-1.18735	0.244705	-4.85218	1.22111e-06	0.000145582
chr9_75092019_75092282	114.023	-1.19848	0.248553	-4.82184	1.42242e-06	0.000163917
chr6_27840889_27841422	114.991	-1.20807	0.250737	-4.81807	1.44954e-06	0.000166089
chr17_43398353_43398718	73.937	-1.36024	0.282358	-4.81743	1.45417e-06	0.000166089
chr1_245255169_245255451	147.598	-1.00455	0.209066	-4.80492	1.54817e-06	0.000175818
chr1_167130616_167130902	59.796	-1.69151	0.353605	-4.78363	1.72155e-06	0.000191593
chr2_121832707_121832958	58.7769	-1.48094	0.310759	-4.76556	1.88331e-06	0.000206815
chr13_20994038_20994342	88.3619	-1.22886	0.258306	-4.7574	1.96104e-06	0.000214957
chr11_100623896_100624169	117.92	-1.10984	0.233498	-4.75309	2.00328e-06	0.000218785
chr1_153541175_153541426	137.32	-1.10728	0.233716	-4.7377	2.16157e-06	0.000229947
chr5_35130066_35130598	62.63	-1.42234	0.302219	-4.70631	2.52244e-06	0.000261639
chr7_17572777_17573028	46.5131	-1.79931	0.382971	-4.6983	2.62331e-06	0.000267918
chr10_120458026_120458309	60.7035	-1.48502	0.31709	-4.68329	2.82308e-06	0.000283487
chr1_161391820_161392102	57.52	-1.63849	0.350263	-4.67788	2.89858e-06	0.000290469
chr8_126283669_126283946	68.0046	-1.42484	0.305633	-4.66194	3.13247e-06	0.000308347
chr11_33712103_33712585	87.1232	-1.39522	0.300162	-4.64822	3.34814e-06	0.000322677
chr8_102075102_102075353	52.9047	-1.56947	0.33796	-4.64397	3.4178e-06	0.000328333
chr19_56617804_56618080	155.792	-1.05809	0.228171	-4.63728	3.53024e-06	0.000336972
chr18_8665641_8665892	52.4718	-1.58231	0.341797	-4.62939	3.66742e-06	0.000347847
chr3_133199025_133199276	30.8216	-2.12912	0.460389	-4.62461	3.75307e-06	0.000353728
chr8_41997685_41997936	50.0436	-1.59385	0.344752	-4.62317	3.77911e-06	0.000355064
chr6_53224101_53224441	57.7896	-1.7154	0.371184	-4.62143	3.81103e-06	0.000356885
chr5_126113948_126114206	88.5766	-1.47252	0.319044	-4.61542	3.92307e-06	0.00036464
chr7_34109328_34109630	88.2897	-1.15738	0.250765	-4.61538	3.92368e-06	0.00036464
chr9_78608339_78608813	51.396	-1.636	0.354763	-4.61154	3.99692e-06	0.000368585
chr9_75172489_75172740	46.2045	-1.62476	0.353094	-4.60149	4.1947e-06	0.000382696
chr2_110865027_110865291	89.1502	-1.3395	0.291536	-4.59462	4.33536e-06	0.000393329
chr21_37037084_37037373	71.0545	-1.42048	0.309193	-4.59417	4.34468e-06	0.000393381
chr13_35036919_35037216	46.4495	-1.69425	0.369053	-4.5908	4.41545e-06	0.000397983
chr22_38138493_38138777	123.596	-1.14363	0.24948	-4.58406	4.56026e-06	0.000407354
chr11_44883865_44884139	87.6959	-1.26933	0.277312	-4.57728	4.71062e-06	0.000418288
chr6_42488788_42489039	50.9387	-1.57765	0.345406	-4.56752	4.93524e-06	0.000433092
chr6_106808321_106808632	77.8015	-1.29077	0.282669	-4.56637	4.96244e-06	0.000433572
chr3_31989153_31989642	105.56	-1.12271	0.246067	-4.56263	5.05175e-06	0.000438813
chr2_85173541_85173818	137.681	-1.01567	0.222689	-4.56092	5.0929e-06	0.000441746
chr13_21056401_21056897	72.6534	-1.42608	0.313613	-4.54726	5.43482e-06	0.000467217
chr2_153057138_153057432	109.942	-1.09255	0.24054	-4.54208	5.57007e-06	0.000476233
chr1_161500673_161501129	45.116	-1.72775	0.380519	-4.54051	5.61189e-06	0.000478442
chr13_52761662_52761951	84.9633	-1.20013	0.264643	-4.53491	5.76271e-06	0.000488516
chr22_36025938_36026212	74.3535	-1.36116	0.300704	-4.52656	5.99524e-06	0.000504371
chr9_87257401_87257838	88.5112	-1.15646	0.255492	-4.52638	6.0003e-06	0.000504371
chr1_117099137_117099558	74.1359	-1.29874	0.287257	-4.52117	6.14981e-06	0.000513333
chr2_135532711_135533202	41.5273	-1.67878	0.371376	-4.52042	6.17162e-06	0.000514437
chr15_89711109_89711360	31.0576	-2.03393	0.451613	-4.50371	6.6777e-06	0.000547471
chr1_236787108_236787382	47.4619	-1.58504	0.351991	-4.50306	6.69811e-06	0.000548365
chr11_118134923_118135289	143.61	-1.04111	0.231214	-4.50278	6.70693e-06	0.000548365
chr11_108379466_108380243	156.884	-1.10223	0.245612	-4.48768	7.20019e-06	0.000576102
chr1_145382684_145382952	208.061	-1.00258	0.223482	-4.48619	7.25097e-06	0.000578617
chr13_31247889_31248387	121.872	-1.07133	0.238863	-4.48513	7.28702e-06	0.00058072
chr20_17485783_17486278	156.606	-1.03524	0.231164	-4.47837	7.52153e-06	0.000596233
chrX_130262925_130263204	45.1465	-1.76348	0.394127	-4.47439	7.66309e-06	0.000605051
chr11_43852505_43852766	41.8084	-1.70469	0.382266	-4.45943	8.21775e-06	0.000637078
chr2_240169204_240169624	104.342	-1.11801	0.250945	-4.45518	8.38239e-06	0.000643168
chr13_20933443_20933694	47.552	-1.61674	0.363116	-4.45239	8.49203e-06	0.000648264
chr7_28651595_28651903	61.2202	-1.3809	0.310698	-4.4445	8.80963e-06	0.000666559
chr10_112174344_112174627	66.2296	-1.27729	0.288146	-4.43279	9.30226e-06	0.000696785
chr1_204407854_204408126	85.4387	-1.18361	0.267319	-4.42772	9.52359e-06	0.000711645
chr20_5041960_5042211	59.183	-1.41381	0.319983	-4.41838	9.94436e-06	0.000735673
chr8_42158058_42158309	37.0134	-1.74817	0.39574	-4.41748	9.98584e-06	0.000736013
chr2_45908872_45909123	35.4101	-1.8427	0.417591	-4.41269	1.02093e-05	0.000747938
chr11_76534748_76535037	66.1225	-1.30277	0.295347	-4.411	1.02893e-05	0.000751899
chr15_69773266_69773517	29.1718	-2.00654	0.455121	-4.40882	1.03937e-05	0.000757387
chr20_46193971_46194388	90.7046	-1.12919	0.256131	-4.40864	1.04024e-05	0.000757387
chr3_160385357_160385608	37.0658	-1.74179	0.395808	-4.40059	1.07958e-05	0.000779396
chr1_168445920_168446182	92.561	-1.07307	0.243962	-4.39852	1.08993e-05	0.000784971
chr4_174256236_174256512	41.9754	-1.79034	0.407485	-4.39365	1.11464e-05	0.000799878
chr1_68962683_68962987	92.144	-1.26536	0.288069	-4.39256	1.12022e-05	0.000802385
chr2_16080102_16080640	50.8788	-1.64382	0.374589	-4.38833	1.14225e-05	0.000813837
chr18_52443522_52443773	37.3769	-1.74682	0.398314	-4.38554	1.157e-05	0.000822196
chr1_226496803_226497094	79.4649	-1.37062	0.312547	-4.38533	1.1581e-05	0.000822196
chr7_127876992_127877358	73.4638	-1.21675	0.27765	-4.38231	1.17429e-05	0.000829752
chr21_36359178_36359497	41.8775	-1.73891	0.396851	-4.38178	1.17713e-05	0.000829798
chr14_100534877_100535188	92.703	-1.11659	0.255055	-4.37783	1.19867e-05	0.000842008
chr4_95428902_95429210	129.071	-1.02631	0.234768	-4.37158	1.23353e-05	0.000861442
chr8_62672279_62672547	48.4455	-1.55283	0.355413	-4.36907	1.24775e-05	0.00086632
chr18_68051370_68051849	62.4076	-1.39141	0.318956	-4.36239	1.28652e-05	0.000889111
chr8_128575811_128576062	39.9601	-1.73087	0.397213	-4.35755	1.31527e-05	0.000901727
chr3_66522839_66523333	78.1671	-1.1595	0.266351	-4.35329	1.34107e-05	0.000917279
chr4_101349300_101349551	26.4009	-2.04768	0.471064	-4.34693	1.38053e-05	0.000938903
chr1_167189313_167189584	96.8817	-1.25097	0.287806	-4.34656	1.3829e-05	0.000939443
chr7_5536905_5537251	77.0045	-1.20263	0.277072	-4.34049	1.42164e-05	0.000960092
chr2_65216050_65216582	141.709	-1.0082	0.232353	-4.33908	1.43079e-05	0.000964043
chr12_50336808_50337078	80.8642	-1.19117	0.274684	-4.33652	1.44759e-05	0.000968672
chr9_88721821_88722101	49.4433	-1.54479	0.356242	-4.33637	1.44858e-05	0.000968672
chr6_27835255_27835506	52.8362	-1.46684	0.338296	-4.33595	1.45132e-05	0.000969418
chr1_19252943_19253416	75.2865	-1.25013	0.288485	-4.33342	1.4681e-05	0.000978444
chr12_77459269_77459564	98.7414	-1.12185	0.259238	-4.32751	1.50805e-05	0.000997299
chr16_18937008_18937272	41.0568	-1.90303	0.44015	-4.32361	1.535e-05	0.00100954
chr3_133259965_133260247	77.5108	-1.26613	0.29288	-4.32305	1.5389e-05	0.001011
chr12_13254107_13254387	107.17	-1.14402	0.264877	-4.31905	1.56703e-05	0.00102722
chr3_100211195_100211494	60.6778	-1.39743	0.323753	-4.31636	1.58625e-05	0.00103755
chr2_58334990_58335304	61.1276	-1.33333	0.308949	-4.31569	1.59108e-05	0.00103844
chr19_17218829_17219097	57.4198	-1.36226	0.315872	-4.3127	1.61275e-05	0.0010446
chr8_29526868_29527136	69.1179	-1.29572	0.301021	-4.30442	1.67427e-05	0.0010763
chr13_106756632_106756883	73.0006	-1.2345	0.286947	-4.30219	1.6912e-05	0.00108602
chr4_85612618_85612878	41.0334	-1.62755	0.378734	-4.29735	1.72855e-05	0.00110055
chr11_117778025_117778296	68.7344	-1.24524	0.290014	-4.29371	1.7571e-05	0.00111517
chr11_95710773_95711065	78.6498	-1.22951	0.286609	-4.28985	1.78791e-05	0.00113113
chr1_46713636_46713887	31.5542	-2.13654	0.498606	-4.28502	1.82723e-05	0.00114751
chr11_85555461_85555750	116.048	-1.09658	0.256306	-4.27841	1.88237e-05	0.00117474
chr2_81531638_81531889	24.0151	-2.16652	0.506574	-4.27681	1.89592e-05	0.00118074
chr6_138914363_138914614	30.3646	-1.83551	0.429893	-4.2697	1.95737e-05	0.0012127
chr7_130595966_130596217	40.753	-1.63239	0.382826	-4.26406	2.00746e-05	0.00123612
chr16_69107254_69107538	75.2563	-1.1683	0.27404	-4.26323	2.01492e-05	0.00123937
chr4_62333888_62334141	41.8283	-1.61413	0.378887	-4.26018	2.04259e-05	0.00125253
chr1_50493679_50493930	32.9846	-1.83175	0.430604	-4.2539	2.10081e-05	0.00128036
chr7_13862322_13862630	61.8539	-1.33926	0.315009	-4.25148	2.12358e-05	0.00129026
chr7_27274983_27275550	108.368	-1.02387	0.240838	-4.25127	2.12559e-05	0.00129026
chr13_27769425_27769738	96.2782	-1.02557	0.241239	-4.25126	2.12567e-05	0.00129026
chr13_31444515_31444799	80.8224	-1.30482	0.30696	-4.25077	2.13041e-05	0.00129182
chr20_32273496_32273797	72.2713	-1.37127	0.323584	-4.23777	2.25751e-05	0.00135245
chr2_61763764_61764032	102.363	-1.04993	0.248073	-4.23234	2.31275e-05	0.00138278
chr6_26323143_26323394	28.7055	-2.02927	0.479981	-4.22781	2.35974e-05	0.00139968
chr9_95320940_95321191	39.3966	-1.64963	0.39189	-4.20942	2.56031e-05	0.00149058
chr9_123638527_123638978	126.779	-1.00358	0.238552	-4.20696	2.58826e-05	0.00149956
chr16_87033619_87034002	110.023	-1.00123	0.238295	-4.20164	2.64984e-05	0.00153079
chr18_657375_657631	43.4866	-1.74936	0.416448	-4.20065	2.66144e-05	0.00153601
chr1_244532932_244533183	44.3601	-1.53783	0.366284	-4.19846	2.68735e-05	0.00154501
chr4_11700579_11700830	30.0609	-1.83681	0.437878	-4.19481	2.73101e-05	0.00156111
chr3_23782676_23782949	50.3614	-1.45264	0.346795	-4.18876	2.80478e-05	0.00159112
chr6_40930074_40930325	53.2164	-1.3789	0.329244	-4.18808	2.81326e-05	0.00159442
chr20_18178427_18178738	57.2126	-1.3103	0.313119	-4.18468	2.85571e-05	0.00161389
chr8_41461808_41462064	73.1068	-1.18422	0.283326	-4.1797	2.91898e-05	0.00163882
chr15_100016683_100016934	59.7359	-1.308	0.313151	-4.17689	2.95518e-05	0.00165604
chr19_18285130_18285381	50.8618	-1.51678	0.363532	-4.17235	3.01474e-05	0.00168311
chr6_168436761_168437222	70.6736	-1.26288	0.303058	-4.16713	3.08457e-05	0.0017141
chr17_57831951_57832233	64.6976	-1.22608	0.294367	-4.16512	3.11185e-05	0.00172446
chr13_95751922_95752205	69.2948	-1.17789	0.282906	-4.16352	3.13379e-05	0.00173021
chr10_5454343_5454620	61.7319	-1.32789	0.319244	-4.15948	3.18971e-05	0.0017546
chr12_6389301_6389552	56.7697	-1.34082	0.322849	-4.15309	3.28011e-05	0.0017879
chr8_128521760_128522024	70.7594	-1.31325	0.316403	-4.15057	3.31641e-05	0.00180276
chr15_41418540_41418806	50.8178	-1.4748	0.35619	-4.14049	3.46559e-05	0.00187195
chr1_53792166_53792439	49.8643	-1.47018	0.355356	-4.13719	3.51584e-05	0.00189419
chr4_56416083_56416370	85.7773	-1.07076	0.259174	-4.13145	3.60479e-05	0.00192972
chr15_81097419_81097688	80.1359	-1.16532	0.282487	-4.12521	3.70393e-05	0.00197046
chr7_139616305_139616556	37.803	-1.72936	0.419438	-4.12305	3.73892e-05	0.0019839
chr2_79487143_79487454	68.1918	-1.22106	0.296164	-4.1229	3.74131e-05	0.0019839
chr8_128608444_128608717	99.3162	-1.06151	0.257471	-4.12283	3.74246e-05	0.0019839
chr1_23076835_23077123	96.6566	-1.02795	0.249528	-4.11957	3.79574e-05	0.0020016
chr1_196150269_196150594	82.3633	-1.28937	0.313081	-4.11833	3.81627e-05	0.00200879
chr9_88338090_88338379	54.0187	-1.44635	0.351491	-4.11491	3.87338e-05	0.00203171
chr11_120177287_120177538	80.9141	-1.09909	0.267364	-4.11084	3.94218e-05	0.00206057
chr9_2260740_2261198	51.3921	-1.37148	0.334494	-4.10016	4.12864e-05	0.00213018
chr2_67960838_67961098	23.7675	-2.21625	0.540556	-4.09996	4.13229e-05	0.00213018
chr15_90514821_90515101	63.5649	-1.31008	0.320529	-4.08725	4.36522e-05	0.00222723
chr15_30135968_30136219	31.7377	-1.78919	0.437899	-4.08584	4.39175e-05	0.00223695
chr15_92701764_92702015	42.4646	-1.47528	0.361459	-4.08147	4.47522e-05	0.00226981
chr12_130836035_130836286	28.0958	-1.91914	0.471312	-4.07191	4.66302e-05	0.00235013
chr10_32229816_32230082	63.5757	-1.28924	0.316713	-4.07069	4.68733e-05	0.00235741
chr3_139966563_139966980	99.3034	-1.00496	0.247154	-4.06613	4.78007e-05	0.002396
chr6_26157599_26157861	71.3688	-1.2813	0.315137	-4.06585	4.78578e-05	0.00239685
chr2_19688095_19688365	43.9827	-1.48647	0.366194	-4.05925	4.92301e-05	0.00243502
chr10_22535509_22536159	80.7993	-1.12569	0.277442	-4.05741	4.96208e-05	0.00244626
chr11_105590193_105590457	61.8367	-1.35858	0.335004	-4.0554	5.00484e-05	0.00246125
chr8_126667943_126668402	56.9133	-1.43267	0.353357	-4.05446	5.02509e-05	0.00246716
chr1_152878715_152878966	62.1158	-1.36663	0.337323	-4.0514	5.09111e-05	0.00249139
chr2_224414017_224414268	18.9844	-2.42796	0.600654	-4.0422	5.29523e-05	0.00257445
chr10_30441019_30441270	38.5813	-1.54287	0.3819	-4.03997	5.34571e-05	0.00258847
chr1_151547465_151547716	40.6855	-1.60811	0.398213	-4.03831	5.38383e-05	0.00260051
chr8_101998624_101998875	17.7306	-2.60144	0.64422	-4.03813	5.38795e-05	0.00260051
chr10_114658376_114658634	36.9329	-1.71312	0.424348	-4.03706	5.41246e-05	0.00260604
chr7_30954193_30954576	79.8282	-1.25068	0.310118	-4.03293	5.50846e-05	0.0026353
chr9_33290834_33291125	55.822	-1.35473	0.335946	-4.03258	5.51678e-05	0.00263717
chr1_20437246_20437497	28.4033	-1.85363	0.46162	-4.01549	5.93234e-05	0.00279783
chr9_75715216_75715497	40.6471	-1.47381	0.367216	-4.01347	5.9833e-05	0.00281632
chr8_134734901_134735248	66.7467	-1.23874	0.308656	-4.01334	5.9866e-05	0.00281632
chr9_127044142_127044393	53.706	-1.29729	0.323697	-4.00772	6.13087e-05	0.00286438
chr5_30429168_30429564	93.6093	-1.07292	0.267735	-4.00738	6.13972e-05	0.00286627
chr11_74854191_74854455	98.6485	-1.01351	0.253043	-4.00526	6.19485e-05	0.00288301
chr3_71032020_71032318	61.9244	-1.2859	0.321192	-4.00353	6.24049e-05	0.00289749
chr8_141598776_141599027	55.5969	-1.36932	0.342162	-4.00196	6.28186e-05	0.00291219
chr7_87563328_87563714	68.8066	-1.23858	0.309791	-3.99811	6.38513e-05	0.00294927
chr6_26027279_26027724	110.934	-1.00839	0.252452	-3.99439	6.48609e-05	0.00298146
chr11_111876533_111877105	81.0634	-1.1347	0.284299	-3.99122	6.57333e-05	0.00301179
chr9_21057055_21057306	35.292	-1.73526	0.43547	-3.9848	6.75357e-05	0.00308075
chr2_147631954_147632243	42.7192	-1.41694	0.355622	-3.98441	6.76491e-05	0.00308357
chr3_12512840_12513091	40.9958	-1.47143	0.369508	-3.98213	6.83003e-05	0.00310144
chr16_47426121_47426405	56.4161	-1.22213	0.307046	-3.98027	6.88374e-05	0.00312283
chr9_75791478_75791729	39.3256	-1.49294	0.375291	-3.97809	6.94708e-05	0.00314061
chr6_158262542_158262833	76.2663	-1.1357	0.285594	-3.97662	6.99025e-05	0.00314793
chr11_123525259_123525768	105.936	-1.05356	0.265707	-3.96512	7.33599e-05	0.0032619
chr1_16488922_16489173	49.485	-1.35492	0.341916	-3.96273	7.40965e-05	0.00328976
chr3_109646103_109646354	17.2499	-2.43955	0.615779	-3.96173	7.44074e-05	0.00329867
chr6_41248501_41248804	122.269	-1.00837	0.254925	-3.95557	7.63537e-05	0.00336007
chr13_24704384_24704635	71.9096	-1.10599	0.2797	-3.9542	7.67914e-05	0.00337189
chr3_115778604_115778855	36.2191	-1.56615	0.396213	-3.9528	7.72411e-05	0.00338915
chr2_206611053_206611317	53.3251	-1.25656	0.318143	-3.94968	7.82548e-05	0.0034286
chr1_230340564_230340864	63.2245	-1.25625	0.318136	-3.94877	7.85535e-05	0.00343415
chr7_141701332_141701622	37.6377	-1.57982	0.400723	-3.94242	8.06642e-05	0.00350085
chr7_2913701_2913952	35.7039	-1.67549	0.425212	-3.94037	8.13576e-05	0.00352556
chr8_8910851_8911154	56.3041	-1.30489	0.331313	-3.93855	8.19765e-05	0.00354495
chr3_5372159_5372410	16.2045	-2.48405	0.631519	-3.93346	8.37309e-05	0.00360001
chr1_145556874_145557159	76.6617	-1.09092	0.277414	-3.93244	8.40865e-05	0.00361098
chr17_74598014_74598277	46.7712	-1.46549	0.373028	-3.92863	8.54306e-05	0.00364169
chr5_14036274_14036547	49.6732	-1.32676	0.337788	-3.92778	8.57332e-05	0.0036468
chr6_11273666_11273917	36.9202	-1.55809	0.39671	-3.92752	8.58246e-05	0.0036481
chr9_129748927_129749197	83.7988	-1.06765	0.27189	-3.92677	8.60955e-05	0.00365701
chr6_48794974_48795244	68.7599	-1.16861	0.297761	-3.92464	8.68583e-05	0.00368418
chr13_28001240_28001491	71.7823	-1.11724	0.284809	-3.92278	8.75317e-05	0.00370225
chr10_14227658_14227909	26.0719	-1.83378	0.468336	-3.91553	9.02073e-05	0.00380198
chr1_19483211_19483507	71.6131	-1.15954	0.296183	-3.91493	9.04287e-05	0.00380863
chr17_21002586_21002849	64.2805	-1.34826	0.34488	-3.90937	9.25383e-05	0.00387838
chr11_86282651_86282902	44.9215	-1.42164	0.363695	-3.90888	9.27248e-05	0.00388348
chr6_26313198_26313492	51.6237	-1.44916	0.37096	-3.90652	9.36331e-05	0.00390512
chr19_44302791_44303055	61.7888	-1.23755	0.317114	-3.90255	9.51858e-05	0.00395609
chr1_76429969_76430220	17.8919	-2.39573	0.614718	-3.89728	9.728e-05	0.0040208
chr7_122319298_122319563	95.3519	-1.01366	0.260158	-3.89634	9.76582e-05	0.00403086
chr13_95752792_95753047	51.1648	-1.30363	0.334871	-3.89293	9.90405e-05	0.00407107
chr5_145355201_145355499	56.0077	-1.27704	0.328225	-3.89074	9.9939e-05	0.00409434
chr14_93195176_93195464	85.9729	-1.00938	0.259736	-3.88616	0.000101842	0.0041605
chr1_91966821_91967074	18.2958	-2.52722	0.65112	-3.88135	0.000103879	0.0042178
chr8_37308743_37308994	32.9937	-1.7561	0.452566	-3.88033	0.000104315	0.00422979
chr3_151984471_151984722	41.1456	-1.48011	0.381696	-3.87772	0.000105441	0.00426387
chr2_236267540_236268030	54.068	-1.31048	0.338808	-3.86792	0.000109766	0.00439425
chr2_139707140_139707391	21.0493	-2.08342	0.539043	-3.86503	0.000111074	0.00443335
chr9_117919489_117919845	26.3694	-1.84453	0.477496	-3.86292	0.000112039	0.00445839
chr11_58912228_58912479	48.6232	-1.40747	0.364601	-3.8603	0.000113249	0.00449162
chr9_111774583_111774849	74.3099	-1.06931	0.277108	-3.85881	0.00011394	0.00451005
chr8_54640305_54640715	65.6829	-1.15998	0.300708	-3.85748	0.000114561	0.00452865
chr17_25667098_25667349	38.5622	-1.65218	0.428874	-3.85236	0.000116987	0.00460324
chr22_38178482_38178733	41.1679	-1.53481	0.398903	-3.84757	0.000119294	0.00464516
chr20_43050906_43051169	35.4604	-1.75154	0.455585	-3.84459	0.000120754	0.00468373
chr20_23212248_23212499	67.9754	-1.12593	0.293142	-3.84089	0.00012259	0.00473652
chr12_121058479_121058768	61.4497	-1.32978	0.346534	-3.83739	0.000124351	0.00479218
chr4_14072062_14072449	58.869	-1.28103	0.333946	-3.83604	0.000125032	0.00480916
chr16_69564616_69564901	50.5137	-1.28869	0.336109	-3.83413	0.000126008	0.00483736
chr1_222885350_222885635	69.7282	-1.18656	0.309697	-3.83135	0.000127444	0.00487373
chr11_17036928_17037190	81.1494	-1.04739	0.273527	-3.82919	0.000128565	0.0049072
chr22_21910313_21910625	71.3875	-1.08448	0.283385	-3.82688	0.00012978	0.00494097
chr6_42472775_42473111	53.9104	-1.43856	0.376156	-3.82439	0.000131098	0.00497848
chr18_14189936_14190239	68.5729	-1.10761	0.289811	-3.82183	0.000132463	0.00501125
chr13_99358697_99358957	40.3596	-1.41159	0.369599	-3.81924	0.000133864	0.00504353
chr8_86459245_86459502	68.9233	-1.15983	0.303687	-3.81916	0.000133907	0.00504353
chr12_13320278_13320529	29.3735	-1.76085	0.461097	-3.81884	0.000134083	0.00504699
chr2_183989497_183989748	26.7111	-1.81964	0.47661	-3.81788	0.000134603	0.0050634
chr3_113276278_113276543	52.8725	-1.29188	0.338484	-3.81665	0.000135275	0.00508546
chr8_120147618_120147889	62.2012	-1.22371	0.320789	-3.81467	0.000136362	0.00511992
chr11_59312839_59313125	45.2686	-1.46115	0.383685	-3.80819	0.000139988	0.00524617
chr15_30113620_30113922	79.4504	-1.05817	0.277969	-3.80681	0.00014077	0.00526887
chr3_123680015_123680419	84.1565	-1.10916	0.291493	-3.80509	0.000141753	0.00530236
chr2_200775742_200776171	128.886	-1.03237	0.271926	-3.79651	0.000146748	0.00545851
chr3_107712193_107712466	26.0453	-2.00992	0.530378	-3.78961	0.000150885	0.00557085
chr15_38412154_38412428	37.7582	-1.54939	0.409027	-3.78799	0.000151873	0.00559697
chr3_169386902_169387179	100.52	-1.09654	0.289938	-3.78198	0.000155587	0.00571272
chr14_65757671_65757940	38.7224	-1.42645	0.377516	-3.77852	0.00015776	0.00577126
chr15_22461040_22461291	38.1279	-1.5619	0.413401	-3.77817	0.000157984	0.00577594
chr1_167685825_167686076	55.2087	-1.24997	0.331051	-3.77577	0.000159511	0.00581755
chr13_32623021_32623280	45.7439	-1.32137	0.350327	-3.7718	0.000162072	0.00588939
chr13_34726043_34726341	69.5832	-1.0764	0.285543	-3.76967	0.000163461	0.00593269
chr4_155086304_155086727	88.5822	-1.09105	0.289571	-3.7678	0.000164693	0.00596294
chr6_143994093_143994381	42.0778	-1.56042	0.414281	-3.76659	0.000165495	0.00597874
chr8_86089170_86089427	36.7876	-1.58183	0.421111	-3.75632	0.00017243	0.00615603
chr3_149299787_149300038	36.0821	-1.51895	0.404846	-3.75191	0.000175489	0.00623686
chr4_83294244_83294505	80.7361	-1.0769	0.287228	-3.7493	0.000177328	0.006291
chr6_27560440_27560691	25.676	-1.89364	0.505622	-3.74517	0.000180275	0.00637288
chr15_36017728_36017979	23.1301	-1.86869	0.499169	-3.7436	0.0001814	0.0064013
chr2_19911284_19911535	25.2409	-1.84236	0.49237	-3.74183	0.000182689	0.00642313
chr18_51796024_51796307	39.8453	-1.61569	0.431981	-3.74019	0.000183878	0.00645073
chr1_45285259_45285758	94.8231	-1.00765	0.269632	-3.73714	0.000186126	0.00651049
chr7_139929473_139929949	89.5071	-1.11013	0.297092	-3.73667	0.000186477	0.00651895
chr10_99302968_99303238	60.462	-1.13249	0.30325	-3.73452	0.000188072	0.00656116
chr2_32008604_32008881	49.2195	-1.33949	0.358684	-3.73445	0.000188123	0.00656116
chr1_51986060_51986311	30.5505	-1.5969	0.427761	-3.73316	0.000189092	0.00658955
chr10_22518014_22518566	75.0119	-1.25942	0.337368	-3.73307	0.000189157	0.00658955
chr3_138313113_138313402	89.8407	-1.05363	0.282434	-3.73054	0.000191072	0.00664466
chr7_16358672_16358937	41.3662	-1.37807	0.36977	-3.72684	0.000193893	0.00671545
chr15_40531408_40531685	59.5973	-1.1827	0.3174	-3.72623	0.000194366	0.00672225
chr4_106954065_106954316	24.8591	-1.76562	0.474508	-3.72095	0.000198475	0.00681107
chr4_101300942_101301236	70.9228	-1.19533	0.321518	-3.71776	0.000200998	0.00687796
chr1_236080730_236080981	29.661	-1.58532	0.426744	-3.71492	0.000203267	0.00692414
chr1_6385621_6385918	60.2489	-1.17466	0.316511	-3.71128	0.000206216	0.00700444
chr17_10196030_10196281	20.1212	-2.02237	0.545971	-3.70418	0.000212079	0.00714676
chr5_41195394_41195645	30.2157	-1.63945	0.442746	-3.70291	0.000213143	0.00716668
chr3_101497865_101498385	82.8837	-1.02121	0.276192	-3.69748	0.000217753	0.00728875
chr4_81048575_81048826	17.3108	-2.32054	0.628259	-3.69361	0.000221096	0.00738002
chr1_24645725_24646153	77.7312	-1.01298	0.274444	-3.69103	0.000223351	0.00743869
chr20_4666949_4667253	85.6798	-1.06938	0.290001	-3.68749	0.000226474	0.00751248
chr9_117932997_117933248	37.9403	-1.48703	0.40329	-3.68724	0.000226696	0.00751248
chr18_21408511_21408784	30.0714	-1.62541	0.441023	-3.68553	0.000228225	0.0075506
chr3_130935784_130936035	24.9289	-1.80492	0.490026	-3.6833	0.000230231	0.00759597
chr10_91011670_91011935	88.674	-1.03862	0.282178	-3.68071	0.000232589	0.00764007
chr2_235372640_235372980	57.7935	-1.129	0.306777	-3.68019	0.00023306	0.00764793
chr1_24285527_24285962	92.8513	-1.02744	0.279183	-3.68016	0.000233084	0.00764793
chr11_100699008_100699299	45.4638	-1.31618	0.35772	-3.67936	0.000233824	0.00765962
chr10_135337309_135337560	27.7419	-1.62556	0.441893	-3.67863	0.000234487	0.00766874
chr6_27100098_27100349	20.088	-2.08885	0.568518	-3.67421	0.000238591	0.00776056
chr6_142621884_142622295	67.0378	-1.11002	0.302189	-3.67327	0.000239466	0.00778478
chr2_210288490_210288807	97.6297	-1.00114	0.272649	-3.6719	0.000240752	0.00781617
chr6_27794010_27794261	41.1417	-1.52733	0.416161	-3.67006	0.000242498	0.00786201
chr15_91446435_91446686	69.4848	-1.10109	0.300448	-3.66483	0.000247506	0.00799837
chr1_239055942_239056282	73.2459	-1.08669	0.297377	-3.65424	0.000257945	0.00827511
chr15_81248133_81248384	19.4595	-2.00779	0.549594	-3.65322	0.00025897	0.00829853
chr5_131893178_131893435	38.1177	-1.44243	0.394931	-3.65236	0.000259845	0.00830659
chr2_196409291_196409570	53.8001	-1.21177	0.332117	-3.64862	0.000263653	0.0083799
chr15_71865040_71865291	25.1494	-1.71879	0.471703	-3.6438	0.000268642	0.00850686
chr4_2924492_2924743	31.6027	-1.60482	0.440573	-3.64257	0.000269927	0.00853123
chr1_193161834_193162109	43.601	-1.27097	0.348967	-3.6421	0.000270422	0.00854062
chr4_153457658_153457931	26.5211	-1.90073	0.522098	-3.64056	0.000272042	0.00857822
chr7_73201407_73201988	82.6101	-1.09024	0.299563	-3.63944	0.000273235	0.00861128
chr20_48861058_48861309	62.3344	-1.09668	0.301406	-3.63854	0.000274193	0.00862511
chr9_126769348_126769624	72.9678	-1.0666	0.293143	-3.63848	0.00027425	0.00862511
chr14_61822607_61822907	71.5846	-1.01995	0.280382	-3.63771	0.000275077	0.00864597
chr1_32739517_32739768	24.2973	-1.80421	0.496162	-3.63633	0.000276545	0.0086745
chr8_6506467_6506891	82.6294	-1.00056	0.275278	-3.63474	0.000278266	0.00869658
chr12_115893020_115893469	68.4212	-1.13206	0.311652	-3.63245	0.000280747	0.00875475
chr8_26486245_26486516	50.7481	-1.19144	0.328395	-3.62806	0.000285563	0.00885527
chr6_142290491_142290742	30.1159	-1.58181	0.436117	-3.62702	0.000286714	0.00887866
chr15_70797942_70798193	50.5879	-1.24488	0.343229	-3.62697	0.000286762	0.00887866
chr13_44880721_44880972	23.522	-1.82091	0.502095	-3.62664	0.000287137	0.00888565
chr10_30676608_30676859	34.0208	-1.4607	0.402835	-3.62605	0.000287785	0.00890081
chr3_52025102_52025353	52.4798	-1.32077	0.364297	-3.62552	0.000288383	0.00891038
chr18_47384861_47385360	66.6744	-1.15207	0.317876	-3.62427	0.000289776	0.00894883
chr18_8717626_8717877	48.3982	-1.29304	0.357054	-3.62141	0.000293003	0.0090384
chr5_116556480_116556731	33.0993	-1.67685	0.463626	-3.61682	0.00029825	0.00915372
chr15_40442460_40442711	21.6711	-1.92064	0.531469	-3.61384	0.000301693	0.00922166
chr9_110794349_110794640	46.7768	-1.37085	0.379361	-3.61357	0.000302014	0.00922677
chr8_82276836_82277089	41.458	-1.35433	0.374939	-3.61215	0.000303668	0.00926783
chr4_97570772_97571061	52.699	-1.24718	0.345323	-3.61163	0.000304277	0.00927695
chr1_171810420_171810735	44.6257	-1.33376	0.369355	-3.61104	0.000304969	0.00929333
chr3_127680794_127681063	69.5192	-1.04842	0.290403	-3.61021	0.00030595	0.00930779
chr14_32419993_32420268	32.5201	-1.51428	0.420643	-3.59992	0.000318311	0.00958367
chr1_244517087_244517348	56.918	-1.19295	0.331386	-3.59988	0.000318369	0.00958367
chr1_15672463_15672740	58.3402	-1.1113	0.308848	-3.59821	0.000320412	0.00960738
chr1_149230527_149230853	53.4265	-1.24627	0.346708	-3.59459	0.000324906	0.00971295
chr17_6573201_6573466	47.0605	-1.23687	0.344162	-3.59386	0.000325818	0.00972562
chrX_115449723_115449974	14.2364	-2.33576	0.650819	-3.58895	0.000332009	0.00985147
chr3_107809819_107810127	74.1758	-1.131	0.315627	-3.58333	0.000339241	0.0100263
chr9_86432567_86432835	59.3362	-1.22001	0.340691	-3.58099	0.000342289	0.0100865
chr6_46961622_46961873	35.4493	-1.53445	0.428669	-3.57957	0.000344165	0.0101243
chr15_90667804_90668059	36.7766	-1.44267	0.403359	-3.57664	0.000348043	0.0102108
chr8_102103091_102103352	58.7479	-1.10293	0.308535	-3.57472	0.000350604	0.0102558
chr13_69383459_69383813	52.5083	-1.34562	0.376612	-3.57296	0.000352965	0.0103049
chr14_90920712_90920982	60.9536	-1.10805	0.310233	-3.57166	0.000354721	0.0103408
chr14_22857683_22857953	66.904	-1.01996	0.285645	-3.57072	0.000355998	0.010368
chr15_99356075_99356326	32.8573	-1.47688	0.413851	-3.56862	0.00035886	0.010431
chr16_84918165_84918416	39.7572	-1.35592	0.380056	-3.56769	0.000360149	0.0104583
chr6_7468839_7469090	25.4728	-1.71126	0.480308	-3.56283	0.000366876	0.0106279
chr6_15876626_15876887	37.4358	-1.33482	0.374898	-3.56049	0.000370166	0.0107024
chr6_1917901_1918189	41.0924	-1.41735	0.398147	-3.55986	0.000371058	0.0107179
chr8_8187906_8188182	77.2677	-1.02099	0.287195	-3.55506	0.000377896	0.0108425
chr18_43354299_43354550	19.8102	-1.85926	0.523377	-3.55242	0.000381699	0.0109035
chr14_50863447_50863755	63.3931	-1.22104	0.343755	-3.55207	0.000382219	0.0109035
chrX_122969973_122970224	21.269	-1.84755	0.520223	-3.55145	0.000383112	0.0109237
chr2_75067541_75067792	46.8155	-1.20824	0.340967	-3.54358	0.00039473	0.0111625
chr19_41731529_41731780	51.8086	-1.1952	0.337347	-3.54293	0.000395705	0.0111658
chr3_190580447_190580718	47.9659	-1.28363	0.362559	-3.54047	0.000399414	0.0112281
chr11_122532269_122532520	35.9727	-1.40467	0.396775	-3.54021	0.000399806	0.0112338
chrX_49759921_49760172	17.3964	-2.16185	0.611397	-3.53591	0.000406372	0.0113969
chr13_78635084_78635335	34.2585	-1.44467	0.408703	-3.53476	0.000408147	0.0114253
chr11_101557306_101557557	14.6401	-2.36245	0.66858	-3.53353	0.000410049	0.0114678
chr3_93881523_93881774	30.3464	-1.53859	0.43552	-3.53278	0.000411222	0.0114791
chr1_151870689_151871168	63.1587	-1.11763	0.316376	-3.53259	0.000411513	0.0114819
chr17_46560809_46561072	67.3804	-1.02898	0.291344	-3.53185	0.000412664	0.0115033
chrX_67334435_67334686	14.9299	-2.4365	0.6899	-3.53167	0.000412948	0.011505
chr12_56130911_56131261	54.8925	-1.1963	0.338749	-3.53152	0.000413177	0.011505
chr14_94532592_94532843	25.2556	-1.90221	0.538742	-3.53084	0.000414243	0.0115205
chr1_160796373_160796631	47.3055	-1.33545	0.37839	-3.52931	0.000416649	0.0115605
chr8_119030785_119031077	49.8276	-1.18088	0.334678	-3.52841	0.000418066	0.0115891
chr5_176621280_176621531	32.3511	-1.5282	0.433171	-3.52793	0.000418819	0.0115992
chr16_23681433_23681715	60.9275	-1.07291	0.304637	-3.52195	0.000428386	0.0118003
chr8_101429123_101429390	58.7815	-1.07465	0.305138	-3.52185	0.000428551	0.0118003
chr11_102670618_102670869	68.1219	-1.11058	0.315346	-3.52179	0.000428642	0.0118003
chr6_69344997_69345311	34.9401	-1.73845	0.493767	-3.5208	0.00043025	0.0118282
chr8_82339354_82339837	55.6945	-1.22921	0.349175	-3.52032	0.000431022	0.0118386
chr17_67535927_67536182	18.9125	-1.91352	0.544059	-3.51713	0.000436245	0.0119382
chr13_80726090_80726546	76.3256	-1.04175	0.296301	-3.51585	0.000438347	0.011976
chr22_43659866_43660117	28.8445	-1.5381	0.437513	-3.51556	0.000438826	0.011976
chr8_145582388_145582654	69.9108	-1.06789	0.303878	-3.51421	0.000441071	0.0120263
chr14_62036566_62036817	30.4637	-1.52633	0.434457	-3.51318	0.00044277	0.0120627
chr3_197798844_197799097	31.1717	-1.54097	0.438908	-3.51092	0.000446563	0.0121318
chrX_127598202_127598453	20.6084	-1.89581	0.540563	-3.5071	0.000453026	0.0122629
chr2_40927430_40927700	47.347	-1.29836	0.370257	-3.50663	0.000453815	0.0122715
chr1_230220388_230220649	57.6697	-1.1307	0.322453	-3.50655	0.000453962	0.0122715
chrX_106449648_106449918	61.124	-1.1191	0.319246	-3.50544	0.000455846	0.0123135
chr1_68850641_68850892	20.0372	-1.85693	0.529793	-3.505	0.000456607	0.0123263
chr22_43076735_43076986	17.5052	-2.12329	0.605861	-3.50458	0.000457335	0.0123404
chr20_45587753_45588008	39.5177	-1.28353	0.367059	-3.49681	0.000470865	0.0126428
chr15_102022268_102022519	52.0802	-1.19051	0.34058	-3.49554	0.000473095	0.0126856
chr7_87884050_87884375	43.1879	-1.224	0.350698	-3.49019	0.000482686	0.0128966
chr14_71597390_71597641	29.3472	-1.64304	0.471189	-3.48701	0.000488458	0.0130217
chr8_25457303_25457554	20.8835	-1.78965	0.513316	-3.48645	0.000489483	0.0130332
chr20_30700731_30700986	70.9335	-1.01597	0.291421	-3.48626	0.000489828	0.013035
chr4_121252780_121253097	47.9692	-1.26552	0.363078	-3.48554	0.000491153	0.0130471
chr12_113623185_113623652	85.7335	-1.00608	0.288801	-3.48363	0.00049466	0.0131093
chr1_210424486_210424737	39.0602	-1.30128	0.373589	-3.48319	0.000495478	0.0131093
chr2_57618187_57618438	19.9131	-1.92455	0.552545	-3.48305	0.00049573	0.0131093
chr7_28076866_28077232	41.3443	-1.31516	0.377632	-3.48264	0.000496489	0.0131131
chr2_191746600_191746873	68.1302	-1.05937	0.304469	-3.47941	0.000502516	0.0132373
chr11_116291573_116291874	69.6287	-1.01615	0.292315	-3.47622	0.000508529	0.0133604
chr1_167013376_167013645	45.5118	-1.25568	0.36167	-3.47188	0.000516818	0.0135306
chr2_78034741_78035257	67.446	-1.01641	0.292959	-3.46947	0.000521478	0.0136288
chr22_34048714_34048965	26.2541	-1.61209	0.464787	-3.46846	0.000523454	0.0136625
chr7_50894596_50894847	27.546	-1.63561	0.472232	-3.46359	0.000533028	0.0138285
chr17_67341132_67341383	21.4104	-1.96062	0.566067	-3.46358	0.000533046	0.0138285
chr11_111505781_111506032	20.8155	-1.77025	0.511624	-3.46006	0.000540064	0.0139742
chr4_84169656_84169907	28.3947	-1.59947	0.462382	-3.45919	0.000541807	0.0140011
chr5_173809700_173809951	19.7772	-1.96645	0.568679	-3.45792	0.000544362	0.0140429
chr7_80352097_80352348	35.6268	-1.35966	0.393263	-3.45737	0.000545477	0.0140533
chr14_107238928_107239183	57.8648	-1.10443	0.319462	-3.45714	0.00054594	0.0140533
chr3_192958712_192959089	73.5261	-1.05054	0.304484	-3.45022	0.000560124	0.0143567
chr15_55095506_55096013	37.9464	-1.35096	0.391686	-3.44908	0.000562494	0.0144051
chr5_123964802_123965084	70.1776	-1.05397	0.305635	-3.44845	0.000563804	0.0144263
chr12_88693436_88693812	42.3385	-1.46385	0.424935	-3.44489	0.000571291	0.0145743
chr9_103501551_103501809	60.8157	-1.07775	0.313077	-3.44244	0.000576498	0.0146509
chr8_129538595_129538890	56.4343	-1.27162	0.369467	-3.44177	0.00057793	0.014681
chr14_20869346_20869597	28.8796	-1.64901	0.479154	-3.4415	0.000578494	0.0146891
chr5_81661691_81661942	14.1227	-2.29793	0.668655	-3.43664	0.00058898	0.0148483
chr6_24743882_24744133	14.9835	-2.1593	0.628414	-3.43611	0.000590135	0.0148712
chr2_58431511_58431762	27.2779	-1.52602	0.444152	-3.43581	0.000590785	0.0148772
chr13_52659032_52659283	30.275	-1.58528	0.461735	-3.4333	0.000596273	0.0149817
chr15_70053289_70053540	29.2534	-1.44592	0.421732	-3.42853	0.000606857	0.0151712
chr19_19080234_19080708	47.2406	-1.28202	0.37407	-3.42723	0.000609772	0.015225
chr9_87283203_87283464	59.2552	-1.05056	0.306572	-3.42681	0.00061072	0.0152423
chr8_116990575_116990846	33.0262	-1.45123	0.424031	-3.42247	0.000620542	0.0154167
chr6_155545308_155545562	55.934	-1.03184	0.301594	-3.4213	0.00062322	0.0154704
chrX_85247975_85248226	22.4983	-1.82019	0.532305	-3.41945	0.000627471	0.0155695
chr14_24299327_24299618	65.5381	-1.07737	0.315128	-3.41884	0.000628896	0.0155983
chr7_138437262_138437545	55.0183	-1.09129	0.319492	-3.4157	0.000636186	0.0157335
chr10_22040275_22040774	51.7389	-1.12328	0.328977	-3.41446	0.000639075	0.0157789
chr17_38657779_38658087	77.4781	-1.01516	0.297786	-3.40903	0.000651944	0.0159911
chr22_23359090_23359358	61.1787	-1.09448	0.321208	-3.4074	0.00065586	0.0160495
chr8_90769857_90770145	62.6876	-1.13174	0.332304	-3.40573	0.000659876	0.0161196
chr5_66502844_66503157	52.2253	-1.18492	0.348203	-3.40295	0.000666624	0.0162314
chr2_86161268_86161596	45.8844	-1.30992	0.385011	-3.40228	0.00066825	0.0162585
chr3_158887678_158887940	41.8758	-1.20798	0.355155	-3.40129	0.000670699	0.0163041
chr3_51236421_51236753	35.5718	-1.4612	0.429663	-3.40081	0.000671867	0.0163101
chr1_177224690_177224941	22.9787	-1.73127	0.50908	-3.40079	0.000671925	0.0163101
chr2_136862620_136862871	16.8121	-2.01718	0.593385	-3.39944	0.000675238	0.0163613
chr14_102537711_102537962	33.8024	-1.32918	0.391088	-3.39868	0.00067713	0.0163872
chr5_141655057_141655308	23.2379	-1.65955	0.488349	-3.39828	0.000678114	0.0164044
chr15_52521195_52521446	27.0869	-1.79934	0.529566	-3.39776	0.000679391	0.0164286
chr14_81130948_81131199	19.4406	-1.80679	0.531967	-3.39644	0.000682686	0.0164817
chr9_110319887_110320138	38.584	-1.39403	0.410733	-3.39401	0.000688763	0.0165798
chr2_173118288_173118810	65.3979	-1.03441	0.304786	-3.39388	0.000689097	0.0165798
chr4_102332511_102332782	68.0908	-1.12406	0.331443	-3.3914	0.000695363	0.016696
chr12_76108265_76108561	58.0038	-1.12327	0.331241	-3.39109	0.000696145	0.0167055
chr8_95452865_95453365	59.0694	-1.05749	0.31186	-3.39091	0.000696598	0.0167097
chr1_110160025_110160309	59.7479	-1.06053	0.312889	-3.38946	0.000700294	0.0167804
chr12_125120768_125121019	65.0413	-1.04677	0.308961	-3.38803	0.000703961	0.016839
chrX_39675059_39675310	27.3928	-1.65598	0.48886	-3.38743	0.000705495	0.0168488
chr14_80554904_80555170	51.5011	-1.16583	0.344316	-3.38594	0.000709351	0.0169072
chr3_182880480_182880731	28.6372	-1.64947	0.487335	-3.38468	0.000712619	0.0169446
chr8_122166852_122167103	16.6042	-1.98351	0.586606	-3.38134	0.000721343	0.0171316
chr13_32420594_32420855	78.1494	-1.0642	0.314797	-3.38058	0.000723329	0.0171652
chr2_65103540_65103806	43.4507	-1.22252	0.361673	-3.38017	0.000724407	0.0171771
chr8_124001006_124001257	38.2401	-1.25753	0.372076	-3.37977	0.00072546	0.0171921
chr14_71610257_71610508	36.3761	-1.35956	0.402299	-3.37949	0.000726207	0.0171921
chr13_32889902_32890162	32.7462	-1.5115	0.447361	-3.3787	0.000728305	0.017215
chr1_75118297_75118774	56.8372	-1.08101	0.32006	-3.37754	0.00073137	0.017267
chr8_30221898_30222182	40.1209	-1.25356	0.371326	-3.3759	0.000735745	0.0173497
chr13_34640093_34640387	51.5687	-1.13299	0.335915	-3.37284	0.000743971	0.017523
chr4_123031314_123031565	35.6561	-1.33485	0.395785	-3.37267	0.000744425	0.0175268
chr2_10686978_10687289	58.7262	-1.06317	0.315618	-3.36852	0.000755724	0.0177161
chr12_60366766_60367086	47.2841	-1.22451	0.363608	-3.36767	0.000758061	0.017757
chr3_185406634_185406897	40.4787	-1.21784	0.362678	-3.3579	0.00078536	0.0182607
chr1_94167318_94167569	43.6901	-1.24655	0.371297	-3.35728	0.000787121	0.0182945
chr1_239413641_239413904	63.5376	-1.02266	0.305037	-3.35257	0.000800655	0.0185586
chr5_142625671_142625922	24.0766	-1.6238	0.484412	-3.3521	0.000802008	0.0185756
chr2_146715454_146715873	34.7739	-1.54824	0.461924	-3.35171	0.000803151	0.0185877
chr10_17685506_17686035	69.3107	-1.00196	0.299305	-3.34762	0.000815094	0.0188204
chr2_69983205_69983473	47.8312	-1.1681	0.348991	-3.34708	0.000816673	0.0188424
chrX_100003196_100003454	29.6494	-1.52535	0.455866	-3.34605	0.000819726	0.0188764
chr6_149868035_149868296	40.9215	-1.39502	0.417114	-3.34446	0.000824427	0.0189555
chr1_168598067_168598462	31.0156	-1.46209	0.437646	-3.34081	0.000835338	0.0191695
chr8_101511704_101511955	34.3692	-1.39469	0.417629	-3.33954	0.000839181	0.0192365
chr6_45623609_45624005	37.5768	-1.38382	0.414377	-3.33952	0.000839223	0.0192365
chr12_47802003_47802254	20.4642	-1.80479	0.540899	-3.33665	0.000847944	0.019337
chr3_107856027_107856278	29.1743	-1.62558	0.48838	-3.32851	0.000873121	0.019784
chr3_107941206_107941483	63.4947	-1.02065	0.306721	-3.32763	0.000875887	0.0197978
chr8_121774382_121774872	74.6805	-1.03168	0.310111	-3.32681	0.000878457	0.0198321
chr17_62703296_62703572	47.6231	-1.12759	0.339015	-3.32608	0.000880776	0.0198619
chr6_37190464_37190727	49.7803	-1.20667	0.36282	-3.3258	0.000881648	0.0198666
chr8_129180007_129180258	22.309	-1.84834	0.556076	-3.32389	0.000887698	0.0199804
chr2_137085128_137085379	18.21	-1.92704	0.57979	-3.32368	0.000888368	0.019988
chr7_129093923_129094174	25.3921	-1.55333	0.467566	-3.32217	0.0008932	0.020074
chr22_36402555_36402971	28.7882	-1.49391	0.450188	-3.31842	0.000905279	0.0202913
chr3_170978809_170979060	27.2864	-1.4649	0.441852	-3.31536	0.000915263	0.0204689
chr4_110481251_110481502	35.2625	-1.35636	0.409134	-3.31518	0.000915829	0.0204689
chr7_16831490_16831783	65.2564	-1.16481	0.351504	-3.31379	0.000920418	0.0204933
chr1_149783616_149783877	27.9738	-1.71984	0.5193	-3.31184	0.00092685	0.0205803
chr4_99849905_99850156	24.8795	-1.66263	0.50215	-3.31103	0.000929535	0.0206196
chr9_74828910_74829162	48.7032	-1.22819	0.37128	-3.30799	0.000939665	0.0208058
chr5_141736538_141736789	54.0596	-1.1673	0.352936	-3.30739	0.000941686	0.0208215
chr1_110778897_110779329	43.2427	-1.16924	0.35356	-3.30703	0.000942894	0.0208387
chr5_171741810_171742103	66.2743	-1.01907	0.30831	-3.30535	0.000948583	0.020949
chr3_141050586_141050846	57.7543	-1.00327	0.303721	-3.30325	0.000955722	0.0210523
chr10_5180212_5180503	58.2643	-1.14789	0.347553	-3.30279	0.000957293	0.0210714
chr4_139032687_139032938	17.1916	-2.00438	0.607237	-3.30081	0.000964046	0.0211733
chr3_107718228_107718581	41.4138	-1.24075	0.376048	-3.29943	0.0009688	0.0212543
chr13_108593851_108594102	21.3562	-1.8189	0.551648	-3.2972	0.000976535	0.0213926
chr3_120884307_120884593	45.6609	-1.16121	0.352763	-3.29177	0.000995601	0.0217308
chr9_107723549_107723800	24.3031	-1.66108	0.504782	-3.29069	0.000999432	0.0218064
chr11_91222896_91223190	44.606	-1.30275	0.395983	-3.28992	0.00100215	0.0218498
chr5_82769363_82769614	19.4866	-1.80751	0.549552	-3.28905	0.00100524	0.0219093
chr9_117926901_117927152	36.4398	-1.34528	0.409127	-3.28817	0.00100839	0.0219647
chr5_112825072_112825323	18.9992	-1.90586	0.579711	-3.2876	0.00101047	0.021986
chr19_54408218_54408469	38.7672	-1.28265	0.390153	-3.28756	0.0010106	0.021986
chr8_42129158_42129435	34.4059	-1.42642	0.434132	-3.28567	0.0010174	0.0220857
chr1_32986103_32986354	23.6235	-1.83433	0.558632	-3.28361	0.00102486	0.0222095
chr16_10674380_10674651	52.8638	-1.23937	0.377501	-3.2831	0.0010267	0.0222374
chr16_52490280_52490537	50.0022	-1.12234	0.341866	-3.283	0.00102709	0.0222374
chr4_56952487_56952975	47.6153	-1.16049	0.353492	-3.28292	0.00102736	0.0222374
chr14_103163540_103163815	43.369	-1.19374	0.363751	-3.28175	0.00103165	0.0223061
chr1_33812592_33812874	57.2264	-1.09601	0.334576	-3.27582	0.00105355	0.0226436
chr8_90813583_90814083	45.0472	-1.25494	0.383173	-3.27514	0.00105609	0.0226789
chr7_134103869_134104160	73.0303	-1.02817	0.314135	-3.27302	0.00106403	0.0227921
chr14_75389888_75390160	50.4441	-1.09816	0.335695	-3.2713	0.00107055	0.0229236
chr2_173562997_173563248	27.9564	-1.5223	0.465603	-3.26953	0.00107726	0.0230333
chr8_60293729_60293980	17.658	-1.96816	0.601985	-3.26944	0.0010776	0.0230333
chr1_190724720_190724971	25.5382	-1.60243	0.490171	-3.26913	0.0010788	0.0230426
chr8_61072974_61073225	29.9191	-1.48581	0.45478	-3.26709	0.0010866	0.0231512
chr4_55791114_55791398	51.5657	-1.11466	0.341957	-3.25965	0.0011155	0.0235823
chr7_105221823_105222074	44.8213	-1.19288	0.366005	-3.25919	0.00111729	0.0236035
chr3_133380709_133380968	45.9218	-1.1765	0.36107	-3.25836	0.00112056	0.0236476
chr3_11178503_11178754	32.2566	-1.40051	0.430051	-3.25662	0.00112748	0.023711
chr2_147939804_147940055	24.9705	-1.55178	0.476517	-3.25651	0.00112793	0.023711
chr20_48971320_48971571	52.7656	-1.13062	0.347314	-3.25533	0.00113262	0.0237845
chr1_212658346_212658597	41.4795	-1.22139	0.375771	-3.25035	0.00115261	0.0240665
chr11_46867276_46867589	38.4664	-1.39997	0.430723	-3.25029	0.00115288	0.0240665
chr11_108368393_108368675	53.4663	-1.1067	0.340563	-3.24961	0.00115563	0.0241155
chr2_69902651_69902902	15.6441	-2.01343	0.619872	-3.24814	0.00116162	0.0242151
chr15_31384935_31385186	32.5623	-1.37698	0.423979	-3.24776	0.00116315	0.0242303
chr7_13889820_13890071	20.6561	-1.69842	0.523703	-3.2431	0.00118235	0.0245532
chr20_5046649_5046940	54.3069	-1.03729	0.320444	-3.23703	0.00120781	0.0248833
chr14_21316850_21317101	32.6723	-1.32894	0.411513	-3.22941	0.00124047	0.0253209
chr13_33942182_33942433	32.9017	-1.29129	0.400288	-3.2259	0.00125577	0.0255288
chr6_37190154_37190457	48.0738	-1.27348	0.394883	-3.22495	0.00125995	0.0255876
chr10_3805449_3805700	37.4986	-1.4146	0.438733	-3.22429	0.00126287	0.0256208
chrX_54765044_54765295	25.9385	-1.5627	0.484966	-3.2223	0.00127168	0.0257472
chr20_34755851_34756102	28.985	-1.53006	0.475256	-3.21944	0.00128439	0.0259519
chr7_87094608_87094872	30.0301	-1.34157	0.417039	-3.21689	0.00129588	0.0260919
chr1_59892753_59893177	53.9311	-1.04738	0.325768	-3.21511	0.00130392	0.0261883
chr7_86849825_86850076	27.4152	-1.56607	0.487112	-3.21501	0.0013044	0.0261883
chr20_45833036_45833287	51.485	-1.06166	0.330421	-3.21306	0.00131328	0.0263136
chr21_32688855_32689118	39.5857	-1.23729	0.385157	-3.21243	0.00131617	0.026345
chr16_47177332_47177597	42.469	-1.2212	0.380316	-3.21101	0.00132271	0.0264228
chr19_14675115_14675366	53.9291	-1.15034	0.358359	-3.21001	0.00132731	0.0264882
chr6_14733362_14733613	16.3404	-1.98847	0.619597	-3.2093	0.00133059	0.026541
chr11_75037173_75037424	60.9624	-1.06681	0.332519	-3.20826	0.00133539	0.026605
chr16_46655194_46655456	43.3696	-1.18914	0.370744	-3.20745	0.00133919	0.0266631
chr9_110474723_110474974	29.3407	-1.47093	0.458715	-3.20663	0.00134298	0.0266951
chr11_69517108_69517359	50.4042	-1.15372	0.359912	-3.20557	0.00134793	0.0267566
chr13_74296322_74296573	43.4209	-1.16111	0.362378	-3.20414	0.00135467	0.0268551
chr19_35557790_35558051	50.169	-1.16423	0.363392	-3.20378	0.00135638	0.0268651
chr18_3162228_3162564	51.6277	-1.18855	0.371017	-3.2035	0.00135768	0.0268732
chr1_192001782_192002033	21.3648	-1.70599	0.533246	-3.19925	0.00137785	0.0271081
chr2_18059738_18060015	40.0383	-1.3992	0.437518	-3.19803	0.0013837	0.0271901
chr2_20488868_20489119	27.747	-1.43531	0.449164	-3.19551	0.00139582	0.027347
chr9_33458526_33458777	25.5355	-1.45207	0.45462	-3.19404	0.00140298	0.0274448
chr2_192351683_192351934	17.4849	-1.97636	0.618776	-3.19399	0.00140322	0.0274448
chr5_114887124_114887516	57.9167	-1.04249	0.326433	-3.19359	0.00140518	0.0274741
chr18_11423437_11423688	35.5332	-1.25958	0.394483	-3.19298	0.00140811	0.0275226
chr9_71579479_71579730	22.3085	-1.60179	0.501778	-3.19223	0.00141178	0.0275672
chr8_107901737_107901988	29.421	-1.38743	0.434993	-3.18955	0.00142493	0.0277516
chr13_99562775_99563026	17.8006	-1.84773	0.579579	-3.18806	0.00143233	0.0278594
chr1_222988261_222988548	58.2254	-1.05441	0.330862	-3.18687	0.00143822	0.0279503
chr1_64282800_64283051	17.4825	-1.87086	0.587619	-3.1838	0.00145356	0.0281659
chr19_16412869_16413120	30.0118	-1.43084	0.449415	-3.18377	0.0014537	0.0281659
chr6_124123530_124124034	43.466	-1.30921	0.411295	-3.18314	0.0014569	0.0282089
chr1_40071917_40072461	46.2509	-1.31534	0.413469	-3.18122	0.00146657	0.0283137
chr7_40756904_40757155	24.0201	-1.6321	0.513265	-3.17983	0.00147362	0.0284157
chr1_247070253_247070504	23.6426	-1.60289	0.504084	-3.1798	0.00147375	0.0284157
chr14_88633032_88633283	37.0622	-1.23301	0.387864	-3.17897	0.00147801	0.0284612
chr11_122527148_122527407	69.1382	-1.10381	0.347552	-3.17595	0.00149348	0.0286852
chr1_147148931_147149184	33.9481	-1.25647	0.395682	-3.17545	0.00149605	0.0287161
chr1_247564648_247564940	41.5204	-1.1841	0.372932	-3.17512	0.00149775	0.0287378
chr16_68176235_68176486	28.2615	-1.42542	0.448946	-3.17504	0.00149813	0.0287378
chr3_13503118_13503369	17.0441	-2.07474	0.654632	-3.16933	0.00152791	0.029178
chr15_28341185_28341436	32.7332	-1.33223	0.420497	-3.16823	0.00153369	0.0292511
chr14_20938078_20938346	39.1698	-1.23679	0.391419	-3.15975	0.00157907	0.0298785
chr2_146351551_146351802	25.3611	-1.5264	0.483128	-3.15941	0.00158089	0.0299035
chr15_85956757_85957008	29.7691	-1.34292	0.425157	-3.15866	0.00158497	0.0299713
chr11_92930998_92931262	40.406	-1.30693	0.413809	-3.15829	0.00158698	0.0299996
chr17_8113529_8113786	13.6329	-2.57239	0.814535	-3.15811	0.00158796	0.0300087
chr4_112898673_112898994	43.9762	-1.15362	0.365334	-3.15773	0.00159005	0.0300293
chr20_42584142_42584393	26.5682	-1.45798	0.463155	-3.14794	0.00164427	0.0308187
chr6_138407738_138407989	22.4302	-1.62252	0.515531	-3.14727	0.00164802	0.0308611
chr3_171241964_171242258	36.9081	-1.27709	0.406021	-3.14538	0.00165872	0.0310034
chr15_91413001_91413252	54.1728	-1.06788	0.340078	-3.14009	0.00168895	0.03147
chr2_46538334_46538585	27.3194	-1.48525	0.47326	-3.13834	0.00169906	0.0315897
chr2_113638885_113639136	31.0551	-1.31172	0.418128	-3.13713	0.00170612	0.0316816
chr3_30723354_30723605	19.8885	-1.7804	0.568458	-3.13198	0.00173635	0.0321437
chr10_17258282_17258533	26.7913	-1.42261	0.454354	-3.13107	0.00174173	0.0322228
chr6_42306440_42306691	55.5577	-1.07816	0.344372	-3.1308	0.00174333	0.0322425
chr1_68236834_68237085	29.6242	-1.34093	0.42877	-3.12739	0.00176368	0.0325385
chr7_149388027_149388278	37.0244	-1.3408	0.429469	-3.122	0.00179629	0.0329874
chr1_195690810_195691061	27.3599	-1.61625	0.517804	-3.12135	0.00180021	0.0330461
chr21_36179883_36180139	45.9514	-1.0741	0.344258	-3.12003	0.0018083	0.0331166
chr14_28852060_28852311	24.7437	-1.42325	0.456299	-3.11911	0.00181398	0.0332003
chr4_89300370_89300686	49.127	-1.11762	0.358406	-3.11829	0.00181903	0.0332419
chr13_113111959_113112210	43.5697	-1.27756	0.4101	-3.11523	0.00183804	0.0334463
chr6_150920856_150921146	57.096	-1.08664	0.34897	-3.11384	0.00184669	0.033573
chr9_126449544_126449916	61.5428	-1.03089	0.331458	-3.11016	0.00186987	0.0339018
chr17_38642321_38642637	48.4661	-1.01993	0.328176	-3.10788	0.00188437	0.0340901
chr12_115279352_115279699	47.1593	-1.12072	0.360937	-3.10503	0.00190262	0.0343292
chr1_186081490_186081770	36.0675	-1.24584	0.401326	-3.1043	0.00190727	0.0343909
chr14_32371307_32371558	29.9162	-1.34756	0.434446	-3.10179	0.00192353	0.0345607
chr3_170048139_170048390	47.5098	-1.06644	0.343864	-3.10133	0.00192653	0.0345833
chr3_19988722_19988986	48.9361	-1.08574	0.350371	-3.09883	0.00194286	0.0347618
chr3_49977673_49977973	53.1202	-1.05602	0.340834	-3.09835	0.00194603	0.0347976
chr19_19145138_19145424	65.9702	-1.00507	0.325157	-3.09105	0.00199453	0.0353358
chr16_68563852_68564118	45.5638	-1.12445	0.363787	-3.09097	0.00199502	0.0353358
chr3_41201355_41201624	48.2982	-1.20232	0.389089	-3.09009	0.00200099	0.0354101
chr2_139002211_139002466	30.84	-1.63079	0.527913	-3.08913	0.00200742	0.0354895
chr4_74698293_74698704	24.8303	-1.50444	0.487121	-3.08844	0.00201212	0.0355294
chr3_145940552_145940826	44.0708	-1.15939	0.375576	-3.08697	0.00202211	0.0356679
chr1_201417252_201417531	42.1087	-1.20118	0.389249	-3.0859	0.00202939	0.0357385
chr9_87628728_87628979	28.0086	-1.33769	0.433545	-3.08547	0.00203234	0.0357685
chr4_106542131_106542382	21.8225	-1.57971	0.512221	-3.08404	0.00204209	0.0358218
chr3_106253196_106253447	13.4	-2.11954	0.687655	-3.08227	0.00205429	0.03596
chr20_33900202_33900453	26.1478	-1.55904	0.50636	-3.07892	0.00207755	0.0362771
chr4_147866930_147867218	47.9251	-1.14419	0.371991	-3.07584	0.00209908	0.0365923
chr1_117602361_117602651	53.3788	-1.11016	0.361163	-3.07384	0.00211321	0.0367763
chr4_56163633_56163884	18.1836	-1.79961	0.585984	-3.07109	0.00213275	0.0370517
chr1_116207899_116208269	46.3615	-1.04589	0.340577	-3.07095	0.00213382	0.0370533
chr13_45906412_45906663	45.1134	-1.07765	0.351224	-3.06827	0.00215299	0.0372735
chr4_19557851_19558288	36.8537	-1.22298	0.398873	-3.06609	0.00216881	0.0374823
chr7_12961462_12961737	56.6641	-1.01592	0.331423	-3.06532	0.00217439	0.0375461
chr12_87545068_87545319	21.8761	-1.56734	0.511591	-3.06365	0.00218654	0.0376474
chr8_95486775_95487250	46.851	-1.1374	0.371534	-3.06135	0.00220343	0.0378627
chr4_126235892_126236143	29.2409	-1.37552	0.449347	-3.06115	0.00220489	0.0378761
chr18_44676777_44677028	26.5536	-1.59292	0.520809	-3.05856	0.00222405	0.0380908
chr5_151493048_151493299	12.1223	-2.28526	0.747704	-3.05637	0.00224037	0.0382551
chr1_15678954_15679205	40.1842	-1.17425	0.384234	-3.05609	0.00224245	0.0382796
chr8_128219173_128219424	19.7461	-1.63149	0.534219	-3.05397	0.00225838	0.0384529
chr7_17314257_17314508	22.8321	-1.50895	0.494285	-3.05279	0.00226724	0.0385379
chr7_80512831_80513091	30.8604	-1.42273	0.466129	-3.05222	0.00227157	0.0385787
chr17_53044988_53045239	23.911	-1.46062	0.478755	-3.05088	0.00228174	0.0386964
chr19_13193598_13193849	38.4729	-1.1552	0.378765	-3.04992	0.00228905	0.0387819
chr17_67571497_67571748	19.4644	-1.67326	0.548771	-3.0491	0.00229528	0.038849
chr8_29917300_29917551	26.0411	-1.36573	0.448238	-3.04688	0.00231232	0.0390161
chr19_14464203_14464454	50.3465	-1.06319	0.349095	-3.04557	0.00232239	0.0391168
chr15_34447092_34447343	22.2945	-1.62726	0.53461	-3.04383	0.00233586	0.0393007
chr10_102106670_102106921	38.6685	-1.23163	0.404674	-3.04352	0.00233827	0.0393179
chr14_20810853_20811104	35.9455	-1.35031	0.44369	-3.04337	0.00233943	0.0393179
chr1_75578240_75578503	33.8057	-1.35028	0.44368	-3.04336	0.00233955	0.0393179
chr1_68000224_68000661	46.2861	-1.07722	0.354059	-3.0425	0.00234625	0.0393997
chr8_126510468_126510719	32.5603	-1.33625	0.439555	-3.04002	0.00236564	0.0395809
chr13_34914774_34915043	48.2056	-1.0989	0.361569	-3.03924	0.00237173	0.0396385
chr17_21002252_21002527	42.3318	-1.21359	0.399733	-3.03601	0.00239732	0.0399527
chr7_80928700_80928951	27.0203	-1.40009	0.461278	-3.03523	0.00240349	0.0400017
chr2_151335672_151335923	24.2848	-1.48186	0.488339	-3.03449	0.00240946	0.0400635
chr8_73625311_73625562	30.7027	-1.29871	0.427995	-3.03441	0.00241009	0.0400635
chr6_51263256_51263507	17.9081	-1.67062	0.550678	-3.03375	0.00241536	0.040099
chr16_30626698_30626973	48.2392	-1.17765	0.388527	-3.03105	0.00243702	0.0403355
chr13_20420000_20420251	25.154	-1.48683	0.49067	-3.03021	0.00244383	0.0403855
chr13_45694492_45694973	61.9789	-1.01723	0.335771	-3.02953	0.00244938	0.0403894
chr1_147016882_147017133	30.3974	-1.35369	0.447085	-3.02782	0.00246328	0.0405682
chr12_65029136_65029431	42.4212	-1.10224	0.364058	-3.02766	0.00246456	0.0405781
chr20_18072343_18072594	35.3997	-1.23719	0.408808	-3.02633	0.00247545	0.0407102
chr1_169281500_169281767	46.1853	-1.19774	0.395782	-3.02626	0.00247598	0.0407102
chr9_93901156_93901407	15.1548	-2.03156	0.671335	-3.02615	0.00247686	0.0407135
chr22_41961620_41961871	52.8496	-1.00097	0.33087	-3.02525	0.00248426	0.0408126
chr14_74129179_74129481	44.5959	-1.13876	0.37647	-3.02483	0.0024877	0.0408467
chr2_223572539_223572790	30.6595	-1.31576	0.435111	-3.02397	0.00249479	0.0409407
chr17_5704024_5704275	26.6742	-1.44773	0.478781	-3.02379	0.0024963	0.0409542
chr3_194461636_194461887	37.1969	-1.16824	0.386402	-3.02338	0.00249969	0.0409943
chr8_38889750_38890119	47.7989	-1.09576	0.362773	-3.02051	0.00252351	0.0412536
chr14_81901806_81902078	50.0654	-1.04988	0.347656	-3.01988	0.00252875	0.0413194
chr17_41622827_41623110	69.539	-1.05202	0.348367	-3.01986	0.00252891	0.0413194
chr6_118972657_118972938	46.6212	-1.13855	0.37709	-3.01931	0.00253353	0.0413723
chr5_141740364_141740648	42.6667	-1.07288	0.355393	-3.01885	0.00253738	0.0413759
chr1_32754961_32755212	27.1835	-1.46223	0.4845	-3.01802	0.00254431	0.0414352
chr13_52430247_52430498	26.7488	-1.60518	0.53209	-3.01675	0.00255498	0.041523
chr2_88315505_88315756	31.1204	-1.39587	0.463026	-3.01468	0.00257253	0.0417133
chr7_38932712_38932963	29.7892	-1.37146	0.455014	-3.01411	0.00257733	0.0417684
chr2_224564264_224564515	12.4051	-2.21613	0.735345	-3.01373	0.00258054	0.0417865
chr17_6014056_6014307	19.0327	-1.66364	0.552187	-3.01282	0.00258836	0.0418904
chr6_47148433_47148684	30.6741	-1.28746	0.427703	-3.01018	0.00261091	0.0421267
chr12_79941713_79941964	18.0932	-1.89724	0.630287	-3.01012	0.00261141	0.0421267
chr6_169470696_169470947	31.0662	-1.29108	0.429465	-3.00626	0.00264487	0.0424947
chr6_46782879_46783148	53.0893	-1.03569	0.344587	-3.00559	0.00265064	0.0425646
chr20_52811295_52811549	47.7356	-1.10774	0.36881	-3.00356	0.00266839	0.0427807
chr8_87426645_87426938	49.7523	-1.07517	0.358239	-3.00127	0.00268853	0.042977
chr8_134657465_134657716	31.8297	-1.22849	0.409624	-2.99906	0.00270814	0.0432117
chr14_54636304_54636555	18.1283	-1.82229	0.607678	-2.99877	0.00271068	0.0432272
chr5_55624671_55624922	26.7386	-1.50007	0.500314	-2.99826	0.00271524	0.0432446
chr22_27509159_27509410	28.3478	-1.31012	0.436963	-2.99825	0.00271539	0.0432446
chr11_129214563_129214814	25.9006	-1.56387	0.521881	-2.99661	0.00273003	0.0433969
chr6_47624026_47624277	30.9274	-1.24323	0.414994	-2.99577	0.00273751	0.0434928
chr2_228704556_228704807	17.4669	-2.11935	0.7075	-2.99554	0.00273956	0.0435022
chr10_103453972_103454238	46.8108	-1.15039	0.384104	-2.99499	0.00274455	0.0435532
chr11_102617893_102618203	41.4697	-1.21432	0.405751	-2.99277	0.0027646	0.0437722
chr12_96230006_96230257	15.3951	-1.7495	0.585452	-2.98829	0.00280546	0.0442154
chr2_28693586_28693860	37.5331	-1.18781	0.397584	-2.98757	0.00281209	0.0442589
chr18_47182593_47182844	11.3429	-2.13623	0.715047	-2.98754	0.00281236	0.0442589
chrX_117630353_117630604	34.9116	-1.25196	0.419151	-2.9869	0.00281824	0.0443049
chr5_148941405_148941682	46.2396	-1.05959	0.354839	-2.98611	0.00282548	0.0443613
chr13_74708474_74708733	54.7756	-1.1307	0.37869	-2.98581	0.00282824	0.044369
chr15_73513799_73514061	19.4404	-1.71012	0.572775	-2.98568	0.0028295	0.0443771
chr1_165798147_165798398	58.1077	-1.00424	0.336501	-2.98436	0.0028417	0.044545
chr14_64215622_64215873	36.4815	-1.21451	0.407116	-2.9832	0.0028525	0.0446908
chr7_12471588_12471839	26.8642	-1.41135	0.47312	-2.98308	0.00285366	0.0446974
chr15_44205629_44205880	22.5811	-1.49835	0.503562	-2.9755	0.00292508	0.045447
chr10_72338265_72338516	27.58	-1.31177	0.441006	-2.97449	0.00293478	0.0455389
chr3_168669279_168669551	50.2234	-1.0238	0.3444	-2.97269	0.00295202	0.0457471
chr1_59314513_59314955	24.1382	-1.38585	0.466336	-2.97179	0.00296069	0.0458222
chr6_33314844_33315095	22.7649	-1.70865	0.575296	-2.97003	0.00297767	0.0460254
chr5_120651506_120651757	23.7653	-1.47277	0.496167	-2.96829	0.00299465	0.0462163
chr1_204721160_204721411	32.5466	-1.24725	0.420404	-2.96679	0.00300929	0.0463585
chr8_75086200_75086451	22.7571	-1.60073	0.539602	-2.96651	0.00301204	0.0463666
chr4_113445018_113445305	44.203	-1.09939	0.370602	-2.9665	0.00301214	0.0463666
chr6_54800589_54800840	17.6755	-1.69464	0.571442	-2.96555	0.00302144	0.0464501
chr9_14309496_14309747	26.654	-1.42007	0.47899	-2.96471	0.00302964	0.0465171
chr7_34945927_34946178	16.9141	-1.88208	0.634844	-2.96463	0.00303045	0.0465171
chr4_89099484_89099793	45.5102	-1.11846	0.378275	-2.95673	0.00310918	0.0473633
chr8_29533054_29533305	23.6029	-1.41773	0.479964	-2.95383	0.00313855	0.0476386
chr6_6851394_6851645	26.0258	-1.4197	0.480665	-2.95361	0.00314076	0.0476526
chr10_99301943_99302202	45.9599	-1.03806	0.351676	-2.95174	0.00315989	0.0478049
chr8_134742346_134742597	42.5849	-1.06132	0.359942	-2.9486	0.00319218	0.0481717
chr13_110664517_110664896	51.521	-1.02359	0.347211	-2.94805	0.00319789	0.0482457
chr1_201683824_201684075	41.8307	-1.10478	0.37485	-2.94724	0.00320619	0.0483465
chr12_125083970_125084221	29.2373	-1.28307	0.435449	-2.94655	0.00321337	0.0484182
chr8_127331027_127331312	41.6158	-1.1725	0.39799	-2.94606	0.00321854	0.0484716
chr11_111101195_111101450	33.7289	-1.29782	0.440709	-2.94484	0.00323124	0.0485761
chr17_57232198_57232457	53.756	-1.03821	0.352775	-2.94298	0.00325069	0.048732
chr21_36238200_36238451	38.6106	-1.10723	0.376233	-2.94292	0.0032513	0.048732
chr19_1787145_1787396	47.5794	-1.00855	0.34272	-2.94277	0.00325285	0.0487371
chr1_225651396_225651647	34.0794	-1.21767	0.413851	-2.94229	0.003258	0.0487518
chr6_119117829_119118080	26.3647	-1.45291	0.493937	-2.9415	0.0032663	0.0488102
chr14_92621001_92621252	22.5719	-1.43493	0.487857	-2.9413	0.00326841	0.0488203
chr2_70363029_70363280	21.3878	-1.52433	0.51827	-2.94119	0.00326954	0.0488221
chr6_166526124_166526383	45.7748	-1.00091	0.340487	-2.93965	0.00328583	0.0489831
chr15_81094683_81094934	29.3667	-1.31413	0.447355	-2.93756	0.00330802	0.0492125
chr2_3522756_3523022	64.2637	-1.00447	0.34217	-2.93558	0.00332926	0.0494276
chr6_167536336_167536587	30.8343	-1.28176	0.436735	-2.93486	0.00333694	0.0495074
chr6_26554276_26554546	42.0081	-1.29436	0.44107	-2.93458	0.00334001	0.0495285
chr3_114958692_114958959	30.5416	-1.20866	0.41187	-2.93458	0.00334002	0.0495285
chr3_127125177_127125428	35.4524	-1.24501	0.424392	-2.93364	0.00335018	0.0496587
chr4_120928426_120928677	24.3254	-1.42641	0.486494	-2.93202	0.00336766	0.0497903

## Sheet: B
peak	baseMean	log2FoldChange	lfcSE	stat	pvalue	padj
chr6_43027925_43028328	540.431	1.65866	0.152236	10.8953	1.21397e-27	7.26551e-23
chr17_40956943_40957392	350.769	1.66709	0.16362	10.1888	2.22513e-24	6.6586e-20
chr1_229088997_229089279	178.922	2.53087	0.249783	10.1323	3.97248e-24	7.92496e-20
chr8_143761667_143761947	208.495	2.33531	0.231583	10.0841	6.49457e-24	9.71734e-20
chr17_77429474_77429892	282.955	1.97366	0.197726	9.98183	1.83062e-23	2.19122e-19
chr1_155098373_155098678	343.854	1.73433	0.179053	9.6861	3.45462e-22	3.13315e-18
chr15_53746991_53747297	146.557	2.81258	0.290554	9.68007	3.66457e-22	3.13315e-18
chr13_42180804_42181107	234.144	1.82942	0.204431	8.94881	3.59344e-19	2.68829e-15
chr1_150824607_150825036	124.471	2.39292	0.272752	8.77324	1.73599e-18	1.03897e-14
chr13_30646343_30646594	216.897	1.7885	0.204373	8.75116	2.11176e-18	1.14897e-14
chr17_18891926_18892210	167.576	2.13036	0.243905	8.73438	2.44991e-18	1.22187e-14
chr17_56256032_56256290	182.502	2.21138	0.256588	8.6184	6.78949e-18	3.12573e-14
chr6_41487565_41487851	727.822	1.09269	0.128357	8.51288	1.69665e-17	7.25305e-14
chr12_59839916_59840218	317.436	1.61785	0.190249	8.50387	1.83378e-17	7.31665e-14
chr11_117704187_117704520	235.475	1.56975	0.189254	8.29443	1.09107e-16	3.84113e-13
chr8_134228824_134229120	187.93	1.85075	0.227162	8.14725	3.72295e-16	1.23786e-12
chr22_50342675_50342957	233.709	1.54725	0.190708	8.11323	4.9291e-16	1.55264e-12
chr20_58401468_58401793	364.284	1.43942	0.178172	8.07881	6.54038e-16	1.95717e-12
chr6_44189029_44189313	356.182	1.23698	0.153428	8.06228	7.48817e-16	2.13409e-12
chr7_151392180_151392568	199.296	1.56243	0.194307	8.04103	8.90831e-16	2.42342e-12
chr12_92940061_92941015	172.29	1.84382	0.231436	7.96686	1.62758e-15	4.23516e-12
chr9_101234558_101234819	219.459	1.7435	0.222436	7.83824	4.56896e-15	1.13936e-11
chr1_150943700_150944015	217.064	1.53434	0.198132	7.74404	9.63101e-15	2.27035e-11
chr6_43884504_43885228	673.745	1.11382	0.144112	7.72885	1.08524e-14	2.40558e-11
chr9_92756397_92756678	91.3511	2.57878	0.337827	7.63344	2.2858e-14	4.71734e-11
chr7_44673943_44674471	338.192	1.13903	0.156305	7.28724	3.16359e-13	6.10767e-10
chr7_382057_382548	163.321	1.56489	0.215238	7.27051	3.58126e-13	6.49499e-10
chr6_43879561_43879835	230.65	1.43767	0.198159	7.25511	4.01334e-13	7.06454e-10
chr22_50922758_50923263	208.858	1.5028	0.208749	7.19907	6.06255e-13	1.01288e-09
chr1_151583744_151584136	304.074	1.33059	0.184845	7.19839	6.09262e-13	1.01288e-09
chr4_143051623_143052088	79.3321	2.08116	0.290187	7.17177	7.40341e-13	1.16786e-09
chr9_111380038_111380323	132.642	1.83946	0.256494	7.17155	7.4151e-13	1.16786e-09
chr15_53747327_53747597	137.367	1.99969	0.279054	7.16598	7.72329e-13	1.18521e-09
chr6_63325602_63325863	143.963	1.79649	0.251269	7.14963	8.70092e-13	1.29273e-09
chr11_68625045_68625335	304.485	1.17025	0.163735	7.14721	8.85596e-13	1.29273e-09
chr16_3714442_3714693	46.5407	2.5681	0.360378	7.12613	1.0323e-12	1.43679e-09
chr4_79059458_79059773	138.739	1.71194	0.240945	7.10509	1.20242e-12	1.63554e-09
chr1_43404982_43405261	147.256	1.7595	0.248129	7.09108	1.33071e-12	1.76981e-09
chr16_3715572_3715823	55.7961	2.29353	0.325216	7.05233	1.75952e-12	2.28925e-09
chr17_48517733_48518235	178.221	1.55492	0.221764	7.01159	2.35622e-12	3.00037e-09
chr1_59437396_59437716	193.191	1.50564	0.216258	6.96221	3.34978e-12	4.17668e-09
chr2_65134067_65134554	107.315	1.94801	0.280355	6.94838	3.69492e-12	4.51301e-09
chr14_68994103_68994427	118.886	1.79497	0.258594	6.94129	3.8853e-12	4.65063e-09
chr7_47445577_47446014	173.776	1.53047	0.221324	6.91505	4.67684e-12	5.48832e-09
chr2_218767196_218767854	142.597	1.65322	0.239538	6.90171	5.13819e-12	5.91377e-09
chr17_43207192_43207706	544.64	1.2652	0.184846	6.84459	7.66973e-12	8.66086e-09
chr17_40958322_40958620	187.89	1.39275	0.204386	6.8143	9.47254e-12	1.03077e-08
chr1_145723530_145723795	343.711	1.20428	0.176836	6.81014	9.75031e-12	1.04205e-08
chr11_74158810_74159074	81.977	2.03211	0.29875	6.80205	1.03142e-11	1.08297e-08
chr11_116353488_116353761	91.706	1.87346	0.275714	6.79494	1.08361e-11	1.11815e-08
chr13_45829411_45830035	66.7316	2.2231	0.328915	6.75889	1.39052e-11	1.41053e-08
chr14_70472024_70472336	72.0879	2.2043	0.328233	6.71565	1.87227e-11	1.85964e-08
chr8_110437025_110437289	370.545	1.14387	0.170674	6.70207	2.05488e-11	1.9521e-08
chr8_121666607_121666917	168.589	1.35071	0.201752	6.69488	2.15855e-11	2.01373e-08
chr12_57152964_57153406	65.3488	2.34751	0.350743	6.69296	2.18705e-11	2.01373e-08
chr6_55667083_55667381	61.4049	2.18583	0.326811	6.68837	2.25672e-11	2.0464e-08
chr16_78245733_78246153	216.278	1.2513	0.187421	6.67639	2.44901e-11	2.18762e-08
chr6_38877228_38877504	164.087	1.38564	0.207919	6.66431	2.65905e-11	2.34032e-08
chr21_46776502_46776989	87.1594	2.02213	0.303684	6.65865	2.76354e-11	2.39703e-08
chr9_139687584_139687835	98.742	1.83488	0.276221	6.64281	3.07748e-11	2.6312e-08
chr3_155893677_155894306	236.978	1.12899	0.170438	6.62408	3.49419e-11	2.9454e-08
chr22_37750349_37750710	127.897	1.64508	0.248655	6.61591	3.69266e-11	3.06947e-08
chr2_75167124_75167434	147.552	1.44025	0.218158	6.60188	4.05978e-11	3.32841e-08
chr11_15493024_15493551	206.081	1.31167	0.198854	6.59615	4.21986e-11	3.4129e-08
chr1_109841815_109842085	126.895	1.70686	0.259124	6.58702	4.48728e-11	3.58079e-08
chr7_106070514_106070871	82.8634	1.91472	0.29134	6.57211	4.96065e-11	3.90645e-08
chr15_41774243_41774534	59.2652	2.63276	0.400926	6.56669	5.14472e-11	3.99878e-08
chr8_74456962_74457352	227.998	1.36814	0.209514	6.53008	6.57333e-11	4.85688e-08
chr17_59444276_59444759	200.124	1.24208	0.190308	6.52666	6.72509e-11	4.90841e-08
chr7_100499637_100499899	111.374	1.98859	0.304886	6.52241	6.91871e-11	4.98889e-08
chr1_145727397_145727731	109.594	1.97785	0.303914	6.50793	7.61916e-11	5.42856e-08
chr18_8959559_8959832	348.829	1.0306	0.158504	6.50202	7.92484e-11	5.57992e-08
chr15_49328057_49328375	90.6657	1.87991	0.289622	6.49091	8.53199e-11	5.86932e-08
chr7_99601358_99601816	340.491	1.04202	0.160585	6.48887	8.6484e-11	5.88179e-08
chr9_100523260_100523700	129.665	1.77801	0.276466	6.43121	1.26596e-10	8.41849e-08
chr9_130866380_130866865	375.82	1.09785	0.170805	6.42754	1.29681e-10	8.5289e-08
chr17_17757346_17757636	66.967	2.46755	0.384305	6.42081	1.35547e-10	8.81779e-08
chr3_130744419_130744743	90.5724	1.75693	0.273903	6.41442	1.41361e-10	9.09708e-08
chr3_172023847_172024128	120.41	1.56005	0.243576	6.40478	1.50585e-10	9.58763e-08
chr22_33731768_33732178	111.312	1.97388	0.30863	6.39563	1.59884e-10	9.97051e-08
chr17_15944021_15944498	156.849	1.57281	0.245922	6.39559	1.59931e-10	9.97051e-08
chr2_48446767_48447281	195.869	1.3114	0.205435	6.38352	1.73063e-10	1.0678e-07
chr8_22269009_22269289	148.096	1.53495	0.241186	6.36417	1.9635e-10	1.19912e-07
chr11_121347085_121347456	316.875	1.17356	0.184644	6.35579	2.07353e-10	1.25352e-07
chr8_142305072_142305329	157.275	1.42368	0.224884	6.33071	2.44032e-10	1.46051e-07
chr6_75168366_75168688	80.3942	1.86273	0.294568	6.32361	2.55526e-10	1.51416e-07
chr17_67473685_67474012	56.4298	2.39412	0.379837	6.30302	2.91897e-10	1.69609e-07
chr19_48085706_48086198	193.275	1.24454	0.197818	6.29132	3.14774e-10	1.81143e-07
chr22_41867616_41867878	185.866	1.51418	0.241258	6.27618	3.46982e-10	1.97776e-07
chr19_39695484_39695934	220.085	1.19655	0.190934	6.2668	3.68543e-10	2.06139e-07
chr21_46840503_46840788	131.991	1.56766	0.250251	6.26435	3.74376e-10	2.07463e-07
chr1_198131175_198131583	287.632	1.06743	0.170559	6.25844	3.88839e-10	2.1156e-07
chr15_101820293_101820804	179.76	1.85427	0.297483	6.23321	4.56974e-10	2.46392e-07
chr16_89568863_89569159	248.025	1.20398	0.193428	6.22441	4.8337e-10	2.58296e-07
chr11_93811101_93811403	67.068	1.98412	0.320646	6.18788	6.09773e-10	3.22958e-07
chr11_62226093_62226432	91.632	2.08422	0.337078	6.18319	6.28175e-10	3.29786e-07
chr15_53745736_53746014	221.419	1.28971	0.208751	6.17823	6.48256e-10	3.3737e-07
chr21_34642247_34642524	94.5703	1.87137	0.304131	6.15317	7.59498e-10	3.91855e-07
chr4_141133300_141133615	59.6675	2.13286	0.347324	6.14084	8.2084e-10	4.19884e-07
chr11_65911592_65912087	105.885	1.66725	0.272074	6.12794	8.90225e-10	4.47723e-07
chr11_124693583_124694177	116.945	1.62355	0.265209	6.1218	9.25261e-10	4.61466e-07
chr7_44672903_44673356	221.62	1.20699	0.197305	6.1174	9.51155e-10	4.7046e-07
chr17_76184020_76184483	129.243	1.4722	0.241728	6.09032	1.12687e-09	5.48311e-07
chr17_7123632_7124125	271.413	1.01853	0.167451	6.08255	1.18289e-09	5.67811e-07
chr8_95534796_95535102	86.7439	1.80867	0.297393	6.08175	1.18874e-09	5.67811e-07
chr2_219991296_219991573	80.9208	1.88217	0.309523	6.08086	1.19541e-09	5.67811e-07
chr1_234886995_234887333	169.311	1.27586	0.210619	6.05767	1.38112e-09	6.50854e-07
chr11_47210906_47211177	203.351	1.24289	0.205536	6.04707	1.475e-09	6.89666e-07
chr6_52783135_52783602	236.98	1.09855	0.182567	6.01725	1.77407e-09	8.10504e-07
chr3_53672795_53673417	125.956	1.71316	0.285081	6.00937	1.86249e-09	8.38107e-07
chr3_148963579_148963872	122.844	1.55323	0.258543	6.00765	1.88234e-09	8.40717e-07
chr17_47964588_47964878	278.734	1.20528	0.201393	5.98472	2.16759e-09	9.53882e-07
chr9_115990497_115990951	350.091	1.15033	0.192361	5.98003	2.23093e-09	9.74592e-07
chr9_75612613_75612929	135.498	1.59475	0.266894	5.97523	2.29766e-09	9.96467e-07
chr8_22436844_22437125	157.402	1.46787	0.245801	5.97177	2.347e-09	1.01055e-06
chr16_79931545_79931814	145.642	1.33005	0.222861	5.9681	2.40033e-09	1.02613e-06
chr7_99427258_99427526	216.221	1.11835	0.187596	5.96149	2.49945e-09	1.06092e-06
chr19_46693685_46693936	117.649	1.57475	0.264769	5.94765	2.72028e-09	1.1385e-06
chr18_12000262_12000668	192.058	1.23227	0.207263	5.94545	2.75693e-09	1.14583e-06
chr6_43640497_43640766	207.507	1.37698	0.231716	5.94251	2.80695e-09	1.15857e-06
chr8_89727878_89728267	242.961	1.05796	0.178412	5.92987	3.03173e-09	1.23408e-06
chr21_44764271_44764522	81.866	1.58765	0.268135	5.92107	3.19862e-09	1.2848e-06
chr7_19891794_19892097	37.5645	2.74577	0.464203	5.91502	3.31841e-09	1.31526e-06
chr12_94275426_94275701	58.3586	2.02128	0.342155	5.9075	3.47335e-09	1.35867e-06
chr2_8665782_8666092	132.862	1.3342	0.226008	5.90333	3.56246e-09	1.37473e-06
chr12_122973669_122973989	94.5708	1.56234	0.264764	5.90089	3.61543e-09	1.37473e-06
chr22_39150245_39150529	98.6882	1.64229	0.278342	5.90026	3.62925e-09	1.37473e-06
chr14_67399269_67399557	38.6237	2.62033	0.444311	5.89752	3.69001e-09	1.38027e-06
chr12_2222814_2223108	91.7032	1.63026	0.276593	5.89409	3.76759e-09	1.40054e-06
chr19_56653571_56653849	159.403	1.16244	0.197302	5.8917	3.82251e-09	1.41218e-06
chr2_106946576_106947423	179.376	1.25702	0.213654	5.88346	4.01787e-09	1.47525e-06
chr3_182182357_182182729	133.411	1.36787	0.232855	5.87433	4.24562e-09	1.54673e-06
chr11_76511619_76511905	119.791	1.62964	0.27769	5.86858	4.39541e-09	1.5847e-06
chr22_38576867_38577248	145.027	1.26941	0.216645	5.85941	4.64512e-09	1.66471e-06
chr3_126879007_126879446	60.8108	2.00119	0.341898	5.85318	4.82272e-09	1.71807e-06
chr7_110476000_110476323	82.3642	1.82294	0.312117	5.84058	5.20209e-09	1.84225e-06
chr2_241309553_241309866	127.235	1.33617	0.228841	5.83885	5.25638e-09	1.85052e-06
chr21_46933178_46933704	170.979	1.37041	0.23565	5.81545	6.04711e-09	2.09198e-06
chr15_96768904_96769316	97.9952	1.68548	0.290651	5.79897	6.67228e-09	2.27207e-06
chr10_54737407_54737696	73.3022	1.90697	0.32886	5.79874	6.68155e-09	2.27207e-06
chr3_72566493_72566816	144.046	1.41496	0.244464	5.788	7.12308e-09	2.40853e-06
chr15_75055854_75056301	81.2703	1.69315	0.293305	5.77265	7.80339e-09	2.60908e-06
chrX_102092880_102093168	83.4059	1.86572	0.323313	5.77064	7.89718e-09	2.62577e-06
chr20_55683373_55683791	85.2335	1.59385	0.276932	5.75538	8.64466e-09	2.85842e-06
chr19_18430516_18430952	240.448	1.18556	0.206054	5.75362	8.73507e-09	2.87245e-06
chr22_34142611_34142888	118.656	1.41107	0.245633	5.74464	9.21149e-09	3.01256e-06
chr11_118192179_118192704	178.32	1.37958	0.2402	5.74346	9.27609e-09	3.0172e-06
chr11_121225707_121226007	113.608	1.43458	0.250099	5.73605	9.69113e-09	3.13516e-06
chr11_34689673_34690010	110.317	1.45607	0.254286	5.72608	1.02776e-08	3.30701e-06
chr2_42122282_42122566	79.8465	1.71832	0.300529	5.71763	1.0802e-08	3.44895e-06
chr17_57376820_57377392	173.173	1.16302	0.203427	5.71713	1.0834e-08	3.44895e-06
chr8_143481042_143481344	225.404	1.15088	0.201609	5.70848	1.1399e-08	3.60961e-06
chr13_52572127_52572420	76.1283	1.63699	0.287016	5.7035	1.17371e-08	3.66831e-06
chr10_100555305_100555581	75.5984	1.76907	0.310311	5.70096	1.19136e-08	3.69439e-06
chr1_245223954_245224427	82.2655	1.76899	0.310555	5.69622	1.22495e-08	3.75872e-06
chr15_32312405_32312689	133.268	1.25902	0.221053	5.69556	1.22966e-08	3.75872e-06
chr1_18807230_18807510	152.458	1.20031	0.210752	5.69538	1.23094e-08	3.75872e-06
chr9_16267347_16267666	108.488	1.45143	0.255601	5.6785	1.35878e-08	4.10715e-06
chr8_74395919_74396183	66.7609	2.21708	0.390718	5.67437	1.39197e-08	4.18635e-06
chr1_203285751_203286145	253.91	1.16368	0.206501	5.63523	1.74821e-08	5.20541e-06
chr11_68598642_68598946	238.389	1.03095	0.183088	5.63093	1.79239e-08	5.31052e-06
chr2_231760403_231760922	108.708	1.32373	0.235147	5.62939	1.80851e-08	5.32467e-06
chr17_48177831_48178093	95.4794	1.6169	0.287327	5.62739	1.82955e-08	5.3374e-06
chr20_49294761_49295215	256.416	1.0641	0.18936	5.61945	1.9157e-08	5.51215e-06
chr8_82546103_82546628	209.433	1.05281	0.187754	5.60742	2.05363e-08	5.88075e-06
chr20_6476628_6476900	55.2432	2.3347	0.41673	5.60243	2.11367e-08	6.02387e-06
chr1_231061391_231061669	100.842	1.70193	0.304122	5.59623	2.19063e-08	6.21361e-06
chr1_154911554_154911828	164.928	1.26239	0.225616	5.5953	2.20246e-08	6.21768e-06
chr6_52624842_52625327	78.0447	1.72248	0.308039	5.59176	2.24779e-08	6.31587e-06
chr17_75282213_75282576	182.568	1.10632	0.198208	5.58161	2.38308e-08	6.66471e-06
chr16_8957599_8957888	205.982	1.09526	0.196382	5.57717	2.44462e-08	6.80503e-06
chr22_37593153_37593416	102.594	1.6624	0.298275	5.57338	2.49843e-08	6.92261e-06
chr1_18806923_18807222	78.513	1.68182	0.301848	5.57176	2.52186e-08	6.95532e-06
chr22_43403536_43403821	187.944	1.0673	0.19164	5.56931	2.55748e-08	7.02121e-06
chr7_127553022_127553300	46.148	1.95805	0.352297	5.55796	2.72949e-08	7.42532e-06
chr8_119808591_119809202	133.537	1.44669	0.261054	5.54173	2.99505e-08	8.1109e-06
chr19_46693340_46693671	169.546	1.11855	0.201961	5.53845	3.05166e-08	8.22697e-06
chr15_93289264_93289523	55.4831	2.20137	0.397558	5.53721	3.07327e-08	8.24808e-06
chr6_36304458_36304899	159.075	1.2467	0.225216	5.53559	3.10175e-08	8.28736e-06
chr6_110887714_110888150	59.2101	2.19546	0.397205	5.52725	3.25282e-08	8.57612e-06
chr17_68235545_68235972	256.88	1.02449	0.185539	5.52169	3.35749e-08	8.77477e-06
chr21_46728445_46728746	148.596	1.27181	0.231216	5.50056	3.78594e-08	9.76658e-06
chr21_29655989_29656756	223.433	1.04653	0.190286	5.49976	3.80299e-08	9.76845e-06
chr20_731427_731885	255.21	1.23138	0.224059	5.49577	3.89003e-08	9.90958e-06
chr20_30812370_30812648	145.34	1.42565	0.259572	5.4923	3.96743e-08	9.9968e-06
chr1_53649036_53649324	125.689	1.39431	0.25389	5.49179	3.97883e-08	9.9968e-06
chr14_65559159_65559426	53.3773	2.08769	0.380188	5.4912	3.9921e-08	9.9968e-06
chr2_43388917_43389200	197.263	1.23117	0.224321	5.48843	4.0553e-08	1.01127e-05
chr1_68609230_68609510	108.236	1.39309	0.254026	5.48406	4.15684e-08	1.03229e-05
chr15_90773387_90773673	105.578	1.6588	0.302728	5.47951	4.26499e-08	1.05478e-05
chr9_93317665_93317936	49.5338	2.46652	0.450873	5.47054	4.48671e-08	1.09602e-05
chr5_114673630_114673928	59.0213	2.05732	0.37652	5.46405	4.65387e-08	1.12765e-05
chr1_27464107_27464377	98.2221	1.50852	0.276542	5.45495	4.8987e-08	1.17273e-05
chr5_179266624_179267096	128.667	1.26815	0.232739	5.44884	5.07004e-08	1.20411e-05
chr18_10076525_10076816	122.123	1.22331	0.225271	5.43038	5.62344e-08	1.31468e-05
chr9_22107428_22107679	32.4079	2.68125	0.493842	5.42938	5.65512e-08	1.31694e-05
chr6_40656095_40656377	196.752	1.02088	0.18844	5.41754	6.04231e-08	1.39624e-05
chr18_29788090_29788602	179.747	1.11741	0.206519	5.4107	6.27788e-08	1.43406e-05
chr15_32325478_32325737	55.1828	1.94387	0.359488	5.40732	6.39732e-08	1.45028e-05
chr6_135028526_135029027	163.613	1.17324	0.217152	5.40282	6.55998e-08	1.47044e-05
chr10_98356341_98356666	140.284	1.41451	0.261893	5.4011	6.62334e-08	1.47911e-05
chr18_19600568_19600866	65.1746	1.9005	0.352012	5.39897	6.70248e-08	1.49121e-05
chr1_20806856_20807119	70.4874	1.75693	0.326084	5.38798	7.12532e-08	1.56206e-05
chr22_18568075_18568354	111.999	1.4991	0.278292	5.38679	7.17287e-08	1.56674e-05
chr20_56135834_56136136	150.474	1.21972	0.226507	5.38492	7.24779e-08	1.56674e-05
chr9_116728750_116729012	127.647	1.42811	0.265211	5.38483	7.25136e-08	1.56674e-05
chr1_188699032_188699473	77.5335	1.69924	0.315646	5.38337	7.31044e-08	1.57282e-05
chr8_59032430_59032724	65.7544	1.83221	0.340381	5.38284	7.33209e-08	1.57282e-05
chr20_30792534_30792824	105.372	1.31291	0.244073	5.37917	7.4828e-08	1.59942e-05
chrX_153743479_153743748	88.0788	1.61562	0.300524	5.376	7.61583e-08	1.6106e-05
chr1_27442221_27442616	189.555	1.03851	0.193549	5.36561	8.06755e-08	1.70012e-05
chr9_89860235_89860778	182.711	1.12905	0.210574	5.36177	8.24121e-08	1.73063e-05
chr1_224642066_224642324	183.813	1.08895	0.203429	5.35295	8.65302e-08	1.81075e-05
chr2_125364974_125365845	190.686	1.07413	0.200738	5.35091	8.75139e-08	1.81862e-05
chr12_6469214_6469709	185.748	1.2643	0.236617	5.34322	9.131e-08	1.88267e-05
chrX_110889845_110890112	91.2986	1.41832	0.265465	5.34276	9.15398e-08	1.88267e-05
chr9_96653852_96654148	84.4818	1.67851	0.314277	5.34087	9.25009e-08	1.89592e-05
chr11_122310579_122311110	105.048	1.56763	0.293765	5.33635	9.48352e-08	1.93054e-05
chr11_102100266_102100550	218.398	1.1406	0.213882	5.33284	9.66875e-08	1.96158e-05
chr11_1246256_1246547	129.241	1.20126	0.225367	5.33021	9.81e-08	1.98351e-05
chr8_33669459_33669745	85.0369	1.39647	0.262039	5.32927	9.8609e-08	1.98709e-05
chr8_37761517_37761800	177.661	1.06338	0.199563	5.32853	9.90086e-08	1.98845e-05
chr19_47324131_47324480	150.379	1.1173	0.20973	5.32733	9.96652e-08	1.99494e-05
chr8_74395070_74395422	58.9408	1.93429	0.363637	5.31928	1.0418e-07	2.06503e-05
chr3_168985902_168986442	113.192	1.23961	0.23317	5.31633	1.05881e-07	2.09138e-05
chr9_132257642_132258140	190.52	1.0565	0.198944	5.31053	1.09307e-07	2.1449e-05
chr6_41552560_41553018	403.963	1.02804	0.193738	5.30636	1.11836e-07	2.18022e-05
chr11_119992870_119993153	190.658	1.06283	0.200565	5.2992	1.16313e-07	2.26014e-05
chr6_81332487_81332781	70.24	1.61686	0.305229	5.29719	1.176e-07	2.27775e-05
chr4_103216666_103217034	33.0077	2.8576	0.540841	5.28362	1.26659e-07	2.4453e-05
chr15_37269591_37270169	118.647	1.28279	0.243234	5.27389	1.33564e-07	2.55388e-05
chr1_12044212_12044495	114.776	1.24855	0.236916	5.27001	1.3642e-07	2.60019e-05
chr9_136015312_136015832	235.251	1.22721	0.232934	5.2685	1.37541e-07	2.61324e-05
chr9_31824905_31825184	40.3941	2.18858	0.415677	5.2651	1.40114e-07	2.6537e-05
chr12_65109962_65110460	67.7122	1.92432	0.36614	5.25568	1.47477e-07	2.77558e-05
chr9_130749376_130749711	127.731	1.24947	0.237846	5.25328	1.49414e-07	2.80109e-05
chr20_6473252_6473542	132.228	1.20151	0.228735	5.25284	1.49768e-07	2.80109e-05
chr20_17641974_17642273	271.515	1.12477	0.214561	5.24218	1.58694e-07	2.94959e-05
chr6_52878909_52879170	40.213	2.44021	0.465727	5.23957	1.60951e-07	2.97308e-05
chr9_135990000_135990257	111.81	1.35543	0.259068	5.23194	1.67738e-07	3.07943e-05
chr2_241813516_241813795	65.6726	1.85954	0.355812	5.2262	1.73033e-07	3.15727e-05
chr9_116444675_116444939	78.871	1.55546	0.297847	5.22233	1.76687e-07	3.17672e-05
chr16_12356680_12356964	91.9724	1.34376	0.257315	5.22226	1.76753e-07	3.17672e-05
chr15_32980296_32980819	83.7851	1.57144	0.301211	5.21707	1.81773e-07	3.25717e-05
chr19_2588296_2588768	89.8416	1.52486	0.292438	5.21429	1.84518e-07	3.29648e-05
chr20_33504725_33505016	95.5176	1.4181	0.272037	5.21288	1.85926e-07	3.31176e-05
chr22_28309212_28309711	71.1146	1.79427	0.344268	5.21184	1.86976e-07	3.32058e-05
chr3_32257650_32258136	165.844	1.11848	0.214655	5.21061	1.88224e-07	3.33285e-05
chr2_102772487_102772940	206.69	1.05797	0.203131	5.20829	1.90587e-07	3.36472e-05
chr3_194233601_194233868	104.597	1.27158	0.244265	5.20575	1.93212e-07	3.40105e-05
chr1_220580514_220580787	117.828	1.44871	0.27839	5.20388	1.95165e-07	3.41533e-05
chr14_35952294_35952690	91.0988	1.44199	0.277217	5.20166	1.97521e-07	3.44648e-05
chr1_187420479_187420952	133.626	1.36177	0.26185	5.20058	1.9867e-07	3.45479e-05
chr3_101901028_101901327	65.7703	1.82041	0.35007	5.20013	1.99151e-07	3.45479e-05
chr8_143765053_143765304	90.9444	1.71135	0.329316	5.19667	2.02885e-07	3.49927e-05
chr16_57338153_57338408	111.712	1.34204	0.258472	5.19221	2.07816e-07	3.54942e-05
chr14_72163917_72164237	67.7008	1.70118	0.327953	5.18727	2.13395e-07	3.61799e-05
chr4_148669240_148669512	139.371	1.19765	0.231068	5.18309	2.18236e-07	3.6896e-05
chr17_73999554_73999828	100.391	1.31795	0.254337	5.1819	2.19637e-07	3.70283e-05
chr4_56304517_56304891	52.7918	1.83924	0.355094	5.1796	2.22363e-07	3.73825e-05
chr11_15640046_15640528	171.516	1.16817	0.225685	5.1761	2.26568e-07	3.78868e-05
chr22_25099123_25099377	57.2112	2.04504	0.395097	5.17605	2.26628e-07	3.78868e-05
chr6_90216525_90216847	48.3514	1.87426	0.362242	5.17405	2.29068e-07	3.81881e-05
chr4_69961906_69962201	93.5473	1.39741	0.27015	5.17271	2.30723e-07	3.83571e-05
chr2_231288748_231289145	121.266	1.47227	0.28479	5.16967	2.34509e-07	3.88785e-05
chr10_74091348_74091725	156.461	1.107	0.214188	5.16835	2.36164e-07	3.89401e-05
chr1_171179577_171179851	79.6869	1.55153	0.300198	5.16834	2.36182e-07	3.89401e-05
chr11_68179072_68179361	163.587	1.27765	0.247523	5.16176	2.44634e-07	3.99389e-05
chr9_137220244_137220515	160.18	1.24102	0.240452	5.16121	2.45364e-07	3.99389e-05
chr17_25958012_25958316	109.751	1.26115	0.24436	5.16104	2.45587e-07	3.99389e-05
chr9_115984761_115985019	101.692	1.36217	0.263944	5.16082	2.45867e-07	3.99389e-05
chr14_86154474_86154769	71.4039	1.63189	0.316224	5.16054	2.46244e-07	3.99389e-05
chr17_80286472_80286886	233.005	1.08099	0.209581	5.15786	2.49785e-07	4.0222e-05
chr17_77069692_77069966	120.771	1.34577	0.260992	5.15635	2.51805e-07	4.04028e-05
chr4_6273528_6273821	55.264	1.89964	0.368763	5.1514	2.58555e-07	4.12647e-05
chr14_72265716_72265967	35.0648	2.17272	0.422	5.14862	2.62407e-07	4.16574e-05
chr2_111943360_111943626	94.4048	1.43966	0.279689	5.14736	2.64178e-07	4.18275e-05
chr1_116495183_116495472	61.439	1.65558	0.322276	5.13715	2.78939e-07	4.39322e-05
chr2_191561756_191562045	42.0699	2.30772	0.449331	5.1359	2.80799e-07	4.41091e-05
chr13_85768552_85768873	153.397	1.14292	0.22258	5.13489	2.82313e-07	4.41152e-05
chr7_99392546_99393035	61.5456	1.936	0.377338	5.13069	2.88679e-07	4.49926e-05
chr1_151486905_151487156	119.435	1.30614	0.254917	5.1238	2.99445e-07	4.65493e-05
chr12_132345340_132345696	185.312	1.15456	0.225844	5.11222	3.18387e-07	4.9238e-05
chr9_90290539_90290813	143.178	1.12798	0.220953	5.10505	3.3071e-07	5.08809e-05
chr16_88831447_88831722	145.085	1.16005	0.227325	5.10305	3.34231e-07	5.12907e-05
chr11_1568351_1568647	138.764	1.26836	0.249209	5.08953	3.58961e-07	5.46859e-05
chr10_44754698_44754985	114.301	1.26359	0.248276	5.08945	3.59096e-07	5.46859e-05
chr10_100083552_100083884	68.4696	1.62402	0.31918	5.08812	3.61629e-07	5.49318e-05
chr7_95289403_95289677	172.305	1.04984	0.206692	5.07928	3.78868e-07	5.71227e-05
chr8_17929632_17929898	68.8099	1.79311	0.353662	5.07014	3.97527e-07	5.93307e-05
chr5_179189521_179189786	58.3787	1.63304	0.322375	5.06564	4.07041e-07	6.05995e-05
chr19_39250248_39250516	142.204	1.16957	0.231089	5.06113	4.16779e-07	6.15896e-05
chrX_63485118_63485402	35.3467	2.07067	0.410022	5.05014	4.41498e-07	6.46044e-05
chr11_120056184_120056446	79.6492	1.87964	0.372597	5.04471	4.54217e-07	6.59816e-05
chr3_159256349_159256809	60.6063	1.60058	0.317499	5.04121	4.626e-07	6.67136e-05
chr19_45950878_45951129	87.482	1.80619	0.358784	5.03422	4.79809e-07	6.83716e-05
chr20_44997062_44997324	103.389	1.22585	0.243673	5.03071	4.88673e-07	6.94693e-05
chr3_122411618_122412154	97.1827	1.24861	0.249029	5.01393	5.33301e-07	7.54552e-05
chr8_95972880_95973185	96.5814	1.41568	0.282441	5.0123	5.37827e-07	7.59161e-05
chr14_61131886_61132137	20.3106	2.97128	0.593586	5.00565	5.56733e-07	7.83998e-05
chr15_38050642_38051011	152.017	1.10547	0.221184	4.99796	5.79411e-07	8.12112e-05
chr1_239275364_239275752	88.3522	1.30372	0.261426	4.98696	6.13372e-07	8.57704e-05
chr11_56610723_56611171	37.5833	2.13232	0.427948	4.98266	6.27175e-07	8.72925e-05
chr18_11035859_11036113	54.2775	1.65006	0.331515	4.97732	6.44716e-07	8.93186e-05
chr12_50504482_50504899	100.648	1.28628	0.258603	4.97394	6.56069e-07	9.06814e-05
chr15_93289000_93289251	24.0792	2.85883	0.575003	4.97185	6.63177e-07	9.14527e-05
chr11_94280141_94280445	73.2951	1.48727	0.299373	4.96795	6.76645e-07	9.30955e-05
chr4_24139568_24139857	64.4343	1.67466	0.337405	4.96334	6.92898e-07	9.5113e-05
chr18_10086405_10086668	121.375	1.12207	0.226163	4.96134	7.00093e-07	9.5802e-05
chr17_64543588_64544010	94.1682	1.25563	0.253098	4.96105	7.01119e-07	9.5802e-05
chr18_77694515_77694856	72.2286	1.63962	0.330948	4.95433	7.25801e-07	9.82771e-05
chr14_57461835_57462126	70.9271	1.73551	0.350378	4.95325	7.29825e-07	9.85988e-05
chr18_24040717_24041007	107.08	1.30468	0.263796	4.94582	7.58259e-07	0.000101524
chr2_216158677_216158946	191.199	1.03898	0.210211	4.94258	7.70962e-07	0.000102765
chr11_78088870_78089171	122.075	1.18899	0.240852	4.93659	7.94998e-07	0.000105733
chr11_128167026_128167465	70.0949	1.40889	0.285502	4.9348	8.02347e-07	0.000106474
chr7_47990364_47990646	98.5713	1.33562	0.270842	4.93137	8.16566e-07	0.00010798
chr2_10151303_10151554	72.2191	1.53732	0.311818	4.93019	8.21485e-07	0.000108293
chr6_144217712_144218021	60.0055	1.5977	0.324193	4.92824	8.29736e-07	0.00010914
chr4_87301362_87301651	62.5381	1.82899	0.371668	4.92103	8.60919e-07	0.000111468
chr22_37722848_37723126	101.038	1.35949	0.276935	4.90907	9.15083e-07	0.000117525
chr15_64814038_64814295	149.499	1.05041	0.214175	4.90444	9.36922e-07	0.000120072
chr1_26777439_26777719	173.835	1.18206	0.241057	4.90367	9.40637e-07	0.00012019
chr17_71791859_71792133	84.6214	1.55322	0.316771	4.90328	9.42503e-07	0.00012019
chr16_75363699_75364158	29.6327	2.5006	0.510014	4.90299	9.43867e-07	0.00012019
chr16_85878470_85878735	98.9429	1.25974	0.257018	4.90139	9.51586e-07	0.000120405
chr17_75835924_75836175	37.8636	1.95797	0.400907	4.88386	1.04028e-06	0.000130523
chr8_92120148_92120414	74.7322	1.56408	0.320765	4.8761	1.08206e-06	0.000134637
chr4_94797905_94798337	69.5784	1.5981	0.327903	4.87369	1.09532e-06	0.000135722
chr22_30814928_30815200	135.616	1.10004	0.225882	4.86998	1.11608e-06	0.000138009
chr2_60722399_60722659	93.8001	1.42897	0.293459	4.86941	1.1193e-06	0.000138121
chr19_18497515_18497800	76.8559	1.48723	0.305628	4.86614	1.13797e-06	0.000139849
chr1_182174851_182175102	32.2296	2.49271	0.51277	4.86126	1.16641e-06	0.000142176
chr17_67993561_67993820	86.3676	1.54349	0.317564	4.8604	1.17149e-06	0.000142505
chr17_14659841_14660121	88.751	1.35971	0.279804	4.8595	1.17683e-06	0.000142864
chr16_85034294_85034838	146.975	1.09155	0.224737	4.857	1.1918e-06	0.000144388
chr11_86694253_86694518	98.4969	1.35642	0.279343	4.85575	1.19932e-06	0.000144422
chr2_202009285_202009561	58.9706	1.77845	0.366328	4.85479	1.20512e-06	0.000144729
chr11_125786489_125786817	128.046	1.14008	0.234906	4.85336	1.21384e-06	0.000145294
chr11_72487976_72488227	103.193	1.49939	0.308995	4.85247	1.21935e-06	0.000145582
chr3_46973175_46973571	113.135	1.20748	0.249195	4.84552	1.26278e-06	0.000149953
chr9_85025773_85026057	104.807	1.34808	0.278685	4.83728	1.31629e-06	0.000154837
chr9_139063141_139063411	177.272	2.08177	0.430492	4.83578	1.32622e-06	0.000155633
chr4_54054366_54054843	164.007	1.06104	0.219727	4.8289	1.37286e-06	0.000159853
chr3_192614009_192614380	76.3412	1.61604	0.334725	4.82796	1.37937e-06	0.000160299
chrX_68528947_68529333	131.706	1.13435	0.235081	4.82536	1.39751e-06	0.000162092
chr14_57059432_57059921	84.7346	1.28746	0.26686	4.82448	1.40371e-06	0.000162497
chr8_27223280_27223637	67.6255	1.51151	0.31337	4.8234	1.4113e-06	0.00016306
chr17_14112566_14112987	253.907	1.00014	0.207445	4.82123	1.42676e-06	0.000163917
chr1_205286729_205287002	141.86	1.04065	0.215849	4.8212	1.42694e-06	0.000163917
chr7_156309051_156309581	90.3609	1.47829	0.306849	4.81765	1.45256e-06	0.000166089
chr7_150736893_150737178	70.9303	1.65724	0.344605	4.80911	1.51606e-06	0.000172829
chr15_90394327_90394585	62.2561	1.78879	0.372198	4.80601	1.53972e-06	0.000175192
chr12_6419248_6419507	114.367	1.30445	0.271682	4.80139	1.57571e-06	0.00017827
chr1_194032120_194032414	105.681	1.32664	0.276432	4.79918	1.59318e-06	0.000179833
chr20_55684476_55684752	92.8092	1.27777	0.266265	4.79888	1.59554e-06	0.000179833
chr10_48358225_48358494	84.092	1.36004	0.283442	4.79829	1.60025e-06	0.000180025
chr3_12451694_12452145	88.0519	1.50382	0.313484	4.79712	1.60962e-06	0.000180739
chr11_34805179_34805797	113.507	1.32692	0.277064	4.78921	1.6744e-06	0.000187393
chr10_73103040_73103419	157.991	1.01604	0.212403	4.78355	1.72229e-06	0.000191593
chr10_120352554_120352805	43.8885	1.66071	0.347339	4.78122	1.74231e-06	0.000193461
chr6_37292779_37293052	42.7557	2.35732	0.493486	4.77687	1.78047e-06	0.000197332
chr2_12394474_12394765	58.0445	1.53925	0.322678	4.77024	1.84011e-06	0.000203189
chr11_126235355_126235614	89.8082	1.31575	0.276026	4.76675	1.87224e-06	0.000205977
chr10_74091745_74092072	131.603	1.13228	0.238097	4.75551	1.97942e-06	0.000216574
chr1_40855704_40856153	113.909	1.18183	0.248847	4.74924	2.04187e-06	0.000222594
chr11_77170413_77170674	135.482	1.16411	0.245155	4.74847	2.04965e-06	0.000223036
chrX_154789732_154789996	32.2396	2.18777	0.460927	4.74645	2.07016e-06	0.000224074
chr21_45147365_45147716	116.296	1.26558	0.266651	4.7462	2.07273e-06	0.000224074
chr20_20499981_20500252	104.019	1.39775	0.294507	4.74606	2.07417e-06	0.000224074
chr1_40317871_40318395	72.7787	1.47748	0.311432	4.74416	2.09378e-06	0.000225785
chr5_142797649_142797985	30.5314	2.30793	0.486792	4.7411	2.12565e-06	0.000228112
chr6_31845383_31845679	176.584	1.01075	0.213248	4.73979	2.13944e-06	0.000229058
chr3_152821167_152821482	45.1022	1.843	0.388917	4.73881	2.14972e-06	0.000229747
chr2_68181268_68181867	70.566	1.46076	0.308337	4.73756	2.16312e-06	0.000229947
chr11_85871611_85871892	152.915	1.02778	0.217057	4.73507	2.18983e-06	0.000232375
chr7_50601554_50601988	131.3	1.1129	0.235489	4.7259	2.29096e-06	0.000242247
chr2_111965520_111965787	39.72	2.34048	0.495322	4.72517	2.29919e-06	0.000242689
chr17_40719623_40719943	124.661	1.15359	0.244166	4.72461	2.30553e-06	0.000242929
chr15_40384662_40385196	109.664	1.49096	0.315698	4.72276	2.32666e-06	0.000244295
chr3_98293921_98294190	63.13	1.63649	0.346795	4.7189	2.37122e-06	0.000247712
chr14_93601866_93602162	73.8315	1.45129	0.30769	4.71673	2.39662e-06	0.000249887
chr6_6997487_6997778	94.7771	1.23686	0.262399	4.71364	2.43331e-06	0.000253271
chr9_114792401_114792680	156.261	1.02612	0.217835	4.71056	2.47035e-06	0.00025668
chr7_29309562_29309955	88.3608	1.33661	0.284031	4.70588	2.52777e-06	0.000261738
chr6_132301959_132302706	153.119	1.20912	0.256994	4.70487	2.54024e-06	0.000262574
chr1_94057903_94058281	120.585	1.09582	0.233094	4.70121	2.58626e-06	0.000266452
chr1_229003369_229003732	89.4646	1.37461	0.292405	4.70106	2.58818e-06	0.000266452
chr9_97794491_97794901	92.7278	1.28375	0.273091	4.70083	2.5911e-06	0.000266452
chr15_46094304_46094728	98.3639	1.136	0.241793	4.69822	2.62439e-06	0.000267918
chr13_44681891_44682229	146.373	1.1139	0.237117	4.6977	2.63112e-06	0.000267918
chr14_24163782_24164065	102.112	1.24514	0.265059	4.6976	2.63234e-06	0.000267918
chr20_10334208_10334482	71.1833	1.56978	0.33419	4.69726	2.6367e-06	0.000267918
chr16_69360371_69360629	57.733	1.64354	0.350468	4.68957	2.73777e-06	0.000277247
chr20_19102197_19102463	58.6081	1.68618	0.359721	4.68746	2.7662e-06	0.000279652
chr9_33297460_33297829	53.1602	1.61536	0.344746	4.68567	2.79046e-06	0.000281571
chr12_126003527_126004132	91.9463	1.50145	0.320455	4.68537	2.79459e-06	0.000281571
chr14_70115599_70116070	84.0339	1.36851	0.292204	4.68341	2.82136e-06	0.000283487
chr19_46223946_46224222	135.92	1.07532	0.229969	4.67594	2.9261e-06	0.000292361
chr15_42413955_42414233	87.4625	1.33543	0.285637	4.67528	2.93556e-06	0.000292818
chr9_97713274_97713525	41.8118	2.26906	0.48569	4.67183	2.98525e-06	0.000297279
chr3_177061518_177062004	71.8658	1.54832	0.331627	4.66887	3.02861e-06	0.000301096
chr18_11990076_11990327	76.235	1.41429	0.302967	4.66814	3.03933e-06	0.000301236
chr16_9540792_9541236	133.266	1.07108	0.229447	4.66809	3.04009e-06	0.000301236
chr9_125023794_125024071	142.022	1.01447	0.21741	4.66617	3.06865e-06	0.000303062
chr21_15016961_15017263	123.846	1.10687	0.237485	4.6608	3.14979e-06	0.000309543
chr6_64168543_64168830	78.7753	1.35089	0.289902	4.65982	3.16483e-06	0.000310112
chr8_52625723_52626167	65.8795	1.50616	0.323228	4.65975	3.16595e-06	0.000310112
chr8_99610903_99611387	93.4752	1.30309	0.279883	4.65583	3.22684e-06	0.000314967
chr16_48249768_48250049	118.069	1.13873	0.244596	4.65554	3.23129e-06	0.000314967
chr4_48034211_48034573	49.7435	1.67801	0.360522	4.65438	3.24963e-06	0.000316239
chr7_36158743_36159208	80.4078	1.44413	0.310408	4.65237	3.28149e-06	0.000318304
chr2_64680995_64681311	179.325	1.00607	0.216331	4.65061	3.30956e-06	0.000320508
chr9_97854315_97854596	154.507	1.12191	0.241329	4.64889	3.33727e-06	0.000322149
chrX_154021431_154021682	21.037	2.6435	0.569853	4.63891	3.50245e-06	0.000335389
chr4_52884038_52884300	63.3677	1.65136	0.356029	4.63826	3.51355e-06	0.000335914
chr5_139017916_139018224	90.8455	1.24769	0.269225	4.63435	3.58053e-06	0.000340686
chr19_33193033_33193311	78.9008	1.35338	0.292322	4.62977	3.66072e-06	0.000347763
chr1_162317147_162317425	93.4547	1.19753	0.258943	4.62469	3.75154e-06	0.000353728
chr8_103640673_103641180	126.419	1.13312	0.245087	4.62333	3.77625e-06	0.000355064
chr12_60252344_60252615	89.3001	1.30522	0.282718	4.6167	3.89894e-06	0.000363469
chr8_64210344_64210609	107.772	1.24975	0.270883	4.61361	3.95732e-06	0.000366342
chrX_112094613_112095029	136.054	1.03322	0.223959	4.61345	3.96035e-06	0.000366342
chr5_9169515_9169869	103.958	1.09057	0.236474	4.61181	3.99181e-06	0.000368585
chr7_47445213_47445494	38.9561	1.99637	0.433105	4.60943	4.03766e-06	0.000371198
chr9_80600974_80601246	79.7693	1.51769	0.329439	4.60689	4.08736e-06	0.000374617
chr8_28515314_28515658	122.654	1.08955	0.236587	4.60528	4.11911e-06	0.000376949
chr18_2982906_2983214	48.1977	1.8319	0.398064	4.60202	4.18414e-06	0.000382315
chr9_138909436_138909706	87.4013	1.23307	0.268107	4.59916	4.24199e-06	0.000386422
chr6_39155152_39155808	134.713	1.47686	0.321309	4.59637	4.29913e-06	0.000391032
chr4_79433786_79434048	87.2662	1.25691	0.273753	4.59141	4.40271e-06	0.000397983
chr11_121430965_121431216	56.2035	1.42481	0.310351	4.59098	4.4117e-06	0.000397983
chr2_118822706_118823157	51.8322	1.58395	0.345074	4.59017	4.42882e-06	0.000397988
chr1_183851306_183851576	98.5631	1.23756	0.269732	4.58812	4.47262e-06	0.000400722
chr1_15928287_15928553	41.8627	1.91152	0.416687	4.58742	4.4875e-06	0.000401453
chr11_80365817_80366080	52.2817	1.71977	0.375464	4.58038	4.64123e-06	0.000413353
chr14_34794774_34795047	43.6445	1.80405	0.394099	4.57765	4.70217e-06	0.000418158
chr1_181090146_181090397	52.1123	1.63813	0.35815	4.57386	4.7883e-06	0.000424556
chr9_139950161_139950427	114.375	1.27496	0.278771	4.57351	4.79631e-06	0.000424596
chr17_72580480_72580833	109.83	1.06999	0.233969	4.57322	4.80294e-06	0.000424596
chr4_79488722_79488982	75.2552	1.32698	0.290516	4.56768	4.93149e-06	0.000433092
chr5_177640738_177641022	131.613	1.12361	0.246038	4.56682	4.95169e-06	0.000433265
chr10_66333376_66333647	53.7525	1.68742	0.369568	4.56591	4.97331e-06	0.000433643
chr3_176929785_176930059	80.8942	1.34007	0.29357	4.56475	5.00099e-06	0.000435035
chr3_112498938_112499234	90.4147	1.21818	0.267297	4.55742	5.17867e-06	0.000448536
chr9_139420557_139420817	119.098	1.0901	0.239274	4.55584	5.21756e-06	0.000451251
chr17_11493119_11493405	51.9381	1.54923	0.340344	4.55196	5.31475e-06	0.000458993
chr1_153740749_153741179	91.7897	1.32957	0.292195	4.5503	5.35695e-06	0.000461971
chr11_112693779_112694099	50.1254	1.52606	0.335618	4.54702	5.4412e-06	0.000467217
chr14_95805888_95806231	93.8807	1.19009	0.262054	4.54139	5.58845e-06	0.000477123
chr8_101541139_101541421	80.1827	1.33972	0.295402	4.53526	5.75337e-06	0.000488433
chr9_124902769_124903049	107.039	1.18219	0.260667	4.53525	5.75357e-06	0.000488433
chr12_78139871_78140167	73.3117	1.35314	0.298661	4.5307	5.87883e-06	0.000496952
chr1_180065720_180066109	53.7375	1.84275	0.407094	4.52659	5.99417e-06	0.000504371
chr3_13006270_13006588	133.173	1.00927	0.223123	4.52339	6.08568e-06	0.00051083
chr3_76620159_76620410	32.1253	1.94504	0.430108	4.52221	6.11961e-06	0.000512959
chr10_99424058_99424530	102.33	1.12139	0.248021	4.52136	6.14429e-06	0.000513333
chr2_198478210_198478492	43.0417	1.75892	0.38903	4.52129	6.14633e-06	0.000513333
chr17_75859804_75860093	86.5746	1.17543	0.260082	4.51946	6.19974e-06	0.000515748
chr1_112051990_112052242	52.8219	2.0915	0.463107	4.51624	6.29476e-06	0.000522518
chr12_72001308_72001559	12.2815	3.25427	0.720788	4.51488	6.33515e-06	0.000525142
chr1_229283875_229284177	179.144	1.00886	0.223928	4.50527	6.62874e-06	0.00054495
chr3_71307722_71308133	143.654	1.10747	0.245855	4.50457	6.65068e-06	0.000546004
chr13_39597982_39598242	145.622	1.01879	0.226354	4.50088	6.76712e-06	0.000552531
chr16_19448706_19448984	57.5508	1.614	0.358738	4.4991	6.82418e-06	0.000556431
chr2_27986155_27986443	109.43	1.13073	0.251366	4.49834	6.84869e-06	0.00055767
chr8_74100959_74101210	45.8856	1.72308	0.383081	4.49795	6.86115e-06	0.000557726
chr1_3334507_3334928	166.162	1.09166	0.242712	4.49774	6.86802e-06	0.000557726
chr14_32690086_32690493	60.872	1.48682	0.33062	4.49707	6.88951e-06	0.000558713
chr17_17921354_17921630	142.557	1.0592	0.235609	4.4956	6.93735e-06	0.000561404
chr1_12044727_12044989	85.0758	1.28631	0.286237	4.49386	6.99449e-06	0.00056493
chr16_54926909_54927210	108.865	1.08248	0.240974	4.49208	7.05294e-06	0.000568118
chr4_125348321_125348584	103.56	1.1749	0.261632	4.49068	7.09977e-06	0.000571121
chr1_54789094_54789370	64.5245	1.43904	0.320512	4.48981	7.12874e-06	0.000572531
chr19_47394027_47394300	93.0374	1.24499	0.277308	4.48958	7.13643e-06	0.000572531
chr2_86628554_86628872	78.3167	1.43844	0.321066	4.48021	7.45703e-06	0.00059269
chr13_35130198_35130507	98.551	1.17995	0.263443	4.47895	7.50113e-06	0.000595405
chr3_32335277_32335752	71.2459	1.45487	0.324925	4.47758	7.54952e-06	0.00059766
chr21_46747388_46747649	74.7635	1.2988	0.290362	4.47305	7.71135e-06	0.000607297
chr3_167434770_167435050	34.11	2.00921	0.449183	4.47303	7.71183e-06	0.000607297
chr11_85778178_85778602	121.259	1.22519	0.274236	4.46766	7.90794e-06	0.000621921
chr9_85753431_85754188	120.392	1.06104	0.237635	4.46502	8.00622e-06	0.000628317
chr2_10365532_10365965	106.402	1.17645	0.263508	4.46456	8.02331e-06	0.000628317
chr3_32381540_32381837	57.6783	1.8186	0.407357	4.4644	8.02929e-06	0.000628317
chr7_105580513_105580811	106.863	1.1305	0.253406	4.46121	8.15001e-06	0.000635401
chr1_47846425_47846721	108.655	1.12947	0.253196	4.46083	8.16427e-06	0.000635401
chr6_46021418_46021697	102.794	1.35463	0.303728	4.46001	8.19547e-06	0.000636336
chr13_46612367_46612797	42.3834	1.98526	0.44513	4.45996	8.19755e-06	0.000636336
chr6_52784409_52784694	100.003	1.19643	0.268389	4.4578	8.28033e-06	0.000641099
chr19_46700124_46700456	234.66	1.00409	0.225372	4.45528	8.37835e-06	0.000643168
chr14_70120926_70121199	116.6	1.10467	0.247964	4.45495	8.39125e-06	0.000643168
chr9_140121619_140121927	86.9932	1.40236	0.31481	4.45463	8.40378e-06	0.000643168
chr19_32854095_32854486	55.5955	1.54245	0.346657	4.44951	8.60682e-06	0.000656191
chr20_43972430_43972690	98.0604	1.23847	0.278394	4.44863	8.64188e-06	0.000658026
chr2_43647520_43647796	39.9154	2.10519	0.47344	4.44658	8.72495e-06	0.000662686
chr9_139691465_139691716	88.707	1.17072	0.263287	4.44657	8.72523e-06	0.000662686
chr20_16560867_16561154	72.2025	1.26762	0.285166	4.44521	8.78057e-06	0.00066592
chr1_68699828_68700084	35.4971	1.9223	0.432465	4.44498	8.79006e-06	0.00066592
chr5_135309147_135309402	30.4452	2.6541	0.597239	4.44395	8.83222e-06	0.000667424
chr1_183861465_183861738	154.607	1.01541	0.228603	4.44182	8.92031e-06	0.000672382
chr21_45148023_45148299	78.3993	1.40279	0.316337	4.43447	9.22982e-06	0.000692938
chr1_154917306_154917575	92.9655	1.49611	0.337398	4.43425	9.23933e-06	0.000692938
chr9_72500386_72500866	99.5847	1.27652	0.288379	4.42654	9.57568e-06	0.000714582
chr4_155538994_155539245	38.1527	1.81862	0.411053	4.4243	9.67563e-06	0.000721141
chr10_129077597_129078078	87.402	1.23145	0.278491	4.42187	9.78507e-06	0.000727487
chr8_90870920_90871327	49.9585	1.90316	0.430445	4.42139	9.8069e-06	0.000727561
chr8_1712486_1712761	81.4975	1.35155	0.305704	4.4211	9.81994e-06	0.000727561
chr19_18032944_18033334	66.7227	1.41924	0.32143	4.4154	1.00824e-05	0.000742218
chr2_173627326_173627658	130.037	1.04293	0.236366	4.41236	1.02249e-05	0.000748107
chr4_38314838_38315115	108.849	1.12291	0.254792	4.40718	1.04727e-05	0.000759737
chr4_133165630_133166103	46.7257	1.72275	0.391703	4.39811	1.09199e-05	0.000785508
chr16_10417001_10417278	103.262	1.1053	0.251428	4.39608	1.10222e-05	0.000791918
chr12_103016381_103016659	31.6986	3.07311	0.699634	4.39245	1.12081e-05	0.000802385
chr12_121186041_121186375	103.112	1.15101	0.262064	4.39208	1.12272e-05	0.00080279
chr1_178840808_178841081	32.2343	2.32388	0.529389	4.38973	1.13493e-05	0.000809767
chr1_162900431_162900696	31.7085	2.15858	0.491739	4.38968	1.13518e-05	0.000809767
chr11_129688168_129688424	69.1344	1.41664	0.322857	4.38784	1.14484e-05	0.000814715
chr21_43648604_43648878	81.3778	1.33129	0.303736	4.38304	1.17033e-05	0.00082891
chr10_12447325_12447875	116.126	1.09433	0.24973	4.38204	1.17572e-05	0.000829787
chr8_143464619_143464892	107.084	1.24704	0.28478	4.37894	1.19257e-05	0.000838708
chr14_39493411_39493688	116.157	1.02123	0.233342	4.37654	1.20576e-05	0.000845998
chr15_63108608_63108875	64.2814	1.47715	0.337556	4.37602	1.20864e-05	0.000847027
chr11_61369045_61369382	112.039	1.10056	0.251862	4.36971	1.24411e-05	0.000866225
chr4_809391_809680	70.7224	1.22703	0.28081	4.3696	1.24472e-05	0.000866225
chr21_41883953_41884364	95.0871	1.15457	0.264248	4.36925	1.24671e-05	0.00086632
chr8_39621092_39621501	47.7015	1.67803	0.384266	4.36685	1.26052e-05	0.000874172
chr9_81629959_81630396	48.1565	1.67508	0.383707	4.36552	1.26821e-05	0.000878483
chr16_9459222_9459486	82.9027	1.24325	0.285169	4.35972	1.3023e-05	0.000895878
chr9_110151891_110152382	143.762	1.2549	0.287983	4.35754	1.31532e-05	0.000901727
chr17_66452857_66453134	79.4145	1.24135	0.285563	4.34703	1.37996e-05	0.000938903
chr3_24631904_24632169	31.6057	2.00238	0.461024	4.34333	1.40338e-05	0.00095228
chr19_952647_952956	59.2273	1.65202	0.380388	4.343	1.40548e-05	0.000952621
chr3_32317918_32318365	59.9949	1.54222	0.355191	4.34194	1.41229e-05	0.000956153
chr22_19835941_19836192	75.6096	1.51069	0.348176	4.33886	1.43223e-05	0.000964043
chr11_71750818_71751092	91.6605	1.20426	0.277582	4.33838	1.43539e-05	0.000964158
chr8_17323900_17324285	26.3216	2.23144	0.514556	4.33662	1.44689e-05	0.000968672
chr3_146299084_146299357	38.5113	1.81063	0.417743	4.3343	1.46222e-05	0.000975615
chr3_194257644_194257913	104.886	1.09542	0.252879	4.3318	1.47892e-05	0.00098456
chr10_14624001_14624269	46.7504	1.71132	0.39524	4.32984	1.4922e-05	0.000992298
chr13_96534296_96534746	59.8394	1.47844	0.341529	4.3289	1.49859e-05	0.000993395
chr12_13192584_13192847	33.3091	1.92313	0.444257	4.32886	1.49883e-05	0.000993395
chr11_46298214_46298503	123.471	1.0852	0.250867	4.32578	1.5199e-05	0.00100402
chr10_112578605_112578906	90.5512	1.15728	0.267608	4.32451	1.52869e-05	0.00100757
chr15_45679638_45679908	39.6007	1.79429	0.414933	4.32428	1.53032e-05	0.00100757
chr3_195411445_195411720	80.8185	1.25749	0.291359	4.31594	1.58925e-05	0.00103837
chr20_25276161_25276697	134.102	1.09633	0.254117	4.31429	1.60119e-05	0.00104253
chr2_201085878_201086318	89.8359	1.16541	0.270149	4.31397	1.60349e-05	0.00104253
chr11_71412210_71412534	59.788	1.61114	0.373481	4.31386	1.60432e-05	0.00104253
chr21_43809648_43809922	52.3214	1.44168	0.334216	4.3136	1.60615e-05	0.00104259
chr1_90865765_90866312	119.781	1.03973	0.241161	4.31136	1.62252e-05	0.00104866
chr3_32345969_32346354	47.8628	1.4656	0.340453	4.30486	1.67088e-05	0.00107528
chr9_92756718_92756974	50.4186	1.70832	0.397294	4.29989	1.7088e-05	0.00109437
chr1_147084218_147084528	52.6185	1.40971	0.327856	4.29978	1.7097e-05	0.00109437
chr17_19631430_19631808	126.016	1.04256	0.24252	4.29887	1.71668e-05	0.00109649
chr2_173300045_173300334	86.302	1.1939	0.277773	4.2981	1.72271e-05	0.00109918
chr21_39810428_39810735	58.5764	1.48995	0.346941	4.29454	1.75057e-05	0.00111339
chr2_8266044_8266332	150.026	1.03723	0.241635	4.29256	1.76628e-05	0.00111981
chr22_21221626_21221917	85.3456	1.26214	0.29414	4.29095	1.77913e-05	0.00112676
chr17_18892219_18892479	78.5338	1.31406	0.306335	4.28961	1.7899e-05	0.00113119
chr20_49511698_49512130	131.047	1.01292	0.236251	4.28749	1.80704e-05	0.00113962
chr18_33756142_33756462	78.2606	1.26815	0.295845	4.28655	1.81468e-05	0.0011412
chr17_57449497_57449753	41.0334	1.84972	0.432043	4.28133	1.85782e-05	0.00116306
chr9_5863409_5863702	89.5138	1.14969	0.268647	4.27954	1.8728e-05	0.00117121
chr16_19428937_19429200	58.5838	1.39622	0.326317	4.27873	1.8796e-05	0.00117424
chr8_37611953_37612292	80.9799	1.2205	0.285308	4.27784	1.88717e-05	0.00117651
chr6_154137475_154137849	28.76	2.30378	0.538833	4.2755	1.90706e-05	0.00118587
chr2_123249863_123250208	40.3703	1.81827	0.425288	4.27538	1.90813e-05	0.00118587
chr11_34805812_34806109	41.8663	1.88819	0.441678	4.27505	1.91099e-05	0.00118642
chr5_149902073_149902344	77.0866	1.28919	0.302038	4.2683	1.9697e-05	0.00121908
chr15_37252002_37252257	17.9166	3.33612	0.781864	4.26688	1.98227e-05	0.00122559
chr3_106185925_106186376	99.7194	1.11294	0.260997	4.26418	2.00638e-05	0.00123612
chr9_112851931_112852206	63.4752	1.25234	0.294111	4.25803	2.06232e-05	0.00126334
chr2_10929081_10929398	50.0269	1.5102	0.354719	4.25745	2.06776e-05	0.00126537
chr3_103156708_103157148	151.031	1.03459	0.243092	4.25595	2.08163e-05	0.00127077
chr11_80964298_80964566	21.3482	2.57214	0.604384	4.25581	2.08295e-05	0.00127077
chr20_30252065_30252328	109.77	1.02882	0.241915	4.25283	2.11086e-05	0.00128518
chr5_53753049_53753346	36.9665	2.32506	0.547085	4.2499	2.13864e-05	0.0012955
chr12_50920945_50921202	38.9046	1.70334	0.401254	4.24504	2.18555e-05	0.00131592
chr20_43649206_43649457	18.7877	2.61374	0.615833	4.24424	2.19335e-05	0.00131929
chr13_60419509_60420163	138.235	1.03135	0.243146	4.24171	2.21822e-05	0.00133158
chr3_128838493_128838780	91.248	1.33231	0.31436	4.23816	2.25354e-05	0.00135143
chr18_55827785_55828040	30.8395	2.00465	0.473497	4.23371	2.29872e-05	0.00137576
chr17_1316559_1316829	70.2046	1.42741	0.337298	4.23191	2.31717e-05	0.00138403
chr12_2222260_2222586	96.9466	1.18461	0.280072	4.22965	2.34051e-05	0.00139297
chr6_112538509_112538760	30.8828	2.17544	0.514373	4.2293	2.34424e-05	0.00139297
chr7_47231389_47231675	94.296	1.16629	0.275776	4.22912	2.34609e-05	0.00139297
chr6_14818663_14819079	114.694	1.16425	0.275472	4.22639	2.37472e-05	0.00140717
chr19_738540_738818	49.1977	1.86549	0.441716	4.22328	2.40768e-05	0.0014253
chr9_120253774_120254026	53.4492	1.55141	0.367542	4.22103	2.43189e-05	0.00143537
chr15_69418378_69418672	51.9263	1.6337	0.387222	4.21902	2.4537e-05	0.00144539
chr3_101843245_101843549	116.652	1.08066	0.25642	4.21441	2.50429e-05	0.00146971
chr9_97054906_97055178	92.5052	1.11068	0.263546	4.21437	2.50482e-05	0.00146971
chr2_155757686_155757937	23.7165	2.66611	0.632717	4.21374	2.51173e-05	0.00147233
chr14_24543963_24544447	81.8808	1.37142	0.32553	4.21287	2.52144e-05	0.00147657
chr11_15721564_15721995	107.74	1.08494	0.257581	4.21201	2.53107e-05	0.00148076
chr19_1907493_1907777	91.6104	1.17443	0.278969	4.2099	2.55486e-05	0.00148911
chr2_120183374_120184027	100.032	1.17506	0.279222	4.20831	2.57282e-05	0.00149496
chr18_72192943_72193216	72.7375	1.40039	0.333532	4.19867	2.68485e-05	0.00154501
chr9_20382523_20383048	95.7411	1.09096	0.25996	4.19665	2.70897e-05	0.00155296
chr13_74599063_74599319	56.8626	1.36682	0.325886	4.19416	2.73884e-05	0.00156409
chr6_154828377_154828648	89.5805	1.2817	0.305875	4.19029	2.78603e-05	0.00158953
chr17_17804060_17804334	94.5364	1.14946	0.274351	4.18974	2.79275e-05	0.00159032
chr21_34949095_34949375	42.311	1.74473	0.416965	4.18436	2.85977e-05	0.00161466
chr14_70785056_70785612	121.598	1.00535	0.24035	4.18286	2.87866e-05	0.00162168
chr4_88984062_88984345	42.4445	1.92943	0.461315	4.18244	2.88392e-05	0.00162218
chr10_80505178_80505467	44.2238	1.9333	0.462491	4.18018	2.91276e-05	0.00163686
chr17_2868906_2869171	61.8108	1.43375	0.343136	4.17837	2.93604e-05	0.00164685
chr9_136921040_136921326	94.7946	1.21367	0.290592	4.17654	2.95974e-05	0.00165704
chr22_38055600_38055867	105.516	1.18005	0.282617	4.17543	2.97427e-05	0.00166362
chr3_58674359_58674613	44.231	1.59545	0.382343	4.17281	3.00863e-05	0.00168127
chr2_226408419_226408670	12.3811	3.29486	0.789774	4.17191	3.0206e-05	0.00168481
chr6_25123005_25123435	40.1688	1.68211	0.403609	4.16767	3.07724e-05	0.00171161
chr3_110302536_110302804	41.0781	1.69757	0.407622	4.16457	3.11936e-05	0.00172702
chr14_50235545_50235821	66.2665	1.3576	0.326049	4.16379	3.13008e-05	0.00172975
chr10_14902908_14903176	59.2251	1.36266	0.327376	4.16235	3.14984e-05	0.00173746
chr1_46475767_46476093	55.8239	1.37906	0.331417	4.16111	3.16709e-05	0.00174376
chr9_100148492_100149018	115.379	1.07494	0.2586	4.15675	3.22811e-05	0.00177085
chr22_38576388_38576639	69.1392	1.27426	0.306775	4.15372	3.27109e-05	0.00178624
chr11_15503451_15503722	43.7898	1.72805	0.416068	4.1533	3.27715e-05	0.0017879
chr16_89497358_89497894	127.524	1.01363	0.24413	4.152	3.29582e-05	0.00179483
chr19_2059664_2060288	161.412	1.02138	0.246047	4.15113	3.30836e-05	0.00180002
chr19_4388494_4389056	106.679	1.05817	0.255226	4.14602	3.383e-05	0.00183716
chr22_41001936_41002208	32.0933	1.80206	0.435085	4.14187	3.44488e-05	0.0018675
chr14_35548975_35549226	20.0007	2.71659	0.655957	4.14141	3.4518e-05	0.00186956
chr20_1829093_1829360	71.4764	1.54498	0.373082	4.14112	3.45609e-05	0.0018702
chr6_168207068_168207377	41.4224	1.6712	0.403592	4.14083	3.46057e-05	0.00187093
chrX_23862660_23863141	63.862	1.35301	0.327039	4.13716	3.51626e-05	0.00189419
chr7_133548427_133548688	24.2383	2.17831	0.526729	4.13553	3.54129e-05	0.00190596
chr12_47617640_47617911	45.8859	1.65351	0.399897	4.13485	3.55185e-05	0.00190992
chr4_139677758_139678009	22.0498	2.37105	0.573652	4.13325	3.5767e-05	0.00192121
chr1_115579824_115580086	75.3233	1.24943	0.30235	4.1324	3.58999e-05	0.00192524
chr16_11838296_11838555	65.9587	1.39735	0.338281	4.13073	3.61616e-05	0.00193408
chrX_45361703_45361978	31.8759	1.96853	0.476869	4.12804	3.6587e-05	0.0019516
chr10_90003516_90003811	35.6764	1.86614	0.452186	4.12694	3.67616e-05	0.00195917
chr5_124447467_124447735	39.3574	1.76856	0.428823	4.12421	3.72011e-05	0.00197731
chr22_46558215_46558513	88.3299	1.14896	0.278736	4.12204	3.7553e-05	0.00198895
chr15_55542673_55542924	30.068	2.20527	0.535421	4.11876	3.80924e-05	0.00200686
chr21_44707293_44707564	48.266	1.5711	0.381525	4.11794	3.82279e-05	0.00201046
chr2_178190392_178190656	50.8248	1.71694	0.417852	4.10898	3.97411e-05	0.00206865
chr20_6684380_6684639	50.7941	1.53462	0.373494	4.10881	3.9771e-05	0.00206865
chr18_29793762_29794025	33.4586	1.78711	0.434954	4.10873	3.97837e-05	0.00206865
chr6_105940905_105941186	44.7196	1.55079	0.378238	4.10003	4.13098e-05	0.00213018
chr11_70890938_70891190	56.4103	1.41598	0.345359	4.10001	4.1314e-05	0.00213018
chr9_78994501_78994755	53.3411	1.34708	0.328709	4.09809	4.16574e-05	0.00214557
chr16_78234473_78234737	42.8748	1.63492	0.399137	4.09613	4.20119e-05	0.00216197
chr18_4451032_4451308	52.949	1.42609	0.348205	4.09554	4.21184e-05	0.00216559
chr11_15515855_15516147	40.4081	1.59824	0.390279	4.09513	4.21932e-05	0.00216757
chr6_109028568_109028819	28.543	1.77035	0.432502	4.09327	4.25338e-05	0.0021832
chr14_89080083_89080359	86.9955	1.08062	0.264352	4.08781	4.35464e-05	0.00222373
chr3_110302167_110302475	88.793	1.14326	0.279913	4.08436	4.41978e-05	0.00224918
chr7_85099030_85099285	50.2723	1.82648	0.447351	4.08289	4.44793e-05	0.0022598
chr2_9469631_9470004	66.3893	1.32986	0.325816	4.08163	4.47202e-05	0.00226981
chr3_176929435_176929744	45.2163	1.67188	0.409721	4.08053	4.49338e-05	0.00227709
chr17_15548368_15548633	83.5177	1.14182	0.279913	4.0792	4.51904e-05	0.00228816
chr14_65548193_65548444	26.0683	2.25789	0.553599	4.07856	4.5315e-05	0.00229252
chr1_95288678_95288971	93.1969	1.18149	0.289733	4.07784	4.54555e-05	0.00229769
chr9_116145313_116145585	120.631	1.00175	0.24577	4.07596	4.5825e-05	0.00231441
chr17_13086161_13086443	71.9093	1.15041	0.282474	4.07262	4.64869e-05	0.00234586
chr1_145744187_145744460	46.9838	1.45972	0.358496	4.07181	4.665e-05	0.00235013
chr1_116865708_116866022	50.5208	1.48813	0.365864	4.06744	4.7533e-05	0.0023853
chr1_211722016_211722441	94.4623	1.1383	0.279861	4.06737	4.75474e-05	0.0023853
chr9_111428537_111428982	74.7226	1.26353	0.310841	4.06487	4.80599e-05	0.00240496
chr10_73858481_73858813	60.8	1.48867	0.36627	4.0644	4.8156e-05	0.00240662
chr16_22289817_22290209	93.2411	1.26821	0.312036	4.06432	4.81735e-05	0.00240662
chr8_22831727_22831978	44.3835	1.48088	0.364506	4.06271	4.85059e-05	0.00240938
chr6_157508526_157508827	95.7092	1.11341	0.274064	4.06261	4.85275e-05	0.00240938
chr9_110465974_110466245	38.5979	1.84895	0.455123	4.06253	4.85428e-05	0.00240938
chr2_96927312_96927563	48.1791	1.66656	0.410245	4.06235	4.85803e-05	0.00240938
chr18_47257814_47258086	34.5957	1.78732	0.439989	4.06219	4.86136e-05	0.00240938
chr20_1855190_1855706	181.024	1.06662	0.262578	4.06211	4.86312e-05	0.00240938
chr1_230443877_230444139	41.0132	1.57527	0.388129	4.05864	4.93596e-05	0.00243941
chr2_102771888_102772157	49.0876	1.76706	0.435434	4.05815	4.94622e-05	0.00244108
chr6_52841392_52841643	39.6828	1.53943	0.37952	4.05625	4.98668e-05	0.00245521
chr12_121652785_121653050	88.6303	1.20108	0.296306	4.05352	5.04524e-05	0.00247502
chr20_36780734_36781006	42.7994	1.63751	0.404011	4.05313	5.05366e-05	0.00247712
chr19_13164619_13164949	85.3822	1.10955	0.273886	4.05114	5.09683e-05	0.00249216
chrX_154790082_154790385	96.3487	1.15025	0.283979	4.0505	5.11089e-05	0.00249496
chr16_65675631_65675882	26.9225	1.91079	0.472072	4.04766	5.17317e-05	0.00252125
chr7_117581399_117581725	59.6248	1.2744	0.315137	4.04395	5.25584e-05	0.00255945
chrX_115372432_115372683	26.6399	2.07388	0.513019	4.0425	5.2885e-05	0.00257326
chr2_75743569_75743820	26.5998	1.88049	0.46536	4.04095	5.32352e-05	0.002584
chr9_35746648_35746915	67.593	1.19399	0.295508	4.04048	5.3342e-05	0.00258709
chr3_151908574_151908825	23.1759	2.0788	0.514539	4.04013	5.34219e-05	0.00258847
chr17_19441802_19442089	64.8531	1.32193	0.327284	4.03909	5.36591e-05	0.00259406
chr11_1595238_1595506	50.4562	1.39097	0.344522	4.0374	5.4048e-05	0.00260444
chr10_70638200_70638615	32.2681	1.82361	0.451764	4.03664	5.42217e-05	0.00260861
chr1_22739422_22739673	46.3512	1.45224	0.359791	4.03635	5.42896e-05	0.00260978
chr18_22389709_22390130	50.1214	1.56612	0.388045	4.03592	5.43883e-05	0.00261243
chr9_89885379_89885770	71.2832	1.27257	0.315454	4.03409	5.48145e-05	0.00262657
chr8_94080568_94080936	57.2162	1.27849	0.317265	4.02973	5.5841e-05	0.00266509
chr5_90324303_90324563	120.459	1.00084	0.248465	4.02811	5.62272e-05	0.00267925
chr9_101680432_101680683	28.4144	2.08915	0.518766	4.02715	5.64561e-05	0.00268802
chr13_113759562_113759824	84.3872	1.075	0.26697	4.02667	5.65726e-05	0.00269143
chr12_57271839_57272104	72.4453	1.37084	0.340486	4.02614	5.67008e-05	0.00269538
chr8_27929853_27930144	115.395	1.02359	0.25446	4.0226	5.75589e-05	0.00272967
chr2_64248775_64249033	37.5718	1.67815	0.417203	4.02239	5.76109e-05	0.00272997
chr6_168076788_168077173	116.724	1.03998	0.258716	4.01976	5.82568e-05	0.00275621
chr3_194826078_194826341	51.1985	1.61266	0.401352	4.01807	5.86771e-05	0.00277172
chr11_74857037_74857288	60.6241	1.44513	0.360016	4.01406	5.96839e-05	0.00281261
chr1_2139807_2140076	76.7121	1.31826	0.328484	4.01318	5.99062e-05	0.00281632
chr11_79992346_79992617	56.035	1.38305	0.344641	4.013	5.99507e-05	0.00281632
chr3_83142053_83142411	36.2434	1.74445	0.43488	4.01132	6.03795e-05	0.00283202
chrX_38860065_38860327	36.5464	1.78401	0.444833	4.01052	6.05862e-05	0.00283949
chr2_48449040_48449392	89.1364	1.16894	0.291491	4.01023	6.06609e-05	0.00284076
chr11_121484586_121484837	30.3168	1.67228	0.417033	4.00994	6.07351e-05	0.00284201
chr5_140997618_140997913	98.3758	1.09808	0.273855	4.0097	6.07961e-05	0.00284265
chr3_122599519_122599771	34.5215	1.73266	0.432516	4.006	6.17566e-05	0.00287856
chr3_156854684_156854946	64.5752	1.38242	0.345132	4.00549	6.18892e-05	0.00288249
chr2_39727705_39727994	114.011	1.03797	0.259189	4.00466	6.21058e-05	0.00288589
chr7_94601627_94601878	36.2677	1.66235	0.415103	4.00466	6.21067e-05	0.00288589
chr20_3490778_3491062	40.6806	1.97008	0.492471	4.00039	6.32378e-05	0.00292935
chr16_30131699_30131979	70.9214	1.27981	0.319978	3.99967	6.34303e-05	0.00293599
chr6_41416949_41417215	115.511	1.05006	0.262633	3.99819	6.38282e-05	0.00294927
chr10_6405491_6405892	59.1001	1.52372	0.381128	3.99791	6.39053e-05	0.00294927
chr7_834422_834710	71.2867	1.3682	0.342296	3.99714	6.41133e-05	0.0029539
chr4_140074819_140075123	49.6542	1.37743	0.344675	3.99632	6.43341e-05	0.00296179
chr2_97241524_97241821	36.9392	1.82484	0.457209	3.99127	6.57213e-05	0.00301179
chr3_37166770_37167032	36.0765	1.73819	0.435519	3.99108	6.57724e-05	0.00301179
chr22_41881995_41882246	44.043	1.76094	0.441528	3.98829	6.65522e-05	0.0030382
chr11_117955041_117955294	71.4294	1.25267	0.31444	3.98382	6.78171e-05	0.00308839
chr9_140658127_140658454	91.5819	1.03833	0.260646	3.98367	6.78581e-05	0.00308839
chr12_7308187_7308643	105.582	1.02171	0.256835	3.97807	6.94777e-05	0.00314061
chr11_6409106_6409365	117.131	1.0034	0.252293	3.97712	6.97557e-05	0.00314605
chr3_47471241_47471715	77.9752	1.16544	0.293072	3.97665	6.98932e-05	0.00314793
chr7_47446112_47446411	54.0066	1.36338	0.342942	3.97555	7.0218e-05	0.00315428
chr11_118512099_118512388	54.4207	1.60952	0.404937	3.97474	7.04558e-05	0.00316095
chr12_92271298_92271577	27.9145	1.93104	0.48622	3.97154	7.14094e-05	0.00319655
chr21_46749257_46749508	43.1303	1.63899	0.412905	3.9694	7.20529e-05	0.00321813
chr5_43874970_43875229	56.2092	1.30278	0.328251	3.96884	7.22226e-05	0.0032233
chr8_19202657_19203122	89.7355	1.13044	0.285003	3.9664	7.29661e-05	0.00325164
chr1_150549638_150549927	116.125	1.0195	0.25711	3.96525	7.33193e-05	0.0032619
chr20_30877548_30877837	99.634	1.15302	0.290825	3.96467	7.34978e-05	0.00326561
chr3_119544732_119545010	34.7356	1.88181	0.474911	3.96245	7.41836e-05	0.00329119
chr13_48775293_48775580	47.3916	1.68594	0.42558	3.9615	7.44789e-05	0.0032994
chr3_193521151_193521428	29.0007	2.20803	0.557722	3.95902	7.52592e-05	0.00333135
chr13_48866874_48867161	54.8018	1.47205	0.371837	3.95885	7.53115e-05	0.00333135
chr4_103996580_103996836	30.3608	2.32478	0.587622	3.95624	7.6138e-05	0.00335304
chr15_72521196_72521447	66.7045	1.20439	0.304966	3.94925	7.83972e-05	0.00343064
chrX_102092071_102092322	32.991	2.25236	0.570334	3.94919	7.8416e-05	0.00343064
chr16_11918287_11918598	99.4452	1.0736	0.272086	3.94582	7.95267e-05	0.00346812
chr11_80808191_80808552	38.6795	1.57965	0.400546	3.94374	8.02218e-05	0.00349309
chr9_74559711_74559984	86.0167	1.08712	0.275686	3.94334	8.03532e-05	0.00349309
chr2_33701178_33701747	94.179	1.02988	0.261172	3.9433	8.03687e-05	0.00349309
chr1_32560455_32560706	41.4339	1.4154	0.359043	3.94215	8.07537e-05	0.00350219
chr15_71530031_71530319	46.1097	1.61623	0.410239	3.93973	8.15722e-05	0.00353002
chr20_43492112_43492580	50.5994	1.72459	0.437955	3.93783	8.22205e-05	0.00355293
chr12_60118192_60118465	17.7254	3.29017	0.835566	3.93766	8.22816e-05	0.00355301
chr17_75275913_75276210	95.2362	1.19583	0.303761	3.93673	8.25983e-05	0.00356411
chr10_80394629_80394908	74.1593	1.32076	0.33566	3.9348	8.32652e-05	0.00358628
chr3_146229388_146229656	86.765	1.13012	0.287217	3.93473	8.32918e-05	0.00358628
chr8_143471127_143471398	50.45	1.47894	0.376105	3.93224	8.41579e-05	0.00361098
chr2_44518451_44518739	66.7663	1.17762	0.299586	3.93084	8.46504e-05	0.00362911
chr11_68624631_68624909	72.1199	1.18131	0.300539	3.93064	8.47196e-05	0.00362948
chr7_109923193_109923450	84.0435	1.03336	0.262957	3.92976	8.50295e-05	0.00363117
chrX_96166457_96166918	29.4474	2.29735	0.584693	3.92916	8.52421e-05	0.00363625
chrX_117816310_117816594	42.4201	1.79128	0.455977	3.92845	8.54938e-05	0.00364179
chr7_157646882_157647202	113.611	1.02312	0.260654	3.92521	8.66549e-05	0.00367816
chr19_5954748_5955037	87.7829	1.03971	0.264982	3.92369	8.72017e-05	0.00369363
chr1_182257910_182258193	49.1776	1.79469	0.457398	3.92369	8.72044e-05	0.00369363
chr2_38375703_38376033	73.2112	1.24299	0.316843	3.92303	8.74427e-05	0.0037011
chr3_14250445_14250740	32.1342	1.83715	0.468764	3.91915	8.88635e-05	0.00375328
chr1_241705540_241705831	30.2088	1.8885	0.482165	3.91671	8.97658e-05	0.00378604
chr11_2788354_2788638	80.261	1.14927	0.294103	3.90771	9.31734e-05	0.00389681
chr7_94628342_94628647	37.3359	1.64696	0.421698	3.90555	9.40109e-05	0.00391542
chr13_48865970_48866223	87.9021	1.16422	0.298368	3.90197	9.5413e-05	0.00396279
chr2_202423022_202423309	61.468	1.44635	0.370878	3.8998	9.6272e-05	0.00399016
chr1_1217186_1217462	60.5121	1.36789	0.350825	3.89907	9.65634e-05	0.00399946
chr12_285502_285867	85.8389	1.31015	0.336072	3.89842	9.68205e-05	0.00400734
chr10_1030341_1030609	92.5673	1.10227	0.282796	3.89774	9.70947e-05	0.00401591
chr2_155089796_155090092	53.8047	1.23498	0.316957	3.89636	9.76486e-05	0.00403086
chr8_101834820_101835129	75.6937	1.16897	0.300057	3.89583	9.78613e-05	0.00403646
chr17_49175350_49175622	74.6353	1.26826	0.325629	3.89479	9.82851e-05	0.00405115
chr5_35372054_35372305	25.7176	1.76572	0.45351	3.89344	9.88317e-05	0.0040671
chr11_834504_834767	81.6016	1.2634	0.324504	3.89333	9.88759e-05	0.0040671
chr2_118819707_118819958	23.1128	2.00181	0.51442	3.89139	9.96706e-05	0.00409415
chr21_46806248_46806544	52.8852	1.42086	0.365171	3.89094	9.98549e-05	0.00409434
chr11_8720085_8720336	43.8082	1.44129	0.37044	3.89074	9.99397e-05	0.00409434
chr8_124674182_124674433	41.9195	1.40998	0.363003	3.8842	0.000102668	0.00418852
chr2_16687725_16688001	58.6081	1.31004	0.337484	3.88179	0.000103691	0.00421303
chr7_20777571_20777851	54.8777	1.43039	0.368827	3.87822	0.000105225	0.00425852
chr13_75988177_75988458	33.9619	1.75155	0.451817	3.87669	0.000105888	0.00427859
chr5_142175617_142175879	32.8108	1.69611	0.437535	3.87652	0.000105962	0.00427859
chr16_65930729_65931009	33.8681	1.69699	0.437776	3.87639	0.000106019	0.00427859
chr20_30284945_30285240	76.2402	1.08252	0.279314	3.87562	0.000106354	0.00428921
chr3_45167182_45167443	64.77	1.20387	0.31068	3.87495	0.000106648	0.00429528
chr1_42238726_42238977	25.7956	1.89201	0.488579	3.87246	0.000107741	0.00432764
chr8_132531599_132531871	62.8078	1.27354	0.328912	3.87198	0.000107955	0.00433331
chr19_15359785_15360042	81.1579	1.10498	0.285498	3.87034	0.000108685	0.00435971
chr16_65230082_65230472	37.8854	1.67641	0.433748	3.86495	0.000111113	0.00443335
chr17_57449186_57449440	88.7699	1.07531	0.278258	3.86442	0.000111351	0.00443989
chr9_112318470_112318733	99.2837	1.07364	0.277876	3.86375	0.000111659	0.00444917
chr16_87498948_87499229	49.7983	1.38825	0.359994	3.85632	0.000115107	0.00454423
chr7_114446896_114447153	52.3623	1.36739	0.35482	3.85376	0.000116316	0.00458894
chr6_80386660_80387019	47.6419	1.52726	0.396491	3.85194	0.000117184	0.00460626
chr1_100918275_100918526	22.4176	2.07718	0.5394	3.85091	0.000117681	0.00461283
chr3_192620459_192620723	86.8667	1.20084	0.311939	3.84959	0.000118317	0.00462861
chr5_145321802_145322068	101.198	1.01079	0.262602	3.84912	0.000118541	0.00462861
chr5_168019116_168019393	75.4482	1.19078	0.309432	3.84828	0.000118948	0.00463774
chr8_103915052_103915460	44.8214	1.31383	0.341428	3.84805	0.000119063	0.0046392
chr19_2049836_2050129	103.111	1.00369	0.26091	3.84688	0.000119631	0.00465239
chr17_62151798_62152049	49.9394	1.29359	0.33627	3.84687	0.000119635	0.00465239
chr3_149996578_149996874	76.6708	1.15834	0.301372	3.84354	0.000121273	0.00469873
chr7_139283430_139283706	59.179	1.22205	0.318028	3.84259	0.000121741	0.00470983
chr8_85201293_85201794	83.7311	1.1015	0.286783	3.8409	0.000122585	0.00473652
chr10_114124844_114125164	98.3432	1.14801	0.298908	3.84067	0.000122699	0.00473767
chr11_1467299_1467564	85.5459	1.13803	0.296624	3.8366	0.000124749	0.00480444
chr9_137247888_137248160	126.858	1.06376	0.277288	3.8363	0.000124903	0.00480729
chr9_129097278_129097549	62.5013	1.34375	0.350329	3.83568	0.00012522	0.00481328
chr20_58395846_58396097	35.1343	1.53262	0.399685	3.83457	0.000125785	0.0048319
chr5_160227548_160227799	23.6232	2.00188	0.522197	3.83357	0.000126296	0.0048453
chr13_74303212_74303463	26.7092	1.98136	0.517238	3.83066	0.000127802	0.00488432
chr8_122862318_122862609	74.5777	1.16848	0.305316	3.82712	0.000129654	0.00493931
chr9_119010079_119010534	53.6612	1.23327	0.322426	3.82497	0.00013079	0.00497416
chr6_141485532_141485809	60.4332	1.3845	0.362153	3.82298	0.00013185	0.0049998
chr8_42764876_42765127	34.7135	1.53612	0.401968	3.8215	0.000132643	0.00501172
chr1_154323939_154324190	72.4346	1.14442	0.29951	3.82097	0.000132927	0.00501928
chr19_4390926_4391194	43.2125	1.51099	0.395471	3.82075	0.000133047	0.00502064
chr3_178038194_178038492	65.6937	1.19843	0.313683	3.82052	0.000133171	0.00502214
chr11_20586429_20586738	44.0096	1.75092	0.459655	3.80922	0.000139407	0.00523095
chr1_44023885_44024181	86.2091	1.33052	0.349446	3.80752	0.000140368	0.00525712
chr14_90377178_90377434	35.1984	1.71857	0.451685	3.80479	0.000141923	0.00530541
chr1_100204487_100204789	49.1227	1.45897	0.383672	3.80265	0.000143155	0.00534477
chr4_48045065_48045316	24.5901	2.07967	0.547667	3.79733	0.000146264	0.00544727
chr9_35832886_35833145	60.1031	1.28282	0.337865	3.79683	0.000146557	0.00545478
chr16_666789_667040	32.5991	2.04254	0.538153	3.79547	0.000147364	0.00547414
chr1_36952576_36952840	30.5049	2.44471	0.644136	3.79534	0.000147443	0.00547414
chr6_140000766_140001017	23.6653	2.35354	0.620253	3.79449	0.000147947	0.00548668
chr6_144731255_144731569	54.376	1.23895	0.327198	3.78656	0.000152748	0.00562227
chr8_34206577_34206940	62.5205	1.2287	0.32484	3.78248	0.000155276	0.00570831
chr12_63476863_63477230	61.4487	1.29861	0.343367	3.78198	0.000155584	0.00571272
chr6_105534016_105534267	21.4139	2.25769	0.597147	3.78079	0.000156332	0.00573657
chr11_116684508_116684795	70.155	1.19831	0.316982	3.78036	0.000156601	0.0057394
chr17_19352011_19352474	66.8149	1.24285	0.328818	3.77975	0.000156984	0.00574991
chr2_123277467_123277743	51.9719	1.73662	0.45967	3.77797	0.000158111	0.00577704
chr6_125596135_125596418	27.189	1.88847	0.499947	3.77733	0.000158518	0.00578839
chr3_172234628_172234898	68.6718	1.09133	0.289484	3.76992	0.000163302	0.0059305
chr1_24053875_24054315	60.6278	1.19092	0.315959	3.76922	0.000163758	0.00593625
chr16_1880336_1880587	44.5711	1.67653	0.445112	3.76653	0.000165529	0.00597874
chr15_64140752_64141065	88.3012	1.12377	0.298387	3.76616	0.000165775	0.005984
chr18_47257352_47257630	36.5704	1.64039	0.435628	3.76558	0.00016616	0.00599429
chr5_116178469_116178720	27.4505	2.00759	0.533458	3.76336	0.000167647	0.00603407
chr3_30559787_30560256	57.8228	1.19503	0.317546	3.76333	0.000167666	0.00603407
chr7_46753535_46753836	76.4358	1.07983	0.286973	3.76283	0.000168001	0.00603887
chr1_179899504_179899953	49.7554	1.40823	0.374346	3.76184	0.000168667	0.0060526
chr2_192311748_192312017	21.5391	2.12834	0.565775	3.76181	0.000168687	0.0060526
chr13_23002260_23002548	36.2243	1.69818	0.451506	3.76114	0.000169138	0.00606514
chr22_31667529_31667780	45.2646	1.64938	0.438768	3.75912	0.000170514	0.00610421
chr17_37851702_37851985	2183.24	1.22782	0.326754	3.75762	0.000171536	0.00612911
chr7_112062983_112063306	85.6395	1.08529	0.289071	3.75439	0.000173764	0.0061895
chr12_133070881_133071152	81.9267	1.17954	0.314194	3.75418	0.000173911	0.0061895
chrX_120147809_120148089	82.6605	1.07073	0.285346	3.7524	0.000175146	0.00622837
chr2_86584599_86584867	44.0752	1.44956	0.386784	3.74772	0.000178448	0.00632323
chr8_137300351_137300682	51.37	1.33425	0.356083	3.74701	0.000178953	0.00633739
chr2_39090071_39090343	72.009	1.09033	0.291065	3.746	0.000179679	0.00635932
chr3_183709211_183709526	64.0887	1.21876	0.325439	3.74497	0.000180412	0.00637396
chr19_38513973_38514262	56.9756	1.31465	0.351159	3.74373	0.000181308	0.0064013
chr10_88105728_88105999	75.799	1.17181	0.313034	3.74339	0.000181552	0.00640288
chr8_76002952_76003230	40.274	1.47138	0.393113	3.7429	0.00018191	0.00640797
chr20_49625308_49625631	59.6105	1.21165	0.323907	3.74073	0.000183486	0.00644074
chr5_8766581_8766870	44.8644	1.4852	0.397153	3.73962	0.000184299	0.00645798
chr8_95372937_95373254	57.7616	1.23832	0.33131	3.73764	0.000185754	0.00650127
chr11_16582789_16583040	20.1043	2.38051	0.637113	3.7364	0.000186677	0.00652215
chr4_22501888_22502481	61.7445	1.19917	0.321099	3.73458	0.000188032	0.00656116
chr15_69583060_69583337	59.7266	1.31119	0.351593	3.72928	0.000192029	0.00667407
chr13_108656024_108656318	55.04	1.23433	0.331196	3.72689	0.000193854	0.00671545
chr4_38418110_38418363	30.0072	1.89914	0.509622	3.72656	0.000194108	0.006719
chrX_10069306_10069557	20.6318	2.17267	0.583087	3.72615	0.000194426	0.00672225
chr11_694261_694536	72.8924	1.18782	0.318838	3.72546	0.000194956	0.00673669
chr7_2322131_2322406	42.5094	1.46954	0.394553	3.72458	0.000195641	0.00675646
chr14_24405590_24405861	75.9945	1.17746	0.316173	3.72411	0.000196007	0.0067613
chr11_61729464_61729715	65.875	1.1621	0.312127	3.72315	0.000196749	0.00677227
chr7_46193635_46193955	83.7921	1.2567	0.33754	3.72312	0.000196778	0.00677227
chr2_71229052_71229545	63.2005	1.25791	0.33788	3.72297	0.000196895	0.00677241
chr19_4149518_4149865	73.4196	1.16975	0.314214	3.72277	0.000197053	0.00677393
chr7_26035864_26036146	86.9928	1.02287	0.274874	3.72124	0.000198248	0.00680719
chr1_25827658_25827994	72.3382	1.08684	0.292163	3.71997	0.000199249	0.00682981
chr16_79247125_79247376	24.7893	2.30488	0.619892	3.7182	0.000200645	0.00687349
chr16_46910446_46910815	73.1912	1.02789	0.276619	3.7159	0.000202481	0.0069191
chr15_45813912_45814200	52.3941	1.24943	0.336247	3.71582	0.000202547	0.0069191
chr8_124529227_124529503	80.2696	1.0133	0.272753	3.7151	0.000203123	0.00692414
chr22_23489843_23490101	79.91	1.0406	0.280105	3.71503	0.000203181	0.00692414
chr2_128462828_128463096	79.0828	1.18104	0.317919	3.71491	0.000203273	0.00692414
chr11_116709520_116709771	59.8042	1.33636	0.359861	3.71354	0.000204383	0.00695403
chr14_49274600_49274875	43.0363	1.43798	0.387461	3.71129	0.000206208	0.00700444
chr6_109268790_109269057	37.646	1.5519	0.418193	3.71096	0.000206476	0.0070093
chr18_29702093_29702367	22.1408	1.98879	0.536014	3.71034	0.000206983	0.00702251
chr11_110630756_110631053	43.4519	1.4333	0.386345	3.70989	0.000207345	0.00703083
chr1_103302660_103302912	26.2721	2.14382	0.577947	3.70938	0.000207771	0.0070411
chr1_162138035_162138330	61.467	1.2417	0.334758	3.70924	0.000207883	0.0070411
chr11_121331653_121331904	36.63	1.70728	0.460577	3.70684	0.000209861	0.00709202
chr13_41219429_41219690	26.1232	2.28719	0.617229	3.70558	0.000210909	0.00711636
chr2_10900485_10900764	44.9811	1.5682	0.423651	3.70162	0.000214226	0.00719484
chr9_16445653_16445938	43.8535	1.55194	0.419492	3.69958	0.000215959	0.0072419
chr2_216698602_216698889	78.5607	1.09884	0.297047	3.69921	0.000216272	0.00724413
chr2_157636293_157636605	62.625	1.26347	0.341757	3.69698	0.000218181	0.00729526
chr6_170494049_170494540	73.1268	1.05641	0.285761	3.69682	0.000218313	0.00729526
chr10_101939470_101939746	49.9011	1.572	0.425752	3.69229	0.000222241	0.00740998
chr9_35267804_35268055	29.233	1.64883	0.446749	3.69072	0.000223622	0.00744359
chr1_150808720_150808979	43.8562	1.37148	0.371702	3.68973	0.000224495	0.00746649
chr15_41241967_41242391	106.328	1.00801	0.2732	3.68965	0.00022456	0.00746649
chr6_44908220_44908490	40.4893	1.49267	0.404732	3.68804	0.000225986	0.00750558
chr12_67895118_67895581	63.1741	1.12728	0.305703	3.6875	0.000226469	0.00751248
chr12_76059948_76060377	57.4404	1.26398	0.3429	3.68616	0.000227661	0.00754027
chr14_34649649_34649916	41.953	1.52858	0.414891	3.68429	0.000229343	0.00757503
chr3_188392435_188392686	33.3825	2.0618	0.559765	3.68334	0.000230199	0.00759597
chr18_22673308_22673567	36.3262	1.49152	0.404971	3.68303	0.000230474	0.0075998
chr3_122651210_122651713	63.5655	1.35301	0.36747	3.68196	0.000231452	0.00762366
chr2_3527328_3527597	58.2686	1.233	0.334928	3.6814	0.000231957	0.00763189
chr10_114133769_114134039	82.7793	1.0463	0.284398	3.679	0.000234146	0.0076639
chr19_1252629_1252885	65.7131	1.2317	0.334859	3.67826	0.00023483	0.00767577
chr11_67705888_67706204	60.9159	1.24158	0.337605	3.67762	0.00023542	0.00767829
chr11_128985534_128985972	65.8045	1.14512	0.311615	3.6748	0.000238038	0.0077468
chr19_56213710_56213983	57.0933	1.21963	0.332124	3.67221	0.000240459	0.00781281
chrX_28646280_28646556	47.2422	1.44198	0.392715	3.67183	0.000240823	0.00781617
chr20_31865264_31865706	80.5491	1.055	0.287445	3.67026	0.000242303	0.00785993
chr4_25134772_25135105	35.4338	1.59348	0.434276	3.66929	0.000243229	0.00788144
chr14_102021744_102022000	61.4071	1.33477	0.364053	3.66642	0.000245974	0.00795745
chr8_107636709_107637222	96.2858	1.01702	0.277493	3.66503	0.000247311	0.0079964
chr22_45082838_45083104	56.489	1.27723	0.34859	3.66399	0.000248317	0.00802026
chrX_42564095_42564346	15.2972	3.68814	1.00695	3.66268	0.000249594	0.00804615
chr10_17158210_17158461	31.908	1.51282	0.41393	3.65477	0.000257412	0.00826939
chr2_173893547_173893828	48.2501	1.2096	0.330983	3.65457	0.000257616	0.00827148
chr10_97626485_97626736	21.5417	1.97755	0.541176	3.65418	0.000258005	0.00827511
chr1_56160041_56160292	21.0665	2.29392	0.628084	3.65224	0.000259958	0.00830659
chr13_47196041_47196292	26.2074	1.97273	0.540167	3.65207	0.000260139	0.00830792
chr9_112852300_112852569	59.4538	1.15116	0.315237	3.65173	0.000260477	0.0083143
chr19_54690957_54691208	93.8412	1.19828	0.328153	3.65157	0.000260639	0.00831501
chr7_99614986_99615237	59.7144	1.27619	0.349614	3.65029	0.000261948	0.00834343
chr19_18607126_18607608	82.046	1.04671	0.286769	3.65001	0.000262226	0.00834787
chr1_115990393_115990644	20.0552	2.2274	0.610277	3.64982	0.000262426	0.00834977
chr20_42185238_42185489	65.5995	1.41263	0.387138	3.64891	0.000263359	0.00837502
chr12_13063535_13063809	57.9378	1.31037	0.359225	3.64778	0.000264519	0.00840151
chr1_117525036_117525323	86.6114	1.0612	0.291061	3.64597	0.000266386	0.0084533
chr2_56609637_56609932	23.0263	1.91976	0.526629	3.64538	0.000266998	0.00845956
chr1_180946152_180946442	46.2865	1.32492	0.363453	3.64537	0.000267007	0.00845956
chr14_42983335_42983782	32.095	1.49398	0.410106	3.6429	0.00026958	0.00853123
chr12_100831193_100831486	26.8026	1.90612	0.523449	3.64147	0.000271084	0.00855251
chr7_22399025_22399289	93.8148	1.08769	0.298899	3.63898	0.000273718	0.00861744
chr2_230137784_230138090	67.2829	1.03895	0.285615	3.63759	0.000275202	0.00864597
chr7_29536090_29536458	53.1162	1.50789	0.414757	3.63561	0.000277325	0.00869281
chr2_134992123_134992480	54.695	1.19842	0.329642	3.63552	0.000277419	0.00869281
chr3_118958928_118959249	62.73	1.21047	0.332984	3.63521	0.000277753	0.00869658
chr1_40027087_40027377	54.4985	1.36474	0.375442	3.63503	0.000277952	0.00869658
chr18_20981475_20981753	45.1077	1.50739	0.41483	3.63374	0.000279341	0.00872105
chr11_75299140_75299412	82.0107	1.2732	0.350435	3.6332	0.000279929	0.00873488
chr7_141564652_141564953	38.0632	1.42699	0.3929	3.63194	0.000281301	0.00875934
chr20_8211757_8212008	24.9027	1.73813	0.478874	3.62961	0.000283847	0.00882033
chr1_100878608_100878859	24.0094	1.83864	0.506724	3.62848	0.000285091	0.0088498
chr4_140613832_140614106	41.7715	1.44652	0.398783	3.62734	0.000286357	0.00887528
chr7_90347048_90347299	28.1656	1.71853	0.474563	3.6213	0.00029313	0.0090384
chr16_24786784_24787035	20.9051	2.19296	0.605749	3.62025	0.000294322	0.00907048
chr5_151773013_151773288	27.8987	1.63554	0.451858	3.61958	0.000295079	0.00908913
chr6_134997572_134997823	12.5585	3.03605	0.83899	3.61869	0.000296098	0.00910179
chr2_219175592_219175876	75.8493	1.05015	0.290537	3.61452	0.000300903	0.00920419
chr7_99639417_99639676	56.5471	1.19878	0.331662	3.61447	0.000300967	0.00920419
chr7_7176111_7176399	41.4796	1.47452	0.408264	3.61169	0.000304205	0.00927695
chr20_32065264_32065603	42.9982	1.29232	0.357894	3.6109	0.000305141	0.00929384
chr4_67880361_67880652	81.8204	1.29587	0.358968	3.60998	0.000306221	0.00930779
chr8_119427895_119428187	63.2577	1.05527	0.292384	3.60918	0.000307166	0.00933033
chr9_136757328_136757682	105.246	1.11939	0.310226	3.60829	0.000308221	0.00935432
chr12_3866498_3866749	47.9593	1.35581	0.375772	3.60806	0.000308492	0.00935612
chr19_34011234_34011494	63.7595	1.44919	0.401761	3.6071	0.000309644	0.00937847
chrX_106991173_106991430	42.241	1.38693	0.384581	3.60635	0.000310533	0.00939684
chr4_107116720_107117038	26.8145	1.64713	0.456804	3.60578	0.000311215	0.00941179
chr20_24736261_24736527	33.7349	1.62764	0.451609	3.60409	0.000313245	0.00946361
chr5_127094671_127094922	32.9367	1.59608	0.442932	3.60344	0.000314031	0.009473
chr3_65087192_65087459	41.7815	1.42129	0.394827	3.59977	0.0003185	0.00958367
chr3_71598209_71598460	26.6443	2.41854	0.671995	3.59904	0.000319398	0.00959622
chr8_74242886_74243169	50.0458	1.19094	0.331335	3.59437	0.000325181	0.00971631
chr1_100192449_100192710	23.6147	1.93108	0.537689	3.59144	0.000328857	0.00979678
chr1_19713680_19713931	35.3372	1.71628	0.478104	3.58976	0.00033098	0.00984709
chr17_66097668_66097929	57.4821	1.2052	0.335751	3.58958	0.000331217	0.00984709
chr13_86060917_86061173	40.5715	1.44505	0.402605	3.58924	0.000331638	0.00984709
chr3_89553229_89553487	36.1894	1.42121	0.396028	3.58866	0.000332376	0.00985747
chr3_146299890_146300190	40.207	1.60814	0.448287	3.58731	0.000334108	0.00988922
chr12_7090466_7090738	95.4043	1.01649	0.283626	3.5839	0.000338497	0.0100093
chr9_89900137_89900421	75.5183	1.1246	0.313977	3.58177	0.000341271	0.0100714
chr12_122952589_122952899	56.6089	1.16357	0.32504	3.57976	0.000343907	0.0101242
chr17_34300598_34300849	32.6398	1.75518	0.490342	3.5795	0.000344249	0.0101243
chr7_77633917_77634170	37.1725	1.5175	0.423992	3.57909	0.000344797	0.0101305
chr4_52724969_52725317	52.6295	1.42841	0.399317	3.57713	0.000347384	0.0101965
chr2_60763907_60764240	62.2556	1.07776	0.301452	3.57524	0.000349901	0.0102502
chr11_12041436_12041815	64.6811	1.13292	0.317105	3.57268	0.000353344	0.0103107
chr8_101760301_101760570	37.6363	1.57173	0.439964	3.5724	0.000353724	0.0103168
chr6_168163005_168163290	67.5785	1.0893	0.305042	3.57098	0.00035565	0.0103628
chr6_109118292_109118547	43.7069	1.30423	0.365524	3.56811	0.00035957	0.0104466
chr8_107636345_107636668	41.6573	1.43958	0.403663	3.56629	0.000362067	0.0105089
chr3_72104159_72104415	29.1349	1.60412	0.449988	3.5648	0.000364134	0.0105638
chr4_79517231_79517520	50.0623	1.50738	0.423192	3.56193	0.000368139	0.0106541
chr15_42350216_42350478	64.393	1.13008	0.317328	3.56124	0.000369106	0.010677
chr20_20761163_20761439	26.2275	1.89461	0.532174	3.56014	0.000370656	0.0107114
chrX_106035165_106035534	33.3396	1.58984	0.446664	3.55937	0.00037175	0.0107327
chr5_66329829_66330329	60.8921	1.25563	0.352783	3.55922	0.000371952	0.0107334
chr18_5180353_5180610	27.446	1.62267	0.455942	3.55894	0.000372356	0.0107398
chr18_19678646_19678958	54.8284	1.22051	0.343192	3.55634	0.000376062	0.0108142
chr3_170315887_170316333	72.895	1.08165	0.304168	3.55611	0.00037638	0.0108142
chr12_26266224_26266475	79.8799	1.11508	0.313602	3.55572	0.000376939	0.0108251
chr18_19185214_19185469	70.4292	1.06242	0.298863	3.55489	0.000378141	0.010844
chr1_213545591_213545888	34.9098	1.60368	0.451155	3.55462	0.000378527	0.0108498
chr13_46717302_46717766	53.242	1.19411	0.336021	3.55367	0.000379891	0.0108785
chr17_38333104_38333359	46.647	1.26967	0.357378	3.55272	0.000381264	0.0109022
chr6_107150345_107150667	67.5022	1.07995	0.304021	3.55224	0.000381968	0.0109035
chr12_93339669_93340015	31.6184	1.86943	0.526293	3.55206	0.000382222	0.0109035
chr19_47272163_47272414	66.2852	1.18515	0.333725	3.55127	0.000383378	0.0109261
chr14_93617282_93617546	61.3534	1.2513	0.352426	3.55052	0.000384465	0.0109414
chr11_2846637_2846888	48.1704	1.36159	0.383599	3.54951	0.000385949	0.0109732
chrX_119888977_119889228	23.8702	2.03769	0.57429	3.54818	0.0003879	0.0110182
chr14_95065944_95066268	74.4823	1.08096	0.304698	3.54766	0.000388666	0.0110295
chr6_38942550_38942858	63.0676	1.11956	0.315645	3.5469	0.000389786	0.0110561
chr3_3741954_3742231	51.9693	1.26012	0.355356	3.54608	0.000391012	0.0110804
chr2_20876072_20876342	77.5745	1.11475	0.314428	3.54533	0.000392122	0.0110968
chr19_16574778_16575062	52.5939	1.33243	0.376029	3.54342	0.000394976	0.0111625
chr5_138263681_138263950	35.8406	1.58549	0.447712	3.54131	0.000398149	0.0112189
chr20_34689142_34689453	55.9345	1.35772	0.38348	3.54052	0.000399337	0.0112281
chr7_24174683_24174945	70.5365	1.13892	0.32195	3.53757	0.000403826	0.0113414
chr13_32059316_32059585	38.1167	1.46233	0.413393	3.5374	0.000404087	0.0113434
chr17_35099487_35099799	65.2938	1.11184	0.31471	3.53291	0.000411005	0.0114784
chr1_1826026_1826312	66.6789	1.11729	0.316294	3.53244	0.000411746	0.011483
chr8_128812607_128812901	72.4382	1.10202	0.312174	3.53014	0.000415337	0.0115364
chr21_45502668_45502954	45.9805	1.42178	0.402905	3.52882	0.000417424	0.0115767
chr1_21441625_21441915	39.6397	1.57872	0.447474	3.52806	0.000418617	0.011599
chr11_30466616_30466873	56.2909	1.47628	0.418516	3.52741	0.000419639	0.0116165
chr9_100939111_100939421	92.8037	1.03846	0.29442	3.52713	0.000420085	0.0116235
chr22_17212172_17212467	61.2805	1.14215	0.324114	3.52391	0.000425227	0.0117479
chr1_3376214_3376488	77.1375	1.17056	0.33222	3.52345	0.000425967	0.0117537
chr6_56592329_56592581	29.3585	2.02205	0.574252	3.52119	0.000429616	0.0118162
chr6_126142986_126143251	74.9086	1.07963	0.306671	3.5205	0.000430738	0.0118362
chr6_109050126_109050426	57.0463	1.10904	0.315096	3.51968	0.000432064	0.0118563
chr22_37802840_37803091	33.7374	1.74663	0.49681	3.51569	0.000438615	0.011976
chr3_105982446_105982726	33.9195	1.89391	0.539182	3.51257	0.000443802	0.0120756
chr8_96758502_96758753	34.63	1.47206	0.419629	3.50801	0.000451474	0.0122374
chr3_99743648_99744156	51.9365	1.56544	0.446269	3.50785	0.000451741	0.0122391
chr1_116866097_116866362	24.1904	1.75789	0.501163	3.50761	0.000452152	0.0122447
chr1_100905722_100905994	72.2043	1.12384	0.320762	3.50365	0.00045892	0.012372
chr6_149195008_149195286	37.8976	1.42555	0.406961	3.50291	0.00046021	0.0123967
chr7_92103367_92103777	77.9931	1.0645	0.303963	3.50208	0.000461642	0.012423
chr16_85047960_85048251	52.9314	1.3179	0.37634	3.50188	0.000461993	0.0124269
chr8_58800753_58801004	17.5373	2.272	0.648898	3.50131	0.000462972	0.0124476
chr4_114099746_114100065	47.3758	1.28985	0.368445	3.5008	0.000463856	0.0124658
chr1_236247438_236247703	47.4322	1.17026	0.334538	3.49815	0.000468505	0.0125851
chr3_187975176_187975837	186.365	1.2806	0.366304	3.49601	0.000472271	0.0126732
chr12_81775756_81776007	32.9787	1.51427	0.433154	3.49593	0.000472421	0.0126732
chr16_85355642_85355908	41.6188	1.33398	0.381667	3.49513	0.000473834	0.0126997
chr11_26725841_26726140	40.4857	1.30815	0.37472	3.49101	0.000481205	0.0128742
chr1_162900712_162901164	67.1124	1.10538	0.316707	3.49023	0.000482606	0.0128966
chr13_46709306_46709627	49.0981	1.19126	0.341354	3.48982	0.000483353	0.0129004
chr7_158658272_158658551	63.089	1.20924	0.346512	3.48975	0.000483475	0.0129004
chr3_111793540_111793812	59.1063	1.11653	0.320101	3.48804	0.000486577	0.0129773
chr4_169615762_169616063	29.0901	1.71139	0.490875	3.48641	0.000489542	0.0130332
chr2_74069763_74070033	25.0454	1.62512	0.466371	3.4846	0.000492869	0.0130752
chr12_104690564_104690856	84.6692	1.02953	0.295577	3.48311	0.000495626	0.0131093
chr1_103303166_103303427	29.1272	1.76559	0.506923	3.48296	0.000495905	0.0131093
chr15_100155000_100155499	68.5219	1.16095	0.333352	3.48267	0.000496449	0.0131131
chr2_143621104_143621530	52.6468	1.13538	0.326028	3.48247	0.000496813	0.0131159
chr10_134221868_134222174	62.1513	1.14047	0.327663	3.48061	0.000500272	0.0131956
chrX_120142831_120143102	31.4075	1.61623	0.464748	3.47765	0.000505837	0.0133189
chr2_219976330_219976687	61.6989	1.18461	0.341063	3.47329	0.000514122	0.0134955
chr21_42630571_42630822	30.4542	1.54921	0.446078	3.47295	0.000514774	0.0135067
chr8_18441268_18441561	57.9947	1.15133	0.33154	3.47266	0.000515331	0.0135124
chr19_48064306_48064613	54.3147	1.1972	0.344951	3.47063	0.000519231	0.0135879
chr6_110710985_110711259	32.3813	1.59034	0.458466	3.46883	0.000522729	0.0136555
chr1_97529103_97529424	56.1045	1.20661	0.34788	3.46847	0.000523423	0.0136625
chr18_57963020_57963291	33.244	1.6424	0.473609	3.46785	0.000524644	0.0136817
chr2_44471314_44471729	55.6087	1.21752	0.351087	3.46785	0.000524645	0.0136817
chr2_204470062_204470382	37.419	1.45106	0.418492	3.46735	0.000525627	0.0136999
chr4_108605071_108605322	25.0458	1.7743	0.511731	3.46726	0.000525799	0.0136999
chr19_45776177_45776434	33.9138	1.6279	0.46962	3.46643	0.000527427	0.0137316
chr15_40180041_40180333	74.7451	1.04096	0.3003	3.4664	0.000527476	0.0137316
chr7_2471774_2472025	29.131	1.72485	0.497827	3.46475	0.000530732	0.0137942
chr1_154151629_154151921	87.711	1.06316	0.306854	3.46471	0.000530801	0.0137942
chr19_46753747_46754022	63.2441	1.10455	0.318886	3.46378	0.000532646	0.0138285
chr4_88331407_88331680	57.6641	1.10485	0.319071	3.46272	0.000534752	0.0138607
chr3_114170482_114170757	51.2668	1.13096	0.32664	3.46239	0.000535392	0.0138713
chr1_54364996_54365247	23.678	2.1442	0.619751	3.45979	0.000540603	0.0139821
chr19_15359478_15359756	72.1991	1.07618	0.311069	3.4596	0.000540972	0.0139856
chr3_9118364_9118653	44.2832	1.3777	0.39836	3.45843	0.000543336	0.0140225
chr6_64101457_64101730	70.6364	1.13663	0.328718	3.45777	0.000544662	0.0140446
chr2_62881160_62881537	55.6118	1.20329	0.348223	3.45552	0.000549236	0.0141139
chr9_34430941_34431259	47.7315	1.26632	0.367008	3.4504	0.000559758	0.0143534
chr6_78050406_78050657	15.6315	2.71103	0.785931	3.44945	0.000561725	0.0143916
chr7_106249191_106249459	55.7599	1.2046	0.349357	3.44804	0.000564661	0.0144421
chr11_113539139_113539390	51.8676	1.143	0.331546	3.44749	0.00056583	0.0144658
chr7_142946011_142946365	57.2585	1.5601	0.452668	3.44646	0.000567975	0.0145144
chr1_93282895_93283238	31.486	1.62214	0.470833	3.44525	0.000570534	0.0145611
chr8_106909455_106909727	76.2402	1.18917	0.345288	3.44401	0.000573165	0.0145972
chr8_103860244_103860501	50.4775	1.2863	0.373882	3.44039	0.000580869	0.0147307
chr6_89745661_89745919	41.0442	1.39064	0.404258	3.43999	0.000581736	0.0147402
chr3_104317215_104317510	42.0213	1.27519	0.370794	3.43909	0.00058367	0.0147704
chr4_72004040_72004312	49.6344	1.27259	0.370123	3.4383	0.000585385	0.0147826
chr7_92299821_92300129	31.5083	1.7147	0.498764	3.4379	0.000586233	0.0147978
chr19_18431716_18431967	49.3771	1.54909	0.450661	3.43737	0.000587389	0.0148207
chr6_3356785_3357036	44.4853	1.2096	0.352282	3.43363	0.000595564	0.0149702
chr12_123402199_123402450	39.3766	1.49669	0.436047	3.43241	0.000598232	0.0150183
chr3_99794964_99795417	80.6547	1.00433	0.292778	3.43034	0.000602818	0.0151081
chr6_21929016_21929440	106.396	1.07695	0.313984	3.42996	0.000603668	0.0151167
chrX_109640019_109640270	26.6613	1.83151	0.534176	3.42866	0.000606558	0.0151706
chr5_32249832_32250114	63.8759	1.10776	0.32309	3.42865	0.000606581	0.0151706
chr15_45350960_45351222	58.8387	1.12289	0.327571	3.42793	0.000608211	0.0151923
chr14_65029185_65029483	85.2881	1.11266	0.325038	3.42319	0.00061891	0.0153953
chr3_169471559_169471810	23.4899	2.1048	0.615714	3.41847	0.000629753	0.0156131
chr15_69436040_69436327	35.6865	1.45073	0.424429	3.41808	0.000630639	0.0156286
chr5_160449206_160449459	30.6199	1.68077	0.491888	3.41698	0.000633204	0.0156857
chr17_2994807_2995058	25.8573	1.68052	0.492157	3.4146	0.000638768	0.0157789
chr20_14960141_14960483	70.029	1.00264	0.294217	3.40783	0.000654813	0.0160382
chr17_61839543_61839833	38.0109	1.54333	0.452881	3.4078	0.000654886	0.0160382
chr9_612240_612491	20.0127	2.9626	0.869477	3.40734	0.000655997	0.0160495
chrX_20240071_20240388	34.6872	1.47497	0.433226	3.40461	0.000662575	0.0161591
chr5_137863975_137864252	28.0125	1.62452	0.477182	3.40439	0.000663113	0.0161638
chr22_20442002_20442284	22.527	2.5027	0.735309	3.4036	0.000665031	0.0161992
chr17_42186101_42186371	48.2609	1.20701	0.354931	3.4007	0.000672131	0.0163101
chr3_53664126_53664386	51.966	1.22732	0.36091	3.40063	0.000672309	0.0163101
chr9_107768847_107769098	18.9083	1.94144	0.571517	3.39699	0.000681318	0.0164553
chr18_72839723_72839974	28.4411	1.79364	0.528312	3.39504	0.000686198	0.0165464
chr9_116844319_116844782	78.7545	1.00801	0.296995	3.39403	0.000688729	0.0165798
chr2_135908367_135908618	15.0307	2.45349	0.723206	3.39252	0.00069254	0.0166524
chr11_63532394_63532647	72.4759	1.03119	0.304061	3.3914	0.00069536	0.016696
chr9_38358666_38358945	66.0757	1.243	0.36652	3.39136	0.000695469	0.016696
chr14_71583486_71583771	65.4376	1.03226	0.304561	3.38932	0.000700666	0.0167804
chr15_48975207_48975484	44.8429	1.45537	0.429457	3.38886	0.000701832	0.0168016
chr12_48415646_48415997	56.7408	1.10843	0.327119	3.38845	0.000702882	0.01682
chr9_107826110_107826379	83.0444	1.11717	0.329765	3.38778	0.000704613	0.0168412
chr20_36152840_36153097	68.0435	1.08223	0.319483	3.38744	0.000705472	0.0168488
chr3_194300042_194300318	55.0852	1.15726	0.341709	3.38667	0.000707463	0.0168823
chr14_91799099_91799350	20.9793	2.2744	0.671881	3.38512	0.000711467	0.0169348
chr12_32687042_32687311	67.3261	1.00415	0.296801	3.38326	0.000716303	0.0170187
chr6_11779350_11779636	71.9931	1.04217	0.308264	3.38077	0.000722831	0.0171601
chr13_110373058_110373331	37.2672	1.37086	0.405555	3.38021	0.000724292	0.0171771
chr19_39548283_39548549	77.1477	1.13644	0.336294	3.37929	0.000726729	0.0171921
chr7_47365068_47365362	59.3837	1.24637	0.368828	3.37928	0.000726761	0.0171921
chr3_14452583_14452838	46.459	1.26159	0.373389	3.37876	0.000728138	0.017215
chr1_230434922_230435479	65.1739	1.1914	0.352653	3.37839	0.000729107	0.0172212
chr5_31221186_31221441	50.6112	1.17237	0.347407	3.37463	0.000739156	0.0174233
chr1_24920781_24921042	32.8885	1.49298	0.443142	3.36908	0.000754189	0.017701
chr4_7439445_7439696	78.0066	1.26308	0.374915	3.36896	0.000754513	0.0177016
chr10_90945551_90945813	34.5876	1.45015	0.430768	3.36643	0.000761476	0.017823
chr13_111193618_111193894	58.9618	1.0238	0.304131	3.36632	0.000761773	0.017823
chr17_26797896_26798168	48.3234	1.14898	0.341724	3.36231	0.000772923	0.0180346
chr4_957223_957474	48.1926	1.2798	0.380853	3.36036	0.000778408	0.0181413
chr2_191679967_191680310	33.5336	1.87564	0.558373	3.35912	0.000781913	0.0182018
chr16_89400158_89400445	70.2648	1.06453	0.316975	3.35841	0.000783908	0.018234
chr2_8266483_8266734	23.9997	2.21718	0.660994	3.35432	0.000795617	0.0184561
chr11_75445592_75445893	72.5054	1.03072	0.307466	3.35231	0.000801401	0.0185687
chr9_107978715_107979022	68.7927	1.06082	0.31669	3.34969	0.000809007	0.0187088
chr15_89664741_89665001	77.9026	1.01675	0.303609	3.34888	0.000811403	0.0187563
chr19_45574390_45574641	67.2101	1.16946	0.349223	3.34874	0.000811789	0.0187563
chr20_4885198_4885486	40.8959	1.41318	0.422255	3.34674	0.000817664	0.0188507
chr16_88150450_88150710	18.6013	1.9716	0.589131	3.34662	0.000818039	0.0188521
chr2_132443866_132444125	23.1086	1.74382	0.521141	3.34616	0.000819385	0.0188758
chr2_123772763_123773041	48.4338	1.2379	0.370149	3.34432	0.000824843	0.0189578
chr4_121351495_121351798	55.4999	1.13136	0.338844	3.33889	0.000841152	0.0192513
chr2_47208864_47209125	50.8032	1.25043	0.37464	3.33769	0.00084479	0.0192921
chr8_27345852_27346116	52.3428	1.39937	0.419265	3.33766	0.000844868	0.0192921
chr2_13678174_13678461	50.1122	1.09003	0.32663	3.33721	0.000846238	0.019316
chr4_52775778_52776029	22.8057	1.80123	0.539785	3.33695	0.000847037	0.0193268
chr3_113382217_113382489	33.402	1.8116	0.542949	3.33659	0.00084813	0.019337
chr18_22719345_22719638	43.434	1.32113	0.396195	3.33454	0.000854404	0.0194602
chr12_112257639_112257924	37.9729	1.39313	0.418244	3.3309	0.000865651	0.0196616
chr14_35400494_35400771	43.8588	1.24616	0.374168	3.33049	0.000866923	0.019683
chr8_70090320_70090571	27.4966	1.68646	0.50654	3.32937	0.000870411	0.0197547
chr13_63056520_63056771	20.2931	1.79335	0.538729	3.32886	0.000872031	0.0197765
chr2_183921698_183922005	46.4126	1.46972	0.441578	3.32833	0.000873683	0.019784
chr6_154943850_154944101	30.1465	1.47375	0.442817	3.32813	0.000874299	0.0197904
chr2_91763276_91763527	67.2835	1.24288	0.373492	3.32773	0.000875557	0.0197978
chr11_15332060_15332311	21.1746	2.31702	0.696303	3.32761	0.000875948	0.0197978
chr6_90219501_90219930	74.3533	1.01095	0.303819	3.32746	0.000876404	0.0198006
chr6_111273498_111273893	73.7727	1.04047	0.312804	3.32628	0.000880148	0.0198553
chr22_46423150_46423613	69.281	1.03177	0.310586	3.322	0.000893734	0.0200785
chr10_126418024_126418304	64.6518	1.14222	0.343994	3.32048	0.000898638	0.0201811
chr16_30458930_30459223	61.2989	1.21894	0.367288	3.31875	0.000904226	0.0202761
chr15_89676333_89676751	56.8268	1.18359	0.356682	3.31833	0.00090558	0.0202913
chr3_69305192_69305479	48.1156	1.20792	0.3644	3.31483	0.000916997	0.0204781
chr5_160767003_160767254	18.9317	1.80771	0.545509	3.31381	0.00092035	0.0204933
chr2_220362618_220362869	53.5343	1.16534	0.351681	3.31362	0.000920966	0.0204979
chr8_8111562_8111905	27.707	1.63434	0.493356	3.31269	0.000924022	0.020543
chr3_12270871_12271122	26.6773	1.47211	0.444688	3.31042	0.000931547	0.0206566
chr13_99395747_99396002	64.1406	1.16587	0.352488	3.30753	0.000941224	0.0208215
chr5_9594637_9594919	25.1895	1.67592	0.507002	3.30555	0.0009479	0.0209416
chr7_146634929_146635180	26.9108	1.64269	0.49765	3.3009	0.00096376	0.0211733
chr1_27916454_27916717	69.9738	1.1145	0.337846	3.29884	0.000970847	0.0212914
chr8_61110180_61110459	46.8354	1.23289	0.373997	3.29653	0.000978875	0.0214282
chr17_57719974_57720233	26.3309	1.58687	0.481511	3.2956	0.000982126	0.0214758
chr8_142279532_142279840	70.4313	1.06032	0.321752	3.29545	0.000982632	0.021479
chr2_201873128_201873395	68.3724	1.10138	0.334999	3.28771	0.00101004	0.021986
chr13_31931742_31932008	33.7171	1.42113	0.432397	3.28663	0.00101392	0.0220235
chr1_184452263_184452514	24.8577	1.91168	0.581666	3.28657	0.00101417	0.0220235
chr8_115982747_115983033	58.1506	1.33617	0.406748	3.285	0.00101984	0.0221307
chr12_57351071_57351574	71.7901	1.03081	0.31407	3.28211	0.00103035	0.0222859
chrX_63570019_63570299	21.4107	2.03591	0.62064	3.28034	0.00103682	0.0224017
chr17_43463579_43463868	61.4923	1.04503	0.318632	3.27973	0.00103905	0.0224417
chr4_121675061_121675318	27.0639	1.88063	0.573555	3.2789	0.00104213	0.0224969
chr4_38111581_38111863	56.9381	1.03059	0.314346	3.27853	0.00104349	0.0225133
chr6_14549477_14549728	29.4721	1.61399	0.492359	3.27808	0.00104515	0.0225362
chr1_168804450_168804719	51.8562	1.18112	0.360546	3.27591	0.00105323	0.0226436
chr1_216318248_216318499	19.0765	1.89679	0.579199	3.27485	0.00105718	0.022694
chr11_56815121_56815372	22.8711	1.63564	0.499636	3.27367	0.00106162	0.022773
chr1_178841108_178841359	15.6053	2.49824	0.763251	3.27316	0.00106354	0.0227921
chr3_110063778_110064074	79.5631	1.00538	0.307359	3.27101	0.00107164	0.0229387
chr22_39525155_39525424	57.1732	1.09078	0.333601	3.26971	0.0010766	0.0230283
chrX_118630427_118630678	52.7397	1.0329	0.316029	3.26837	0.00108169	0.0230712
chr4_103363769_103364042	25.64	1.68837	0.516761	3.26722	0.00108608	0.0231512
chr17_77818287_77818551	56.6846	1.20466	0.368782	3.26659	0.00108849	0.0231709
chr8_81838526_81838871	36.6918	1.33498	0.408707	3.26636	0.00108939	0.0231778
chr11_6479607_6479891	71.8352	1.10569	0.338545	3.26601	0.00109076	0.0231986
chr10_91405585_91405857	38.1677	1.34313	0.411289	3.26567	0.00109205	0.0232178
chr9_38434415_38434709	47.7944	1.19257	0.365261	3.26499	0.00109467	0.0232488
chr1_93375452_93375966	67.1734	1.11046	0.340316	3.26301	0.00110235	0.0233704
chr11_4081776_4082027	28.8946	1.62923	0.499472	3.26191	0.00110663	0.0234197
chr7_94734098_94734355	42.1798	1.19231	0.36581	3.25936	0.00111665	0.0235983
chr1_201444249_201444544	61.673	1.08111	0.331755	3.25877	0.00111895	0.0236254
chr2_114917927_114918196	30.0784	1.76466	0.541679	3.25777	0.00112293	0.0236642
chr9_119108121_119108409	38.0178	1.39495	0.428507	3.25538	0.00113239	0.0237845
chr1_100913945_100914240	45.649	1.1232	0.345031	3.25536	0.00113251	0.0237845
chr1_40733537_40733821	70.5892	1.06499	0.327255	3.25433	0.0011366	0.0238505
chr10_29394020_29394279	49.2877	1.13947	0.350387	3.25203	0.00114585	0.0239868
chr16_79786421_79786705	30.478	1.57175	0.483355	3.25174	0.00114699	0.0239942
chr20_56107272_56107530	46.0332	1.40671	0.432956	3.24909	0.00115776	0.0241432
chr8_80263315_80263566	27.421	1.73916	0.535489	3.24779	0.00116304	0.0242303
chr13_54578215_54578480	24.8158	1.67846	0.517092	3.24595	0.00117058	0.024356
chr15_40377582_40377833	48.3726	1.10892	0.341892	3.24348	0.00118078	0.0245292
chr1_59669637_59669978	39.6895	1.30686	0.403218	3.24107	0.00119084	0.0246952
chr6_39769720_39769971	32.4765	1.31916	0.407045	3.24081	0.00119189	0.0246965
chr1_65387396_65387747	33.8092	1.75738	0.542273	3.24077	0.00119207	0.0246965
chr2_174835242_174835493	28.0159	1.5043	0.464183	3.24076	0.00119214	0.0246965
chr6_3888550_3888801	28.3934	1.52986	0.472095	3.24059	0.00119285	0.024699
chr15_73375263_73375548	32.7609	1.43063	0.441628	3.23944	0.00119766	0.0247681
chr11_33612110_33612361	28.3738	1.55434	0.479998	3.23822	0.00120278	0.0248205
chr11_67983549_67983800	68.7308	1.05731	0.326518	3.23814	0.0012031	0.0248205
chr20_48828086_48828459	79.6885	1.78804	0.552358	3.23711	0.00120748	0.0248833
chr5_135485610_135485861	16.9592	1.89405	0.585224	3.23645	0.00121025	0.0249076
chr2_60188925_60189176	20.275	1.75496	0.542772	3.23332	0.00122361	0.0250879
chr11_37580422_37580673	18.174	2.3323	0.721364	3.23318	0.0012242	0.0250915
chr7_81697282_81697533	22.4232	1.69956	0.525871	3.2319	0.00122969	0.025161
chr7_119683206_119683683	59.9688	1.1451	0.354916	3.22639	0.00125361	0.0255162
chr13_80341375_80341626	28.7348	1.52631	0.473395	3.22419	0.00126331	0.0256211
chr7_29376693_29376944	39.5725	1.21968	0.37839	3.22335	0.00126702	0.0256789
chr2_129950432_129950904	58.6167	1.07963	0.335225	3.22062	0.00127915	0.0258721
chr14_89013393_89013644	28.2226	1.47877	0.45949	3.21828	0.00128963	0.0260132
chr5_10481511_10481762	47.3134	1.21384	0.377182	3.21819	0.00129003	0.0260132
chr3_140676017_140676288	69.6413	1.04213	0.323841	3.21804	0.00129069	0.0260178
chr3_47064284_47064571	50.808	1.08281	0.336582	3.21708	0.00129503	0.0260877
chr18_5601235_5601546	45.2633	1.22232	0.38003	3.21638	0.0012982	0.026125
chr8_141765421_141765672	31.1031	1.50517	0.46802	3.21603	0.00129977	0.0261478
chr12_110549256_110549519	46.6183	1.21148	0.376741	3.21568	0.00130138	0.0261627
chr13_76366719_76366972	64.9058	1.19613	0.372103	3.2145	0.0013067	0.0262168
chr4_38780353_38780850	47.9602	1.18588	0.369016	3.21363	0.00131066	0.0262787
chr1_41981042_41981376	75.0972	1.03852	0.323382	3.21144	0.00132072	0.0264006
chr12_28650820_28651238	57.1532	1.14713	0.357452	3.20919	0.00133108	0.026541
chr10_15363842_15364093	24.2495	1.5647	0.487819	3.20754	0.00133874	0.0266629
chr4_130994366_130994636	30.8972	1.79332	0.559182	3.20704	0.00134108	0.0266862
chr13_42188127_42188453	58.8739	1.21105	0.377686	3.20649	0.00134363	0.0266951
chr13_48828120_48828371	23.7843	2.27456	0.709584	3.20548	0.00134836	0.0267566
chr4_3829624_3829887	57.7143	1.24505	0.38913	3.19957	0.00137631	0.0270919
chr1_41980097_41980370	54.4482	1.2333	0.385457	3.19957	0.00137632	0.0270919
chr10_102052195_102052472	39.2923	1.48417	0.464127	3.19776	0.00138501	0.0272042
chr13_90723137_90723731	55.0936	1.1489	0.360326	3.18849	0.00143017	0.0278265
chr6_119286584_119286845	35.5529	1.3442	0.422041	3.18499	0.00144761	0.0280944
chr17_74248178_74248459	67.013	1.02943	0.323319	3.18394	0.00145286	0.0281659
chr5_171505064_171505315	26.5287	1.40939	0.442755	3.18322	0.00145648	0.0282089
chr20_44181157_44181417	28.5924	1.44738	0.45472	3.18303	0.00145744	0.0282104
chr19_3336733_3336984	23.8174	1.59088	0.499989	3.18184	0.00146344	0.0282898
chr1_8087442_8087711	64.3494	1.00739	0.316641	3.1815	0.00146515	0.0283029
chr3_48934863_48935114	19.4161	2.21293	0.695579	3.18142	0.00146553	0.0283029
chr8_119103016_119103267	21.2185	2.05874	0.647376	3.18013	0.00147207	0.0284016
chr4_52828012_52828263	23.9711	1.59929	0.50301	3.17944	0.00147558	0.0284275
chr1_184460779_184461049	57.89	1.12444	0.353742	3.17871	0.00147932	0.0284772
chr5_43894103_43894394	22.6441	2.0246	0.637322	3.17673	0.00148945	0.0286447
chr17_6726425_6726772	42.8751	1.33134	0.419121	3.17651	0.00149057	0.0286478
chr11_119734903_119735331	75.5069	1.06434	0.335082	3.17636	0.00149133	0.0286532
chr8_53744652_53744920	44.5577	1.18864	0.37428	3.1758	0.00149422	0.0286902
chr10_6407429_6407698	31.3269	1.47644	0.465136	3.17421	0.00150243	0.0287992
chr1_235459347_235459650	36.3032	1.34638	0.424647	3.17058	0.00152134	0.0290803
chr12_53208248_53208521	49.6396	1.10409	0.34833	3.16966	0.00152619	0.0291545
chr3_71597051_71597303	65.6526	1.24053	0.391527	3.16845	0.00153254	0.0292385
chr8_35399837_35400246	57.715	1.02937	0.325298	3.16438	0.00155413	0.0295464
chr5_125705934_125706185	25.353	1.63656	0.517254	3.16394	0.00155646	0.0295535
chr8_82250479_82250737	25.8615	1.641	0.518866	3.16267	0.0015633	0.0296457
chr3_175865137_175865388	13.8662	1.97217	0.623898	3.16105	0.00157201	0.0297731
chr10_99548864_99549135	74.5463	1.00013	0.316979	3.15518	0.00160398	0.0302542
chr21_42223209_42223460	29.1541	1.53591	0.486989	3.1539	0.00161103	0.0303584
chr18_25707771_25708120	56.0932	1.24028	0.393526	3.15172	0.00162311	0.0305668
chr7_36204788_36205039	20.6635	1.82019	0.577598	3.1513	0.00162543	0.0306009
chr6_140299049_140299366	58.3029	1.08279	0.34363	3.15104	0.0016269	0.0306093
chr20_9195383_9195656	38.378	1.26059	0.400314	3.149	0.00163832	0.0307566
chr10_67044174_67044637	38.9649	1.21005	0.384341	3.14839	0.00164175	0.0307947
chr10_93316473_93316753	65.9513	1.1448	0.363886	3.14604	0.00165497	0.030972
chr3_155992625_155992935	44.0336	1.14333	0.363486	3.14546	0.00165827	0.0310034
chr18_46442279_46442717	62.554	1.0302	0.327731	3.14345	0.00166972	0.0311678
chr1_146682616_146682884	27.496	1.77956	0.566132	3.14337	0.00167012	0.0311678
chr10_6333179_6333542	63.6749	1.03	0.327895	3.14124	0.00168232	0.0313662
chr8_25087564_25087868	52.7188	1.19934	0.381884	3.14058	0.00168612	0.0314271
chr9_114690209_114690460	30.582	2.01474	0.641777	3.13931	0.00169345	0.0315093
chr7_105820297_105820559	31.2862	1.37486	0.438131	3.13801	0.00170096	0.0316152
chrX_77232125_77232392	34.832	1.31027	0.417591	3.13768	0.00170289	0.0316411
chr3_171796579_171796830	26.7962	1.57218	0.501206	3.1368	0.00170802	0.031707
chr15_52171028_52171279	62.975	1.04078	0.331825	3.13653	0.00170958	0.0317261
chr7_104541038_104541295	43.6796	1.13691	0.362749	3.13416	0.00172347	0.0319442
chr9_135578766_135579054	45.9488	1.15993	0.370333	3.13212	0.00173549	0.0321437
chr10_77793702_77793953	38.1086	1.26516	0.404281	3.1294	0.00175165	0.0323563
chr11_121225324_121225587	30.8038	1.5203	0.485883	3.12894	0.00175438	0.0323868
chr20_49275416_49275671	62.1433	1.07681	0.344188	3.12855	0.00175671	0.0324198
chr6_156387022_156387410	45.9853	1.24049	0.396876	3.12565	0.00177415	0.0326912
chr18_55756077_55756328	22.4218	1.596	0.510757	3.12476	0.00177947	0.0327691
chr17_13085822_13086143	43.0169	1.16527	0.373086	3.12334	0.00178811	0.0328803
chr4_25109570_25109854	36.8088	1.2857	0.411668	3.12315	0.00178928	0.0328891
chr8_37494888_37495148	39.3027	1.18774	0.380356	3.12269	0.00179204	0.0329223
chr1_110451582_110451833	29.535	1.52415	0.489121	3.11611	0.00183253	0.0334128
chr5_133944988_133945239	22.2096	2.45131	0.786861	3.1153	0.00183756	0.0334463
chr6_116333614_116334081	56.1472	1.05804	0.339916	3.11265	0.00185417	0.0336784
chr20_19601180_19601503	54.9573	1.03429	0.332496	3.11067	0.00186662	0.0338634
chr7_99435643_99435931	36.8939	1.28876	0.414466	3.10946	0.00187433	0.0339547
chr11_73577825_73578076	41.0637	1.17957	0.379812	3.10567	0.00189852	0.0342965
chr14_31727322_31727573	26.7465	1.54172	0.496473	3.10535	0.00190053	0.0343019
chr6_14454599_14454850	20.8482	1.69148	0.544923	3.10407	0.00190876	0.0343909
chr1_95818670_95818921	15.8964	1.83721	0.591913	3.10384	0.00191024	0.0343941
chr13_30509118_30509425	60.1567	1.10336	0.35555	3.10323	0.0019142	0.0344392
chr11_130132413_130132664	18.3679	2.04411	0.658936	3.10213	0.0019213	0.0345517
chr15_46088726_46088977	24.3749	1.61527	0.520995	3.10035	0.00193292	0.0346669
chr19_47393708_47393959	20.8611	1.71215	0.553194	3.09502	0.001968	0.0351066
chr8_126328551_126328808	32.6423	1.38547	0.447773	3.09413	0.00197389	0.0351771
chr20_435670_435925	28.5519	1.50418	0.486148	3.09407	0.0019743	0.0351771
chr3_108016664_108016915	20.2058	1.89235	0.611695	3.09362	0.00197733	0.0352101
chr11_39563102_39563353	55.4579	1.11348	0.359939	3.09353	0.00197792	0.0352101
chr3_101533704_101534113	30.8542	1.29619	0.41901	3.09347	0.00197833	0.0352101
chr22_41002315_41002586	30.7185	1.41582	0.457684	3.09344	0.00197851	0.0352101
chr17_61597605_61597869	33.2891	1.51218	0.488891	3.09307	0.00198097	0.0352435
chr8_22217022_22217273	41.0069	1.21873	0.394066	3.09269	0.0019835	0.0352675
chr2_10899266_10899517	40.4027	1.34918	0.436308	3.09227	0.00198631	0.0352966
chr11_74878847_74879098	53.0331	1.12016	0.362311	3.09169	0.00199018	0.0353201
chr3_58283961_58284212	24.9022	1.58742	0.513501	3.09138	0.0019923	0.0353294
chr1_177882234_177882485	27.8369	1.34217	0.434191	3.0912	0.00199347	0.0353294
chr8_85419598_85420061	63.1746	1.09179	0.353232	3.09085	0.00199584	0.03534
chr16_84468432_84468696	64.0354	1.01802	0.329547	3.08916	0.00200723	0.0354895
chr17_37041667_37041992	43.2225	1.51313	0.489833	3.08907	0.00200785	0.0354895
chr6_37588372_37588624	41.3238	1.31736	0.426491	3.08883	0.00200945	0.0355074
chr11_80831262_80831513	19.8132	1.6829	0.544997	3.08791	0.00201568	0.035568
chr17_18623019_18623280	54.1707	1.10236	0.357185	3.08625	0.002027	0.0357121
chr2_219981522_219981822	59.1078	1.13885	0.369164	3.08496	0.00203581	0.0357935
chr4_24139944_24140216	52.0238	1.03579	0.335859	3.08401	0.0020423	0.0358218
chr13_29187705_29187994	52.702	1.21863	0.395193	3.08363	0.0020449	0.035848
chr1_86547174_86547425	18.8344	1.64596	0.534514	3.07935	0.0020745	0.0362501
chr13_49203486_49203783	51.6971	1.18158	0.383729	3.0792	0.00207556	0.036258
chr8_11671477_11671745	51.447	1.231	0.399998	3.07751	0.0020874	0.0364118
chr2_64385752_64386005	30.862	1.57135	0.511038	3.07483	0.00210624	0.0366976
chr3_186757890_186758141	58.112	1.22391	0.398229	3.07339	0.00211644	0.0368218
chr17_59538986_59539237	50.9449	1.06162	0.34558	3.072	0.00212632	0.0369615
chr2_162922240_162922653	41.0592	1.15858	0.377173	3.07173	0.00212821	0.0369834
chr20_52210991_52211279	68.9684	1.01341	0.330004	3.07091	0.00213408	0.0370533
chrX_23905681_23905966	46.1841	1.22357	0.398646	3.06931	0.00214556	0.0371771
chr3_65913794_65914112	35.3498	1.26117	0.410918	3.06916	0.0021466	0.0371844
chr1_155427963_155428235	36.0394	1.32521	0.432112	3.06681	0.00216355	0.0374347
chr2_197276165_197276417	21.6079	1.67578	0.546629	3.06567	0.00217185	0.0375229
chr4_100078601_100078864	56.6795	1.01231	0.330306	3.06475	0.00217849	0.0375844
chr13_21131937_21132206	74.3871	1.09493	0.357347	3.06406	0.00218358	0.0376146
chr6_168233525_168233795	48.6581	1.02131	0.33369	3.06065	0.00220856	0.0379174
chr14_89001452_89001877	39.9733	1.20537	0.393921	3.05993	0.00221391	0.0379984
chr17_4902373_4902635	58.6893	1.04918	0.343032	3.05854	0.00222416	0.0380908
chr1_159908086_159908337	70.4927	1.17446	0.383996	3.05851	0.00222439	0.0380908
chr15_42272085_42272367	40.7242	1.16639	0.381371	3.05841	0.00222513	0.0380926
chr6_43237886_43238377	610.726	1.0233	0.334619	3.05811	0.00222736	0.038109
chr12_117165125_117165394	24.452	1.48416	0.48536	3.05785	0.00222933	0.0381318
chr17_46238021_46238280	29.7639	1.38146	0.451884	3.05712	0.00223475	0.0381918
chr7_6308096_6308463	55.9965	1.05927	0.346652	3.05571	0.00224532	0.0383127
chr7_90350311_90350584	65.1651	1.01386	0.331806	3.05557	0.00224635	0.0383127
chr7_99317974_99318246	50.6078	1.05914	0.346647	3.0554	0.00224762	0.0383127
chr3_176930080_176930340	26.1447	1.50038	0.491457	3.05293	0.00226622	0.0385315
chr1_35709290_35709556	51.5305	1.22714	0.402046	3.05224	0.0022714	0.0385787
chr8_86180705_86180956	51.7292	1.12597	0.36943	3.04786	0.00230481	0.0389552
chr2_120082241_120082687	30.6833	1.31896	0.432771	3.04771	0.00230594	0.0389633
chrX_105680934_105681475	53.1266	1.0069	0.330432	3.04722	0.00230966	0.0389931
chr6_67695889_67696140	29.0279	1.42577	0.468279	3.0447	0.00232909	0.0391995
chr18_9654517_9654768	37.1631	1.32372	0.435095	3.04238	0.00234713	0.0394012
chr17_80613513_80613780	50.2143	1.20333	0.39553	3.04232	0.00234766	0.0394012
chr6_155302166_155302528	55.1869	1.02917	0.338301	3.04218	0.00234874	0.0394084
chr15_100154584_100154873	23.8219	1.6763	0.551104	3.04171	0.0023524	0.0394239
chr3_47647191_47647483	29.2299	1.41739	0.466223	3.04015	0.00236458	0.0395743
chr10_104405315_104405566	50.8016	1.05222	0.346143	3.03985	0.002367	0.0395926
chr17_56458656_56458907	62.2532	1.02376	0.33714	3.03658	0.00239275	0.0399232
chr13_110132656_110132979	30.9292	1.36926	0.450922	3.03658	0.00239276	0.0399232
chr12_29365956_29366207	27.9678	1.5725	0.518201	3.03454	0.00240904	0.0400635
chr5_131613871_131614122	34.518	1.62193	0.53454	3.03425	0.00241134	0.0400635
chr1_95818357_95818614	30.4836	1.27979	0.421791	3.03418	0.00241188	0.0400635
chr22_30512779_30513056	44.4998	1.22542	0.404177	3.03189	0.00243024	0.0402455
chr7_106392883_106393139	40.4768	1.1656	0.384477	3.03164	0.00243225	0.0402678
chr6_31003879_31004344	43.5868	1.20802	0.398577	3.03085	0.0024387	0.0403522
chr10_123005374_123005642	47.29	1.08481	0.357947	3.03065	0.00244028	0.0403671
chr4_70849367_70849636	37.73	1.18456	0.390881	3.03049	0.00244154	0.0403769
chr9_117568881_117569183	64.2679	1.10208	0.363741	3.02984	0.00244684	0.0403855
chr3_71421564_71421836	56.5118	1.1116	0.367035	3.0286	0.00245688	0.0404852
chr7_140742371_140742851	29.3948	1.53292	0.506216	3.02819	0.00246026	0.0405296
chr20_15799357_15799623	42.9871	1.11039	0.366767	3.0275	0.00246586	0.0405787
chr8_144926239_144926490	58.2938	1.0941	0.361389	3.02749	0.00246595	0.0405787
chr2_208995149_208995400	21.5163	1.96768	0.650267	3.02596	0.00247844	0.0407282
chr12_65576143_65576434	44.3844	1.12505	0.372002	3.02432	0.00249193	0.040905
chr9_100990688_100990939	58.7416	1.24777	0.412726	3.02323	0.0025009	0.040996
chr3_4397112_4397412	61.126	1.14149	0.377882	3.02075	0.00252153	0.0412438
chr10_112960629_112960880	27.4909	1.33873	0.44348	3.0187	0.00253859	0.0413759
chr8_74332558_74332823	43.7441	1.10531	0.36627	3.01774	0.00254664	0.0414618
chr14_68988064_68988315	22.0312	1.58868	0.526565	3.01707	0.00255231	0.0415091
chr8_89449980_89450321	45.8029	1.13716	0.376938	3.01683	0.00255434	0.041523
chr1_154400066_154400441	66.491	1.05405	0.349402	3.01672	0.00255525	0.041523
chr6_45919482_45919751	53.0219	1.08026	0.358218	3.01567	0.00256415	0.0415999
chr2_32102100_32102390	38.8659	1.17193	0.388726	3.0148	0.00257145	0.0417069
chr13_78011521_78011772	17.415	1.8699	0.62091	3.01155	0.00259916	0.0420197
chr15_72024997_72025290	45.1809	1.15731	0.384444	3.01034	0.00260954	0.0421193
chr11_111671223_111671474	20.3648	1.86089	0.618259	3.00988	0.00261348	0.0421487
chr16_811853_812104	57.0308	1.16291	0.386533	3.00858	0.00262475	0.0422963
chr5_43370504_43370755	19.2506	2.19717	0.730323	3.00849	0.00262546	0.0422964
chr8_37612382_37612633	19.0433	1.60738	0.534638	3.00649	0.00264281	0.0424731
chr7_101565440_101565715	54.5282	1.10067	0.366397	3.00404	0.0026642	0.0427251
chr7_156426989_156427240	14.8463	2.29668	0.764764	3.00312	0.00267223	0.0428194
chr1_36714283_36714562	13.6156	2.21585	0.738054	3.00228	0.00267964	0.0429126
chr21_45590865_45591116	43.8835	1.30161	0.433687	3.00127	0.00268853	0.042977
chr17_6699850_6700101	25.3481	2.00036	0.667385	2.99731	0.00272377	0.043332
chr15_74945839_74946111	45.4045	1.08073	0.360851	2.99494	0.00274495	0.0435532
chr6_138864738_138865066	42.9349	1.09674	0.366429	2.99306	0.00276196	0.0437655
chr16_11195995_11196254	35.965	1.21381	0.405562	2.9929	0.00276338	0.0437655
chr12_100418750_100419001	25.2066	1.42957	0.47787	2.99156	0.0027756	0.0439163
chr5_58447031_58447315	37.2211	1.18611	0.396548	2.99109	0.00277982	0.0439434
chr13_24758656_24758907	44.8892	1.16969	0.39129	2.98931	0.00279611	0.044131
chr3_83442405_83442679	43.8049	1.05717	0.35375	2.98845	0.00280395	0.0442154
chr7_47249912_47250193	42.1835	1.23849	0.414441	2.98834	0.00280501	0.0442154
chr5_140296079_140296562	40.0963	1.20409	0.403083	2.9872	0.00281547	0.0442895
chr6_22112813_22113064	16.3111	2.22258	0.744866	2.98387	0.00284632	0.0446057
chr2_154691243_154691539	35.5306	1.26791	0.425349	2.98087	0.0028743	0.0449148
chr12_27425614_27425876	41.9464	1.17577	0.39463	2.97943	0.00288781	0.0450437
chr14_103801303_103801571	52.7376	1.08181	0.36318	2.97871	0.00289467	0.0451153
chr20_52720604_52720916	58.4202	1.0567	0.355154	2.97534	0.00292665	0.045448
chr11_63626133_63626403	33.1637	1.53366	0.515522	2.97497	0.00293015	0.0454907
chr6_109369379_109369687	37.8089	1.36532	0.45905	2.97422	0.00293733	0.0455668
chr2_96056303_96056609	39.5567	1.39909	0.470485	2.97371	0.00294226	0.045625
chr13_63203827_63204114	42.1561	1.19991	0.403512	2.97367	0.00294261	0.045625
chr13_80059656_80059907	16.6078	1.84294	0.619858	2.97316	0.00294752	0.0456892
chr7_20790448_20790707	34.5931	1.44501	0.486137	2.97243	0.00295453	0.0457742
chr17_45393764_45394028	55.7372	1.03022	0.346652	2.97192	0.00295942	0.0458144
chr4_61713408_61713688	39.3196	1.14859	0.386693	2.9703	0.00297512	0.0460044
chr17_4552123_4552433	41.9252	1.09529	0.368817	2.96975	0.00298046	0.0460447
chr18_55110997_55111248	28.0352	1.49545	0.503617	2.96942	0.00298361	0.0460696
chr8_22113039_22113323	53.2025	1.01318	0.341266	2.9689	0.00298865	0.0461356
chr17_7210747_7211021	60.6927	1.00935	0.340146	2.96739	0.00300335	0.0463029
chr22_34247943_34248285	52.4012	1.03768	0.349863	2.96595	0.00301748	0.0464276
chr1_185619757_185620009	46.0442	1.09103	0.367926	2.96537	0.00302322	0.0464536
chrX_154735028_154735303	31.7293	1.27054	0.428567	2.96463	0.00303046	0.0465171
chr2_145899570_145899864	32.2573	1.2736	0.429624	2.96444	0.00303232	0.0465337
chr2_29840912_29841163	16.3155	1.96002	0.661427	2.96332	0.00304339	0.0466677
chr17_30479146_30479397	16.3408	2.1233	0.716717	2.96254	0.00305111	0.0467501
chr1_116936482_116936764	40.6562	1.16334	0.392718	2.96227	0.0030538	0.0467555
chr9_90043671_90043934	55.3718	1.01638	0.343132	2.96207	0.00305582	0.0467743
chr10_98031214_98031609	37.1168	1.15591	0.390269	2.96182	0.00305828	0.0468
chr13_46077879_46078135	36.5811	1.31902	0.445526	2.96059	0.00307048	0.0469388
chr10_127552827_127553345	47.7738	1.03537	0.349876	2.95926	0.00308379	0.0471182
chr12_42717711_42717979	41.6037	1.26867	0.428769	2.95886	0.00308784	0.047156
chr20_16561272_16561561	50.581	1.00692	0.340484	2.95733	0.00310314	0.0473292
chr2_202730769_202731076	42.7408	1.19048	0.402625	2.95679	0.00310861	0.0473633
chr4_120105365_120105616	20.0763	1.61179	0.545309	2.95574	0.00311918	0.0475012
chr8_118681435_118681686	36.0497	1.59032	0.53808	2.95555	0.00312107	0.0475101
chr1_162210409_162210660	34.3308	1.16543	0.394338	2.95541	0.00312252	0.0475101
chr2_64661279_64661530	22.4764	1.80826	0.611966	2.95483	0.00312839	0.0475582
chr15_85284379_85284667	34.5405	1.36861	0.463333	2.95384	0.00313845	0.0476386
chr12_68800137_68800416	35.4264	1.24539	0.421699	2.95327	0.00314423	0.0476764
chr10_29393584_29393949	34.535	1.26993	0.430038	2.95307	0.00314635	0.0476917
chr4_2762463_2762719	45.1514	1.07197	0.363036	2.95279	0.00314919	0.0477154
chr2_74069424_74069698	42.3336	1.13206	0.383575	2.95133	0.00316408	0.0478442
chr6_39237818_39238084	27.409	1.53128	0.519532	2.94743	0.00320429	0.0483301
chr1_3396973_3397224	61.1436	1.00564	0.341291	2.94657	0.00321322	0.0484182
chr16_52402854_52403111	48.3887	1.37541	0.466905	2.94581	0.00322107	0.0484975
chr3_111643348_111643599	39.5225	1.112	0.377624	2.94472	0.00323246	0.0485761
chr13_33692619_33692870	40.0422	1.35571	0.460403	2.94461	0.00323359	0.0485761
chr21_15359839_15360090	64.9977	1.10115	0.374265	2.94218	0.00325913	0.0487518
chr13_97896873_97897124	23.4345	1.56427	0.531736	2.94182	0.00326288	0.0487957
chr8_120948455_120948706	35.0683	1.14909	0.390644	2.94154	0.0032659	0.0488102
chr14_103679750_103680011	49.3802	1.21959	0.414669	2.94111	0.00327038	0.0488224
chr3_19817349_19817666	31.0767	1.3802	0.469368	2.94056	0.00327619	0.0488847
chr14_32695283_32695534	33.7925	1.4436	0.491271	2.9385	0.00329808	0.0491256
chr5_173381964_173382433	35.0446	1.43054	0.486943	2.9378	0.00330546	0.0492031
chr16_11810253_11810504	17.8733	1.89921	0.646785	2.93639	0.00332061	0.0493385
chr17_61597906_61598183	49.5659	1.0419	0.354925	2.93555	0.0033296	0.0494276
chr17_26267599_26267866	54.1525	1.04732	0.357006	2.93361	0.00335046	0.0496587
chr17_80550251_80550502	51.876	1.06172	0.361994	2.93297	0.00335738	0.0497215
chr8_96087196_96087466	39.2809	1.32265	0.451148	2.93175	0.00337063	0.0498219
chr4_70639266_70639543	47.5976	1.29989	0.443479	2.93111	0.00337752	0.0499114
chr6_53588204_53588455	24.5738	1.48917	0.50812	2.93075	0.00338142	0.0499567

## Sheet: C
peak	baseMean	log2FoldChange	lfcSE	stat	pvalue	padj
chr17_39769155_39769422	2770.47	-2.37374	0.116695	-20.3414	5.5374e-92	3.31408e-87
chr11_70079636_70079938	377.836	-2.82015	0.195015	-14.4612	2.12975e-47	4.24878e-43
chr17_37926194_37926455	323.851	-2.61613	0.206347	-12.6783	7.79736e-37	4.72201e-33
chr3_161572108_161572518	380.889	-2.51765	0.198593	-12.6774	7.88988e-37	4.72201e-33
chr11_66585666_66585919	258.915	-2.99448	0.237045	-12.6326	1.39673e-36	7.59937e-33
chr11_86502197_86502528	229.977	-3.61175	0.287481	-12.5634	3.35447e-36	1.67301e-32
chr3_77874659_77874947	177.577	-4.3452	0.348035	-12.4849	9.02148e-36	4.15328e-32
chr20_61371662_61371950	269.932	-2.50226	0.202337	-12.3668	3.95232e-35	1.68959e-31
chr17_74998306_74998718	291.497	-2.48319	0.204934	-12.117	8.58307e-34	3.21055e-30
chr3_158918032_158918425	207.204	-3.187	0.267762	-11.9024	1.1506e-32	3.82567e-29
chr8_122361069_122361439	256.643	-2.67357	0.228472	-11.7019	1.24581e-31	3.5505e-28
chr6_52217286_52217589	428.404	-2.10403	0.180744	-11.6409	2.55186e-31	6.64026e-28
chr18_8337257_8337555	345.796	-2.24058	0.192549	-11.6364	2.69187e-31	6.71275e-28
chr8_22922603_22922867	185.599	-2.81575	0.250255	-11.2516	2.27557e-29	4.69623e-26
chr19_42296473_42296777	250.167	-2.6768	0.238863	-11.2064	3.792e-29	7.56492e-26
chr9_126817023_126817436	187.175	-2.68704	0.24462	-10.9845	4.53606e-28	8.75737e-25
chr17_15855414_15855852	477.131	-1.7892	0.16617	-10.7673	4.9118e-27	8.64608e-24
chr11_133814903_133815484	244.264	-2.37523	0.221326	-10.7318	7.21746e-27	1.23417e-23
chr1_152939711_152940026	267.32	-2.35702	0.219903	-10.7185	8.3354e-27	1.38574e-23
chr22_30592298_30592931	191.492	-2.61854	0.249195	-10.508	7.93811e-26	1.18772e-22
chr17_63366740_63367173	526.06	-1.71857	0.167002	-10.2907	7.75976e-25	1.10575e-21
chr15_66910030_66910320	254.472	-2.18181	0.212153	-10.2841	8.30911e-25	1.15649e-21
chr11_86522804_86523354	372.75	-1.85693	0.181645	-10.2228	1.56709e-24	2.0842e-21
chr1_224730604_224731063	138.788	-2.86326	0.281131	-10.1848	2.31873e-24	3.01683e-21
chr17_39835183_39835651	715.778	-1.57217	0.154739	-10.1601	2.98652e-24	3.80298e-21
chr3_65025431_65025714	143.024	-2.98641	0.296428	-10.0747	7.1511e-24	8.91638e-21
chr4_139269149_139269561	172.639	-2.68454	0.267152	-10.0487	9.30745e-24	1.13682e-20
chr2_80556625_80557000	238.372	-2.30364	0.230596	-9.98991	1.68731e-23	2.01967e-20
chr8_74097050_74097661	644.993	-1.50559	0.151166	-9.95983	2.28457e-23	2.68097e-20
chr8_122755184_122755613	188.012	-2.54048	0.257683	-9.85893	6.27129e-23	6.95057e-20
chr3_174868593_174869232	203.954	-2.40995	0.245859	-9.80213	1.10235e-22	1.19954e-19
chr19_52050070_52050545	206.284	-2.28021	0.232699	-9.79896	1.13746e-22	1.21564e-19
chr18_7946787_7947122	422.594	-1.72799	0.177351	-9.74332	1.97001e-22	1.99836e-19
chr1_188675898_188676207	168.966	-2.38703	0.2453	-9.73105	2.22283e-22	2.21724e-19
chr13_24722965_24723246	225.62	-2.20556	0.227624	-9.68949	3.34203e-22	3.22609e-19
chr22_30602993_30603396	306.398	-1.99881	0.207399	-9.63749	5.55311e-22	5.19293e-19
chr17_39781939_39782200	2545.45	-1.1376	0.119583	-9.51303	1.85193e-21	1.65427e-18
chr6_42262569_42262827	378.707	-1.85252	0.19533	-9.48408	2.44535e-21	2.15223e-18
chr7_34026973_34027252	138.206	-2.74314	0.28999	-9.45944	3.0959e-21	2.53817e-18
chr16_87033619_87034002	110.023	-3.25018	0.345951	-9.3949	5.72739e-21	4.45167e-18
chr12_96467224_96467506	189.801	-2.45659	0.262057	-9.37425	6.96666e-21	5.34548e-18
chr7_50514276_50514543	106.028	-3.56273	0.380386	-9.36607	7.52853e-21	5.70348e-18
chr15_38364741_38365268	219.186	-2.06735	0.223693	-9.2419	2.42167e-20	1.76749e-17
chr20_52883977_52884275	148.619	-2.66322	0.28825	-9.23927	2.48183e-20	1.78958e-17
chr18_10131503_10132322	226.38	-1.95129	0.213235	-9.15087	5.64745e-20	3.93017e-17
chr1_232814294_232814554	214.141	-2.09812	0.229959	-9.12389	7.24783e-20	4.98592e-17
chr13_99128804_99129071	132.145	-2.41427	0.26519	-9.10391	8.71407e-20	5.92646e-17
chr20_55787636_55787894	135.721	-2.68749	0.295959	-9.08061	1.07965e-19	7.17956e-17
chr7_27386496_27386802	115.649	-2.82456	0.311319	-9.07289	1.15898e-19	7.62241e-17
chr1_92270218_92270608	135.282	-2.39667	0.264829	-9.04991	1.43089e-19	9.12465e-17
chr3_182002601_182002936	177.738	-2.57739	0.286426	-8.99846	2.28909e-19	1.38384e-16
chr9_83617157_83617523	154.441	-2.68801	0.299009	-8.98973	2.4783e-19	1.46855e-16
chr6_42372245_42372512	184.774	-2.08765	0.235616	-8.86038	7.97456e-19	4.46046e-16
chr14_94494774_94495091	144.076	-2.49642	0.281951	-8.85409	8.4369e-19	4.67537e-16
chr19_14630770_14631083	139.01	-2.43979	0.276148	-8.83507	1.00039e-18	5.44296e-16
chr20_55901733_55902018	429.791	-1.70084	0.194739	-8.73393	2.45967e-18	1.25819e-15
chr3_14358242_14358960	309.98	-1.70268	0.195098	-8.72732	2.60781e-18	1.31155e-15
chr1_245255169_245255451	147.598	-2.21325	0.253816	-8.71991	2.78415e-18	1.37709e-15
chr9_75142222_75142643	205.886	-2.01663	0.232591	-8.6703	4.30972e-18	2.1142e-15
chr18_9016890_9017394	293.169	-1.62421	0.187868	-8.64549	5.35734e-18	2.60676e-15
chr12_52834948_52835414	111.493	-2.83105	0.327827	-8.6358	5.83177e-18	2.77004e-15
chr2_79486489_79486760	85.8129	-3.34597	0.387861	-8.62671	6.31411e-18	2.95229e-15
chr3_123537716_123537982	104.306	-3.54852	0.411655	-8.62012	6.68852e-18	3.10311e-15
chr13_52761662_52761951	84.9633	-3.45353	0.401199	-8.60802	7.43334e-18	3.42214e-15
chr1_167132167_167132823	194.963	-1.98101	0.230968	-8.57699	9.73901e-18	4.28581e-15
chr17_39834732_39835128	484.009	-1.45076	0.169325	-8.56793	1.05358e-17	4.57838e-15
chr12_6325185_6325452	276.456	-1.58651	0.185358	-8.55916	1.13689e-17	4.86012e-15
chr19_54910871_54911139	159.643	-2.36302	0.276835	-8.53586	1.39114e-17	5.86327e-15
chr13_20994038_20994342	88.3619	-3.28413	0.384993	-8.53037	1.45877e-17	6.10529e-15
chr17_838760_839073	152.617	-2.30707	0.270909	-8.51606	1.65071e-17	6.81334e-15
chr8_8153563_8154069	423.808	-1.41585	0.166529	-8.50213	1.86138e-17	7.63024e-15
chr8_95271239_95271559	153.117	-2.15799	0.255323	-8.45199	2.86371e-17	1.11292e-14
chr17_16918024_16918351	169.707	-1.94466	0.230138	-8.44998	2.91355e-17	1.12499e-14
chr1_168445920_168446182	92.561	-2.85789	0.338382	-8.44575	3.02104e-17	1.15902e-14
chr5_153577835_153578129	140.114	-2.40703	0.285944	-8.41786	3.83428e-17	1.43423e-14
chr5_38872264_38872651	123.301	-2.43207	0.289373	-8.40463	4.29205e-17	1.58565e-14
chr11_122513148_122513523	135.825	-2.3113	0.276335	-8.3641	6.05749e-17	2.21058e-14
chr3_188850202_188850492	135.036	-2.28036	0.272845	-8.3577	6.39519e-17	2.3057e-14
chr15_89923042_89923375	157.559	-2.2192	0.26593	-8.34505	7.11852e-17	2.55111e-14
chr17_17579341_17579664	175.907	-2.01696	0.242608	-8.31365	9.27999e-17	3.24794e-14
chr2_9374990_9375281	232.241	-1.70249	0.204829	-8.31176	9.42897e-17	3.2809e-14
chr2_42360161_42360423	180.01	-1.91604	0.231128	-8.28993	1.13314e-16	3.8449e-14
chr14_32475430_32476094	205.809	-1.78034	0.214785	-8.28893	1.14274e-16	3.8449e-14
chr15_81097419_81097688	80.1359	-4.7429	0.572201	-8.28887	1.14333e-16	3.8449e-14
chr13_27769425_27769738	96.2782	-2.68084	0.323427	-8.28885	1.14353e-16	3.8449e-14
chr3_139942497_139942822	271.703	-1.58951	0.192283	-8.26652	1.37931e-16	4.5608e-14
chr13_22211459_22211754	428.021	-1.39187	0.168391	-8.26573	1.38843e-16	4.56571e-14
chr17_65418068_65418324	105.601	-2.55889	0.309803	-8.25973	1.46003e-16	4.77493e-14
chr9_103501995_103502337	228.775	-1.61692	0.196575	-8.22547	1.94424e-16	6.22251e-14
chr1_116214073_116214380	169.413	-1.91778	0.233391	-8.21705	2.08572e-16	6.63979e-14
chr18_9422892_9423145	188.104	-1.83587	0.223505	-8.21402	2.13901e-16	6.77342e-14
chr7_142510996_142511262	77.4853	-3.24234	0.395522	-8.19764	2.45161e-16	7.72244e-14
chr21_36511026_36511290	109.343	-2.66494	0.325762	-8.18064	2.82335e-16	8.75406e-14
chr6_41288315_41288571	383.62	-1.32918	0.162977	-8.15559	3.47483e-16	1.05033e-13
chr8_140963147_140963430	219.138	-1.66087	0.204498	-8.12172	4.59624e-16	1.36856e-13
chr1_145542800_145543089	467.742	-1.23686	0.152453	-8.11307	4.9357e-16	1.46236e-13
chr13_107001702_107002218	113.2	-2.6013	0.320782	-8.10925	5.09339e-16	1.50165e-13
chr2_70751374_70751830	341.6	-1.50315	0.185477	-8.10422	5.3085e-16	1.5498e-13
chr11_79327380_79327873	260.19	-1.73359	0.213957	-8.10251	5.38348e-16	1.54997e-13
chr16_15993558_15993842	229.46	-1.72154	0.212479	-8.10217	5.39871e-16	1.54997e-13
chr18_8797193_8797569	174.588	-1.9156	0.236502	-8.09972	5.50868e-16	1.56995e-13
chr1_222060484_222060764	141.258	-2.09212	0.25838	-8.0971	5.62862e-16	1.59653e-13
chr5_140383803_140384088	210.009	-1.79101	0.221829	-8.07384	6.81231e-16	1.90519e-13
chr5_131725388_131725660	109.136	-2.65542	0.32913	-8.06799	7.14657e-16	1.98937e-13
chr11_71010372_71010643	455.32	-1.35814	0.168699	-8.05063	8.23662e-16	2.27167e-13
chr8_27730172_27730507	282.803	-1.46085	0.182335	-8.01188	1.12964e-15	3.07309e-13
chr11_133815598_133815886	183.296	-1.99723	0.249473	-8.0058	1.1869e-15	3.1986e-13
chr1_51086400_51086953	408.054	-1.41678	0.177028	-8.00311	1.21318e-15	3.22701e-13
chr18_28779265_28779751	213.919	-1.7938	0.224235	-7.99965	1.24772e-15	3.30419e-13
chr6_6820974_6821229	97.251	-2.7693	0.346375	-7.9951	1.29468e-15	3.39849e-13
chr8_102092845_102093360	489.917	-1.21854	0.153083	-7.95996	1.72094e-15	4.47812e-13
chr11_69988375_69988882	147.538	-2.25639	0.284157	-7.94066	2.01115e-15	5.0802e-13
chr15_38509500_38509774	101.55	-2.69416	0.339288	-7.94062	2.01174e-15	5.0802e-13
chr1_224752937_224753198	246.548	-1.5935	0.200766	-7.93706	2.07025e-15	5.20598e-13
chr9_87257401_87257838	88.5112	-2.6819	0.338614	-7.92023	2.37076e-15	5.91197e-13
chr1_214620065_214620581	154.04	-2.27169	0.286997	-7.91536	2.46532e-15	6.09697e-13
chr3_194870996_194871484	360.148	-1.41996	0.180579	-7.86339	3.73888e-15	8.91506e-13
chr19_51472667_51472965	259.195	-1.66086	0.211262	-7.86164	3.79145e-15	9.00455e-13
chr13_26562847_26563113	122.893	-2.36937	0.302227	-7.8397	4.51634e-15	1.06417e-12
chr5_92414277_92414666	112.7	-2.37772	0.303775	-7.82722	4.98759e-15	1.1706e-12
chr8_37411307_37411653	110.714	-2.30185	0.295049	-7.80159	6.11323e-15	1.42362e-12
chr18_8732652_8732947	300.309	-1.62174	0.207912	-7.80013	6.18444e-15	1.43462e-12
chr8_37330080_37330362	130.271	-2.46915	0.3172	-7.7842	7.01583e-15	1.6212e-12
chr11_122714014_122714361	175.485	-1.86048	0.239375	-7.77223	7.71148e-15	1.77509e-12
chr14_59827937_59828512	307.829	-1.42446	0.183339	-7.76955	7.87656e-15	1.80615e-12
chr2_47419027_47419347	114.821	-2.21913	0.286677	-7.74087	9.87356e-15	2.22151e-12
chr4_105943993_105944451	110.505	-2.35283	0.303976	-7.7402	9.92613e-15	2.22498e-12
chr19_52054365_52054644	158.781	-2.07113	0.268597	-7.71093	1.24907e-14	2.74837e-12
chr6_45534639_45534931	221.223	-1.73577	0.225269	-7.70531	1.30525e-14	2.86147e-12
chr3_66522839_66523333	78.1671	-2.72407	0.356468	-7.64183	2.14151e-14	4.54074e-12
chr6_71021934_71022290	101.728	-2.75022	0.359905	-7.6415	2.14712e-14	4.54074e-12
chr15_101708333_101708641	261.669	-1.49581	0.195862	-7.63706	2.22244e-14	4.68349e-12
chr5_38598812_38599294	147.48	-2.01653	0.264113	-7.63511	2.25633e-14	4.73822e-12
chr3_156174667_156174943	121.873	-2.30869	0.302613	-7.62919	2.36226e-14	4.94279e-12
chr1_172418204_172418549	513.527	-1.25179	0.164513	-7.60907	2.76068e-14	5.69738e-12
chr2_161062081_161062342	156.157	-1.86754	0.246373	-7.58012	3.45224e-14	7.05164e-12
chr15_50116150_50116473	125.045	-2.08421	0.276391	-7.54081	4.67053e-14	9.31754e-12
chr11_9781246_9781528	274.479	-1.42144	0.188587	-7.53732	4.79715e-14	9.53836e-12
chr19_52051084_52051371	110.643	-2.42232	0.32244	-7.51247	5.80221e-14	1.13113e-11
chr5_35130066_35130598	62.63	-3.29364	0.439687	-7.49089	6.84089e-14	1.32071e-11
chr2_29971053_29971357	224.761	-1.64333	0.219499	-7.48673	7.06081e-14	1.3533e-11
chr17_43523327_43523587	117.1	-2.12034	0.283225	-7.48642	7.07754e-14	1.3533e-11
chr1_182089936_182090249	137.787	-2.03254	0.271673	-7.48157	7.34426e-14	1.39539e-11
chr20_56592720_56592993	172.82	-1.78573	0.238773	-7.47878	7.50162e-14	1.41184e-11
chr15_99663899_99664200	201.515	-1.66009	0.222035	-7.47669	7.62162e-14	1.42993e-11
chr22_18919483_18919755	220.494	-1.69676	0.227057	-7.47284	7.84815e-14	1.46089e-11
chr22_26867530_26867805	132.778	-2.08277	0.27914	-7.46141	8.56045e-14	1.58617e-11
chr3_14494447_14494946	156.678	-1.90776	0.255719	-7.46035	8.62902e-14	1.59394e-11
chr3_161608002_161608272	161.146	-1.82297	0.244545	-7.45456	9.01664e-14	1.66042e-11
chr18_8801289_8801567	322.985	-1.61146	0.216216	-7.45301	9.12341e-14	1.67493e-11
chr12_3413706_3413988	193.314	-1.74178	0.233993	-7.44374	9.78768e-14	1.78592e-11
chr13_70823464_70823734	118.984	-2.22234	0.299212	-7.42731	1.10826e-13	1.99784e-11
chr14_91833598_91833922	103.383	-2.36153	0.318086	-7.42418	1.13479e-13	2.03341e-11
chr6_166970370_166970703	212.015	-1.67273	0.225506	-7.4177	1.19171e-13	2.12904e-11
chr2_79487143_79487454	68.1918	-3.17826	0.429257	-7.40408	1.32065e-13	2.33155e-11
chr2_8773941_8774224	91.3531	-2.39543	0.323556	-7.40345	1.32688e-13	2.33566e-11
chr6_43979922_43980209	156.857	-1.78187	0.240749	-7.40136	1.34797e-13	2.35891e-11
chr2_42356222_42356476	125.684	-2.21869	0.300117	-7.39275	1.4382e-13	2.50218e-11
chr2_240169204_240169624	104.342	-2.25621	0.305982	-7.37365	1.66024e-13	2.85528e-11
chr1_23158582_23158860	158.229	-1.81203	0.245856	-7.37031	1.70232e-13	2.91927e-11
chr5_156817679_156817961	177.548	-1.74315	0.237715	-7.33294	2.25151e-13	3.77453e-11
chr12_125152245_125152761	228.851	-1.54669	0.211048	-7.32862	2.32538e-13	3.88748e-11
chr2_143288983_143289323	128.839	-2.05065	0.28003	-7.32296	2.42556e-13	4.04367e-11
chr17_56026012_56026280	103.03	-2.68968	0.367523	-7.31838	2.50975e-13	4.16082e-11
chr20_50104508_50104759	51.8664	-3.93729	0.538357	-7.31353	2.60216e-13	4.30212e-11
chr15_89740737_89741317	101.747	-2.42913	0.332329	-7.30941	2.68308e-13	4.42368e-11
chr6_40758913_40759178	153.043	-1.73223	0.23732	-7.29915	2.89602e-13	4.7486e-11
chr12_50282579_50282857	80.5117	-2.66166	0.364821	-7.2958	2.96899e-13	4.82856e-11
chr13_109600561_109601037	264.828	-1.7222	0.23614	-7.29313	3.02825e-13	4.91159e-11
chr9_134609072_134609349	192.668	-1.67774	0.230168	-7.28919	3.11817e-13	5.01664e-11
chr17_70627711_70628023	144.724	-1.97299	0.271214	-7.27464	3.47338e-13	5.57314e-11
chr14_22857683_22857953	66.904	-2.91093	0.400325	-7.2714	3.55771e-13	5.69319e-11
chr19_39184086_39184471	93.6563	-2.18446	0.300809	-7.26196	3.81534e-13	6.04085e-11
chr3_171871144_171871417	170.355	-1.71521	0.236313	-7.25824	3.92173e-13	6.19291e-11
chr8_67036165_67036462	247.111	-1.40219	0.193213	-7.25719	3.95225e-13	6.20835e-11
chr17_69420337_69420614	123.248	-2.15098	0.296634	-7.25129	4.12811e-13	6.46762e-11
chr12_15066284_15066756	180.253	-1.89501	0.261496	-7.24678	4.26792e-13	6.6692e-11
chr1_21651111_21651400	211.138	-1.5143	0.209557	-7.22616	4.96843e-13	7.70352e-11
chr8_124549870_124550187	137.276	-1.89366	0.262129	-7.22415	5.04245e-13	7.75798e-11
chr12_130739063_130739465	88.8819	-2.68554	0.372111	-7.21705	5.31263e-13	8.11111e-11
chr7_35043445_35043727	583.61	-1.2728	0.176665	-7.20461	5.82091e-13	8.84202e-11
chr1_235242872_235243161	368.183	-1.21289	0.168521	-7.19724	6.14453e-13	9.26307e-11
chr12_3420185_3420455	156.939	-1.83811	0.255438	-7.19589	6.20531e-13	9.3188e-11
chr15_93375054_93375318	444.347	-1.22994	0.171422	-7.17493	7.23454e-13	1.06909e-10
chr9_75092019_75092282	114.023	-2.0929	0.291914	-7.16958	7.52306e-13	1.10355e-10
chr4_16125130_16125413	102.529	-2.34073	0.327131	-7.15534	8.34649e-13	1.20659e-10
chr11_112484380_112484646	105.044	-2.18581	0.305514	-7.15451	8.3973e-13	1.20835e-10
chr9_88552171_88552654	204.804	-1.63391	0.228469	-7.15156	8.57952e-13	1.22841e-10
chr11_108487365_108487664	95.7282	-2.33145	0.326101	-7.14946	8.71188e-13	1.24439e-10
chr2_235201143_235201432	65.3558	-2.89749	0.40586	-7.13914	9.3919e-13	1.33832e-10
chr1_223853307_223853808	523.403	-1.10113	0.154348	-7.13407	9.74407e-13	1.38193e-10
chr4_56416083_56416370	85.7773	-2.35862	0.330672	-7.13281	9.83428e-13	1.39142e-10
chr20_37233627_37233930	98.1156	-2.38419	0.334699	-7.1234	1.05299e-12	1.47207e-10
chr3_103933861_103934168	72.414	-3.4468	0.484404	-7.11555	1.1147e-12	1.5443e-10
chr8_134621286_134621574	179.459	-1.57293	0.221128	-7.11321	1.13376e-12	1.55988e-10
chr2_11970107_11970632	159.064	-1.62021	0.227849	-7.11092	1.15269e-12	1.57147e-10
chr15_40631159_40631415	106.288	-2.17535	0.306175	-7.10493	1.20382e-12	1.63003e-10
chr12_113277202_113277505	250.704	-1.53246	0.215734	-7.10345	1.21683e-12	1.64393e-10
chr1_151996771_151997113	67.5339	-2.73736	0.386014	-7.09135	1.32813e-12	1.79026e-10
chr11_107711487_107711757	136.541	-1.80518	0.254643	-7.08906	1.35023e-12	1.81188e-10
chr22_30606405_30606683	360.303	-1.31002	0.185152	-7.07535	1.49072e-12	1.98703e-10
chr7_32708796_32709350	309.097	-1.25174	0.177095	-7.06819	1.5697e-12	2.07842e-10
chr5_172882195_172882636	72.7066	-2.77275	0.392607	-7.0624	1.6365e-12	2.15259e-10
chr16_69107254_69107538	75.2563	-2.52523	0.358398	-7.04588	1.84299e-12	2.41888e-10
chr8_58980187_58980446	173.675	-1.62657	0.230989	-7.04174	1.89858e-12	2.48426e-10
chr3_195531204_195531469	162.96	-1.77401	0.251993	-7.03993	1.9234e-12	2.50792e-10
chr1_198650969_198651283	116.312	-2.03748	0.28958	-7.03597	1.97874e-12	2.57447e-10
chr9_131674806_131675087	260.19	-1.46917	0.209134	-7.02501	2.14045e-12	2.7728e-10
chr11_66487732_66488008	260.295	-1.43652	0.204496	-7.02468	2.14563e-12	2.77351e-10
chr15_101261187_101261610	212.771	-1.49014	0.212178	-7.02305	2.17078e-12	2.79998e-10
chr16_66115857_66116153	46.7215	-4.00126	0.569979	-7.02001	2.21846e-12	2.85532e-10
chr8_10534314_10534613	103.08	-2.22428	0.316975	-7.01721	2.26344e-12	2.90697e-10
chr13_45496665_45496925	93.9084	-2.26158	0.322335	-7.01625	2.27906e-12	2.92076e-10
chr3_174157485_174157908	97.9007	-2.39133	0.34088	-7.01518	2.2966e-12	2.93214e-10
chr15_80881142_80881424	81.4165	-2.56347	0.365421	-7.01511	2.29774e-12	2.93214e-10
chr17_46560809_46561072	67.3804	-2.87747	0.410419	-7.01106	2.36522e-12	3.00119e-10
chr7_34109328_34109630	88.2897	-2.16945	0.309691	-7.00523	2.46588e-12	3.1201e-10
chr2_173637388_173637666	205.566	-1.50745	0.215267	-7.00266	2.51141e-12	3.16432e-10
chr13_27596687_27597328	147.732	-1.78368	0.254757	-7.00151	2.53226e-12	3.1839e-10
chr5_124820918_124821177	111.899	-2.2844	0.326534	-6.99589	2.63573e-12	3.30704e-10
chr13_26475781_26476069	145.413	-1.82661	0.261213	-6.9928	2.6946e-12	3.37339e-10
chr2_43861829_43862211	112.287	-2.18484	0.312609	-6.98904	2.7677e-12	3.45091e-10
chr5_52283658_52284022	80.4745	-2.599	0.372439	-6.97833	2.98704e-12	3.70127e-10
chr8_107221057_107221324	108.358	-2.29971	0.329583	-6.97764	3.00185e-12	3.71194e-10
chr7_143169284_143169653	201.538	-1.58147	0.22695	-6.96834	3.20704e-12	3.94935e-10
chr8_18992034_18992304	76.6467	-2.39989	0.345016	-6.95587	3.504e-12	4.28857e-10
chr20_62313848_62314126	224.098	-1.47632	0.212696	-6.94099	3.89351e-12	4.70753e-10
chr8_62672715_62673011	73.0035	-2.55394	0.368242	-6.93548	4.04843e-12	4.87513e-10
chr1_118175049_118175342	188.04	-1.58446	0.228649	-6.92968	4.21808e-12	5.05908e-10
chr6_155545308_155545562	55.934	-3.05739	0.4424	-6.91092	4.81507e-12	5.6952e-10
chr13_47863710_47864091	163.498	-1.65142	0.239081	-6.90739	4.93652e-12	5.81586e-10
chr11_77085191_77085630	99.3774	-2.18416	0.316381	-6.90358	5.07094e-12	5.96249e-10
chr1_56959989_56960256	133.318	-1.9824	0.287361	-6.89865	5.24975e-12	6.12933e-10
chr7_115957345_115957691	74.522	-2.71514	0.393582	-6.89854	5.2538e-12	6.12933e-10
chr8_41461808_41462064	73.1068	-2.48328	0.360076	-6.89655	5.32821e-12	6.20405e-10
chr1_27438598_27438906	330.67	-1.26042	0.182944	-6.88966	5.59263e-12	6.47415e-10
chr7_101288204_101288467	84.4712	-2.28108	0.331312	-6.88499	5.77899e-12	6.67696e-10
chr8_17694033_17694470	236.125	-1.53994	0.223741	-6.88268	5.87381e-12	6.75926e-10
chr11_88131586_88131849	117.923	-2.07704	0.301788	-6.88243	5.8841e-12	6.75926e-10
chr8_29522632_29523072	145.473	-1.6944	0.246564	-6.87203	6.32966e-12	7.24328e-10
chr6_30720101_30720530	75.7384	-2.61345	0.38077	-6.86359	6.71527e-12	7.64073e-10
chr11_86194915_86195886	470.69	-1.21349	0.176865	-6.86114	6.83145e-12	7.75817e-10
chr13_53589225_53589571	133.217	-1.85892	0.270948	-6.86078	6.84855e-12	7.76286e-10
chr1_107541061_107541350	336.416	-1.42076	0.207278	-6.85437	7.16285e-12	8.08848e-10
chr13_24704384_24704635	71.9096	-2.4666	0.359932	-6.85297	7.23305e-12	8.13704e-10
chr7_12755360_12755665	333.149	-1.30228	0.1902	-6.84689	7.54748e-12	8.44316e-10
chr2_47270763_47271032	147.967	-1.79379	0.262149	-6.84264	7.77462e-12	8.68103e-10
chr9_110708756_110709033	149.006	-1.98153	0.289629	-6.84161	7.83058e-12	8.71191e-10
chr3_123451346_123451622	92.8672	-2.27157	0.332115	-6.83972	7.93491e-12	8.79602e-10
chr1_204407854_204408126	85.4387	-2.28747	0.33444	-6.83969	7.93639e-12	8.79602e-10
chr12_3563414_3563819	82.047	-2.41727	0.353431	-6.83942	7.95144e-12	8.79641e-10
chr13_43631900_43632342	183.176	-1.58314	0.23154	-6.83742	8.06305e-12	8.90343e-10
chr9_74930642_74931138	288.251	-1.34079	0.196127	-6.83637	8.12268e-12	8.95275e-10
chr10_112174344_112174627	66.2296	-2.56591	0.375615	-6.83122	8.41964e-12	9.2122e-10
chr17_79048755_79049022	117.277	-1.92439	0.282255	-6.81794	9.23552e-12	1.00498e-09
chr9_111774583_111774849	74.3099	-2.4781	0.363662	-6.81431	9.47151e-12	1.02692e-09
chr13_34511908_34512190	151.869	-1.8072	0.265313	-6.81159	9.65243e-12	1.04276e-09
chr9_72260534_72260822	179.16	-1.56805	0.230882	-6.79158	1.10913e-11	1.18749e-09
chr15_31697800_31698088	133.32	-1.71615	0.252848	-6.78729	1.14257e-11	1.21676e-09
chr1_152926919_152927196	95.7263	-2.05687	0.303812	-6.77021	1.28597e-11	1.35545e-09
chr17_836677_836936	93.9848	-2.3413	0.345826	-6.77016	1.2864e-11	1.35545e-09
chr13_28001240_28001491	71.7823	-2.46774	0.364526	-6.76972	1.29033e-11	1.3572e-09
chr14_62135033_62135302	56.8585	-2.89965	0.428386	-6.76878	1.29873e-11	1.36365e-09
chr17_16074971_16075236	99.5617	-2.23937	0.331027	-6.7649	1.33398e-11	1.39333e-09
chr8_130720002_130720612	130.331	-1.77819	0.262966	-6.76207	1.36038e-11	1.41105e-09
chr2_45607666_45607932	59.6757	-2.63218	0.39016	-6.74641	1.51547e-11	1.56649e-09
chr16_84430148_84430576	82.5914	-2.34254	0.347349	-6.74405	1.5403e-11	1.58667e-09
chr11_126300565_126301042	221.479	-1.46412	0.21714	-6.74273	1.55436e-11	1.59566e-09
chr1_5671939_5672202	59.0296	-2.92723	0.434555	-6.73616	1.62625e-11	1.66375e-09
chr6_12290210_12290797	138.693	-1.73484	0.257865	-6.7277	1.72369e-11	1.75293e-09
chr13_24327667_24327948	225.527	-1.48706	0.221171	-6.72357	1.77324e-11	1.79571e-09
chr20_61317458_61317843	170.339	-1.58954	0.236744	-6.71415	1.89163e-11	1.90398e-09
chr9_98458970_98459253	93.6311	-2.17979	0.324661	-6.71406	1.89287e-11	1.90398e-09
chr8_9082531_9082796	159.772	-1.70629	0.254487	-6.7048	2.01677e-11	2.01505e-09
chr7_16707686_16707997	194.324	-1.52129	0.226956	-6.70301	2.04165e-11	2.03651e-09
chr17_56471963_56472469	134.649	-1.66637	0.248659	-6.70144	2.06375e-11	2.05513e-09
chr8_142036870_142037124	93.4644	-2.18457	0.32601	-6.70091	2.07125e-11	2.05917e-09
chr7_139913961_139914437	257.128	-1.27436	0.190467	-6.69071	2.22083e-11	2.19331e-09
chr5_167775117_167775623	99.4861	-1.99284	0.298036	-6.68659	2.28425e-11	2.24852e-09
chr11_80410901_80411197	294.514	-1.35509	0.202726	-6.68436	2.31938e-11	2.27562e-09
chr13_23367786_23368137	460.222	-1.02493	0.153362	-6.68308	2.33968e-11	2.28803e-09
chr1_44323951_44324410	62.1964	-2.90465	0.434748	-6.68122	2.36969e-11	2.3136e-09
chr12_66025455_66025927	89.3555	-2.24888	0.336896	-6.6753	2.46727e-11	2.39714e-09
chr8_35718558_35718843	96.7348	-2.10653	0.315598	-6.67473	2.47685e-11	2.40255e-09
chr8_22769488_22769769	60.677	-3.06918	0.460204	-6.66916	2.5727e-11	2.47944e-09
chr2_85185437_85185714	105.667	-1.80766	0.271063	-6.66879	2.57927e-11	2.48178e-09
chr6_1064032_1064318	56.9404	-3.28938	0.493617	-6.66383	2.66787e-11	2.55063e-09
chr8_54857590_54858067	230.315	-1.37001	0.205606	-6.66331	2.67734e-11	2.55153e-09
chr11_73849626_73849941	232.038	-1.36987	0.205707	-6.65935	2.75043e-11	2.61702e-09
chr9_114770228_114770493	76.1858	-2.35265	0.353339	-6.65835	2.76921e-11	2.62654e-09
chr19_54931459_54931882	84.8245	-2.35579	0.354042	-6.65398	2.85273e-11	2.6972e-09
chr4_26789574_26789849	89.8584	-2.32316	0.349392	-6.64916	2.94774e-11	2.78264e-09
chr20_61335890_61336223	193.49	-1.46027	0.219714	-6.64621	3.00726e-11	2.82546e-09
chr13_34726665_34726935	130.181	-1.70164	0.256059	-6.64549	3.0221e-11	2.83152e-09
chr3_27575365_27575629	44.3117	-4.73882	0.713093	-6.64544	3.02318e-11	2.83152e-09
chr3_194875767_194876113	258.738	-1.33614	0.201131	-6.64313	3.07094e-11	2.86728e-09
chr13_96187573_96187848	95.1614	-2.05793	0.310039	-6.63764	3.18753e-11	2.96227e-09
chr12_50262859_50263160	112.617	-2.01841	0.304237	-6.63432	3.25993e-11	3.02018e-09
chr3_161067747_161068077	97.092	-2.15958	0.325693	-6.63073	3.34032e-11	3.0851e-09
chr4_122607430_122607851	80.2983	-2.46368	0.371876	-6.62498	3.47285e-11	3.19764e-09
chr8_60181308_60181574	65.5491	-2.50808	0.378634	-6.62402	3.49551e-11	3.21356e-09
chr19_39329263_39329528	234.765	-1.39158	0.210194	-6.62048	3.58027e-11	3.2814e-09
chr7_79154420_79154704	91.5352	-2.08273	0.315307	-6.60541	3.96412e-11	3.59467e-09
chr8_9045561_9045868	110.384	-1.83774	0.278317	-6.60305	4.02775e-11	3.64134e-09
chr2_45465311_45465600	134.135	-1.85495	0.280935	-6.60277	4.03541e-11	3.64276e-09
chr12_50336808_50337078	80.8642	-2.23774	0.339397	-6.59326	4.30269e-11	3.86845e-09
chr8_128306940_128307372	90.4719	-2.06226	0.312787	-6.59319	4.30482e-11	3.86845e-09
chr2_127984267_127984816	235.211	-1.40171	0.212807	-6.58675	4.49565e-11	4.01582e-09
chr1_64809173_64809481	122.425	-1.95091	0.296449	-6.58094	4.67478e-11	4.1449e-09
chr11_126182814_126183243	338.711	-1.26652	0.192512	-6.57893	4.73841e-11	4.19511e-09
chr14_71174048_71174353	79.3587	-2.24065	0.340647	-6.57764	4.77977e-11	4.21924e-09
chr13_114830602_114831100	235.929	-1.25905	0.191431	-6.57705	4.79875e-11	4.22976e-09
chr1_219483708_219483969	49.3692	-3.61272	0.549471	-6.57491	4.8682e-11	4.28466e-09
chr15_90541405_90541953	173.818	-1.47102	0.223794	-6.57311	4.92752e-11	4.32415e-09
chr7_13862322_13862630	61.8539	-2.62015	0.398741	-6.57105	4.99609e-11	4.3779e-09
chr15_81145187_81145441	59.7518	-3.26152	0.496563	-6.56819	5.09289e-11	4.4562e-09
chr2_121832707_121832958	58.7769	-2.5823	0.393188	-6.56759	5.11353e-11	4.46773e-09
chr20_56589762_56590014	57.5581	-2.80439	0.427118	-6.56586	5.17351e-11	4.50698e-09
chr17_27386427_27386694	446.131	-1.14157	0.173954	-6.56251	5.2911e-11	4.59603e-09
chr16_47426121_47426405	56.4161	-2.78617	0.425483	-6.54824	5.82192e-11	5.00626e-09
chr17_68205328_68205610	84.5499	-2.34068	0.357673	-6.5442	5.98134e-11	5.12862e-09
chr2_69135529_69136016	96.8067	-1.97605	0.302026	-6.54266	6.04353e-11	5.17328e-09
chr11_35991157_35991446	149.451	-1.73391	0.265024	-6.54248	6.05073e-11	5.17328e-09
chr4_114276673_114277159	205.404	-1.43799	0.219829	-6.54141	6.09407e-11	5.19549e-09
chr5_168591504_168591785	58.7602	-3.02697	0.462804	-6.5405	6.13136e-11	5.21985e-09
chr17_57831951_57832233	64.6976	-2.47835	0.379373	-6.53275	6.45739e-11	5.45859e-09
chr18_19830619_19830910	110.338	-1.93066	0.295633	-6.53059	6.55102e-11	5.52993e-09
chr11_13894859_13895155	74.7364	-2.37829	0.364479	-6.52518	6.79206e-11	5.71727e-09
chr8_110241316_110241684	390.798	-1.09908	0.168594	-6.51911	7.0727e-11	5.90368e-09
chr3_141050586_141050846	57.7543	-2.74001	0.420538	-6.51548	7.24559e-11	6.03117e-09
chr10_134498604_134499334	245.916	-1.32523	0.203439	-6.51417	7.30949e-11	6.07591e-09
chr9_138018427_138018680	116.528	-1.75804	0.270806	-6.49187	8.47783e-11	6.96007e-09
chr7_14898921_14899202	72.7277	-2.5214	0.388656	-6.48747	8.72871e-11	7.15623e-09
chr1_225887999_225888283	133.517	-1.78702	0.275516	-6.48609	8.80905e-11	7.21222e-09
chr12_50288264_50288529	89.3593	-2.21969	0.342402	-6.4827	9.00967e-11	7.36639e-09
chr7_111571193_111571536	75.6032	-2.65166	0.40977	-6.4711	9.72892e-11	7.86846e-09
chr2_221052749_221053207	86.1321	-2.04142	0.31549	-6.47064	9.75869e-11	7.88189e-09
chr8_37403012_37403275	97.5251	-1.97464	0.305209	-6.46982	9.8122e-11	7.90377e-09
chr1_10997406_10997775	110.618	-1.92178	0.297126	-6.46788	9.93851e-11	7.99476e-09
chr8_112098980_112099272	82.6652	-2.38735	0.369204	-6.46623	1.00479e-10	8.06105e-09
chr7_102516345_102516630	114.884	-1.91556	0.296385	-6.46309	1.02587e-10	8.20822e-09
chr13_107124543_107124822	448.848	-1.12726	0.174436	-6.4623	1.03125e-10	8.22925e-09
chr7_46803789_46804054	94.7668	-2.00256	0.31017	-6.45634	1.07266e-10	8.5369e-09
chr9_37954088_37954530	104.514	-1.92627	0.298484	-6.45352	1.09279e-10	8.63711e-09
chr8_84062024_84062282	83.3665	-2.32742	0.360646	-6.45346	1.09325e-10	8.63711e-09
chr1_42421144_42421598	78.8878	-2.19348	0.34008	-6.44989	1.11931e-10	8.82604e-09
chr3_134565933_134566233	86.3109	-2.13457	0.330968	-6.44947	1.12239e-10	8.83865e-09
chr1_68201763_68202292	110.363	-1.95089	0.302499	-6.44923	1.12422e-10	8.84146e-09
chr6_52078059_52078567	79.0982	-2.11614	0.328354	-6.44469	1.15838e-10	9.07436e-09
chr16_23681433_23681715	60.9275	-2.66413	0.413714	-6.43956	1.19824e-10	9.34988e-09
chr16_56313144_56313399	64.1507	-2.72249	0.422846	-6.4385	1.20663e-10	9.4031e-09
chr6_41792931_41793198	125.302	-1.80379	0.280334	-6.43444	1.23933e-10	9.64533e-09
chr11_20048692_20049168	96.9399	-1.93253	0.300402	-6.43314	1.24997e-10	9.7102e-09
chr8_129047405_129047678	108.048	-2.00994	0.31244	-6.43302	1.25091e-10	9.7102e-09
chr11_70245915_70246204	175.283	-1.43521	0.223215	-6.42971	1.27849e-10	9.89861e-09
chr17_79068753_79069035	289.258	-1.17737	0.183276	-6.42402	1.32722e-10	1.02362e-08
chr7_131936065_131936349	323.922	-1.10696	0.172705	-6.40953	1.45969e-10	1.11858e-08
chr2_28833520_28833775	66.2598	-2.47127	0.385746	-6.40647	1.48924e-10	1.13976e-08
chr11_126301642_126301922	127.347	-1.75125	0.27352	-6.40262	1.52737e-10	1.16596e-08
chr17_70599189_70599467	147.326	-1.72006	0.268856	-6.39768	1.57756e-10	1.19969e-08
chr15_42232754_42233013	51.35	-3.0816	0.481729	-6.39697	1.58486e-10	1.20371e-08
chr4_76174319_76174809	65.006	-2.73208	0.427511	-6.39067	1.65155e-10	1.24961e-08
chr1_64472418_64472694	66.4601	-2.53339	0.397134	-6.37918	1.7804e-10	1.33695e-08
chr14_105439615_105439878	280.732	-1.31272	0.205865	-6.37661	1.81053e-10	1.35788e-08
chr2_235372640_235372980	57.7935	-2.58696	0.40575	-6.37575	1.82068e-10	1.36378e-08
chr11_12185626_12186018	177.022	-1.4365	0.225481	-6.37081	1.88031e-10	1.40669e-08
chr7_34787986_34788297	114.108	-1.80661	0.283634	-6.3695	1.89646e-10	1.41699e-08
chr8_22601158_22601473	225.747	-1.37178	0.215382	-6.36906	1.90193e-10	1.41754e-08
chr1_225637019_225637294	176.769	-1.44291	0.226586	-6.36804	1.91456e-10	1.42518e-08
chr20_9310875_9311166	296.162	-1.28048	0.20124	-6.36295	1.97913e-10	1.46959e-08
chr17_69068013_69068289	48.3361	-2.82675	0.444429	-6.36041	2.01218e-10	1.48859e-08
chr2_206611053_206611317	53.3251	-2.75302	0.432924	-6.35912	2.02909e-10	1.49925e-08
chr2_236267540_236268030	54.068	-2.84688	0.447781	-6.35774	2.04746e-10	1.51095e-08
chr17_48501215_48501502	169.423	-1.55271	0.244316	-6.35531	2.08001e-10	1.53309e-08
chr15_61224790_61225081	175.11	-1.59683	0.251436	-6.35086	2.14115e-10	1.57234e-08
chr3_139966563_139966980	99.3034	-1.86976	0.294495	-6.34905	2.16655e-10	1.58904e-08
chr8_2274914_2275178	91.4687	-2.12602	0.335953	-6.32833	2.47824e-10	1.79347e-08
chr11_97593156_97593443	94.8086	-2.09299	0.331065	-6.32199	2.58219e-10	1.85971e-08
chr1_108479169_108479575	53.1586	-3.06509	0.484869	-6.32149	2.59049e-10	1.86344e-08
chr15_100875579_100875834	79.3979	-2.1826	0.345328	-6.32038	2.60915e-10	1.87461e-08
chr2_17758153_17758409	71.7371	-2.51741	0.398836	-6.31188	2.75664e-10	1.97111e-08
chr9_116104028_116104329	58.5513	-2.59842	0.41171	-6.31129	2.76728e-10	1.97636e-08
chr16_2885732_2886146	237.37	-1.28124	0.203104	-6.30828	2.82157e-10	2.01034e-08
chr17_60970326_60970603	140.359	-1.69785	0.269316	-6.30429	2.89517e-10	2.04902e-08
chr8_127567837_127568134	262.639	-1.19266	0.189185	-6.30422	2.89641e-10	2.04902e-08
chr7_105573587_105573879	230.025	-1.34829	0.214078	-6.29809	3.01329e-10	2.12668e-08
chr13_106756632_106756883	73.0006	-2.24119	0.355893	-6.29736	3.02759e-10	2.13426e-08
chr10_11726772_11727044	141.721	-1.67162	0.265503	-6.29603	3.05366e-10	2.1501e-08
chr3_185514422_185514687	252.871	-1.22464	0.195053	-6.27846	3.41943e-10	2.39356e-08
chr22_33724704_33725233	207.25	-1.33829	0.213223	-6.27646	3.46371e-10	2.42173e-08
chr19_19701958_19702393	162.346	-1.59736	0.25462	-6.27353	3.52946e-10	2.46194e-08
chr7_16524425_16524743	134.207	-1.70387	0.271679	-6.27165	3.57236e-10	2.48607e-08
chr3_64671483_64671794	155.09	-1.49227	0.238321	-6.2616	3.81051e-10	2.64566e-08
chr9_85549861_85550183	210.485	-1.44351	0.23062	-6.25929	3.86732e-10	2.67578e-08
chr12_90647563_90647842	64.1506	-2.4086	0.384882	-6.25804	3.89858e-10	2.6943e-08
chr11_27231151_27231422	201.991	-1.3798	0.220567	-6.25571	3.95721e-10	2.73166e-08
chr18_28999393_28999901	190.718	-1.47681	0.236134	-6.25411	3.99777e-10	2.75648e-08
chr1_236787108_236787382	47.4619	-2.94418	0.470962	-6.25143	4.06715e-10	2.80109e-08
chr11_66583112_66583384	62.9966	-2.58413	0.413657	-6.24703	4.18323e-10	2.86455e-08
chr12_83410076_83410366	70.8973	-2.40458	0.385193	-6.24255	4.305e-10	2.94121e-08
chr5_176249241_176249697	138.419	-1.50671	0.241422	-6.241	4.34789e-10	2.96375e-08
chr13_31407005_31407287	394.22	-1.00463	0.160989	-6.24039	4.36488e-10	2.96857e-08
chr1_205902778_205903061	249.204	-1.38916	0.222628	-6.23981	4.38109e-10	2.97621e-08
chr13_26552356_26552855	77.7604	-2.12882	0.341294	-6.23751	4.44601e-10	3.01347e-08
chr6_46843939_46844289	154.351	-1.58903	0.255257	-6.22525	4.80804e-10	3.2405e-08
chr17_43782810_43783088	93.6107	-1.87524	0.301608	-6.2175	5.05143e-10	3.37414e-08
chr15_67467290_67467628	85.6294	-2.10351	0.338476	-6.21464	5.1443e-10	3.43234e-08
chr8_111940932_111941219	151.506	-1.56293	0.251549	-6.2132	5.19152e-10	3.45999e-08
chr10_6317231_6317532	169.189	-1.41998	0.228564	-6.2126	5.2116e-10	3.46951e-08
chr21_37037084_37037373	71.0545	-2.27494	0.36626	-6.21128	5.25554e-10	3.48962e-08
chr13_47558125_47558402	90.6089	-2.16655	0.348842	-6.21071	5.27474e-10	3.49212e-08
chr13_96206410_96206675	105.102	-2.14319	0.3451	-6.21035	5.28668e-10	3.49616e-08
chr15_60812319_60812575	72.4069	-2.29558	0.370133	-6.20204	5.57344e-10	3.67075e-08
chr8_73735312_73735620	276.212	-1.25743	0.202747	-6.20195	5.57676e-10	3.67075e-08
chr1_211909098_211909388	72.5824	-2.44172	0.393953	-6.198	5.71863e-10	3.74281e-08
chr15_77838387_77838740	119.525	-1.69921	0.274248	-6.19588	5.79593e-10	3.78691e-08
chr11_111831697_111831987	113.348	-1.71474	0.276844	-6.19388	5.87003e-10	3.82697e-08
chr18_56452494_56452888	85.4584	-2.04337	0.329934	-6.19328	5.89253e-10	3.83745e-08
chr4_147162547_147163000	155.708	-1.51264	0.244359	-6.19027	6.00621e-10	3.90724e-08
chr1_152878715_152878966	62.1158	-2.57126	0.415395	-6.18992	6.01959e-10	3.91074e-08
chr14_76297827_76298232	110.423	-1.78197	0.288038	-6.18658	6.14821e-10	3.98661e-08
chr21_43050456_43050732	118.977	-1.76032	0.28474	-6.18222	6.32077e-10	4.08964e-08
chr13_48196180_48196755	282.819	-1.31865	0.213456	-6.17763	6.50722e-10	4.20573e-08
chr11_102423275_102423548	152.971	-1.57454	0.254932	-6.17632	6.56141e-10	4.23618e-08
chr3_83983468_83983923	169.505	-1.53142	0.247998	-6.17514	6.61063e-10	4.26336e-08
chr13_95751922_95752205	69.2948	-2.14117	0.346866	-6.17291	6.70462e-10	4.31468e-08
chr2_58334990_58335304	61.1276	-2.37611	0.385166	-6.16906	6.86977e-10	4.41621e-08
chr16_85429165_85429416	70.565	-2.37792	0.385515	-6.16817	6.90846e-10	4.43631e-08
chr20_17538332_17538597	165.024	-1.4687	0.23814	-6.16738	6.94303e-10	4.45374e-08
chr15_40559109_40559393	99.7499	-1.77008	0.287023	-6.16701	6.95913e-10	4.45928e-08
chr1_231647987_231648248	144.399	-1.72205	0.279313	-6.16531	7.03463e-10	4.49803e-08
chr8_75205093_75205368	79.5865	-2.00439	0.325144	-6.16463	7.06492e-10	4.50777e-08
chr11_10004832_10005133	174.541	-1.44907	0.235247	-6.15978	7.28479e-10	4.64308e-08
chr17_43170291_43170585	98.2888	-1.80585	0.293177	-6.15961	7.29251e-10	4.64308e-08
chr15_60663593_60663876	123.899	-1.77724	0.288657	-6.15692	7.41725e-10	4.71748e-08
chr8_141601515_141601780	136.088	-1.60503	0.26083	-6.15357	7.57572e-10	4.80296e-08
chrX_21816821_21817302	134.994	-1.63682	0.266133	-6.15037	7.73022e-10	4.89055e-08
chr1_244517087_244517348	56.918	-2.59189	0.421599	-6.14776	7.85848e-10	4.96644e-08
chr3_149057764_149058036	94.7946	-1.97653	0.321579	-6.14633	7.92966e-10	4.9956e-08
chr8_134664177_134664464	77.0248	-2.29496	0.373567	-6.14336	8.07962e-10	5.07938e-08
chr6_74229908_74230307	136.662	-1.86789	0.304086	-6.14263	8.1167e-10	5.09734e-08
chr10_120458026_120458309	60.7035	-2.41094	0.392802	-6.1378	8.36724e-10	5.23819e-08
chr10_99302968_99303238	60.462	-2.35663	0.384116	-6.13521	8.50482e-10	5.31876e-08
chr2_28906267_28906556	113.527	-1.75921	0.286804	-6.13385	8.57748e-10	5.33274e-08
chr10_95751617_95751881	70.3275	-2.22908	0.363409	-6.1338	8.58064e-10	5.33274e-08
chr9_4832890_4833442	86.3238	-1.92563	0.314138	-6.12989	8.79404e-10	5.45404e-08
chr3_69331328_69331602	77.4445	-2.17255	0.354487	-6.12873	8.85843e-10	5.48261e-08
chrX_105951358_105951648	114.402	-1.88059	0.307004	-6.12563	9.03233e-10	5.56148e-08
chr4_7396317_7396820	88.8142	-2.03431	0.33213	-6.12505	9.0654e-10	5.57611e-08
chr14_100534877_100535188	92.703	-1.82056	0.297344	-6.12272	9.19896e-10	5.65245e-08
chr7_142506499_142506750	39.2742	-3.05564	0.499148	-6.12171	9.25747e-10	5.68257e-08
chr16_2032023_2032306	220.365	-1.26224	0.206245	-6.12012	9.35053e-10	5.73381e-08
chr9_117670399_117670689	263.196	-1.28312	0.209737	-6.11777	9.4895e-10	5.81307e-08
chr4_99668801_99669230	130.828	-1.6658	0.272438	-6.11443	9.69039e-10	5.91081e-08
chr10_95235595_95236016	215.418	-1.3507	0.220909	-6.1143	9.69844e-10	5.91081e-08
chr6_43777131_43777383	156.53	-1.38706	0.227023	-6.10976	9.9779e-10	6.05646e-08
chr2_139705591_139706052	100.084	-1.92335	0.315114	-6.10366	1.03669e-09	6.26081e-08
chr13_34726043_34726341	69.5832	-2.18839	0.358585	-6.10285	1.04197e-09	6.28636e-08
chr6_123018022_123018340	118.669	-1.80856	0.296575	-6.09815	1.07302e-09	6.44124e-08
chr20_35932071_35932400	157.881	-1.47536	0.241995	-6.09664	1.08321e-09	6.48939e-08
chr2_17760894_17761170	66.8069	-2.26296	0.371706	-6.08802	1.14316e-09	6.83489e-08
chr18_29620988_29621271	66.9381	-2.32392	0.381876	-6.08554	1.16097e-09	6.92545e-08
chr10_22535509_22536159	80.7993	-2.04806	0.336551	-6.08543	1.16178e-09	6.92545e-08
chr3_188012747_188013179	251.194	-1.20756	0.198455	-6.08484	1.16604e-09	6.94394e-08
chr11_111589210_111589557	95.9161	-1.82013	0.299185	-6.08363	1.1749e-09	6.98278e-08
chr1_196150269_196150594	82.3633	-2.21053	0.363458	-6.08194	1.18739e-09	7.03604e-08
chr11_102096606_102096857	59.3565	-2.28316	0.375583	-6.07898	1.20951e-09	7.15298e-08
chr3_54080815_54081226	125.818	-1.80931	0.298044	-6.07063	1.27412e-09	7.48328e-08
chr12_50353680_50353932	56.7908	-2.91949	0.48097	-6.07001	1.27902e-09	7.50473e-08
chr6_15876626_15876887	37.4358	-3.6778	0.606504	-6.06393	1.32831e-09	7.7408e-08
chr1_86094455_86095215	121.373	-1.80225	0.297245	-6.06319	1.33449e-09	7.76926e-08
chr1_233843263_233843581	296.043	-1.23108	0.203062	-6.06258	1.33955e-09	7.78355e-08
chr12_3573089_3573516	123.173	-1.69608	0.280036	-6.05664	1.38998e-09	8.05315e-08
chr1_175809471_175809747	131.938	-1.5303	0.252898	-6.05106	1.43898e-09	8.29685e-08
chr13_24317410_24318229	269.032	-1.28905	0.213051	-6.05045	1.44444e-09	8.32036e-08
chr3_120884307_120884593	45.6609	-2.97043	0.491051	-6.04912	1.45638e-09	8.38104e-08
chr1_234908181_234908450	249.343	-1.2424	0.205626	-6.04203	1.52188e-09	8.70547e-08
chr10_29947980_29948275	255.753	-1.14739	0.189904	-6.04192	1.52294e-09	8.70547e-08
chr6_30737346_30737644	105.598	-1.72856	0.286146	-6.04083	1.53327e-09	8.75616e-08
chr6_41545656_41546141	286.679	-1.24733	0.206506	-6.04019	1.53936e-09	8.78256e-08
chr5_174805566_174805882	88.8659	-1.94778	0.322655	-6.03673	1.57271e-09	8.95577e-08
chr7_22707480_22707781	176.731	-1.37762	0.22826	-6.03533	1.58642e-09	8.9996e-08
chr8_11302840_11303099	112.116	-1.71232	0.283769	-6.03419	1.59758e-09	9.05431e-08
chr4_124410140_124410435	152.085	-1.74511	0.289212	-6.034	1.59949e-09	9.05656e-08
chr14_90885523_90885919	150.386	-1.48231	0.24596	-6.02661	1.67431e-09	9.41805e-08
chr8_25968460_25968724	66.8631	-2.45375	0.407152	-6.02661	1.67435e-09	9.41805e-08
chr9_110811468_110811811	194.963	-1.30669	0.216927	-6.02364	1.70536e-09	9.57447e-08
chr18_52443522_52443773	37.3769	-3.84551	0.63849	-6.02283	1.71394e-09	9.61366e-08
chr14_57816082_57816343	61.7724	-2.45012	0.407293	-6.01561	1.79214e-09	1.00103e-07
chr1_226078943_226079227	164.617	-1.34214	0.223113	-6.01553	1.79302e-09	1.00103e-07
chr9_117881212_117881470	63.5092	-2.39414	0.398672	-6.00527	1.91008e-09	1.06144e-07
chr7_2910324_2910631	65.9119	-2.2633	0.377644	-5.9932	2.05751e-09	1.13808e-07
chr14_100942752_100943059	156.086	-1.57801	0.263315	-5.99287	2.06176e-09	1.13937e-07
chr17_54776532_54776919	56.0255	-2.56946	0.428891	-5.99094	2.08634e-09	1.15083e-07
chr3_182327364_182327671	248.533	-1.29305	0.215882	-5.98962	2.10327e-09	1.15698e-07
chr10_114391368_114391645	84.4395	-1.90703	0.318582	-5.986	2.15059e-09	1.18167e-07
chr1_239055942_239056282	73.2459	-2.14278	0.35824	-5.9814	2.21233e-09	1.21251e-07
chr7_2197330_2197599	135.093	-1.56052	0.261031	-5.97827	2.25514e-09	1.23484e-07
chr1_198124491_198124759	98.0359	-1.83488	0.306946	-5.97786	2.26092e-09	1.23687e-07
chr16_57375658_57375979	61.2682	-2.47272	0.413786	-5.97584	2.28902e-09	1.2511e-07
chr13_26598908_26599179	125.287	-1.64769	0.275778	-5.97469	2.30533e-09	1.25887e-07
chr14_37325396_37325679	75.5318	-2.25789	0.378342	-5.96787	2.40372e-09	1.30663e-07
chr18_8341691_8341964	309.377	-1.20315	0.201698	-5.96508	2.44507e-09	1.3279e-07
chr3_193807363_193807666	84.9209	-1.99258	0.334058	-5.96479	2.44943e-09	1.32907e-07
chr8_91683179_91683458	60.9672	-2.40088	0.403162	-5.95511	2.59896e-09	1.40201e-07
chr7_116516842_116517214	132.258	-1.50185	0.252717	-5.9428	2.80187e-09	1.50124e-07
chr20_52749997_52750270	117.814	-1.71681	0.288898	-5.94261	2.8052e-09	1.50169e-07
chr17_79336333_79336646	218.154	-1.20005	0.202161	-5.9361	2.91875e-09	1.55137e-07
chr3_193587530_193587800	149.812	-1.43804	0.242337	-5.93406	2.95538e-09	1.56945e-07
chr1_210637994_210638303	91.982	-1.91574	0.32306	-5.92997	3.02989e-09	1.60616e-07
chr13_44887942_44888223	63.1346	-2.35712	0.397684	-5.92713	3.08279e-09	1.63131e-07
chr3_194872678_194872938	65.8244	-2.2786	0.384469	-5.92661	3.09261e-09	1.63507e-07
chr9_130856693_130857045	294.723	-1.05971	0.178824	-5.92599	3.10429e-09	1.63926e-07
chr13_33685555_33685902	360.03	-1.12104	0.189177	-5.92589	3.10602e-09	1.63926e-07
chr20_36618996_36619559	296.413	-1.15386	0.194877	-5.92097	3.20048e-09	1.68318e-07
chr20_61342488_61342776	169.498	-1.40673	0.23769	-5.91835	3.25178e-09	1.70866e-07
chr2_26785935_26786203	214.181	-1.26406	0.213687	-5.91547	3.30931e-09	1.73431e-07
chr12_53813563_53813861	101.049	-1.86243	0.315009	-5.91231	3.37344e-09	1.76483e-07
chr8_112055962_112056239	102.294	-1.65958	0.280752	-5.91121	3.39599e-09	1.77508e-07
chr17_55938400_55938821	337.672	-1.02774	0.173874	-5.9108	3.40451e-09	1.77798e-07
chr2_234156416_234156691	104.275	-1.76727	0.299048	-5.90964	3.42849e-09	1.78873e-07
chr4_90819457_90819760	177.058	-1.39902	0.23674	-5.90952	3.43107e-09	1.78873e-07
chr9_27569417_27569707	138.729	-1.60524	0.271688	-5.90839	3.45467e-09	1.79634e-07
chr2_11514769_11515127	379.056	-1.0362	0.1754	-5.90768	3.46954e-09	1.80094e-07
chr11_86454458_86454727	83.0124	-1.8398	0.311516	-5.90595	3.50622e-09	1.81841e-07
chr9_97671878_97672129	54.9209	-2.46523	0.417531	-5.90431	3.54133e-09	1.83502e-07
chr12_47643640_47644033	100.432	-1.66792	0.282713	-5.89968	3.64198e-09	1.88229e-07
chr6_30778611_30779061	174.962	-1.33069	0.225702	-5.89579	3.72885e-09	1.92386e-07
chr17_876349_876638	89.491	-2.05752	0.349179	-5.89244	3.80536e-09	1.95827e-07
chrX_132363447_132363720	54.097	-2.70984	0.459963	-5.89143	3.82864e-09	1.96856e-07
chr22_39610508_39610773	88.1703	-1.88048	0.319309	-5.88922	3.88031e-09	1.98698e-07
chr10_86392621_86392913	84.2685	-2.05385	0.348772	-5.88882	3.88958e-09	1.98964e-07
chr11_12715304_12715727	71.0404	-2.03095	0.34507	-5.88561	3.96597e-09	2.02525e-07
chr13_48282478_48282974	178.073	-1.42146	0.241565	-5.88438	3.99553e-09	2.0386e-07
chr1_19393542_19393923	124.748	-1.56295	0.265947	-5.87691	4.17991e-09	2.12543e-07
chr7_28651595_28651903	61.2202	-2.1927	0.373192	-5.87553	4.21493e-09	2.13994e-07
chr6_41248501_41248804	122.269	-1.67023	0.284575	-5.86921	4.37889e-09	2.22095e-07
chr1_245421632_245422297	157.59	-1.4594	0.248858	-5.8644	4.50772e-09	2.28049e-07
chr2_11076371_11076649	57.121	-2.20773	0.376483	-5.8641	4.51579e-09	2.28265e-07
chr13_50819236_50819518	161.564	-1.34159	0.228799	-5.8636	4.52929e-09	2.28402e-07
chr2_19688095_19688365	43.9827	-2.79191	0.476361	-5.8609	4.60356e-09	2.31723e-07
chr2_46300696_46301116	74.4507	-2.09332	0.35724	-5.8597	4.63716e-09	2.33218e-07
chr12_52637901_52638170	61.6614	-2.31452	0.395557	-5.85129	4.87779e-09	2.44498e-07
chr12_58282277_58282746	94.4009	-1.78445	0.305296	-5.84497	5.06653e-09	2.52478e-07
chr3_66531496_66531990	115.241	-1.675	0.286662	-5.84314	5.12274e-09	2.55067e-07
chr2_127842780_127843052	184.474	-1.30523	0.223447	-5.84135	5.17784e-09	2.57169e-07
chr7_13057035_13057316	224.547	-1.23151	0.210862	-5.84038	5.20811e-09	2.58458e-07
chr2_25301336_25301750	86.7149	-1.96143	0.335873	-5.83979	5.22659e-09	2.58951e-07
chr11_105590193_105590457	61.8367	-2.32727	0.398519	-5.83979	5.2267e-09	2.58951e-07
chr1_222278750_222279022	139.362	-1.50032	0.257246	-5.83224	5.46878e-09	2.69606e-07
chrX_29680827_29681271	69.5719	-2.29589	0.393885	-5.82883	5.58176e-09	2.74271e-07
chr1_5631037_5631332	49.8945	-2.88745	0.495441	-5.82804	5.6082e-09	2.75345e-07
chr13_107002653_107002932	111.998	-1.59984	0.274655	-5.82489	5.71492e-09	2.79895e-07
chr2_235271659_235271918	66.2155	-2.27195	0.390545	-5.81737	5.97813e-09	2.92308e-07
chr7_50900387_50900690	220.917	-1.1709	0.201394	-5.81397	6.10098e-09	2.97343e-07
chrX_112643362_112643704	103.006	-1.7058	0.293481	-5.81232	6.16128e-09	3.00038e-07
chr19_51435235_51435506	240.212	-1.09393	0.188214	-5.81217	6.16679e-09	3.00062e-07
chr12_92080904_92081470	103.108	-1.68872	0.290825	-5.80667	6.37291e-09	3.09588e-07
chr19_17218829_17219097	57.4198	-2.21685	0.38197	-5.80373	6.48574e-09	3.14814e-07
chr2_45446173_45446439	71.0032	-2.20409	0.380004	-5.80017	6.62459e-09	3.20932e-07
chr15_68984005_68984413	101.058	-1.71215	0.295194	-5.80009	6.62789e-09	3.20932e-07
chr5_38148219_38148668	56.9749	-2.64491	0.456172	-5.79806	6.70875e-09	3.24585e-07
chr7_20380492_20380785	161.427	-1.43137	0.247191	-5.79055	7.01575e-09	3.38891e-07
chr8_25642772_25643082	194.27	-1.28074	0.221221	-5.78941	7.06353e-09	3.40924e-07
chr11_44883865_44884139	87.6959	-1.83588	0.317597	-5.78052	7.44717e-09	3.58572e-07
chr1_23076835_23077123	96.6566	-1.65645	0.286749	-5.77665	7.62029e-09	3.65145e-07
chr18_59996893_59997218	67.4816	-2.26699	0.392677	-5.77316	7.77987e-09	3.70715e-07
chr8_62662570_62662821	36.474	-2.9239	0.50671	-5.77036	7.91012e-09	3.76023e-07
chr21_42485139_42485661	188.641	-1.33384	0.231187	-5.76953	7.94932e-09	3.77586e-07
chr3_11179116_11179401	78.0909	-1.93427	0.335503	-5.7653	8.15112e-09	3.85947e-07
chr5_92375531_92375949	120.069	-1.56923	0.272238	-5.76421	8.20434e-09	3.88159e-07
chr2_36806110_36806383	51.6586	-2.56408	0.445245	-5.75881	8.47068e-09	3.99812e-07
chr14_65757671_65757940	38.7224	-3.06237	0.531978	-5.75657	8.58378e-09	4.04194e-07
chr1_27862056_27862333	66.6915	-2.30447	0.400369	-5.75586	8.62034e-09	4.05597e-07
chr14_34512933_34513302	175.921	-1.41564	0.246185	-5.75028	8.90937e-09	4.17882e-07
chr11_76534748_76535037	66.1225	-2.00738	0.349137	-5.74955	8.94787e-09	4.19359e-07
chr13_54603441_54603722	74.9669	-2.01825	0.351257	-5.74577	9.15019e-09	4.2817e-07
chr3_112418225_112418715	68.7523	-2.03713	0.354665	-5.74382	9.25658e-09	4.32472e-07
chr5_14036274_14036547	49.6732	-2.51036	0.437263	-5.74107	9.40824e-09	4.38873e-07
chr2_9305770_9306028	48.173	-2.6588	0.463421	-5.73734	9.61764e-09	4.47594e-07
chr21_37802326_37802696	234.351	-1.15252	0.200888	-5.7371	9.63097e-09	4.47866e-07
chr8_128598345_128598751	295.498	-1.09341	0.190689	-5.73396	9.81151e-09	4.55201e-07
chr2_220441632_220441929	69.9196	-2.0037	0.349476	-5.73344	9.84121e-09	4.56225e-07
chr7_122526500_122527007	155.541	-1.34086	0.234021	-5.72966	1.00629e-08	4.65422e-07
chr13_28540085_28540359	89.2411	-1.82239	0.318137	-5.72833	1.01426e-08	4.68675e-07
chr17_76147562_76148125	213.285	-1.20341	0.210085	-5.72822	1.01489e-08	4.68675e-07
chr3_113270722_113270983	67.1802	-2.12141	0.370407	-5.72723	1.02084e-08	4.70694e-07
chr1_68850159_68850415	47.156	-2.72336	0.475714	-5.72479	1.03563e-08	4.76514e-07
chr1_17560283_17560554	100.771	-1.61473	0.282121	-5.72351	1.04344e-08	4.7908e-07
chr5_2634189_2634655	50.6821	-2.84243	0.496834	-5.72108	1.05848e-08	4.85431e-07
chr1_5658060_5658503	198.265	-1.24581	0.217965	-5.71565	1.09285e-08	4.99666e-07
chr6_168597193_168597452	111.264	-1.7416	0.304758	-5.7147	1.09898e-08	5.01702e-07
chr15_64309317_64309799	202.551	-1.15231	0.201933	-5.70641	1.15382e-08	5.23538e-07
chr1_239977591_239978101	100.589	-1.70546	0.299167	-5.7007	1.19319e-08	5.38898e-07
chr9_36316655_36316920	190.816	-1.2877	0.225889	-5.70059	1.19397e-08	5.38898e-07
chr17_43398353_43398718	73.937	-1.83372	0.32169	-5.70028	1.19614e-08	5.39471e-07
chr10_75692089_75692385	64.5846	-2.31594	0.406392	-5.69878	1.20668e-08	5.43817e-07
chr2_121154930_121155194	104.032	-1.80568	0.316939	-5.69726	1.21749e-08	5.48272e-07
chr12_54198146_54198574	42.0608	-3.5813	0.628873	-5.69479	1.23524e-08	5.55012e-07
chr8_77834764_77835041	78.1976	-2.18503	0.38382	-5.69286	1.24931e-08	5.60495e-07
chr7_106464216_106464489	51.1979	-2.49047	0.437548	-5.69188	1.25646e-08	5.63279e-07
chr8_123588071_123588339	71.6243	-2.0477	0.360071	-5.68695	1.29327e-08	5.7762e-07
chr4_108817288_108817754	238.532	-1.18824	0.209177	-5.68056	1.34255e-08	5.98288e-07
chr18_28810554_28810831	65.5322	-2.39363	0.421611	-5.67735	1.36796e-08	6.08708e-07
chr7_73119271_73119522	89.7231	-1.83611	0.323427	-5.67704	1.37045e-08	6.09361e-07
chr12_74437141_74437463	78.9809	-1.96417	0.346243	-5.67283	1.4046e-08	6.2362e-07
chr6_163732868_163733214	123.027	-1.5805	0.278764	-5.66965	1.43094e-08	6.34841e-07
chr7_29489264_29489819	201.111	-1.26627	0.223368	-5.66902	1.43621e-08	6.36708e-07
chr8_53059331_53059633	177.885	-1.2953	0.228669	-5.66453	1.47425e-08	6.51286e-07
chr8_54640305_54640715	65.6829	-2.03086	0.358545	-5.66415	1.47751e-08	6.52121e-07
chr18_61549883_61550404	150.601	-1.4602	0.257808	-5.66389	1.47976e-08	6.52634e-07
chr7_155495348_155495669	70.7044	-2.02116	0.356992	-5.66165	1.49926e-08	6.60257e-07
chr1_171885405_171885899	71.2588	-1.98918	0.351406	-5.66062	1.50831e-08	6.63757e-07
chr1_226084851_226085125	139.364	-1.5155	0.267794	-5.65921	1.52074e-08	6.68733e-07
chr7_87884050_87884375	43.1879	-2.6155	0.462515	-5.65496	1.55883e-08	6.81978e-07
chr15_93865052_93865316	190.965	-1.29509	0.229061	-5.65392	1.56826e-08	6.8541e-07
chr13_21016098_21016374	55.4599	-2.2798	0.403231	-5.65385	1.56897e-08	6.8541e-07
chr7_131223224_131223505	99.3762	-1.67128	0.29574	-5.65119	1.59341e-08	6.94896e-07
chr8_57964622_57965115	201.353	-1.28704	0.228016	-5.64449	1.65669e-08	7.20574e-07
chr3_72794626_72794911	157.834	-1.31787	0.233576	-5.64216	1.67925e-08	7.29427e-07
chr20_11159690_11159968	78.4807	-1.77274	0.314196	-5.64214	1.67948e-08	7.29427e-07
chr3_184277148_184277431	313.851	-1.00525	0.178239	-5.63992	1.7013e-08	7.37833e-07
chr7_16358672_16358937	41.3662	-2.76999	0.491347	-5.63754	1.72501e-08	7.47036e-07
chr5_1809414_1809700	248.751	-1.04172	0.184892	-5.63421	1.75861e-08	7.59936e-07
chr4_99351947_99352213	37.201	-3.31774	0.589019	-5.63266	1.77455e-08	7.65168e-07
chr4_150919012_150919297	75.0837	-1.98336	0.352191	-5.6315	1.78645e-08	7.69233e-07
chrX_122364520_122365047	59.2519	-2.53126	0.449487	-5.63144	1.78707e-08	7.69233e-07
chrX_106161170_106161421	38.5741	-2.90079	0.515113	-5.63137	1.78784e-08	7.69233e-07
chr12_52830021_52830272	39.9117	-3.15657	0.561273	-5.62395	1.86641e-08	8.00404e-07
chr13_51330361_51330775	115.312	-1.50222	0.267203	-5.622	1.88755e-08	8.07553e-07
chr19_39212602_39212870	106.457	-1.69572	0.301731	-5.61996	1.91002e-08	8.15938e-07
chr7_14020774_14021064	168.706	-1.42295	0.25324	-5.61897	1.92103e-08	8.1921e-07
chr1_92791968_92792576	93.5807	-1.64699	0.293351	-5.61438	1.9727e-08	8.39716e-07
chr21_32688855_32689118	39.5857	-2.99553	0.533679	-5.61298	1.98877e-08	8.45024e-07
chr13_50550515_50550799	108.397	-1.67653	0.298691	-5.61292	1.98941e-08	8.45024e-07
chr8_26101385_26101661	137.607	-1.41869	0.252857	-5.61063	2.01586e-08	8.54442e-07
chr8_32191871_32192153	66.0184	-2.29619	0.40945	-5.608	2.04681e-08	8.65111e-07
chr2_241931251_241931537	73.96	-2.15222	0.383912	-5.60602	2.07036e-08	8.7383e-07
chr2_11494523_11494789	49.6072	-2.72124	0.486345	-5.59529	2.2025e-08	9.24385e-07
chr6_158185613_158185892	194.626	-1.2559	0.224658	-5.59029	2.26695e-08	9.48113e-07
chr3_19979102_19979382	77.9834	-1.84865	0.330753	-5.58923	2.28079e-08	9.53233e-07
chr11_111522142_111522417	45.0247	-2.38681	0.427067	-5.58883	2.28603e-08	9.54632e-07
chr11_70917197_70917476	282.672	-1.13356	0.202874	-5.5875	2.30363e-08	9.60099e-07
chr6_166526124_166526383	45.7748	-2.58371	0.462681	-5.58422	2.34746e-08	9.7641e-07
chr4_86396049_86396318	132.053	-1.39358	0.249608	-5.58305	2.36342e-08	9.82281e-07
chr21_32726842_32727413	83.3746	-1.72619	0.309628	-5.57506	2.47449e-08	1.02418e-06
chr4_1338450_1338729	85.998	-1.87266	0.336131	-5.57123	2.52954e-08	1.04551e-06
chr14_62028599_62028984	95.7216	-1.68486	0.302485	-5.57005	2.54664e-08	1.05113e-06
chr1_147189171_147189438	399.236	-1.06176	0.190748	-5.56631	2.60196e-08	1.07101e-06
chr9_130318308_130318605	120.752	-1.45313	0.26107	-5.56605	2.60577e-08	1.07184e-06
chr7_17344586_17344977	95.5303	-1.78071	0.320017	-5.56442	2.63031e-08	1.08119e-06
chr13_86373344_86373713	87.8265	-1.91609	0.344392	-5.56369	2.64126e-08	1.08495e-06
chr21_42543241_42543505	117.8	-1.69811	0.305273	-5.5626	2.6578e-08	1.09024e-06
chr12_1649899_1650196	98.1264	-1.75513	0.315578	-5.56163	2.67272e-08	1.09486e-06
chr8_126676467_126676977	117.927	-1.4685	0.264177	-5.55875	2.71707e-08	1.11075e-06
chr8_86459245_86459502	68.9233	-1.98526	0.357155	-5.55852	2.72065e-08	1.11146e-06
chr5_149012045_149012622	113.096	-1.41774	0.255065	-5.55835	2.72344e-08	1.11183e-06
chr16_25005660_25006008	86.4065	-1.9286	0.347287	-5.55334	2.80262e-08	1.14105e-06
chr2_174517557_174517812	72.2776	-1.9967	0.359577	-5.55291	2.80955e-08	1.14309e-06
chr2_206613481_206613769	47.6555	-2.66168	0.479366	-5.55251	2.81602e-08	1.14417e-06
chr2_227538108_227538411	178.197	-1.32162	0.238115	-5.55035	2.85092e-08	1.15678e-06
chr15_70797942_70798193	50.5879	-2.43197	0.43825	-5.54927	2.86864e-08	1.16318e-06
chr2_75750736_75751036	299.304	-1.06313	0.191669	-5.54671	2.91095e-08	1.17874e-06
chr10_113120499_113120798	111.888	-1.55174	0.279815	-5.5456	2.92944e-08	1.18542e-06
chr9_2260740_2261198	51.3921	-2.25855	0.407304	-5.54512	2.93754e-08	1.1879e-06
chr15_100016683_100016934	59.7359	-2.04474	0.368843	-5.54366	2.96222e-08	1.19626e-06
chr4_83316110_83316384	210.08	-1.20768	0.217905	-5.54222	2.98655e-08	1.20365e-06
chr3_181930349_181930612	201.951	-1.16306	0.209939	-5.53997	3.02523e-08	1.21842e-06
chr8_18998896_18999187	227.485	-1.04991	0.189526	-5.53966	3.03063e-08	1.21977e-06
chr8_49835981_49836263	196.584	-1.17201	0.211661	-5.53722	3.0731e-08	1.23437e-06
chr2_225301380_225301762	35.2642	-2.92444	0.528324	-5.53531	3.10674e-08	1.24538e-06
chr3_32461669_32462153	134.617	-1.39723	0.252436	-5.53497	3.11277e-08	1.24696e-06
chr13_29148845_29149110	137.11	-1.3879	0.250777	-5.53439	3.12316e-08	1.24959e-06
chr22_18926261_18926521	68.5435	-2.03731	0.368119	-5.53437	3.1235e-08	1.24959e-06
chr8_40930616_40930903	153.186	-1.38819	0.250929	-5.53219	3.16259e-08	1.26185e-06
chr1_235061598_235062067	192.643	-1.43141	0.258804	-5.53086	3.18668e-08	1.27062e-06
chr5_3311121_3311472	214.608	-1.17318	0.212222	-5.5281	3.23723e-08	1.28905e-06
chr6_1917901_1918189	41.0924	-2.88705	0.522411	-5.52638	3.26899e-08	1.29911e-06
chr6_41680848_41681361	225.378	-1.13982	0.206267	-5.52596	3.27696e-08	1.30029e-06
chr3_133199025_133199276	30.8216	-3.57999	0.648053	-5.52423	3.30936e-08	1.3108e-06
chr7_2900281_2900738	287.971	-1.07316	0.194357	-5.52162	3.35891e-08	1.32604e-06
chr17_76501136_76501649	101.139	-1.64525	0.298093	-5.51927	3.40416e-08	1.34213e-06
chr2_62532237_62532503	81.5677	-1.80027	0.326538	-5.5132	3.52359e-08	1.38284e-06
chr1_155976495_155976746	69.7785	-1.9874	0.36065	-5.5106	3.57617e-08	1.40054e-06
chr6_12348944_12349221	85.3147	-1.72505	0.31309	-5.50977	3.59302e-08	1.40548e-06
chr9_132447957_132448220	154.794	-1.27416	0.231276	-5.50927	3.60331e-08	1.40798e-06
chr20_48861058_48861309	62.3344	-1.98492	0.36029	-5.50923	3.6041e-08	1.40798e-06
chr1_226059228_226059479	54.4118	-2.29013	0.415974	-5.50547	3.68188e-08	1.43264e-06
chr5_127772515_127772781	58.1219	-2.25593	0.409769	-5.50537	3.684e-08	1.43264e-06
chr13_77383525_77383777	66.4145	-2.12605	0.386479	-5.50109	3.77456e-08	1.465e-06
chr20_10686640_10686906	265.671	-1.1655	0.211934	-5.49937	3.81161e-08	1.47747e-06
chr2_8229687_8230067	62.3923	-2.25108	0.409638	-5.4953	3.90051e-08	1.50802e-06
chr4_62333888_62334141	41.8283	-2.59718	0.472768	-5.49356	3.93908e-08	1.52097e-06
chr9_116341262_116341528	106.393	-1.59093	0.289674	-5.49215	3.97068e-08	1.52975e-06
chr4_95455888_95456383	163.868	-1.2348	0.224927	-5.48978	4.02426e-08	1.54489e-06
chr12_50281791_50282123	83.0436	-1.77602	0.323538	-5.48938	4.03358e-08	1.54747e-06
chr1_168889738_168890047	203.61	-1.2166	0.221768	-5.48592	4.11313e-08	1.57597e-06
chr2_227276519_227276786	125.21	-1.45527	0.26528	-5.4858	4.11604e-08	1.57608e-06
chr20_16452768_16453469	416.282	-1.02134	0.186186	-5.48557	4.12146e-08	1.57714e-06
chr8_42158058_42158309	37.0134	-2.77132	0.505333	-5.48416	4.15438e-08	1.58873e-06
chr12_49218047_49218327	55.2067	-2.34247	0.427264	-5.48249	4.19385e-08	1.60279e-06
chr2_39719328_39719614	117.145	-1.5149	0.276357	-5.48166	4.21362e-08	1.60932e-06
chr10_116080475_116080749	65.3864	-1.93244	0.352611	-5.48037	4.24434e-08	1.61899e-06
chr11_79130223_79130494	201.183	-1.09518	0.1999	-5.47863	4.28639e-08	1.63314e-06
chr8_128050911_128051162	90.7231	-1.67956	0.306567	-5.47861	4.28689e-08	1.63314e-06
chr14_50787834_50788282	134.991	-1.34858	0.246161	-5.47846	4.29044e-08	1.63345e-06
chrX_53292165_53292505	101.865	-1.55216	0.283523	-5.47455	4.38626e-08	1.66569e-06
chr18_68051370_68051849	62.4076	-2.05049	0.374606	-5.47374	4.40633e-08	1.67075e-06
chrX_132809195_132809449	47.6637	-2.47009	0.451526	-5.47053	4.4869e-08	1.69852e-06
chr7_139616305_139616556	37.803	-2.99278	0.547133	-5.46993	4.50207e-08	1.70211e-06
chr12_6389301_6389552	56.7697	-2.1058	0.385122	-5.46788	4.55442e-08	1.71973e-06
chr6_49538444_49538918	79.6603	-1.93031	0.353175	-5.46559	4.61367e-08	1.73991e-06
chr11_34226512_34226782	269.372	-1.05365	0.192897	-5.46225	4.70142e-08	1.76855e-06
chr13_107007317_107007615	59.9052	-2.07614	0.380252	-5.45991	4.76383e-08	1.78641e-06
chr2_86182116_86182375	205.345	-1.17737	0.215727	-5.4577	4.82347e-08	1.80538e-06
chr13_86086575_86086862	158.481	-1.35329	0.248021	-5.45633	4.86074e-08	1.81819e-06
chr11_33712103_33712585	87.1232	-1.83828	0.337101	-5.45321	4.94685e-08	1.84349e-06
chr1_175166776_175167043	75.0273	-2.00318	0.367536	-5.4503	5.0284e-08	1.87155e-06
chr6_56667325_56667588	44.1848	-2.55835	0.469571	-5.44828	5.0859e-08	1.89139e-06
chr9_114823583_114823834	58.7941	-2.04286	0.375076	-5.44653	5.13606e-08	1.90333e-06
chr8_59746471_59746742	82.1922	-1.79165	0.329086	-5.44432	5.20036e-08	1.92477e-06
chr9_36924083_36924358	58.0524	-2.20783	0.405743	-5.44144	5.28512e-08	1.95494e-06
chr10_11755349_11755623	137.833	-1.29926	0.238832	-5.44007	5.3259e-08	1.96638e-06
chr8_41997685_41997936	50.0436	-2.22451	0.409021	-5.43863	5.36927e-08	1.98117e-06
chr6_36992500_36992815	55.8677	-2.2037	0.405377	-5.43618	5.44343e-08	2.00482e-06
chr2_135532711_135533202	41.5273	-2.46736	0.453975	-5.435	5.47965e-08	2.01568e-06
chr1_92293100_92293702	182.154	-1.15179	0.212069	-5.43121	5.5972e-08	2.05261e-06
chr1_89450829_89451102	56.4571	-2.34306	0.431463	-5.43051	5.61943e-08	2.05825e-06
chr10_5509910_5510171	75.5231	-1.87046	0.344453	-5.43023	5.62826e-08	2.06022e-06
chr2_84840290_84840560	85.2588	-1.67753	0.30901	-5.42873	5.6758e-08	2.07635e-06
chr21_36810961_36811607	160.837	-1.26692	0.233394	-5.42826	5.69077e-08	2.08055e-06
chr6_74049835_74050283	66.5605	-2.20762	0.406862	-5.42597	5.76403e-08	2.10605e-06
chr2_62531922_62532187	57.1646	-2.09584	0.386292	-5.42552	5.77856e-08	2.11007e-06
chr2_26853850_26854116	102.366	-1.66646	0.307343	-5.42213	5.88915e-08	2.14522e-06
chr9_92055549_92055817	157.683	-1.28932	0.237886	-5.41991	5.96279e-08	2.1694e-06
chr7_16639519_16639775	124.204	-1.52185	0.280826	-5.41918	5.98739e-08	2.17703e-06
chr12_30948069_30948320	35.5762	-2.82533	0.522051	-5.41198	6.23327e-08	2.26094e-06
chr10_81918453_81918741	83.4874	-1.76517	0.326264	-5.41026	6.2933e-08	2.27513e-06
chr6_170200841_170201128	82.2335	-1.79979	0.332665	-5.41021	6.2952e-08	2.27513e-06
chr4_142488548_142489288	111.629	-1.58111	0.292273	-5.40968	6.31362e-08	2.28041e-06
chr13_34640093_34640387	51.5687	-2.28198	0.421925	-5.40849	6.35571e-08	2.29146e-06
chr14_100905595_100905870	65.9145	-2.15965	0.399402	-5.40721	6.40132e-08	2.30513e-06
chr8_74985453_74985740	58.9556	-2.14286	0.396346	-5.40653	6.4258e-08	2.31256e-06
chr13_80614764_80615064	84.9837	-1.72877	0.319981	-5.40274	6.56315e-08	2.35773e-06
chr6_134356915_134357185	121.593	-1.45976	0.270341	-5.3997	6.67523e-08	2.39655e-06
chr11_12280078_12280373	212.432	-1.1615	0.215219	-5.39684	6.78251e-08	2.42924e-06
chr3_306401_306675	90.2052	-1.7473	0.323789	-5.39639	6.79935e-08	2.43382e-06
chr1_172715510_172715769	244.723	-1.051	0.194786	-5.39568	6.82634e-08	2.44202e-06
chr7_98865171_98865437	69.779	-1.88258	0.348954	-5.39492	6.85531e-08	2.45092e-06
chr20_17539364_17539626	67.579	-1.89818	0.351946	-5.39338	6.91461e-08	2.46917e-06
chr1_106207168_106207482	39.7364	-2.87711	0.533554	-5.39236	6.95378e-08	2.48168e-06
chr2_235952773_235953396	215.777	-1.12814	0.209265	-5.39098	7.00757e-08	2.49606e-06
chr3_11642008_11642312	221.375	-1.09942	0.20394	-5.39089	7.01078e-08	2.49606e-06
chr20_5041960_5042211	59.183	-1.97691	0.367325	-5.3819	7.37019e-08	2.61159e-06
chr8_142244021_142244277	77.6931	-1.80976	0.336582	-5.37687	7.57907e-08	2.68085e-06
chr7_121170492_121170769	51.0304	-2.3053	0.428905	-5.37484	7.66505e-08	2.70966e-06
chr10_22031710_22032087	48.7441	-2.30506	0.428945	-5.37378	7.71036e-08	2.72407e-06
chr11_12107807_12108076	76.1924	-1.75583	0.326761	-5.37344	7.72496e-08	2.72762e-06
chr5_148589863_148590174	89.7944	-1.693	0.315141	-5.37222	7.77743e-08	2.74291e-06
chr8_87120944_87121222	234.883	-1.04822	0.19535	-5.36585	8.05684e-08	2.83477e-06
chr11_94882806_94883210	185.105	-1.36532	0.25453	-5.36408	8.1365e-08	2.85775e-06
chr2_10686978_10687289	58.7262	-2.02722	0.378109	-5.36147	8.25474e-08	2.89758e-06
chr7_17821601_17821898	112.239	-1.42688	0.26627	-5.35879	8.3781e-08	2.93572e-06
chr17_70712405_70712686	156.097	-1.26569	0.23621	-5.35833	8.39957e-08	2.9398e-06
chr17_47178579_47178859	175.912	-1.29536	0.241884	-5.35532	8.54066e-08	2.98047e-06
chr9_133803474_133803725	62.9082	-1.99794	0.373216	-5.35332	8.63572e-08	3.00951e-06
chr9_74381524_74381955	404.834	-1.03368	0.193094	-5.35325	8.63896e-08	3.00951e-06
chr8_82351486_82351777	117.754	-1.36197	0.25448	-5.35198	8.69983e-08	3.02719e-06
chr5_958792_959053	57.5062	-2.31709	0.43319	-5.34889	8.8494e-08	3.07744e-06
chr2_106535780_106536293	101.539	-1.51842	0.283896	-5.34851	8.86813e-08	3.08217e-06
chr8_95323296_95323604	66.0774	-1.90321	0.35591	-5.34744	8.92048e-08	3.09856e-06
chrX_103563425_103563705	221.103	-1.04607	0.195686	-5.34569	9.0074e-08	3.12512e-06
chr3_66543178_66543445	68.3451	-2.34636	0.439088	-5.34371	9.10652e-08	3.15768e-06
chr20_9049502_9050117	136.452	-1.4138	0.264589	-5.34337	9.12318e-08	3.16163e-06
chr3_127800673_127800963	183.187	-1.25757	0.235426	-5.34169	9.20819e-08	3.18924e-06
chr1_88641451_88641735	128.842	-1.36662	0.255905	-5.34036	9.27605e-08	3.21089e-06
chr17_33048410_33048723	44.2178	-2.77382	0.519545	-5.33895	9.34874e-08	3.23044e-06
chr13_104668339_104668614	138.581	-1.44573	0.270868	-5.3374	9.42866e-08	3.25618e-06
chr2_159580452_159580723	61.3152	-2.09945	0.393365	-5.33714	9.44238e-08	3.25904e-06
chr7_29410168_29410662	257.565	-1.02305	0.191822	-5.33336	9.64099e-08	3.31802e-06
chr4_170037099_170037385	165.954	-1.26524	0.237263	-5.33265	9.67882e-08	3.32531e-06
chr9_110113957_110114223	76.7112	-1.70785	0.320277	-5.3324	9.69205e-08	3.32794e-06
chr17_75338472_75338760	73.9226	-1.80598	0.338822	-5.33019	9.81127e-08	3.36308e-06
chr11_86452978_86453245	125.942	-1.36939	0.257041	-5.32752	9.95652e-08	3.40579e-06
chr13_20933443_20933694	47.552	-2.27975	0.428019	-5.32627	1.00249e-07	3.4265e-06
chr3_111029776_111030271	179.249	-1.326	0.248998	-5.32534	1.00762e-07	3.44009e-06
chr12_101445897_101446177	77.2776	-1.69678	0.318659	-5.32476	1.01089e-07	3.44733e-06
chr9_130646719_130647009	93.3647	-1.74618	0.327998	-5.32375	1.01652e-07	3.46258e-06
chr6_15949606_15949914	316.464	-1.05296	0.197794	-5.32353	1.01774e-07	3.46476e-06
chrX_103677063_103677339	80.7222	-2.02342	0.380273	-5.32097	1.03214e-07	3.50384e-06
chr17_15862556_15862816	77.49	-1.89038	0.355752	-5.31377	1.07378e-07	3.62667e-06
chr13_20484594_20484866	158.434	-1.17133	0.22046	-5.31309	1.07783e-07	3.6383e-06
chr2_85515625_85515898	108.976	-1.53335	0.288631	-5.31251	1.08128e-07	3.64717e-06
chr2_47304042_47304313	204.386	-1.07679	0.20276	-5.31064	1.09241e-07	3.6772e-06
chr1_193161834_193162109	43.601	-2.32294	0.437436	-5.31036	1.09407e-07	3.68067e-06
chr8_124001006_124001257	38.2401	-2.55243	0.480683	-5.31001	1.09617e-07	3.68566e-06
chr4_85612618_85612878	41.0334	-2.47955	0.46699	-5.30965	1.09837e-07	3.69099e-06
chr13_100120094_100120364	64.4303	-1.93292	0.364209	-5.30716	1.11345e-07	3.73118e-06
chr4_102036192_102036455	294.312	-1.07067	0.201861	-5.304	1.13293e-07	3.78034e-06
chr11_70005699_70006082	209.121	-1.05959	0.199807	-5.30304	1.13887e-07	3.79513e-06
chr8_26308710_26308979	251.969	-1.01134	0.190727	-5.30256	1.14191e-07	3.801e-06
chr11_43852505_43852766	41.8084	-2.42627	0.457796	-5.2999	1.15867e-07	3.84183e-06
chr2_68957997_68958293	79.008	-1.77377	0.335178	-5.29202	1.20975e-07	3.98911e-06
chr8_68649747_68650019	94.4263	-1.82147	0.344234	-5.29136	1.21409e-07	4.00122e-06
chr1_222019266_222019524	79.841	-1.71283	0.323712	-5.29123	1.21498e-07	4.00132e-06
chr17_25568615_25569017	209.305	-1.16711	0.220577	-5.29116	1.21546e-07	4.00132e-06
chr1_171936010_171936308	69.6283	-2.09418	0.395821	-5.29073	1.21826e-07	4.00835e-06
chr14_44842056_44842616	60.3907	-2.0613	0.389995	-5.28545	1.25393e-07	4.11891e-06
chr21_32608593_32608847	47.1663	-2.37317	0.449325	-5.28163	1.28043e-07	4.19665e-06
chr2_113875191_113875552	195.827	-1.14993	0.217727	-5.28153	1.2811e-07	4.19665e-06
chr5_153578381_153578747	80.6605	-1.943	0.368038	-5.27934	1.29652e-07	4.24252e-06
chr1_212894919_212895170	37.4112	-3.03439	0.575263	-5.27479	1.32906e-07	4.3413e-06
chr1_230321912_230322203	226.643	-1.09282	0.207202	-5.27417	1.33355e-07	4.3494e-06
chr11_76852059_76852320	171.5	-1.1683	0.221687	-5.27001	1.36413e-07	4.43707e-06
chr22_21910313_21910625	71.3875	-1.73083	0.32845	-5.2697	1.36645e-07	4.44218e-06
chr17_79061035_79061340	237.524	-1.05591	0.200378	-5.26958	1.36735e-07	4.44271e-06
chr9_104436070_104436352	118.711	-1.46956	0.278919	-5.26879	1.37329e-07	4.45959e-06
chr3_194839019_194839302	109.393	-1.52378	0.28926	-5.26787	1.38018e-07	4.47711e-06
chr17_46555732_46556094	115.187	-1.46803	0.278863	-5.26435	1.40686e-07	4.5513e-06
chr10_114503103_114503379	70.1068	-1.79929	0.342009	-5.26094	1.43323e-07	4.63162e-06
chr6_11273666_11273917	36.9202	-2.76558	0.525766	-5.2601	1.43975e-07	4.65017e-06
chr12_74796244_74796626	43.0353	-2.62185	0.498595	-5.25847	1.45255e-07	4.68141e-06
chr12_124938020_124938352	101.757	-1.44891	0.275703	-5.25534	1.47754e-07	4.75427e-06
chr20_52884329_52884598	44.4046	-2.60616	0.495936	-5.25503	1.47999e-07	4.75958e-06
chr20_55839333_55839636	152.157	-1.33887	0.254829	-5.25399	1.48835e-07	4.78087e-06
chr22_25516140_25516532	237.014	-1.00954	0.19215	-5.25391	1.489e-07	4.78087e-06
chr22_36025938_36026212	74.3535	-1.80359	0.343375	-5.25253	1.50026e-07	4.81441e-06
chr20_61334903_61335170	97.6707	-1.60329	0.30529	-5.25168	1.50716e-07	4.83397e-06
chr9_118135696_118135968	88.038	-1.75477	0.334243	-5.24998	1.52118e-07	4.87373e-06
chr3_184166576_184166840	64.1944	-1.95011	0.371519	-5.24902	1.52911e-07	4.89582e-06
chr1_201106726_201107048	81.3203	-1.70149	0.32416	-5.24892	1.5299e-07	4.89582e-06
chr11_112491397_112491656	58.4446	-2.02828	0.386424	-5.24885	1.53053e-07	4.89582e-06
chr1_111019805_111020078	79.1116	-1.78969	0.341039	-5.24776	1.5396e-07	4.92219e-06
chr12_66042879_66043164	56.0029	-2.22915	0.42483	-5.24715	1.54469e-07	4.93583e-06
chr13_98220206_98220477	146.238	-1.27248	0.242585	-5.2455	1.55858e-07	4.97227e-06
chr17_27135943_27136207	86.7859	-1.73629	0.331061	-5.24462	1.56605e-07	4.99341e-06
chr5_175837868_175838120	52.5267	-2.16249	0.412392	-5.24377	1.57326e-07	5.01109e-06
chr8_134590059_134590323	49.2663	-2.51805	0.480309	-5.24256	1.58361e-07	5.04136e-06
chr22_33776819_33777091	42.3996	-2.73915	0.522528	-5.24211	1.5875e-07	5.05104e-06
chr2_147631954_147632243	42.7192	-2.28245	0.435449	-5.2416	1.59192e-07	5.05972e-06
chr11_12188587_12188991	138.753	-1.23933	0.23651	-5.24007	1.60516e-07	5.09911e-06
chr11_93885502_93885768	148.361	-1.24068	0.236817	-5.23897	1.61476e-07	5.1269e-06
chr8_134931821_134932120	82.731	-1.68024	0.320748	-5.23852	1.61874e-07	5.13496e-06
chr1_163165753_163166055	210.318	-1.17697	0.224771	-5.2363	1.63832e-07	5.18792e-06
chr2_223702324_223702794	87.3397	-1.77157	0.33839	-5.2353	1.64719e-07	5.21051e-06
chr1_210424486_210424737	39.0602	-2.5397	0.485269	-5.23359	1.66248e-07	5.25609e-06
chr11_133835191_133835493	84.2177	-1.73629	0.331829	-5.23248	1.6725e-07	5.28218e-06
chr6_28915729_28916001	188.395	-1.30549	0.249581	-5.23074	1.6883e-07	5.32646e-06
chr6_131266662_131267103	63.3936	-2.11895	0.405411	-5.22666	1.72601e-07	5.43683e-06
chr5_2266726_2267181	115.386	-1.57204	0.300785	-5.22645	1.72794e-07	5.44006e-06
chr7_73121558_73121942	103.918	-1.49351	0.285936	-5.22323	1.75833e-07	5.52221e-06
chr7_112212009_112212281	52.1428	-2.15098	0.411813	-5.22321	1.7585e-07	5.52221e-06
chr14_102537711_102537962	33.8024	-2.79572	0.535309	-5.22262	1.76406e-07	5.53629e-06
chr5_134476532_134476791	56.9579	-2.17346	0.416241	-5.22165	1.7734e-07	5.5627e-06
chr10_95218567_95218837	144.841	-1.32977	0.254705	-5.22083	1.78126e-07	5.5815e-06
chr22_30598502_30598784	71.1515	-1.98468	0.380164	-5.22059	1.78357e-07	5.58581e-06
chr6_35778868_35779321	71.2115	-1.79201	0.343348	-5.21923	1.79672e-07	5.61817e-06
chr17_38642321_38642637	48.4661	-2.15516	0.412956	-5.21886	1.80024e-07	5.62625e-06
chr6_117399742_117400129	83.9753	-1.86508	0.357384	-5.21869	1.80195e-07	5.62866e-06
chr1_201244463_201244764	78.5847	-1.66086	0.318422	-5.2159	1.8293e-07	5.70514e-06
chr9_103501551_103501809	60.8157	-1.95172	0.374242	-5.21512	1.83696e-07	5.72605e-06
chr11_2098441_2098958	58.371	-2.12392	0.407494	-5.21214	1.86672e-07	5.80974e-06
chr7_51444183_51444465	140.649	-1.25176	0.24027	-5.2098	1.89049e-07	5.87149e-06
chr14_102197662_102197933	180.914	-1.22349	0.234927	-5.20796	1.90923e-07	5.92184e-06
chr6_106001117_106001400	105.011	-1.425	0.273622	-5.20792	1.90967e-07	5.92184e-06
chr8_101408230_101408507	163.38	-1.22497	0.235223	-5.20771	1.9119e-07	5.92569e-06
chr6_107982103_107982370	57.6948	-2.41015	0.463034	-5.20513	1.93859e-07	5.9991e-06
chr9_114908198_114908505	51.9686	-2.16647	0.416238	-5.20487	1.94132e-07	6.00445e-06
chr2_222382444_222382757	133.121	-1.4061	0.270578	-5.19665	2.02911e-07	6.24372e-06
chr7_127876992_127877358	73.4638	-1.63034	0.313891	-5.19396	2.05867e-07	6.32492e-06
chr15_56648920_56649206	33.8401	-3.21307	0.618641	-5.19376	2.06087e-07	6.32842e-06
chr15_70053289_70053540	29.2534	-3.1569	0.607939	-5.19278	2.07173e-07	6.3585e-06
chr7_156253627_156253880	44.6062	-2.56325	0.493638	-5.19257	2.07405e-07	6.36238e-06
chr1_160783077_160783339	126.67	-1.29359	0.249232	-5.1903	2.09961e-07	6.43418e-06
chr2_234597742_234597993	62.1467	-2.02045	0.389393	-5.18872	2.11749e-07	6.48234e-06
chr14_93195176_93195464	85.9729	-1.52954	0.294927	-5.18616	2.1467e-07	6.55835e-06
chr2_201124390_201124746	245.626	-1.07267	0.206848	-5.18579	2.15102e-07	6.56818e-06
chr6_56144574_56144853	62.3877	-1.96692	0.379466	-5.1834	2.17878e-07	6.64279e-06
chr4_74982804_74983256	88.8306	-1.61592	0.311775	-5.18296	2.18397e-07	6.6552e-06
chr8_98709915_98710174	77.9995	-1.77323	0.34258	-5.1761	2.26566e-07	6.88314e-06
chr11_10681283_10681556	81.732	-1.70484	0.329701	-5.17088	2.32992e-07	7.07117e-06
chr13_110396122_110396405	68.5725	-1.87331	0.362308	-5.17049	2.33485e-07	7.08254e-06
chr14_80682078_80682429	143.454	-1.31123	0.253643	-5.16959	2.34613e-07	7.11314e-06
chr14_61822607_61822907	71.5846	-1.70178	0.329242	-5.16879	2.35619e-07	7.14002e-06
chr13_28147384_28147818	208.205	-1.21065	0.23427	-5.16774	2.36944e-07	7.17293e-06
chr10_72338265_72338516	27.58	-3.66015	0.708451	-5.16641	2.38633e-07	7.21673e-06
chr18_14189936_14190239	68.5729	-1.75916	0.34055	-5.16564	2.39613e-07	7.24273e-06
chr3_133242677_133242965	94.0862	-1.57201	0.304467	-5.16314	2.42836e-07	7.33644e-06
chr13_49888085_49888369	215.284	-1.19566	0.231672	-5.16099	2.45648e-07	7.4139e-06
chr15_41418540_41418806	50.8178	-2.12909	0.412591	-5.16029	2.46573e-07	7.43808e-06
chr1_7322804_7323097	86.7697	-1.77165	0.343364	-5.15969	2.47364e-07	7.45819e-06
chr6_46346879_46347144	52.6352	-2.04645	0.396949	-5.15545	2.53025e-07	7.60971e-06
chr6_14271181_14271650	283.824	-1.01883	0.197682	-5.15387	2.55161e-07	7.65469e-06
chr5_6766697_6766960	108.822	-1.4204	0.275743	-5.15116	2.58881e-07	7.75465e-06
chr7_69643847_69644140	143.996	-1.2855	0.249622	-5.14979	2.60774e-07	7.79964e-06
chr12_106695477_106695779	141.054	-1.31914	0.256307	-5.14671	2.65096e-07	7.92494e-06
chr4_96005739_96006024	248.01	-1.10715	0.215151	-5.14593	2.66203e-07	7.95008e-06
chr1_24645725_24646153	77.7312	-1.62564	0.31597	-5.14493	2.67618e-07	7.98438e-06
chr8_62672279_62672547	48.4455	-2.11297	0.410984	-5.14125	2.72919e-07	8.11422e-06
chr7_31533314_31533591	89.2265	-1.62301	0.315814	-5.13914	2.75997e-07	8.19352e-06
chr3_32010466_32010769	165.125	-1.23084	0.239646	-5.13607	2.80538e-07	8.31596e-06
chr20_48258578_48258857	64.4608	-1.98086	0.385684	-5.13596	2.80708e-07	8.31687e-06
chr1_239413641_239413904	63.5376	-1.84307	0.358962	-5.13443	2.83e-07	8.38064e-06
chr7_124632884_124633161	69.9048	-1.79766	0.350144	-5.13407	2.8354e-07	8.39249e-06
chr4_154130510_154130797	52.9301	-2.28989	0.446251	-5.13139	2.87604e-07	8.50014e-06
chr19_35598387_35598670	171.794	-1.12695	0.219645	-5.13076	2.88581e-07	8.51642e-06
chr8_134740212_134740589	117.643	-1.4202	0.27682	-5.13041	2.89111e-07	8.52365e-06
chr4_124261463_124261788	101.747	-1.47104	0.28674	-5.13022	2.89401e-07	8.528e-06
chr11_116450860_116451227	61.0119	-1.94641	0.379444	-5.12964	2.90292e-07	8.53878e-06
chr4_148220357_148220637	38.3157	-2.66838	0.520212	-5.1294	2.90674e-07	8.54449e-06
chr6_13725814_13726199	110.067	-1.50259	0.292971	-5.1288	2.91595e-07	8.56735e-06
chr6_6750255_6750516	64.6744	-1.87201	0.365122	-5.12707	2.94282e-07	8.63029e-06
chr8_37278639_37278950	94.033	-1.52124	0.296776	-5.12588	2.96154e-07	8.67572e-06
chr6_7058722_7059002	87.5606	-1.56515	0.305359	-5.12561	2.96581e-07	8.684e-06
chr12_60366766_60367086	47.2841	-2.30504	0.44984	-5.12413	2.98918e-07	8.74387e-06
chr12_102643212_102643664	39.1236	-2.8295	0.552312	-5.12301	3.00695e-07	8.7838e-06
chr7_142654041_142654523	262	-1.14216	0.222948	-5.12299	3.00724e-07	8.7838e-06
chr17_11125076_11125423	106.835	-1.51826	0.296403	-5.12229	3.01845e-07	8.80816e-06
chr1_111020140_111020522	61.4495	-1.96479	0.383614	-5.12178	3.02673e-07	8.82351e-06
chr13_107152300_107152566	169.679	-1.14114	0.222822	-5.12131	3.03415e-07	8.83225e-06
chr9_79433294_79433558	119.679	-1.3428	0.262228	-5.12073	3.04359e-07	8.85542e-06
chr15_57967717_57968046	78.0925	-1.69076	0.330508	-5.11563	3.12701e-07	9.08487e-06
chr11_76731311_76731594	81.9985	-1.60567	0.313993	-5.11371	3.15893e-07	9.16871e-06
chr13_113677058_113677355	133.535	-1.28222	0.250865	-5.11117	3.20165e-07	9.26574e-06
chr19_16390059_16390365	74.683	-1.69569	0.331822	-5.11023	3.21769e-07	9.30316e-06
chr13_32623021_32623280	45.7439	-2.13993	0.418879	-5.10871	3.24374e-07	9.37395e-06
chr1_147305375_147305688	158.973	-1.22347	0.239697	-5.10424	3.32134e-07	9.58432e-06
chr14_76008935_76009365	155.577	-1.24828	0.244683	-5.10162	3.36759e-07	9.69442e-06
chr8_37410302_37410553	57.7754	-2.34052	0.458999	-5.09918	3.41134e-07	9.81093e-06
chr2_25841664_25841920	43.6594	-2.62914	0.51586	-5.09661	3.45789e-07	9.91146e-06
chr9_87815935_87816274	98.8335	-1.58178	0.310376	-5.09634	3.46276e-07	9.92066e-06
chr6_3209420_3209729	96.9915	-1.4449	0.283571	-5.09537	3.48052e-07	9.95725e-06
chr1_12540884_12541135	53.9393	-1.96447	0.385567	-5.09501	3.48724e-07	9.96844e-06
chr16_87763016_87763460	140.006	-1.31948	0.259036	-5.09382	3.50914e-07	1.002e-05
chr10_9281340_9281651	158.173	-1.25252	0.245917	-5.09326	3.51966e-07	1.00452e-05
chr14_69560587_69560915	121.191	-1.53138	0.300682	-5.09301	3.52419e-07	1.00534e-05
chr12_123574265_123574562	53.8167	-2.20271	0.432748	-5.09005	3.57967e-07	1.02019e-05
chr20_52129925_52130307	124.947	-1.40458	0.275999	-5.08908	3.59806e-07	1.02445e-05
chr1_59892753_59893177	53.9311	-2.04028	0.40132	-5.08391	3.69743e-07	1.05009e-05
chr8_26508931_26509363	94.5797	-1.65733	0.326	-5.08385	3.69862e-07	1.05009e-05
chr11_34230136_34230389	75.2612	-1.67798	0.330157	-5.08236	3.72784e-07	1.05738e-05
chr2_216847248_216847596	151.519	-1.23855	0.243704	-5.08218	3.73123e-07	1.05784e-05
chr13_111071682_111071956	110.768	-1.42963	0.281436	-5.07978	3.77879e-07	1.07031e-05
chr2_112732702_112733011	185.311	-1.14889	0.226327	-5.07621	3.8503e-07	1.08953e-05
chr9_89381808_89382179	61.156	-1.97139	0.388455	-5.07495	3.876e-07	1.09629e-05
chr7_5536905_5537251	77.0045	-1.5886	0.313073	-5.07422	3.89092e-07	1.09947e-05
chr11_77157949_77158246	90.3037	-1.47066	0.289871	-5.0735	3.90554e-07	1.10204e-05
chr6_158262542_158262833	76.2663	-1.62861	0.321149	-5.07118	3.95355e-07	1.11169e-05
chr15_40531408_40531685	59.5973	-1.89626	0.373939	-5.07105	3.95624e-07	1.11169e-05
chr1_161067980_161068254	54.0768	-2.04843	0.404066	-5.06954	3.9878e-07	1.11945e-05
chr13_106426512_106426799	75.7971	-1.72871	0.341038	-5.06897	3.99964e-07	1.12224e-05
chr5_93356923_93357357	56.1213	-2.10261	0.414905	-5.0677	4.02646e-07	1.12924e-05
chr16_1022499_1022756	67.6883	-1.91716	0.37838	-5.06675	4.04667e-07	1.13226e-05
chr2_166162262_166162637	60.5483	-2.24662	0.444057	-5.05931	4.20785e-07	1.17406e-05
chrX_71906004_71906267	97.9933	-1.4867	0.293924	-5.05809	4.23483e-07	1.17952e-05
chr3_24565808_24566188	121.632	-1.32378	0.261721	-5.05798	4.23726e-07	1.17952e-05
chr7_51645080_51645365	109.965	-1.47434	0.291499	-5.05779	4.24136e-07	1.18011e-05
chr7_97580847_97581141	119.531	-1.31043	0.259117	-5.0573	4.25238e-07	1.18257e-05
chr7_51715624_51715892	236.115	-1.07535	0.212659	-5.05667	4.26633e-07	1.1843e-05
chr5_1516359_1516666	111.674	-1.36787	0.270623	-5.05453	4.31453e-07	1.19602e-05
chr9_75140118_75140401	129.123	-1.30988	0.25916	-5.05435	4.31863e-07	1.19645e-05
chr3_158887678_158887940	41.8758	-2.23489	0.442367	-5.0521	4.3697e-07	1.20634e-05
chr8_24129467_24129767	45.8526	-2.41361	0.477781	-5.05171	4.3788e-07	1.20768e-05
chr4_146655786_146656054	57.8827	-2.09276	0.414385	-5.05027	4.41187e-07	1.21456e-05
chr1_113734337_113734767	76.0173	-1.7081	0.338262	-5.04963	4.42658e-07	1.21749e-05
chr17_65634142_65634438	75.4365	-1.78177	0.353004	-5.04746	4.47724e-07	1.22973e-05
chr2_80519655_80519915	61.9057	-2.00158	0.396621	-5.04657	4.49821e-07	1.23492e-05
chr8_19315677_19316011	67.3914	-2.01605	0.399501	-5.04644	4.50124e-07	1.23519e-05
chr9_114606286_114606571	94.392	-1.41671	0.280832	-5.04469	4.54248e-07	1.24536e-05
chr6_42283790_42284053	81.9183	-1.56392	0.310122	-5.04291	4.58496e-07	1.25643e-05
chr14_24299327_24299618	65.5381	-1.8534	0.367947	-5.03713	4.72564e-07	1.29085e-05
chr8_27474599_27474869	55.8182	-2.00519	0.398096	-5.03695	4.73006e-07	1.29146e-05
chr2_62805219_62805527	63.8844	-1.86227	0.369919	-5.03426	4.79689e-07	1.30733e-05
chr1_147148931_147149184	33.9481	-2.61235	0.51901	-5.03333	4.82037e-07	1.31313e-05
chr12_52845856_52846308	76.0236	-1.6484	0.327706	-5.03014	4.9013e-07	1.33335e-05
chr4_188190023_188190334	34.7582	-2.86421	0.56995	-5.02537	5.02466e-07	1.36149e-05
chr1_116207899_116208269	46.3615	-2.14245	0.426628	-5.02182	5.11853e-07	1.38489e-05
chr14_81848824_81849426	69.3485	-1.85082	0.368628	-5.02083	5.14485e-07	1.39076e-05
chr6_46961622_46961873	35.4493	-2.67244	0.532291	-5.02065	5.14977e-07	1.39146e-05
chr4_79455442_79455702	119.992	-1.37625	0.27421	-5.01897	5.19503e-07	1.40179e-05
chr3_107711891_107712187	58.7337	-1.89279	0.377202	-5.01798	5.22164e-07	1.40707e-05
chr20_18178427_18178738	57.2126	-1.81127	0.361001	-5.01737	5.2383e-07	1.41029e-05
chr6_158463317_158463600	159.28	-1.13196	0.225728	-5.01471	5.31126e-07	1.428e-05
chr2_55652622_55652990	76.582	-1.57883	0.315028	-5.01171	5.39496e-07	1.44921e-05
chr9_88721821_88722101	49.4433	-2.06621	0.412365	-5.01064	5.42504e-07	1.45598e-05
chr7_101241679_101241953	56.1732	-2.1213	0.423567	-5.00817	5.49496e-07	1.47408e-05
chr1_20822733_20823025	209.562	-1.11507	0.222803	-5.00473	5.59407e-07	1.49598e-05
chr2_85934466_85934778	92.0352	-1.49774	0.299345	-5.00339	5.63296e-07	1.5057e-05
chr11_117778025_117778296	68.7344	-1.64526	0.32894	-5.00171	5.68237e-07	1.51688e-05
chr8_81665400_81665697	129.587	-1.31724	0.263401	-5.00088	5.70689e-07	1.52207e-05
chr3_94243028_94243306	54.704	-2.29238	0.458426	-5.00055	5.71667e-07	1.524e-05
chr2_78034741_78035257	67.446	-1.69869	0.339871	-4.99804	5.79172e-07	1.54057e-05
chr2_15814667_15814945	82.4637	-1.51842	0.303863	-4.99707	5.82079e-07	1.54762e-05
chr17_70970778_70971290	84.8969	-1.49617	0.29947	-4.99606	5.85141e-07	1.55438e-05
chr6_166904638_166904979	176.902	-1.17682	0.235655	-4.99382	5.91963e-07	1.57041e-05
chr8_99478765_99479029	96.5483	-1.45964	0.292305	-4.99355	5.92789e-07	1.5719e-05
chr14_75663290_75663560	218.52	-1.01729	0.203908	-4.98895	6.07071e-07	1.60622e-05
chr20_61745806_61746342	196.752	-1.14927	0.230435	-4.9874	6.11975e-07	1.61633e-05
chr12_60660121_60660656	257.376	-1.00341	0.201205	-4.98701	6.13208e-07	1.61888e-05
chr3_5063475_5063726	44.1594	-2.17161	0.435608	-4.98524	6.18858e-07	1.63307e-05
chr4_76174051_76174316	32.5708	-2.97856	0.597755	-4.98291	6.26364e-07	1.65142e-05
chr2_182656052_182656330	125.924	-1.42148	0.285337	-4.98176	6.30072e-07	1.66047e-05
chr22_30097616_30097886	86.5254	-1.65731	0.332863	-4.97895	6.39312e-07	1.68259e-05
chr20_55141695_55141960	110.376	-1.5138	0.304177	-4.9767	6.46778e-07	1.69925e-05
chr8_128289629_128289924	209.121	-1.04752	0.210496	-4.97642	6.47708e-07	1.70095e-05
chr3_34879838_34880147	113.827	-1.45973	0.293388	-4.97543	6.51039e-07	1.70744e-05
chr20_10579553_10579842	167.071	-1.15577	0.232338	-4.97451	6.5412e-07	1.71328e-05
chr10_80280926_80281200	42.4036	-2.35664	0.473782	-4.97409	6.55554e-07	1.71628e-05
chr7_6116815_6117133	51.756	-2.06552	0.415301	-4.97354	6.574e-07	1.72036e-05
chr19_51857950_51858380	196.048	-1.06572	0.214282	-4.97343	6.57774e-07	1.72059e-05
chr14_76178140_76178537	168.469	-1.19198	0.239941	-4.96781	6.77149e-07	1.76741e-05
chr4_174173436_174173705	85.778	-1.56446	0.314956	-4.96722	6.79205e-07	1.772e-05
chr6_5866936_5867318	110.159	-1.43754	0.289419	-4.96696	6.80092e-07	1.77277e-05
chr4_13909052_13909349	101.769	-1.47357	0.296714	-4.96632	6.82359e-07	1.77613e-05
chr1_172855287_172855559	58.9239	-1.95652	0.39397	-4.96617	6.82865e-07	1.77613e-05
chr1_46986217_46986468	61.3695	-1.84271	0.371087	-4.96571	6.84492e-07	1.77882e-05
chr1_213616844_213617122	29.2493	-3.18096	0.640773	-4.96425	6.89663e-07	1.78992e-05
chr4_124042482_124042966	63.9684	-1.8406	0.37083	-4.96345	6.9251e-07	1.79575e-05
chr11_12040896_12041190	148.254	-1.25777	0.253592	-4.95982	7.05575e-07	1.82647e-05
chr15_96817053_96817373	85.6458	-1.56991	0.316697	-4.95712	7.15449e-07	1.85123e-05
chr11_35358862_35359168	63.4656	-1.76638	0.356359	-4.95675	7.16831e-07	1.854e-05
chr17_75120435_75120906	75.1701	-1.77863	0.358849	-4.9565	7.17751e-07	1.85558e-05
chr12_8062726_8062995	52.2091	-1.95406	0.394283	-4.95599	7.19623e-07	1.85908e-05
chr16_22625918_22626272	113.73	-1.47077	0.296785	-4.95566	7.20856e-07	1.86119e-05
chr10_79110516_79110782	73.2419	-1.70163	0.343669	-4.95135	7.37009e-07	1.89717e-05
chr22_18893912_18894163	74.2534	-1.71805	0.347058	-4.95031	7.4094e-07	1.90483e-05
chr9_75459395_75459694	41.7824	-2.29028	0.462661	-4.95023	7.41268e-07	1.90486e-05
chr2_173701079_173701390	194.045	-1.03006	0.208121	-4.94934	7.44638e-07	1.9127e-05
chr7_116256580_116257079	68.7453	-1.74858	0.353486	-4.94667	7.54919e-07	1.93748e-05
chr10_82265937_82266221	57.9433	-2.03996	0.412526	-4.94506	7.61201e-07	1.95022e-05
chr9_116382747_116383031	147.514	-1.20438	0.2436	-4.94408	7.65052e-07	1.95841e-05
chrX_45338999_45339488	68.3981	-1.73949	0.351884	-4.94337	7.67849e-07	1.96473e-05
chr20_25159528_25159799	87.724	-1.58529	0.320704	-4.94317	7.68631e-07	1.96589e-05
chr3_69166072_69166339	58.4416	-2.06567	0.417975	-4.9421	7.7286e-07	1.97586e-05
chr8_121787467_121787735	269.087	-1.00952	0.204477	-4.93708	7.93006e-07	2.02132e-05
chr2_102133875_102134154	78.7752	-1.62617	0.329412	-4.93657	7.95095e-07	2.02578e-05
chr6_74413938_74414190	42.2291	-2.24783	0.455364	-4.93633	7.96067e-07	2.02734e-05
chr3_168669279_168669551	50.2234	-2.1592	0.437416	-4.93625	7.96382e-07	2.02734e-05
chr12_50261399_50261691	136.905	-1.2817	0.259685	-4.9356	7.99049e-07	2.03326e-05
chr3_115778604_115778855	36.2191	-2.37525	0.481281	-4.93527	8.00383e-07	2.03525e-05
chr8_17480217_17480486	56.5855	-2.08119	0.421701	-4.93524	8.0051e-07	2.03525e-05
chr1_188640053_188640319	62.2388	-1.8589	0.376671	-4.93507	8.01204e-07	2.03615e-05
chr1_219452671_219452991	33.6294	-2.69822	0.546898	-4.93369	8.06922e-07	2.04756e-05
chr17_72416172_72416590	198.415	-1.02055	0.206868	-4.93333	8.08385e-07	2.05004e-05
chr4_71450217_71450623	89.3995	-1.67653	0.339901	-4.93242	8.12154e-07	2.05786e-05
chr8_26486245_26486516	50.7481	-1.91408	0.38809	-4.93206	8.13673e-07	2.05996e-05
chr13_78354119_78354378	101.5	-1.40648	0.285221	-4.9312	8.17271e-07	2.0682e-05
chr8_101912729_101913005	131.596	-1.25011	0.253544	-4.93056	8.19959e-07	2.07325e-05
chr2_12815548_12815880	88.7054	-1.51559	0.307542	-4.92808	8.30433e-07	2.0953e-05
chr2_33500875_33501164	57.8222	-1.973	0.401003	-4.92016	8.64728e-07	2.1745e-05
chr2_38623205_38623537	46.9092	-2.16103	0.439467	-4.91739	8.77055e-07	2.19919e-05
chr17_69434963_69435244	53.0843	-2.13418	0.434043	-4.91698	8.78912e-07	2.20274e-05
chr7_101707115_101707390	118.823	-1.23154	0.250492	-4.91651	8.81028e-07	2.20622e-05
chr14_38480380_38480684	27.6383	-3.47381	0.7067	-4.91553	8.85406e-07	2.21625e-05
chr14_55239947_55240361	142.977	-1.2069	0.245604	-4.91399	8.92427e-07	2.23242e-05
chr11_75037173_75037424	60.9624	-1.89887	0.386471	-4.91336	8.95286e-07	2.23752e-05
chr3_137801424_137801683	49.2305	-2.2051	0.44939	-4.90688	9.25362e-07	2.30374e-05
chr8_95231751_95232171	89.1756	-1.47469	0.300571	-4.9063	9.28104e-07	2.30865e-05
chr7_99552861_99553200	116.997	-1.33082	0.271296	-4.90541	9.32332e-07	2.3182e-05
chr1_9937965_9938505	157.583	-1.14007	0.232482	-4.9039	9.39502e-07	2.33409e-05
chr8_16668443_16668710	61.5751	-1.82641	0.37259	-4.90191	9.49079e-07	2.35495e-05
chr13_107129711_107129998	103.829	-1.54561	0.315444	-4.89979	9.594e-07	2.37859e-05
chr12_13887709_13887960	27.1387	-2.82983	0.577568	-4.89956	9.60513e-07	2.38036e-05
chr15_67397656_67397966	179.22	-1.17157	0.239159	-4.8987	9.64748e-07	2.38968e-05
chr19_36627899_36628207	220.612	-1.0033	0.20482	-4.89845	9.65932e-07	2.39082e-05
chr13_107301906_107302209	286.338	-1.02487	0.209311	-4.89641	9.76051e-07	2.41287e-05
chr3_193664681_193665049	52.7729	-1.96439	0.401252	-4.89565	9.79834e-07	2.42123e-05
chr8_23980964_23981234	37.9301	-2.33078	0.47627	-4.89383	9.88924e-07	2.43966e-05
chr1_116325551_116325876	135.037	-1.19869	0.244951	-4.89358	9.90187e-07	2.44177e-05
chr6_21277909_21278192	173.463	-1.14299	0.233649	-4.89189	9.98708e-07	2.46075e-05
chr3_112395712_112395980	60.0725	-1.8414	0.376437	-4.89165	9.9993e-07	2.46275e-05
chr1_18992861_18993339	130.786	-1.28556	0.262931	-4.88934	1.01172e-06	2.48873e-05
chr1_201269117_201269380	44.8051	-2.05671	0.420759	-4.8881	1.01816e-06	2.50045e-05
chr8_134224541_134224810	154.88	-1.1606	0.237464	-4.88748	1.02135e-06	2.50673e-05
chr18_11523030_11523282	80.3227	-1.51293	0.309709	-4.88499	1.03435e-06	2.53502e-05
chr18_22627925_22628201	65.5409	-1.76795	0.361945	-4.8846	1.0364e-06	2.53899e-05
chr7_55141666_55141930	187.083	-1.10299	0.225961	-4.88133	1.05372e-06	2.57707e-05
chr1_17820701_17821034	88.6246	-1.39549	0.286291	-4.87437	1.09155e-06	2.65349e-05
chr19_32813450_32813762	143.342	-1.16653	0.239323	-4.87429	1.09198e-06	2.65349e-05
chr1_214120687_214121079	137.055	-1.2043	0.247072	-4.87429	1.09201e-06	2.65349e-05
chr4_38689149_38689440	80.2104	-1.56484	0.321244	-4.87119	1.10925e-06	2.69103e-05
chr22_21153782_21154081	194.006	-1.03931	0.213385	-4.87059	1.11266e-06	2.69803e-05
chr7_87094608_87094872	30.0301	-2.69811	0.554225	-4.86826	1.12586e-06	2.7258e-05
chr18_29070465_29070732	69.8354	-1.74104	0.35765	-4.86801	1.12728e-06	2.72813e-05
chr9_117926901_117927152	36.4398	-2.47223	0.507972	-4.86685	1.13391e-06	2.74305e-05
chr22_25871567_25871879	72.5043	-1.68493	0.346255	-4.86616	1.1379e-06	2.75048e-05
chr8_102103091_102103352	58.7479	-1.74126	0.357899	-4.86522	1.14332e-06	2.76222e-05
chr22_38624806_38625251	189.343	-1.0598	0.217835	-4.86515	1.14368e-06	2.76222e-05
chr10_127379826_127380079	60.016	-1.82788	0.37577	-4.86435	1.14832e-06	2.77231e-05
chr2_69922680_69923001	78.8887	-1.65155	0.339657	-4.86242	1.15959e-06	2.79728e-05
chr6_114332641_114332953	235.601	-1.07166	0.220468	-4.86081	1.16904e-06	2.81892e-05
chrX_115488482_115488764	57.9696	-1.87499	0.385794	-4.86008	1.17337e-06	2.82533e-05
chr14_28852060_28852311	24.7437	-3.45294	0.710701	-4.8585	1.18278e-06	2.84283e-05
chr8_62624748_62624999	100.818	-1.43365	0.295085	-4.85843	1.18323e-06	2.84283e-05
chr11_129482175_129482519	181.182	-1.23008	0.253203	-4.85807	1.18537e-06	2.84569e-05
chr15_71865040_71865291	25.1494	-3.25836	0.670917	-4.85658	1.19428e-06	2.86479e-05
chr13_53584638_53584896	68.6896	-1.71218	0.352561	-4.8564	1.19539e-06	2.86629e-05
chr3_161129949_161130249	105.504	-1.49145	0.307122	-4.85621	1.19654e-06	2.86677e-05
chr2_205317231_205317527	95.1837	-1.40213	0.288791	-4.85517	1.20282e-06	2.87793e-05
chr9_127023341_127023847	177.877	-1.07333	0.221071	-4.85512	1.20312e-06	2.87793e-05
chr9_75791478_75791729	39.3256	-2.18178	0.449393	-4.85494	1.20426e-06	2.87833e-05
chr4_38130621_38130970	149.318	-1.23145	0.253658	-4.85476	1.20532e-06	2.87859e-05
chr17_60856403_60856684	77.0627	-1.60667	0.331188	-4.85124	1.2269e-06	2.92312e-05
chr1_94167318_94167569	43.6901	-2.2032	0.454207	-4.85066	1.23051e-06	2.92942e-05
chr21_45812828_45813096	130.159	-1.29148	0.266258	-4.85047	1.23172e-06	2.9311e-05
chr10_9280106_9280429	202.948	-1.14217	0.235534	-4.84928	1.23909e-06	2.94644e-05
chr8_104196945_104197246	46.817	-2.04306	0.421736	-4.8444	1.26992e-06	3.01721e-05
chr4_13893731_13893982	26.201	-3.39224	0.700418	-4.84317	1.27785e-06	3.03337e-05
chr13_60724731_60724987	103.736	-1.34226	0.277149	-4.84308	1.27844e-06	3.03337e-05
chr15_60654894_60655265	67.995	-1.63324	0.337235	-4.84303	1.27875e-06	3.03337e-05
chr1_169895276_169895550	72.37	-1.66914	0.344654	-4.84294	1.27933e-06	3.03353e-05
chr13_34736285_34736553	105.875	-1.51223	0.312302	-4.84221	1.28402e-06	3.04346e-05
chr5_35609278_35609789	88.5064	-1.67656	0.346289	-4.8415	1.28861e-06	3.05072e-05
chr15_31375670_31375938	86.3959	-1.54598	0.31951	-4.8386	1.30756e-06	3.09191e-05
chr6_138914363_138914614	30.3646	-2.59731	0.53696	-4.83707	1.31765e-06	3.11428e-05
chr7_122392664_122392915	26.1105	-3.51329	0.726336	-4.83701	1.31806e-06	3.11428e-05
chr6_46138393_46138890	209.321	-1.00168	0.207094	-4.83685	1.31911e-06	3.11551e-05
chr17_79961688_79961958	183.715	-1.05919	0.21903	-4.83581	1.32604e-06	3.1282e-05
chr4_142297072_142297364	65.508	-1.77501	0.367237	-4.83341	1.34217e-06	3.16126e-05
chr6_82853931_82854217	107.31	-1.49479	0.309323	-4.83245	1.34861e-06	3.17392e-05
chr20_46339944_46340269	132.123	-1.26008	0.260813	-4.83136	1.35601e-06	3.19008e-05
chr7_2150014_2150288	54.4458	-1.94263	0.402202	-4.83	1.36535e-06	3.20953e-05
chr2_19304428_19304681	55.8097	-1.90548	0.394536	-4.82968	1.36752e-06	3.21231e-05
chr4_128630135_128630534	187.931	-1.08725	0.225119	-4.82967	1.3676e-06	3.21231e-05
chr12_10869339_10869616	46.2619	-2.15084	0.445433	-4.82866	1.37458e-06	3.22617e-05
chr4_105649593_105649868	130.168	-1.29704	0.268618	-4.82855	1.37531e-06	3.22662e-05
chr12_7736735_7737093	49.559	-2.21739	0.459422	-4.82647	1.38977e-06	3.25544e-05
chr10_123096962_123097213	51.4172	-2.11097	0.437508	-4.82499	1.40011e-06	3.278e-05
chr12_88692527_88692831	34.0803	-2.7492	0.56979	-4.82493	1.4005e-06	3.278e-05
chr1_160489967_160490227	115.43	-1.30206	0.269941	-4.82351	1.41052e-06	3.30015e-05
chr1_94018612_94019031	55.4065	-2.12861	0.441328	-4.8232	1.41274e-06	3.30407e-05
chr9_103191620_103191956	128.948	-1.23318	0.255687	-4.82301	1.41406e-06	3.30586e-05
chr12_28912304_28912651	61.8643	-1.74795	0.362585	-4.82081	1.42977e-06	3.33544e-05
chr11_126256529_126256791	140.173	-1.27585	0.264656	-4.82077	1.43006e-06	3.33544e-05
chr3_186170295_186170636	58.3288	-1.82464	0.378522	-4.82043	1.43252e-06	3.33988e-05
chr4_90044691_90044987	102.837	-1.41007	0.292558	-4.81981	1.43692e-06	3.34711e-05
chr16_72958890_72959169	198.253	-1.06472	0.220914	-4.81961	1.43836e-06	3.34829e-05
chr4_122375424_122375693	134.965	-1.15782	0.240257	-4.81908	1.44225e-06	3.35602e-05
chr20_25218491_25218776	133.234	-1.15116	0.238991	-4.81675	1.45913e-06	3.39267e-05
chr6_45554573_45554897	104.207	-1.31601	0.273252	-4.81611	1.46383e-06	3.40228e-05
chr2_43986355_43986673	67.019	-1.83906	0.381894	-4.81563	1.46733e-06	3.4091e-05
chr5_38845816_38846219	77.8075	-1.66112	0.344954	-4.81547	1.46853e-06	3.41055e-05
chr2_146351551_146351802	25.3611	-3.53603	0.734385	-4.81496	1.47228e-06	3.41662e-05
chr10_80564965_80565370	108.65	-1.3534	0.281154	-4.81375	1.48128e-06	3.4335e-05
chr1_233503228_233503485	62.6716	-1.83716	0.381705	-4.81303	1.48662e-06	3.44321e-05
chr11_117841454_117841723	78.9325	-1.47741	0.307025	-4.81203	1.49404e-06	3.4564e-05
chr10_52271623_52271898	49.9457	-1.96122	0.407686	-4.81061	1.50474e-06	3.47634e-05
chr13_99359051_99359354	164.647	-1.07026	0.22248	-4.81058	1.50495e-06	3.47634e-05
chr3_123518539_123518843	75.4122	-1.56127	0.324563	-4.81036	1.50657e-06	3.47732e-05
chr10_99449339_99449768	56.7028	-1.79264	0.372712	-4.80972	1.51142e-06	3.485e-05
chr9_110819735_110820010	67.5085	-1.74683	0.363189	-4.80969	1.51165e-06	3.485e-05
chrX_108514290_108514564	115.983	-1.32081	0.274625	-4.80952	1.51297e-06	3.4867e-05
chr3_197798844_197799097	31.1717	-2.65622	0.552444	-4.80812	1.52354e-06	3.50971e-05
chr1_85763578_85764087	148.854	-1.24133	0.258248	-4.80674	1.53409e-06	3.53129e-05
chr3_23550037_23550314	136.635	-1.31932	0.27459	-4.80468	1.55e-06	3.56576e-05
chr1_117753476_117753751	111.644	-1.32471	0.275715	-4.80465	1.55025e-06	3.56576e-05
chr9_74832320_74832653	101.641	-1.36121	0.283376	-4.80353	1.5589e-06	3.58291e-05
chr1_15466254_15466640	90.5693	-1.54735	0.322149	-4.80321	1.56141e-06	3.58728e-05
chr1_35971552_35971885	97.8634	-1.49249	0.310793	-4.80219	1.56938e-06	3.60284e-05
chr9_75172489_75172740	46.2045	-1.92306	0.400596	-4.80049	1.58277e-06	3.62802e-05
chr1_6408589_6408929	132.808	-1.17123	0.244001	-4.80009	1.58596e-06	3.63394e-05
chr2_236172279_236172776	93.8956	-1.44439	0.300977	-4.79901	1.59448e-06	3.64925e-05
chr6_19892512_19892810	84.0803	-1.51897	0.316623	-4.7974	1.60737e-06	3.67594e-05
chr4_74606198_74606468	124.791	-1.27476	0.265744	-4.79695	1.61101e-06	3.68286e-05
chr16_84918165_84918416	39.7572	-2.19702	0.458106	-4.79589	1.61958e-06	3.69821e-05
chr12_124679484_124680019	147.727	-1.15669	0.241232	-4.79491	1.62744e-06	3.71191e-05
chr6_47002728_47002995	82.3393	-1.65594	0.345495	-4.79295	1.64343e-06	3.74126e-05
chr10_6281201_6281492	86.6582	-1.57332	0.32828	-4.79261	1.64627e-06	3.74487e-05
chr1_93905854_93906105	42.6258	-2.0925	0.436861	-4.78986	1.66897e-06	3.79075e-05
chr3_23782676_23782949	50.3614	-1.90834	0.399082	-4.78182	1.73713e-06	3.93512e-05
chr2_212273181_212273464	176.151	-1.09651	0.229319	-4.7816	1.73905e-06	3.93796e-05
chr3_37262997_37263282	81.6967	-1.52007	0.317956	-4.78075	1.74642e-06	3.95166e-05
chr6_114969957_114970421	33.8002	-2.74704	0.574867	-4.77857	1.76548e-06	3.98634e-05
chr1_23066240_23066751	85.0251	-1.44239	0.301916	-4.77745	1.7753e-06	4.0034e-05
chrX_68053715_68054106	122.081	-1.20385	0.252116	-4.775	1.79708e-06	4.04946e-05
chr10_3509665_3510134	99.7961	-1.3552	0.283914	-4.77327	1.81263e-06	4.07817e-05
chr13_46928920_46929195	48.4564	-1.98549	0.415967	-4.77319	1.81329e-06	4.07817e-05
chr20_23212248_23212499	67.9754	-1.59928	0.33506	-4.77312	1.81391e-06	4.07817e-05
chr6_31760578_31760834	68.0668	-1.72358	0.361141	-4.7726	1.81866e-06	4.08731e-05
chr2_189163802_189164072	53.4135	-2.1062	0.441503	-4.77051	1.8376e-06	4.12676e-05
chr15_38361773_38362032	107.806	-1.38511	0.290356	-4.7704	1.83857e-06	4.1274e-05
chr1_56899695_56900048	70.4264	-1.67235	0.350617	-4.76973	1.84471e-06	4.13964e-05
chr5_171184944_171185205	38.0516	-2.34697	0.492128	-4.76901	1.8513e-06	4.14976e-05
chr18_8665641_8665892	52.4718	-1.80382	0.378316	-4.76803	1.86041e-06	4.16548e-05
chr10_50942717_50943114	93.646	-1.42604	0.299096	-4.76784	1.86208e-06	4.1666e-05
chr3_185406634_185406897	40.4787	-2.10642	0.441829	-4.7675	1.86524e-06	4.17163e-05
chr6_11330726_11330993	55.577	-1.91281	0.401324	-4.76626	1.87675e-06	4.19424e-05
chr11_114433396_114433656	41.7367	-2.26974	0.4764	-4.76435	1.89464e-06	4.23264e-05
chr2_110053761_110054187	93.28	-1.5148	0.317954	-4.76421	1.89598e-06	4.23404e-05
chr8_60630766_60631057	40.6095	-2.22369	0.466888	-4.7628	1.90921e-06	4.26041e-05
chr1_240444023_240444534	113.999	-1.33541	0.280416	-4.76225	1.91447e-06	4.27031e-05
chr4_137572069_137572348	90.7883	-1.52709	0.32067	-4.76219	1.91507e-06	4.27031e-05
chr10_116127607_116127860	44.9413	-2.34673	0.492806	-4.76198	1.91702e-06	4.27188e-05
chr17_43492984_43493257	156.742	-1.19697	0.251404	-4.76114	1.92507e-06	4.28462e-05
chr19_9142788_9143284	79.8031	-1.61385	0.339014	-4.76044	1.93171e-06	4.29781e-05
chr2_196409291_196409570	53.8001	-1.83705	0.385939	-4.75994	1.93652e-06	4.30691e-05
chr18_9017407_9017674	55.6377	-1.83608	0.385803	-4.75912	1.94439e-06	4.3212e-05
chr4_121252780_121253097	47.9692	-2.00965	0.422312	-4.75869	1.94854e-06	4.32882e-05
chr9_71579020_71579466	132.201	-1.3658	0.287153	-4.75633	1.97142e-06	4.37477e-05
chr7_51025226_51025488	60.3671	-1.88204	0.395866	-4.75425	1.99189e-06	4.41416e-05
chr10_71183857_71184159	131.934	-1.24607	0.262295	-4.75063	2.02783e-06	4.48166e-05
chr8_95430039_95430314	55.4379	-1.93995	0.408709	-4.74652	2.06944e-06	4.56689e-05
chr1_54408231_54408506	79.8377	-1.51631	0.319627	-4.744	2.0954e-06	4.61567e-05
chr17_38672900_38673423	184.093	-1.03716	0.218641	-4.74369	2.09859e-06	4.61929e-05
chr1_205419638_205419910	90.8863	-1.43698	0.303055	-4.74165	2.11988e-06	4.661e-05
chr6_151389004_151389275	48.838	-2.19113	0.462127	-4.7414	2.12246e-06	4.66326e-05
chr11_73073201_73073465	191.388	-1.0036	0.211675	-4.74125	2.124e-06	4.66494e-05
chr16_68468742_68469023	218.607	-1.00641	0.212315	-4.74017	2.13535e-06	4.68642e-05
chr8_137050932_137051277	44.8349	-2.3217	0.490073	-4.73744	2.16431e-06	4.74301e-05
chr7_27303436_27303901	129.857	-1.21472	0.256542	-4.73498	2.19078e-06	4.794e-05
chr7_73996460_73996711	90.13	-1.47709	0.311988	-4.73444	2.19664e-06	4.80331e-05
chr8_22775875_22776189	136.638	-1.13987	0.240854	-4.73265	2.21609e-06	4.84065e-05
chr2_223661343_223661777	207.233	-1.02177	0.215898	-4.73264	2.21614e-06	4.84065e-05
chr6_2810326_2810607	133.288	-1.1403	0.24114	-4.72879	2.25865e-06	4.91557e-05
chr4_99582956_99583215	124.343	-1.22077	0.258265	-4.72681	2.28079e-06	4.96013e-05
chr17_39704195_39704458	86.5027	-1.4286	0.302266	-4.72629	2.28655e-06	4.97085e-05
chr6_168436761_168437222	70.6736	-1.5953	0.337546	-4.72616	2.28802e-06	4.97224e-05
chr8_116068559_116068836	111.376	-1.35023	0.285709	-4.72589	2.29115e-06	4.97724e-05
chr5_167828897_167829199	72.8713	-1.64402	0.347939	-4.72501	2.30099e-06	4.9968e-05
chr6_158896005_158896303	85.5616	-1.5381	0.325534	-4.72486	2.30276e-06	4.99883e-05
chr12_123429185_123429440	90.9747	-1.46489	0.310065	-4.72445	2.30736e-06	5.00655e-05
chrX_153031848_153032100	81.2366	-1.67271	0.354075	-4.72417	2.31056e-06	5.00849e-05
chr17_69094259_69094564	46.6863	-2.15757	0.457034	-4.72082	2.34899e-06	5.08444e-05
chr3_11812341_11812870	77.5842	-1.51541	0.321028	-4.72049	2.35281e-06	5.09086e-05
chr10_34290153_34290416	49.292	-1.98069	0.419651	-4.71985	2.36015e-06	5.09938e-05
chr5_70897315_70897755	25.6103	-3.29938	0.699441	-4.71717	2.39151e-06	5.16154e-05
chr6_74405433_74405687	27.3434	-2.90299	0.615536	-4.71621	2.40282e-06	5.18409e-05
chr8_96126701_96126957	69.0952	-1.64008	0.348278	-4.70911	2.48797e-06	5.3485e-05
chr5_118193411_118193738	97.3068	-1.50851	0.320452	-4.70744	2.50845e-06	5.38529e-05
chr4_99693197_99693722	59.5845	-1.79147	0.380566	-4.70738	2.50917e-06	5.38529e-05
chr8_143897267_143897566	189.432	-1.01227	0.215039	-4.70735	2.50958e-06	5.38529e-05
chr7_25965731_25966010	110.494	-1.39707	0.296814	-4.70688	2.51534e-06	5.39573e-05
chr10_114787504_114787839	46.3261	-2.16529	0.460176	-4.70534	2.53444e-06	5.42892e-05
chr19_42007232_42007709	169.016	-1.13591	0.241414	-4.70524	2.5357e-06	5.42967e-05
chr1_219486418_219486671	62.8912	-1.68254	0.357644	-4.70451	2.54481e-06	5.44588e-05
chr12_31624824_31625075	31.6493	-2.6421	0.561628	-4.70436	2.54668e-06	5.44733e-05
chr5_127272326_127272577	39.2823	-2.20764	0.469512	-4.70198	2.57649e-06	5.50716e-05
chr2_39174370_39174660	48.9328	-1.93589	0.411748	-4.70164	2.58081e-06	5.51442e-05
chr2_163438949_163439357	76.9636	-1.53504	0.326688	-4.69879	2.61705e-06	5.57989e-05
chr16_52490280_52490537	50.0022	-1.90245	0.405115	-4.69608	2.65205e-06	5.64241e-05
chr3_100211195_100211494	60.6778	-1.70468	0.363042	-4.69554	2.65897e-06	5.65116e-05
chr2_85134250_85134530	108.792	-1.45353	0.309606	-4.69476	2.66923e-06	5.67096e-05
chr11_34287994_34288245	38.0172	-2.25405	0.480154	-4.69444	2.67341e-06	5.6758e-05
chr19_4694447_4694698	41.1631	-2.08051	0.443344	-4.69275	2.69551e-06	5.71664e-05
chr7_17572777_17573028	46.5131	-1.98613	0.423289	-4.69213	2.70371e-06	5.73199e-05
chr3_77844178_77844461	116.796	-1.24344	0.265072	-4.69096	2.71921e-06	5.76079e-05
chr1_64343506_64343757	27.7113	-2.95149	0.629438	-4.68908	2.74432e-06	5.8078e-05
chr14_75841577_75842023	85.1104	-1.53961	0.328349	-4.68894	2.74619e-06	5.80972e-05
chr13_24293358_24293660	50.3756	-1.91926	0.409332	-4.68877	2.74856e-06	5.81167e-05
chr7_36155200_36155487	144.265	-1.11949	0.238813	-4.68772	2.7627e-06	5.83639e-05
chr3_11660398_11660726	79.7023	-1.54489	0.329618	-4.68691	2.77356e-06	5.85314e-05
chr6_7051158_7051434	108.944	-1.31506	0.280668	-4.68546	2.79332e-06	5.88708e-05
chr7_54898815_54899094	75.3384	-1.54998	0.330807	-4.68544	2.79358e-06	5.88708e-05
chr21_38256170_38256471	144.483	-1.18521	0.253117	-4.68247	2.83435e-06	5.9688e-05
chr19_35810026_35810344	97.1173	-1.32718	0.283491	-4.68157	2.8468e-06	5.9908e-05
chr8_103768930_103769198	157.69	-1.12289	0.239898	-4.68071	2.85884e-06	6.01191e-05
chr13_113841638_113841921	167.596	-1.0671	0.227996	-4.68035	2.86392e-06	6.02047e-05
chr1_20437246_20437497	28.4033	-2.65014	0.566285	-4.67986	2.87068e-06	6.03045e-05
chr14_50534488_50534762	53.8328	-1.81992	0.388976	-4.67876	2.88619e-06	6.05876e-05
chr6_47012245_47012519	111.802	-1.36724	0.292266	-4.67806	2.89605e-06	6.0752e-05
chr8_24812641_24812945	116.794	-1.23927	0.264986	-4.67675	2.91456e-06	6.10846e-05
chr2_235277474_235277738	31.0495	-2.73702	0.585364	-4.67575	2.92885e-06	6.13542e-05
chr20_45443537_45443790	37.4283	-2.40207	0.513743	-4.67562	2.93068e-06	6.13709e-05
chr17_5740429_5740690	57.0974	-1.85728	0.397242	-4.67544	2.93319e-06	6.1402e-05
chr20_22483514_22483918	91.5263	-1.40248	0.300002	-4.67489	2.94114e-06	6.14824e-05
chr18_19866666_19866965	179.513	-1.10093	0.235504	-4.67479	2.94257e-06	6.1491e-05
chr11_63298973_63299260	74.4364	-1.67087	0.357473	-4.67411	2.9523e-06	6.16727e-05
chr22_43659866_43660117	28.8445	-2.67261	0.57183	-4.67378	2.95705e-06	6.17287e-05
chr1_204053564_204053833	105.716	-1.42993	0.306312	-4.66822	3.03813e-06	6.3201e-05
chr15_52543380_52543673	46.4929	-2.11094	0.452282	-4.66731	3.05175e-06	6.34622e-05
chr2_101681394_101681658	54.9713	-1.84544	0.395587	-4.66508	3.08499e-06	6.41088e-05
chr4_124339678_124339954	37.0721	-2.33326	0.500193	-4.66472	3.09031e-06	6.41971e-05
chr6_42284204_42284671	128.109	-1.1285	0.241937	-4.66444	3.09455e-06	6.42628e-05
chr19_45299973_45300230	47.0323	-2.08652	0.447408	-4.66358	3.10757e-06	6.44663e-05
chr1_117031998_117032322	159.438	-1.13354	0.243121	-4.66243	3.12496e-06	6.48045e-05
chr21_36419859_36420134	71.8768	-1.61959	0.347379	-4.66232	3.12665e-06	6.48172e-05
chr10_122739252_122739544	132.565	-1.21726	0.261276	-4.6589	3.17905e-06	6.57893e-05
chr3_160394707_160395003	120.333	-1.21571	0.260969	-4.65843	3.18623e-06	6.59152e-05
chr12_102513812_102514324	126.68	-1.11105	0.238591	-4.65669	3.21334e-06	6.64071e-05
chr3_24000889_24001157	47.3976	-2.04555	0.439298	-4.6564	3.21793e-06	6.64791e-05
chr3_136345389_136345661	110.413	-1.43892	0.309037	-4.65613	3.22212e-06	6.65428e-05
chr1_203481943_203482232	62.1775	-1.66657	0.35799	-4.65535	3.23427e-06	6.67705e-05
chr14_80554904_80555170	51.5011	-1.85827	0.399193	-4.65506	3.23885e-06	6.68304e-05
chr8_136717455_136717709	78.099	-1.51228	0.324929	-4.6542	3.25248e-06	6.70539e-05
chr13_95752792_95753047	51.1648	-1.78286	0.383178	-4.65282	3.27425e-06	6.74331e-05
chr2_118881100_118881354	47.4203	-1.92793	0.414368	-4.65269	3.27633e-06	6.74527e-05
chr18_24155889_24156146	68.831	-1.72281	0.370331	-4.65209	3.28594e-06	6.76272e-05
chr8_119030785_119031077	49.8276	-1.8195	0.391166	-4.65149	3.29541e-06	6.7799e-05
chr6_32374673_32374969	30.765	-2.78313	0.598462	-4.65047	3.31186e-06	6.80906e-05
chr1_80716531_80716798	49.6365	-1.94297	0.418124	-4.64687	3.37005e-06	6.91207e-05
chr2_163101193_163101444	30.9436	-2.58539	0.557191	-4.64004	3.48347e-06	7.12515e-05
chr21_36180599_36180862	68.2612	-1.56936	0.338382	-4.63783	3.52084e-06	7.18441e-05
chr9_133736248_133736541	81.0961	-1.47277	0.318042	-4.63073	3.64372e-06	7.41241e-05
chr1_192500243_192500515	139.468	-1.26732	0.273999	-4.62526	3.74122e-06	7.59269e-05
chr22_30100570_30100844	59.2951	-1.88903	0.408489	-4.62444	3.75607e-06	7.61765e-05
chr14_70514669_70515085	172.126	-1.13945	0.246484	-4.6228	3.7859e-06	7.67555e-05
chr10_106091393_106091652	38.3385	-2.16988	0.469464	-4.62204	3.79993e-06	7.70139e-05
chr2_134976922_134977198	38.6198	-2.35287	0.509103	-4.6216	3.80787e-06	7.71486e-05
chr8_29464879_29465159	52.2891	-2.05578	0.444862	-4.62116	3.81604e-06	7.72747e-05
chr1_25010198_25010474	170.717	-1.07332	0.232264	-4.62112	3.81667e-06	7.72747e-05
chr11_100699008_100699299	45.4638	-1.92364	0.416285	-4.62098	3.81935e-06	7.73028e-05
chr13_97774793_97775074	102.059	-1.42344	0.308073	-4.62045	3.82906e-06	7.74732e-05
chr8_134742346_134742597	42.5849	-2.00352	0.433659	-4.62003	3.83691e-06	7.76058e-05
chr4_31986549_31986821	58.0082	-1.90161	0.411609	-4.61994	3.83844e-06	7.76105e-05
chr8_67017970_67018222	46.1946	-1.98488	0.429641	-4.61985	3.84012e-06	7.76181e-05
chr21_44630158_44630438	126.475	-1.21149	0.262249	-4.61961	3.84454e-06	7.76523e-05
chr5_2695636_2695934	103.232	-1.42995	0.309558	-4.61934	3.84969e-06	7.77067e-05
chr1_237362391_237362661	38.123	-2.17765	0.471502	-4.61854	3.86448e-06	7.79525e-05
chr6_30717399_30717674	77.3947	-1.45602	0.315355	-4.61708	3.89175e-06	7.83969e-05
chr2_98485814_98486175	111.511	-1.22811	0.266018	-4.61665	3.89992e-06	7.84823e-05
chr5_37718020_37718439	40.9768	-2.28077	0.494068	-4.6163	3.90639e-06	7.85861e-05
chr9_135869808_135870296	105.934	-1.33773	0.289849	-4.61527	3.92579e-06	7.88968e-05
chr1_9960439_9960726	156.968	-1.045	0.226547	-4.61274	3.97394e-06	7.97306e-05
chr14_34966151_34966468	40.64	-2.13117	0.462106	-4.61186	3.99076e-06	8.00411e-05
chr4_185766576_185766831	41.691	-2.57313	0.558439	-4.60771	4.07126e-06	8.14085e-05
chr6_27833877_27834128	39.6614	-2.0957	0.454915	-4.60678	4.08949e-06	8.16929e-05
chr9_88338090_88338379	54.0187	-1.8099	0.393131	-4.60382	4.1482e-06	8.27828e-05
chr19_46766232_46766483	45.0259	-2.07066	0.449868	-4.60283	4.16794e-06	8.30937e-05
chr11_13119689_13119955	52.4134	-1.81638	0.39468	-4.60217	4.18111e-06	8.32729e-05
chr13_43843360_43843632	145.955	-1.08533	0.235949	-4.59986	4.22784e-06	8.40359e-05
chr5_17118835_17119125	42.3884	-2.17014	0.471802	-4.59969	4.23118e-06	8.40463e-05
chr3_171921725_171921992	89.4671	-1.49071	0.324122	-4.59924	4.24042e-06	8.4202e-05
chr11_45001521_45001787	94.9729	-1.40374	0.30527	-4.59836	4.2582e-06	8.4396e-05
chr13_45332909_45333258	184.342	-1.01157	0.220025	-4.59753	4.2752e-06	8.46959e-05
chr19_51224092_51224365	125.532	-1.34781	0.293166	-4.59743	4.27728e-06	8.47091e-05
chr5_96054289_96054564	53.1979	-1.89384	0.412065	-4.59596	4.30754e-06	8.5252e-05
chr8_22596797_22597048	53.1023	-1.89485	0.412434	-4.59431	4.34176e-06	8.5844e-05
chr3_97601815_97602101	184.013	-1.01767	0.221607	-4.59225	4.38483e-06	8.65527e-05
chr18_43354299_43354550	19.8102	-4.31068	0.938699	-4.59218	4.38632e-06	8.65534e-05
chr3_154082695_154082982	68.7214	-1.56375	0.340613	-4.59099	4.41152e-06	8.69647e-05
chr2_33294983_33295234	28.8945	-2.7982	0.609539	-4.59068	4.41813e-06	8.70663e-05
chr16_21637981_21638493	69.1873	-1.63456	0.356068	-4.59058	4.42019e-06	8.70783e-05
chr14_69972675_69972934	46.3693	-1.89585	0.413033	-4.59007	4.43089e-06	8.72603e-05
chr19_44272556_44272813	68.2283	-1.61154	0.351447	-4.58544	4.53024e-06	8.90996e-05
chr4_113691169_113691509	56.425	-1.6918	0.368985	-4.585	4.53988e-06	8.926e-05
chr7_130598187_130598466	106.696	-1.20379	0.262621	-4.58374	4.56726e-06	8.97394e-05
chr12_92966958_92967210	54.5813	-1.79959	0.392788	-4.58158	4.61469e-06	9.0582e-05
chr17_77824474_77824738	67.3234	-1.54863	0.338053	-4.58104	4.62665e-06	9.07275e-05
chr9_74384244_74384715	151.838	-1.05308	0.229889	-4.58082	4.63164e-06	9.07956e-05
chr8_75232669_75232938	129.387	-1.13827	0.248521	-4.5802	4.64532e-06	9.09744e-05
chr4_140566706_140566989	86.858	-1.42381	0.310885	-4.57985	4.65305e-06	9.10663e-05
chr15_89711109_89711360	31.0576	-2.39343	0.522973	-4.57658	4.7264e-06	9.24112e-05
chr9_86946362_86946644	106.933	-1.26461	0.276327	-4.5765	4.72812e-06	9.24145e-05
chr6_116332777_116333101	60.769	-1.66494	0.363811	-4.5764	4.73047e-06	9.24303e-05
chr3_124693598_124693883	95.2316	-1.34209	0.29327	-4.57632	4.73233e-06	9.24365e-05
chr1_224387488_224387746	70.8444	-1.67553	0.366431	-4.57257	4.81769e-06	9.37876e-05
chr20_52130372_52130639	149.135	-1.09879	0.24042	-4.57031	4.87002e-06	9.4724e-05
chr9_93697556_93697831	102.619	-1.34049	0.293352	-4.56956	4.88748e-06	9.50327e-05
chr21_38905471_38905958	69.9563	-1.46455	0.320583	-4.56839	4.91482e-06	9.54714e-05
chr9_21684783_21685205	68.4987	-1.65816	0.363154	-4.566	4.97123e-06	9.64106e-05
chr2_58431511_58431762	27.2779	-2.62909	0.575896	-4.56523	4.98957e-06	9.67037e-05
chr12_3857431_3857682	51.5109	-1.86812	0.409289	-4.56431	5.01143e-06	9.7033e-05
chr17_6963728_6964242	68.1427	-1.55414	0.340523	-4.56398	5.0193e-06	9.71226e-05
chr8_88950278_88950648	49.9851	-1.84356	0.403959	-4.56374	5.02508e-06	9.71609e-05
chr5_14011573_14012080	134	-1.0979	0.240573	-4.56369	5.02615e-06	9.71609e-05
chr2_239928662_239928928	79.1119	-1.43282	0.31401	-4.56297	5.04362e-06	9.73728e-05
chr19_44272855_44273122	46.4594	-1.97642	0.433162	-4.56278	5.04809e-06	9.74276e-05
chr13_109609723_109610192	78.8917	-1.55127	0.340075	-4.56156	5.07749e-06	9.79085e-05
chr2_232476585_232476857	168.159	-1.00771	0.220914	-4.56154	5.07791e-06	9.79085e-05
chr4_153764642_153765127	137.56	-1.14762	0.251598	-4.56131	5.08361e-06	9.79552e-05
chr3_185394900_185395170	40.8162	-2.03975	0.447243	-4.56073	5.09756e-06	9.81924e-05
chr14_68935471_68935738	153.546	-1.08172	0.237186	-4.56063	5.09997e-06	9.82072e-05
chr20_45587753_45588008	39.5177	-1.99216	0.436949	-4.55925	5.13359e-06	9.87443e-05
chr1_26611318_26611569	81.1816	-1.45557	0.319363	-4.55772	5.17122e-06	9.93554e-05
chr13_106643985_106644376	158.781	-1.11191	0.244004	-4.55693	5.19059e-06	9.96637e-05
chr15_94372675_94372938	66.0937	-1.70807	0.37487	-4.55644	5.20284e-06	9.98669e-05
chr11_113535818_113536101	131.11	-1.3313	0.292223	-4.55575	5.21999e-06	0.000100132
chr1_163172686_163172997	66.7588	-1.51306	0.332179	-4.55494	5.23999e-06	0.000100483
chr4_84338604_84339061	69.1508	-1.84775	0.405719	-4.55427	5.25678e-06	0.000100773
chr6_55965867_55966127	29.6312	-2.68358	0.589718	-4.55061	5.34895e-06	0.000102409
chr2_36788693_36788974	38.311	-2.25801	0.496591	-4.54702	5.44098e-06	0.000104037
chr4_175323026_175323303	43.7428	-2.04419	0.449578	-4.5469	5.44406e-06	0.000104063
chr3_12512840_12513091	40.9958	-1.95804	0.430647	-4.54673	5.44852e-06	0.000104115
chr2_150505138_150505414	65.7033	-1.60259	0.352489	-4.54651	5.45415e-06	0.000104189
chr11_126216249_126216515	76.6618	-1.66111	0.365748	-4.54167	5.58093e-06	0.000106306
chr12_30916023_30916335	102.348	-1.33411	0.29379	-4.54105	5.59745e-06	0.000106581
chr1_48337525_48337776	34.6757	-2.42263	0.533582	-4.54032	5.61694e-06	0.00010689
chr11_133821642_133821930	85.73	-1.40378	0.309202	-4.54001	5.62521e-06	0.000106995
chr8_81915289_81915540	68.2501	-1.56473	0.344753	-4.53869	5.66047e-06	0.000107513
chr20_19590426_19590720	77.5438	-1.5928	0.350979	-4.53815	5.6749e-06	0.000107719
chr9_78795974_78796234	126.914	-1.23664	0.272499	-4.53813	5.67555e-06	0.000107719
chr2_28844394_28844675	99.2155	-1.29329	0.284986	-4.53809	5.67669e-06	0.000107719
chr6_161231387_161231640	33.5101	-2.27238	0.500752	-4.53793	5.68078e-06	0.000107762
chr1_68444918_68445211	57.1847	-1.73845	0.383316	-4.53529	5.75244e-06	0.000108983
chr6_35368699_35368987	131.91	-1.09008	0.240488	-4.53278	5.82132e-06	0.000110079
chrX_118126218_118126703	152.973	-1.06398	0.234819	-4.53108	5.86826e-06	0.000110792
chr7_2265047_2265374	111.97	-1.20936	0.266994	-4.52953	5.91147e-06	0.00011153
chr10_87403669_87403920	41.572	-2.10446	0.464614	-4.52948	5.91294e-06	0.00011153
chr11_97603387_97603640	36.4772	-2.30004	0.50782	-4.52924	5.91964e-06	0.000111586
chr19_8943279_8943630	133.058	-1.22862	0.271305	-4.52855	5.93894e-06	0.000111844
chr12_66419452_66419707	29.1096	-2.98066	0.658252	-4.52815	5.95035e-06	0.000112023
chr6_144657070_144657345	62.0852	-1.63367	0.360822	-4.52763	5.96482e-06	0.000112261
chr1_223842940_223843202	114.702	-1.16598	0.257561	-4.52702	5.98218e-06	0.000112552
chr12_61845846_61846220	73.8513	-1.63236	0.360725	-4.52522	6.03336e-06	0.000113443
chr8_29526868_29527136	69.1179	-1.49846	0.331179	-4.52461	6.05062e-06	0.000113697
chr17_78694955_78695325	89.7065	-1.38404	0.305959	-4.5236	6.07956e-06	0.000114205
chr8_142038627_142038885	88.5283	-1.42111	0.314172	-4.52334	6.08714e-06	0.000114311
chr17_6277714_6278009	65.2463	-1.63747	0.362067	-4.52255	6.11003e-06	0.000114669
chr12_117529554_117529806	58.8815	-1.78973	0.395769	-4.52215	6.12147e-06	0.000114848
chr15_70384317_70384675	120.413	-1.2316	0.272494	-4.51975	6.19129e-06	0.000116005
chr13_24133047_24133323	90.3069	-1.36292	0.30168	-4.51776	6.24983e-06	0.000116926
chr10_22972271_22972540	149.483	-1.0674	0.236484	-4.51361	6.37319e-06	0.000118942
chr11_15914617_15915085	142.858	-1.14429	0.25381	-4.50845	6.53036e-06	0.000121575
chr15_69760892_69761143	37.5376	-2.17396	0.482201	-4.5084	6.53171e-06	0.000121575
chr6_155448206_155448486	45.0201	-1.93762	0.429782	-4.50837	6.53288e-06	0.000121575
chr7_79157763_79158037	79.3393	-1.57493	0.349483	-4.50644	6.59228e-06	0.000122566
chr8_40958580_40958831	34.4049	-2.31232	0.513315	-4.50467	6.64757e-06	0.000123403
chr3_72031806_72032071	102.273	-1.24323	0.276039	-4.50381	6.67468e-06	0.000123753
chr1_162275828_162276090	49.7256	-1.79299	0.398122	-4.50361	6.68082e-06	0.00012379
chr18_9743550_9743826	90.1182	-1.28462	0.285436	-4.50056	6.77733e-06	0.000125384
chr10_126407800_126408328	137.058	-1.1374	0.252739	-4.50029	6.78606e-06	0.000125506
chr3_149106563_149106831	74.6907	-1.5319	0.340541	-4.49843	6.84563e-06	0.00012653
chr22_32266904_32267173	53.7372	-1.6769	0.372786	-4.49828	6.85061e-06	0.000126583
chr3_45588630_45589115	84.2534	-1.47761	0.328535	-4.49758	6.87314e-06	0.000126921
chr5_17951946_17952207	54.4099	-1.85529	0.412578	-4.49681	6.89802e-06	0.000127302
chr17_73703159_73703445	85.8273	-1.4127	0.314185	-4.49641	6.91111e-06	0.000127465
chr8_111906680_111907183	91.2829	-1.27286	0.283097	-4.49621	6.91769e-06	0.000127547
chr4_105979476_105979811	72.082	-1.51546	0.33726	-4.49344	7.00808e-06	0.000129054
chr8_113520217_113520923	115.457	-1.23097	0.273982	-4.49289	7.02641e-06	0.000129352
chr20_42570219_42570488	50.3755	-1.78455	0.397211	-4.49272	7.03204e-06	0.000129376
chr3_99603317_99603583	46.9643	-1.84405	0.410634	-4.49074	7.09773e-06	0.000130224
chr4_124857747_124858517	206.218	-1.05334	0.23471	-4.48784	7.19478e-06	0.000131763
chr1_236080730_236080981	29.661	-2.31059	0.514865	-4.48776	7.19765e-06	0.000131775
chr1_60022618_60022869	24.4334	-3.00144	0.668891	-4.48719	7.21683e-06	0.000132045
chr4_148886252_148886531	27.7407	-2.85731	0.636896	-4.48631	7.24682e-06	0.000132553
chr14_42662232_42662648	78.664	-1.42264	0.317179	-4.48528	7.28181e-06	0.000133153
chr7_96705211_96705503	64.4179	-1.54596	0.344706	-4.48486	7.29627e-06	0.000133376
chr1_192465557_192465872	51.8276	-1.96553	0.438266	-4.48479	7.2986e-06	0.000133378
chr9_19748675_19749042	26.1117	-2.70667	0.603882	-4.48211	7.39081e-06	0.000134858
chr8_102272561_102272842	98.1277	-1.34134	0.299328	-4.48119	7.42287e-06	0.000135277
chr15_80729063_80729344	34.0851	-2.35593	0.525755	-4.48103	7.42824e-06	0.000135334
chr2_153057138_153057432	109.942	-1.15891	0.258639	-4.48082	7.43576e-06	0.00013543
chr12_95496991_95497243	114.9	-1.22241	0.272941	-4.47865	7.51165e-06	0.000136591
chr7_30265536_30265943	106.686	-1.18808	0.265279	-4.47861	7.5132e-06	0.000136591
chr6_56578196_56578461	74.5176	-1.51978	0.339449	-4.47719	7.56303e-06	0.000137413
chr3_37987482_37987920	110.618	-1.32379	0.295716	-4.47655	7.58604e-06	0.000137748
chr13_44792712_44792989	154.282	-1.17433	0.262439	-4.47468	7.65276e-06	0.000138791
chr6_46950690_46951088	101.471	-1.20219	0.268716	-4.47384	7.68264e-06	0.000139248
chr11_85532740_85533027	141.825	-1.10603	0.247237	-4.47359	7.69185e-06	0.000139373
chr1_230220388_230220649	57.6697	-1.68214	0.376097	-4.47263	7.72634e-06	0.000139871
chr10_79131639_79132009	44.9487	-2.10918	0.471684	-4.4716	7.76372e-06	0.000140429
chr2_224477815_224478102	62.4184	-1.60837	0.359811	-4.47005	7.82015e-06	0.000141185
chr5_149877191_149877478	73.699	-1.39423	0.311963	-4.46921	7.85106e-06	0.0001417
chr6_7347913_7348235	137.927	-1.09579	0.245203	-4.46893	7.86122e-06	0.000141841
chr7_30469949_30470254	113.362	-1.22223	0.273535	-4.46826	7.88575e-06	0.000142198
chr20_15683855_15684132	104.775	-1.23567	0.276592	-4.46748	7.9145e-06	0.000142544
chr18_46626656_46626920	133.554	-1.12505	0.251834	-4.46742	7.91696e-06	0.000142546
chr6_47009963_47010237	114.273	-1.25337	0.280587	-4.46694	7.93447e-06	0.000142818
chr8_120653890_120654145	44.9017	-2.04962	0.458869	-4.46668	7.94433e-06	0.000142952
chr3_194461636_194461887	37.1969	-2.12622	0.476037	-4.46649	7.95137e-06	0.000143036
chr3_35873614_35873879	92.6575	-1.3644	0.305806	-4.46165	8.13317e-06	0.000145824
chr12_76630439_76630706	39.5526	-2.12694	0.476791	-4.46094	8.15999e-06	0.000146174
chr12_109090188_109090651	51.1448	-1.7725	0.397356	-4.46075	8.16742e-06	0.000146263
chr5_134408561_134408829	80.9044	-1.50476	0.337471	-4.45894	8.23674e-06	0.000147313
chr4_74548734_74549163	65.7367	-1.66669	0.373824	-4.45849	8.25373e-06	0.0001475
chr13_99358697_99358957	40.3596	-1.94891	0.437188	-4.45783	8.27954e-06	0.000147917
chr3_193646826_193647081	49.5107	-1.71613	0.384979	-4.45772	8.28348e-06	0.000147943
chr22_25796865_25797136	97.9853	-1.26322	0.2834	-4.45739	8.29645e-06	0.00014813
chr8_75163486_75163801	53.4096	-1.71027	0.383751	-4.4567	8.32297e-06	0.000148471
chr1_157566945_157567431	149.137	-1.11672	0.250649	-4.45531	8.37734e-06	0.000149308
chr8_24076263_24076528	134.377	-1.05981	0.238003	-4.45294	8.47031e-06	0.000150785
chr5_1794490_1794878	91.6709	-1.31695	0.295829	-4.45173	8.51806e-06	0.0001515
chr11_20681605_20682085	92.077	-1.394	0.313159	-4.45142	8.53032e-06	0.000151673
chr6_45585279_45585530	39.5713	-2.06548	0.464039	-4.45108	8.54382e-06	0.000151854
chr6_26269252_26269564	118.864	-1.14574	0.257474	-4.44994	8.58952e-06	0.000152499
chr14_44272378_44272697	100.876	-1.19978	0.269651	-4.44936	8.61256e-06	0.000152863
chr13_22237437_22237702	89.1451	-1.39848	0.314317	-4.44927	8.61616e-06	0.000152878
chr16_19765423_19765690	52.5102	-1.91148	0.429622	-4.44921	8.61854e-06	0.000152878
chr15_52544968_52545346	72.7078	-1.47955	0.33259	-4.44856	8.64468e-06	0.000153206
chr13_64007933_64008185	53.8819	-1.89311	0.425685	-4.4472	8.69952e-06	0.000153953
chr8_109596753_109597024	79.5956	-1.70793	0.384124	-4.44631	8.73582e-06	0.000154546
chr3_168738193_168738471	65.248	-1.69409	0.381039	-4.44598	8.74935e-06	0.000154649
chr19_2627487_2627807	79.2489	-1.40347	0.315729	-4.44519	8.78144e-06	0.000154987
chr3_149084948_149085249	188.967	-1.01903	0.229353	-4.44306	8.86883e-06	0.000156253
chr17_19145754_19146009	69.3134	-1.56455	0.35217	-4.4426	8.88786e-06	0.000156538
chr8_74847527_74847799	37.5945	-2.34769	0.528456	-4.44254	8.89023e-06	0.000156538
chr7_27239771_27240054	44.459	-2.01272	0.453085	-4.44226	8.90171e-06	0.000156694
chr6_7604290_7604571	115.602	-1.30601	0.294085	-4.44091	8.95782e-06	0.000157542
chr3_76735058_76735322	55.4234	-1.72822	0.389178	-4.4407	8.96671e-06	0.000157652
chr2_28856686_28856995	113.244	-1.23255	0.277572	-4.44047	8.97611e-06	0.000157771
chr1_64386081_64386413	70.197	-1.59403	0.359029	-4.43985	9.00229e-06	0.000158185
chr8_126526979_126527354	79.372	-1.37601	0.310011	-4.43859	9.05488e-06	0.000159016
chrX_132810487_132810766	77.7965	-1.57088	0.353942	-4.43824	9.06992e-06	0.000159186
chr1_210592570_210592937	84.8978	-1.43066	0.322438	-4.43702	9.12144e-06	0.00015995
chr22_43333497_43333784	120.591	-1.08523	0.24459	-4.43694	9.12481e-06	0.000159962
chr4_154126231_154126541	116.685	-1.15514	0.260376	-4.43642	9.14662e-06	0.000160251
chr8_101429123_101429390	58.7815	-1.55339	0.350151	-4.43634	9.15021e-06	0.000160267
chr12_91252189_91252446	47.093	-1.95823	0.441433	-4.43607	9.16163e-06	0.00016042
chr16_2896750_2897063	109.269	-1.27386	0.28722	-4.43514	9.20108e-06	0.000161016
chr1_193400812_193401137	110.215	-1.27293	0.287082	-4.43403	9.24883e-06	0.000161805
chr1_183971332_183971622	57.1272	-1.81992	0.410653	-4.43178	9.34587e-06	0.000163121
chr8_143690490_143690762	118.321	-1.21435	0.274014	-4.4317	9.34925e-06	0.000163132
chr6_169234893_169235286	55.439	-1.87361	0.423131	-4.42797	9.51223e-06	0.000165783
chr1_27337505_27337756	85.6587	-1.40163	0.316631	-4.42671	9.56831e-06	0.000166663
chr9_69883005_69883313	27.5001	-2.84085	0.641816	-4.42627	9.58751e-06	0.000166949
chr17_38226375_38226682	146.224	-1.06632	0.24092	-4.42605	9.59753e-06	0.000167075
chr2_17797226_17797477	37.4959	-2.09212	0.472827	-4.42469	9.65791e-06	0.00016793
chr5_148941405_148941682	46.2396	-1.86908	0.422454	-4.42434	9.67359e-06	0.000168056
chr15_77800296_77800582	68.6076	-1.64921	0.37281	-4.42374	9.7008e-06	0.000168438
chr1_19252943_19253416	75.2865	-1.39576	0.315518	-4.42373	9.7012e-06	0.000168438
chr3_112407814_112408069	54.2483	-1.70635	0.385758	-4.42336	9.71798e-06	0.000168632
chr3_101957227_101957653	54.5527	-1.66068	0.375467	-4.42298	9.73482e-06	0.000168777
chr11_122727472_122727742	50.0212	-1.64022	0.370857	-4.42278	9.74374e-06	0.000168823
chr14_75867090_75867403	45.4844	-1.866	0.42191	-4.42274	9.74591e-06	0.000168823
chr22_29425994_29426296	71.2155	-1.41266	0.319601	-4.42008	9.86627e-06	0.00017076
chr6_167548505_167548756	47.2431	-1.8084	0.409199	-4.41936	9.8993e-06	0.000171232
chr2_11894254_11894515	63.7816	-1.64995	0.373441	-4.41823	9.95109e-06	0.000171979
chr14_21140143_21140408	46.3698	-1.9141	0.433383	-4.41665	1.00245e-05	0.000172997
chr20_10829729_10830054	94.119	-1.24858	0.28271	-4.41647	1.00324e-05	0.000173085
chr16_65762037_65762292	38.2344	-2.07556	0.470164	-4.41454	1.01226e-05	0.00017449
chr18_8994664_8994931	94.6296	-1.27762	0.289442	-4.4141	1.01432e-05	0.000174795
chr19_54408218_54408469	38.7672	-2.05329	0.465459	-4.41133	1.02739e-05	0.000176588
chr14_69472448_69472722	29.4957	-2.54155	0.576507	-4.40853	1.04073e-05	0.000178472
chr16_9445389_9445694	65.3925	-1.59491	0.361992	-4.40592	1.05334e-05	0.000180428
chr17_72565687_72566014	56.1339	-1.574	0.357265	-4.4057	1.05441e-05	0.000180508
chr15_81071358_81071847	102.089	-1.23528	0.280496	-4.40392	1.06313e-05	0.000181792
chr22_43343200_43343564	99.4872	-1.32145	0.300103	-4.40333	1.066e-05	0.000182179
chr11_129613406_129613670	62.9814	-1.50691	0.342259	-4.40284	1.06844e-05	0.00018244
chr1_165840592_165840850	63.6049	-1.56368	0.355185	-4.40245	1.07036e-05	0.000182616
chr2_46391299_46391684	299.084	-1.90336	0.432344	-4.40241	1.07056e-05	0.000182616
chr13_31317825_31318076	32.2253	-2.41176	0.547831	-4.40238	1.07069e-05	0.000182616
chr1_75118297_75118774	56.8372	-1.60768	0.36521	-4.40207	1.07224e-05	0.000182776
chr2_224718185_224718436	33.2395	-2.33234	0.529829	-4.40207	1.07224e-05	0.000182776
chr17_75646018_75646269	32.8526	-2.44317	0.555639	-4.39704	1.09736e-05	0.000186844
chr2_153925790_153926233	54.0234	-1.82324	0.414703	-4.39651	1.10006e-05	0.000187251
chr9_135502568_135502832	125.6	-1.18129	0.268703	-4.39628	1.10123e-05	0.000187397
chr4_26454308_26454723	47.5896	-1.97523	0.449478	-4.3945	1.11027e-05	0.000188774
chr11_120210236_120210580	145.541	-1.07351	0.244303	-4.39417	1.11197e-05	0.000188963
chr10_118980797_118981083	59.8662	-1.68388	0.383271	-4.39343	1.11574e-05	0.000189489
chr9_127044142_127044393	53.706	-1.59737	0.363601	-4.3932	1.11693e-05	0.000189637
chr3_171509587_171509889	75.8664	-1.36374	0.310536	-4.39156	1.12538e-05	0.000190802
chr2_31607633_31607930	39.4737	-2.21991	0.505773	-4.38915	1.13793e-05	0.00019271
chr7_105305375_105305676	47.3993	-1.83919	0.419059	-4.38886	1.13944e-05	0.000192913
chr14_57849944_57850241	32.1604	-2.44243	0.556666	-4.3876	1.14609e-05	0.000193928
chr12_117528899_117529163	141.176	-1.04848	0.238972	-4.38745	1.14686e-05	0.000194004
chr14_50480183_50480467	65.2385	-1.63977	0.374049	-4.38384	1.16605e-05	0.000196971
chr4_97570772_97571061	52.699	-1.70998	0.390345	-4.38068	1.18311e-05	0.000199459
chr10_126069516_126069926	51.7651	-1.75021	0.399593	-4.37998	1.18689e-05	0.000199928
chr22_33834206_33834576	65.6085	-1.50921	0.34458	-4.37986	1.18755e-05	0.000199982
chr8_68605055_68605338	57.2597	-1.70739	0.389834	-4.37979	1.18793e-05	0.00019999
chr6_167719849_167720271	79.86	-1.39798	0.319429	-4.37651	1.20597e-05	0.000202684
chr20_10057169_10057705	53.6603	-1.91507	0.437587	-4.37643	1.20637e-05	0.000202695
chr12_120912435_120912726	51.4578	-1.78173	0.407174	-4.37585	1.20959e-05	0.00020318
chr4_145869215_145869469	62.8804	-1.6208	0.370499	-4.37466	1.21623e-05	0.000204122
chr4_102902896_102903214	88.4228	-1.48524	0.339543	-4.37423	1.21862e-05	0.000204466
chr10_30449500_30449788	47.0742	-1.81929	0.41594	-4.37391	1.22038e-05	0.000204647
chr5_81653078_81653511	49.4208	-1.72453	0.394372	-4.37284	1.22642e-05	0.000205488
chr16_48640990_48641270	97.4824	-1.33607	0.305588	-4.37213	1.23038e-05	0.000205971
chr5_141595431_141595721	77.7483	-1.49055	0.34101	-4.37098	1.23692e-05	0.000206957
chr16_84913521_84913826	128.161	-1.05599	0.241676	-4.36943	1.2457e-05	0.00020831
chr18_20131901_20132159	69.3332	-1.60525	0.367482	-4.36824	1.25251e-05	0.000209331
chr9_87283203_87283464	59.2552	-1.55095	0.355086	-4.36781	1.25497e-05	0.000209566
chr11_72906319_72906611	199.632	-1.03844	0.237779	-4.36727	1.25808e-05	0.000209968
chr3_63435770_63436047	168.549	-1.04799	0.240011	-4.36641	1.26307e-05	0.0002107
chr18_24060756_24061206	115.719	-1.12132	0.256855	-4.36556	1.26797e-05	0.000211433
chr1_223406778_223407225	99.4241	-1.24117	0.284313	-4.36551	1.26827e-05	0.000211433
chr1_198625791_198626050	42.0291	-2.05753	0.471398	-4.36474	1.27274e-05	0.000212121
chr22_47724654_47724927	70.0207	-1.47879	0.33888	-4.36375	1.27849e-05	0.000212874
chr19_19724305_19724682	124.842	-1.15128	0.263832	-4.36368	1.27892e-05	0.000212874
chr12_6441755_6442006	97.9851	-1.29351	0.296429	-4.36366	1.27904e-05	0.000212874
chr2_70779687_70779938	74.1112	-1.42224	0.325966	-4.36317	1.28189e-05	0.000213289
chr2_106234322_106234591	31.7425	-2.27482	0.521509	-4.36199	1.28885e-05	0.000214268
chr10_77536436_77536980	83.0168	-1.43091	0.328111	-4.36106	1.29431e-05	0.000215067
chr4_85420539_85420814	102.323	-1.28776	0.295326	-4.36048	1.29776e-05	0.00021557
chr7_80352097_80352348	35.6268	-2.04859	0.469829	-4.36028	1.29894e-05	0.000215706
chr14_101454917_101455168	22.8246	-3.01824	0.692786	-4.35667	1.32056e-05	0.000218811
chrX_9875051_9875343	33.4209	-2.40181	0.551346	-4.35627	1.32295e-05	0.000219146
chr10_115510952_115511386	150.39	-1.07494	0.246809	-4.35537	1.32843e-05	0.000219932
chr12_107608166_107608480	35.6765	-2.15951	0.495894	-4.35478	1.33201e-05	0.000220403
chr6_168547844_168548329	67.259	-1.68574	0.387139	-4.35436	1.33459e-05	0.000220768
chr2_169890880_169891154	105.219	-1.18349	0.271899	-4.35269	1.3448e-05	0.000222211
chr17_66452290_66452668	56.3934	-1.71851	0.394835	-4.35247	1.34613e-05	0.00022237
chr5_158407108_158407535	22.7563	-3.15153	0.724126	-4.35219	1.34787e-05	0.000222596
chr5_171810304_171810616	83.8872	-1.40047	0.32181	-4.35186	1.3499e-05	0.000222746
chr1_112794347_112794637	37.4056	-2.07803	0.477633	-4.35068	1.35714e-05	0.000223695
chr1_88577554_88577814	34.7438	-2.23313	0.513519	-4.34868	1.36958e-05	0.000225497
chr1_198412551_198412834	147.564	-1.02919	0.236787	-4.3465	1.38329e-05	0.000227441
chr1_51986060_51986311	30.5505	-2.21908	0.510637	-4.34571	1.38824e-05	0.00022813
chr10_35047359_35047634	78.1435	-1.35246	0.311305	-4.34448	1.39605e-05	0.000229161
chr17_79844083_79844438	92.54	-1.22945	0.283023	-4.34398	1.39927e-05	0.000229587
chr3_170025754_170026034	97.0285	-1.26637	0.291567	-4.34334	1.40333e-05	0.000230103
chr16_66542269_66542520	34.5702	-2.53795	0.584558	-4.34165	1.41414e-05	0.000231524
chrX_45684010_45684261	27.2933	-2.57129	0.592237	-4.34165	1.41415e-05	0.000231524
chr10_33526834_33527212	85.109	-1.57394	0.362524	-4.34163	1.41431e-05	0.000231524
chr3_3095644_3096137	29.3438	-2.60453	0.600106	-4.34011	1.42409e-05	0.000232806
chr20_56706912_56707220	56.4291	-1.62235	0.373809	-4.34004	1.42458e-05	0.000232813
chr5_140051286_140051537	59.0478	-1.61829	0.372883	-4.33994	1.42523e-05	0.000232813
chr6_2960657_2960947	43.687	-2.00048	0.460954	-4.33988	1.42561e-05	0.000232813
chr3_190284191_190284581	102.903	-1.21612	0.28022	-4.33987	1.42569e-05	0.000232813
chr7_4476177_4476449	70.2824	-1.51027	0.348075	-4.33892	1.43184e-05	0.000233627
chr3_42329910_42330227	133.585	-1.11358	0.256678	-4.33843	1.43502e-05	0.000234082
chr3_19930664_19930953	148.301	-1.09733	0.252956	-4.33801	1.43779e-05	0.000234342
chr3_111300980_111301231	24.4182	-2.64325	0.609423	-4.33731	1.4424e-05	0.000235029
chr9_21057055_21057306	35.292	-2.12333	0.48985	-4.33466	1.45983e-05	0.000237546
chr6_48794974_48795244	68.7599	-1.42548	0.328903	-4.33404	1.46396e-05	0.000238023
chr3_86619413_86619684	104.413	-1.2229	0.282206	-4.33337	1.46843e-05	0.000238682
chr13_33942182_33942433	32.9017	-2.09951	0.484611	-4.33237	1.47515e-05	0.000239418
chr2_54271174_54271443	130.869	-1.08324	0.250059	-4.33195	1.47791e-05	0.000239771
chr6_42192275_42192536	142.627	-1.01681	0.234815	-4.33024	1.48945e-05	0.000241511
chr7_51030657_51030949	110.269	-1.15433	0.266627	-4.32938	1.49533e-05	0.000242269
chr13_104535537_104535812	147.042	-1.13926	0.263181	-4.32879	1.49933e-05	0.00024285
chr12_109085394_109085675	74.1248	-1.38834	0.320849	-4.32708	1.51098e-05	0.000244606
chr1_16490798_16491057	132.721	-1.0534	0.243453	-4.32691	1.51214e-05	0.000244728
chr9_127044417_127044668	57.2497	-1.5731	0.36369	-4.32538	1.52271e-05	0.000245839
chr6_133452082_133452333	23.9619	-3.09306	0.715319	-4.32403	1.53208e-05	0.000246952
chr19_44269435_44269691	91.969	-1.23948	0.286687	-4.32348	1.53587e-05	0.00024726
chr4_3956362_3956613	28.7831	-2.20969	0.511188	-4.32266	1.54162e-05	0.000248022
chr2_130569762_130570088	95.7827	-1.30634	0.302255	-4.32197	1.54644e-05	0.000248665
chr6_49636025_49636299	63.02	-1.67713	0.388078	-4.32163	1.54883e-05	0.000248982
chr6_150811780_150812043	53.4896	-1.66996	0.386467	-4.3211	1.55256e-05	0.000249443
chr10_30093120_30093421	51.9575	-1.67295	0.387341	-4.31906	1.56694e-05	0.000251276
chr10_30984850_30985119	32.9794	-2.41184	0.558511	-4.31835	1.57203e-05	0.000251899
chr3_37977831_37978101	42.4148	-2.03204	0.470664	-4.3174	1.57878e-05	0.000252778
chr20_25013392_25013823	122.423	-1.19542	0.276982	-4.31589	1.58963e-05	0.000254379
chr6_151041936_151042370	91.3563	-1.24278	0.287981	-4.31548	1.59254e-05	0.000254776
chr12_33376977_33377259	44.2091	-1.90876	0.442331	-4.31522	1.59444e-05	0.000255012
chr13_113379947_113380198	55.6785	-1.71769	0.398126	-4.31443	1.60019e-05	0.000255727
chr18_67602614_67602891	22.0772	-3.38029	0.783733	-4.31306	1.61009e-05	0.000257171
chr19_56617804_56618080	155.792	-1.03697	0.240466	-4.31234	1.61535e-05	0.000257942
chr11_111180842_111181106	64.819	-1.5766	0.365716	-4.311	1.62521e-05	0.000259379
chr1_219047629_219047904	80.0396	-1.5131	0.351072	-4.30993	1.63303e-05	0.00026028
chr9_132449738_132450002	94.0404	-1.2258	0.284426	-4.30974	1.63449e-05	0.000260443
chr2_28806885_28807137	53.7071	-1.59356	0.369812	-4.30912	1.63909e-05	0.000261037
chr6_169470696_169470947	31.0662	-2.26044	0.524586	-4.30899	1.64001e-05	0.000261115
chr2_224414017_224414268	18.9844	-3.35984	0.779837	-4.30839	1.64447e-05	0.000261686
chr3_187121535_187121840	45.4671	-1.83422	0.425848	-4.30722	1.65319e-05	0.000262933
chr1_51696281_51696658	76.378	-1.42523	0.330937	-4.30665	1.65742e-05	0.000263536
chr7_99160573_99160825	32.4228	-2.35425	0.54675	-4.3059	1.6631e-05	0.000264298
chr10_135337309_135337560	27.7419	-2.30472	0.535365	-4.30496	1.67018e-05	0.000265353
chr6_122239299_122239592	29.6322	-2.86255	0.665085	-4.30403	1.67717e-05	0.000266322
chr13_31444515_31444799	80.8224	-1.41413	0.328697	-4.30223	1.69086e-05	0.000268354
chr14_65165608_65166011	162.579	-1.0775	0.250557	-4.30042	1.70474e-05	0.000270173
chr12_125200210_125200510	61.5906	-1.56548	0.364032	-4.30038	1.70503e-05	0.000270173
chr8_28488756_28489072	67.8204	-1.45891	0.339473	-4.29756	1.72689e-05	0.000273432
chr17_45147572_45148022	124.562	-1.06424	0.247671	-4.29699	1.73134e-05	0.000273879
chr20_17539043_17539295	85.8032	-1.3962	0.324929	-4.29695	1.73162e-05	0.000273879
chr1_199171521_199171841	66.6142	-1.55827	0.362684	-4.29649	1.73522e-05	0.000274375
chr8_30366736_30367026	61.6704	-1.52982	0.356078	-4.29631	1.73667e-05	0.000274533
chr10_30676608_30676859	34.0208	-2.04733	0.476851	-4.29344	1.75927e-05	0.000277445
chr18_7945938_7946217	142.63	-1.06365	0.247755	-4.29316	1.76152e-05	0.000277653
chr8_25202954_25203263	84.2813	-1.2599	0.29348	-4.29296	1.76306e-05	0.000277823
chr5_118610070_118610493	67.2686	-1.50243	0.350008	-4.29255	1.76632e-05	0.000278264
chr19_41731529_41731780	51.8086	-1.64865	0.384316	-4.28983	1.78809e-05	0.000280954
chr18_46524565_46524866	80.905	-1.34745	0.314341	-4.2866	1.8143e-05	0.000284923
chr13_105041998_105042398	163.494	-1.11098	0.259466	-4.2818	1.85385e-05	0.000290676
chr8_119850087_119850369	128.771	-1.05064	0.245415	-4.28108	1.85989e-05	0.000291548
chr11_46435364_46435622	69.5248	-1.42788	0.333603	-4.28019	1.86735e-05	0.000292639
chr20_55130100_55130351	28.5518	-2.51927	0.588667	-4.27962	1.87211e-05	0.000293231
chr4_140521192_140521459	56.6579	-1.63591	0.382298	-4.27915	1.8761e-05	0.00029378
chr1_5657314_5657782	88.2901	-1.2876	0.301044	-4.27713	1.89322e-05	0.000296073
chr2_233250479_233250780	86.6322	-1.39761	0.326836	-4.27617	1.90132e-05	0.000297185
chr6_168674676_168674935	119.683	-1.09967	0.257177	-4.27594	1.90335e-05	0.000297424
chr1_241187362_241187635	44.7079	-1.77993	0.416287	-4.27574	1.90506e-05	0.000297576
chr13_74002389_74002661	60.4382	-1.6103	0.376621	-4.27565	1.90581e-05	0.000297576
chr9_95320940_95321191	39.3966	-1.86068	0.435272	-4.27476	1.91346e-05	0.000298615
chr2_47031323_47031612	34.2579	-2.06821	0.484142	-4.27192	1.93799e-05	0.000301971
chr20_61293697_61293948	146.112	-1.05175	0.246222	-4.27153	1.94134e-05	0.000302316
chr8_128575811_128576062	39.9601	-1.86922	0.43764	-4.27113	1.94484e-05	0.000302659
chr11_18479058_18479385	145.175	-1.00255	0.234728	-4.27112	1.94494e-05	0.000302659
chr20_12909749_12910037	42.9265	-1.99919	0.468105	-4.27082	1.94757e-05	0.00030299
chr8_6417997_6418274	114.777	-1.21516	0.284533	-4.27073	1.94837e-05	0.000303036
chr6_150173364_150173667	47.7807	-1.76657	0.41383	-4.26884	1.96496e-05	0.000305457
chr11_19115577_19115841	46.0366	-1.77772	0.416592	-4.26731	1.97846e-05	0.000307396
chr9_87827219_87827470	23.179	-2.77587	0.650556	-4.26692	1.98191e-05	0.00030785
chr1_77787784_77788212	45.9392	-1.92462	0.451823	-4.25967	2.04732e-05	0.000316474
chr7_91388620_91388892	128.589	-1.03034	0.241983	-4.25792	2.06341e-05	0.000318595
chr3_194298834_194299099	43.0659	-1.84018	0.432248	-4.25723	2.06975e-05	0.000319342
chr12_50339361_50339654	124.602	-1.047	0.24596	-4.25679	2.0738e-05	0.000319801
chr17_17894325_17894576	29.5082	-2.24443	0.527301	-4.25644	2.07705e-05	0.000320138
chr13_73737411_73737676	39.3189	-1.98596	0.466682	-4.25548	2.086e-05	0.000321399
chr13_111522542_111522876	84.1193	-1.2747	0.299592	-4.25479	2.09244e-05	0.000322177
chr2_169134857_169135234	47.6592	-1.82902	0.429954	-4.25399	2.09995e-05	0.00032325
chrX_82068766_82069082	61.2245	-1.65071	0.388243	-4.25174	2.12114e-05	0.000326025
chr8_101819365_101819621	102.322	-1.14467	0.269271	-4.25101	2.12808e-05	0.000326824
chr17_65242795_65243076	117.458	-1.05653	0.248603	-4.24987	2.13896e-05	0.000328326
chr4_56035877_56036128	32.1235	-2.34412	0.551934	-4.2471	2.16558e-05	0.000332073
chr2_24011899_24012215	62.7725	-1.51728	0.357274	-4.24683	2.16819e-05	0.000332303
chr6_127741715_127741999	49.3505	-1.78186	0.419597	-4.24658	2.17054e-05	0.000332577
chr6_41934802_41935077	73.193	-1.45931	0.343692	-4.24598	2.17642e-05	0.000333308
chr19_16441247_16441569	130.117	-1.10294	0.259771	-4.2458	2.17811e-05	0.000333405
chr7_28076866_28077232	41.3443	-1.84588	0.434771	-4.24563	2.1798e-05	0.000333569
chr12_27484213_27484606	78.2801	-1.3433	0.316497	-4.24427	2.19306e-05	0.00033517
chr1_51099144_51099411	45.0257	-1.95899	0.461587	-4.24404	2.19528e-05	0.000335419
chr7_138437262_138437545	55.0183	-1.53338	0.361312	-4.24391	2.19663e-05	0.000335459
chr16_69564616_69564901	50.5137	-1.60308	0.377792	-4.2433	2.20261e-05	0.000336286
chr19_14003703_14003984	66.1057	-1.48063	0.349085	-4.24146	2.22075e-05	0.000338882
chr11_121151882_121152170	121.681	-1.16214	0.27403	-4.24092	2.22602e-05	0.0003396
chr8_56883466_56883728	60.742	-1.53297	0.361497	-4.24062	2.22903e-05	0.000339885
chr3_189034130_189034401	149.803	-1.04772	0.247121	-4.23969	2.23825e-05	0.000341204
chr11_74854191_74854455	98.6485	-1.15935	0.273546	-4.23824	2.25274e-05	0.00034324
chr6_144066713_144067001	134.012	-1.11401	0.263018	-4.23548	2.28066e-05	0.000346951
chr7_92327871_92328146	71.8101	-1.51217	0.357029	-4.23543	2.28116e-05	0.000346951
chr7_140016264_140016548	58.3745	-1.7349	0.40979	-4.23364	2.29938e-05	0.000349544
chr2_47136943_47137240	99.029	-1.19185	0.281616	-4.23219	2.31428e-05	0.000351198
chr4_184276563_184276826	28.0673	-2.61192	0.617157	-4.23218	2.31437e-05	0.000351198
chr2_38610937_38611202	86.1401	-1.47987	0.349913	-4.22925	2.34473e-05	0.000355355
chr10_30471767_30472047	65.3053	-1.45567	0.344239	-4.22866	2.3509e-05	0.0003562
chr7_49002744_49003195	41.7385	-1.97586	0.46735	-4.2278	2.35987e-05	0.000357288
chr7_69931784_69932274	59.7124	-1.56663	0.370747	-4.22561	2.38295e-05	0.000359962
chr1_221947765_221948031	86.2575	-1.40144	0.331799	-4.22377	2.40248e-05	0.000362182
chr11_13030667_13030937	97.9296	-1.23764	0.293087	-4.22277	2.41319e-05	0.000363472
chr14_71165071_71165359	121.732	-1.11203	0.26336	-4.22247	2.41638e-05	0.000363635
chr3_156839945_156840196	40.0085	-1.86902	0.442965	-4.21934	2.45018e-05	0.000368074
chr1_155647812_155648159	71.5849	-1.40757	0.333654	-4.21863	2.45791e-05	0.000368957
chr12_19426812_19427130	44.5379	-1.78794	0.423825	-4.21857	2.45852e-05	0.000368957
chr6_51214775_51215051	34.8806	-1.98917	0.471539	-4.21847	2.45965e-05	0.000369007
chr10_54397360_54397704	98.3598	-1.24133	0.294267	-4.21837	2.46078e-05	0.000369007
chr10_75659211_75659473	37.1862	-2.12676	0.504173	-4.21832	2.46132e-05	0.000369007
chr9_139977936_139978187	117.874	-1.10335	0.26158	-4.218	2.46483e-05	0.000369256
chr5_103398543_103398939	42.2757	-1.91453	0.454037	-4.2167	2.47908e-05	0.000371204
chr9_75715216_75715497	40.6471	-1.73984	0.412642	-4.21633	2.4831e-05	0.000371713
chr3_107688955_107689439	115.291	-1.1757	0.27888	-4.2158	2.48892e-05	0.000372305
chr5_103834054_103834305	20.0973	-3.65609	0.867357	-4.2152	2.49552e-05	0.0003732
chr5_61564074_61564336	21.0529	-3.93781	0.934208	-4.21514	2.49629e-05	0.000373221
chr14_34919864_34920125	41.2135	-1.97261	0.468268	-4.21257	2.52482e-05	0.000376828
chr1_6445897_6446179	60.8965	-1.43862	0.341652	-4.21077	2.54504e-05	0.000379373
chr20_43786663_43787108	91.6681	-1.23185	0.292652	-4.20927	2.56193e-05	0.000381605
chr8_42147842_42148093	36.94	-2.00075	0.475331	-4.20918	2.563e-05	0.000381621
chr1_162044419_162044684	61.6921	-1.61953	0.384823	-4.20851	2.57063e-05	0.00038252
chrX_69474808_69475098	72.7222	-1.38811	0.329842	-4.20841	2.57175e-05	0.000382591
chr8_25623605_25623941	71.2973	-1.38301	0.328829	-4.20585	2.60101e-05	0.000386465
chr4_14182757_14183210	124.629	-1.0555	0.251096	-4.20359	2.62714e-05	0.000390057
chr6_30788058_30788326	84.4205	-1.29621	0.308454	-4.20229	2.64223e-05	0.000392005
chr19_39486629_39486952	67.7525	-1.39812	0.332721	-4.20209	2.6446e-05	0.000392259
chr3_156053015_156053278	77.2996	-1.34933	0.321166	-4.20134	2.65341e-05	0.000393469
chr5_657707_657966	40.713	-1.91967	0.457024	-4.20038	2.66471e-05	0.000394753
chr12_88221416_88221739	37.2345	-1.9486	0.463961	-4.19991	2.67015e-05	0.000395266
chr17_782795_783191	51.824	-1.75524	0.417931	-4.19982	2.67124e-05	0.000395328
chr10_116407366_116407778	51.0046	-1.76121	0.419373	-4.19964	2.67344e-05	0.00039546
chr6_166471545_166471796	23.1115	-3.14138	0.748063	-4.19935	2.67683e-05	0.000395668
chr1_222138642_222138893	30.3069	-2.27652	0.542243	-4.19835	2.68869e-05	0.000397028
chr20_25203813_25204113	120.25	-1.03283	0.246069	-4.1973	2.70122e-05	0.000398485
chr19_11146621_11146908	113.909	-1.07525	0.256284	-4.19555	2.7221e-05	0.000401367
chr13_71242454_71242748	69.7031	-1.37558	0.327922	-4.19485	2.73053e-05	0.000402115
chr14_81130948_81131199	19.4406	-2.95874	0.705522	-4.19368	2.74462e-05	0.000404091
chr8_134687074_134687490	31.3293	-2.22584	0.530801	-4.19336	2.74847e-05	0.000404449
chr11_11998789_11999090	52.6972	-1.7291	0.412348	-4.19331	2.74909e-05	0.000404449
chr18_12730249_12730530	57.0673	-1.61119	0.384312	-4.19239	2.76027e-05	0.000405996
chr18_52615671_52616071	37.2468	-1.99662	0.476309	-4.19186	2.76671e-05	0.000406843
chr4_82240831_82241209	91.9128	-1.33626	0.318908	-4.19012	2.7881e-05	0.000409686
chr20_56270099_56270417	221.569	-1.01223	0.241592	-4.18984	2.79157e-05	0.000410095
chr2_216658630_216659135	161.846	-1.06188	0.253461	-4.18952	2.79542e-05	0.000410559
chr2_134575797_134576068	74.0753	-1.43706	0.343019	-4.18944	2.79646e-05	0.000410612
chr2_9211198_9211475	120.811	-1.02255	0.244086	-4.18932	2.79789e-05	0.000410661
chr5_150510359_150510748	56.3035	-1.71601	0.409651	-4.18895	2.80243e-05	0.000411085
chr1_19756655_19756932	124.726	-1.06105	0.253331	-4.1884	2.80929e-05	0.000411688
chr7_29153278_29153761	57.9214	-1.55797	0.372106	-4.18691	2.82783e-05	0.000414202
chr2_123566207_123566694	41.7705	-1.84167	0.439941	-4.18618	2.83694e-05	0.000415231
chr11_13190003_13190272	124.922	-1.14235	0.27291	-4.18582	2.84141e-05	0.000415682
chr4_829107_829385	54.5271	-1.65793	0.396133	-4.18529	2.84803e-05	0.000416243
chr8_56903862_56904129	105.119	-1.1459	0.273809	-4.18503	2.85133e-05	0.000416624
chr22_41681478_41681729	114.225	-1.01419	0.242402	-4.18392	2.86526e-05	0.000418251
chr1_25876141_25876427	86.3062	-1.26332	0.301954	-4.18383	2.86642e-05	0.000418319
chr18_60087936_60088391	133.311	-1.06124	0.25369	-4.18322	2.87404e-05	0.000418818
chr6_52136706_52137228	96.2193	-1.24007	0.296478	-4.18268	2.88097e-05	0.000419726
chr21_36179883_36180139	45.9514	-1.67156	0.399663	-4.18242	2.88425e-05	0.000419999
chr10_71982219_71982513	43.1137	-2.03983	0.487806	-4.18165	2.894e-05	0.000421316
chr10_90463080_90463355	119.866	-1.08082	0.258552	-4.18029	2.91134e-05	0.000423531
chr6_169692789_169693041	50.9664	-1.70176	0.407174	-4.17943	2.92239e-05	0.000424829
chr16_15576233_15576517	57.9404	-1.48861	0.356194	-4.1792	2.92532e-05	0.000425151
chr5_65505121_65505564	65.0139	-1.46855	0.351468	-4.17833	2.93662e-05	0.000426483
chr9_85896208_85896686	51.1788	-1.66637	0.398873	-4.1777	2.9447e-05	0.000427346
chr15_85458253_85458539	67.3051	-1.49747	0.358495	-4.17709	2.95262e-05	0.000428177
chr6_80173515_80173771	23.9656	-2.82034	0.675786	-4.17343	3.00048e-05	0.000434283
chr6_169689768_169690181	80.6885	-1.38657	0.332337	-4.17219	3.01687e-05	0.000436443
chr20_6678776_6679046	151.707	-1.05271	0.252364	-4.1714	3.02738e-05	0.000437646
chr15_92612865_92613116	41.6154	-1.8335	0.439626	-4.17058	3.03821e-05	0.000439107
chr13_111607576_111607857	58.125	-1.48998	0.35736	-4.16941	3.05389e-05	0.000441265
chr16_27285160_27285462	49.854	-1.60941	0.386121	-4.16816	3.0707e-05	0.00044316
chr9_134226229_134226523	93.2561	-1.15834	0.277929	-4.16776	3.07607e-05	0.000443828
chr13_69817584_69817850	28.3117	-2.50123	0.600202	-4.16732	3.08203e-05	0.000444552
chr14_49946138_49946414	40.4292	-2.00626	0.481432	-4.16728	3.08258e-05	0.000444552
chr8_143695786_143696119	70.6432	-1.43677	0.344887	-4.16592	3.10095e-05	0.000447094
chr2_171386736_171387172	93.2268	-1.20275	0.288873	-4.16361	3.1325e-05	0.00045099
chr4_85791637_85791901	44.8855	-1.79608	0.431475	-4.16265	3.1458e-05	0.000452362
chr14_55564577_55565172	112.502	-1.19484	0.287185	-4.16051	3.17533e-05	0.000455696
chr11_46302947_46303222	162.85	-1.68052	0.403998	-4.15973	3.18627e-05	0.000456973
chr16_66467806_66468083	45.6227	-1.81722	0.437004	-4.15836	3.20544e-05	0.000459468
chr13_78641461_78641757	33.3017	-2.02613	0.487247	-4.15832	3.20597e-05	0.000459468
chrX_70572818_70573291	44.7099	-1.82493	0.438921	-4.15777	3.21376e-05	0.000460273
chr15_58332358_58332651	115.335	-1.12178	0.269807	-4.15772	3.21437e-05	0.000460273
chr11_12180529_12180788	64.0814	-1.38402	0.33298	-4.15648	3.23194e-05	0.000462526
chr3_189781912_189782296	26.6467	-2.36419	0.568849	-4.15609	3.23736e-05	0.000462859
chr18_47624133_47624413	56.2416	-1.60101	0.385273	-4.15552	3.24547e-05	0.000463796
chr8_38415042_38415442	44.6874	-1.70934	0.411415	-4.15478	3.25598e-05	0.000465092
chr2_19017654_19017971	54.1337	-1.67426	0.403101	-4.15345	3.27504e-05	0.000467241
chr7_51658862_51659333	62.8382	-1.68974	0.406979	-4.1519	3.29722e-05	0.000469734
chr12_114204746_114204997	26.8007	-2.28514	0.550508	-4.15096	3.31079e-05	0.000471331
chr1_24310873_24311148	75.4485	-1.43631	0.346154	-4.14935	3.33425e-05	0.000474333
chr6_15148677_15149157	37.255	-2.01467	0.485645	-4.14843	3.34758e-05	0.000475777
chr11_129310085_129310337	56.2214	-1.62147	0.39105	-4.14645	3.37666e-05	0.000479033
chr16_72236444_72236922	58.3615	-1.60392	0.386858	-4.14602	3.3831e-05	0.000479798
chr4_70226019_70226372	82.6815	-1.31277	0.316697	-4.14519	3.39526e-05	0.000481295
chr10_5067671_5068126	119.819	-1.07128	0.258481	-4.14453	3.40507e-05	0.000482457
chr13_74172526_74172787	42.6299	-1.7532	0.423134	-4.14337	3.42238e-05	0.000484223
chr4_82407723_82407981	31.2664	-2.16409	0.522358	-4.14292	3.42909e-05	0.000485057
chr17_72038967_72039248	63.7956	-1.44566	0.348956	-4.14282	3.43058e-05	0.000485153
chr8_37419435_37419686	32.4418	-2.23578	0.539956	-4.14066	3.46307e-05	0.00048917
chr10_121065691_121065942	39.3708	-1.8676	0.45109	-4.14019	3.47014e-05	0.000489821
chr22_24604029_24604296	57.9689	-1.60896	0.38863	-4.14009	3.47174e-05	0.000489912
chr1_15672463_15672740	58.3402	-1.42667	0.344602	-4.14004	3.47242e-05	0.000489912
chr14_64363002_64363280	73.5316	-1.43639	0.34698	-4.1397	3.47762e-05	0.00049053
chr2_73507796_73508279	82.42	-1.31153	0.316951	-4.13796	3.50403e-05	0.000493673
chr4_84071776_84072032	80.0738	-1.29963	0.314104	-4.13758	3.50992e-05	0.000494272
chr22_37851418_37851675	48.5751	-1.72647	0.417296	-4.13728	3.5144e-05	0.000494552
chr7_73120785_73121058	114.01	-1.13199	0.273654	-4.13659	3.52508e-05	0.00049594
chr11_133724239_133724509	59.6503	-1.53158	0.370263	-4.13645	3.52713e-05	0.00049611
chr3_66639075_66639334	67.7471	-1.49514	0.361494	-4.13601	3.53398e-05	0.000496724
chr11_10757724_10757975	28.0137	-2.32956	0.563344	-4.13523	3.54593e-05	0.000497819
chr20_5037497_5037760	58.8834	-1.46398	0.354079	-4.13462	3.55537e-05	0.000498793
chr7_75920752_75921003	51.9766	-1.63658	0.395934	-4.13346	3.57338e-05	0.000501085
chr13_106834904_106835167	38.9808	-1.85769	0.449597	-4.13189	3.59795e-05	0.000503468
chr6_27835255_27835506	52.8362	-1.5404	0.372856	-4.13136	3.60618e-05	0.000504268
chr11_76784726_76784991	118.436	-1.04913	0.253961	-4.13105	3.61109e-05	0.000504718
chr13_47239902_47240404	91.1363	-1.30748	0.316587	-4.12993	3.62875e-05	0.000506712
chr4_23947174_23947698	97.1585	-1.19394	0.289103	-4.12981	3.6306e-05	0.000506853
chr11_36469574_36469836	46.3226	-1.78098	0.431344	-4.12891	3.6448e-05	0.00050836
chr14_101943387_101943673	91.8898	-1.24435	0.301419	-4.1283	3.65457e-05	0.000509394
chr13_107001406_107001672	43.2844	-1.94105	0.470277	-4.12746	3.66785e-05	0.000510861
chr1_240578897_240579188	48.8241	-1.73336	0.420002	-4.12702	3.67488e-05	0.000511721
chr5_174771478_174771766	75.9548	-1.42063	0.344239	-4.12688	3.67717e-05	0.000511831
chr2_172128533_172128788	46.1091	-1.71597	0.415805	-4.12687	3.67737e-05	0.000511831
chr4_175322009_175322366	48.6625	-1.82537	0.442375	-4.1263	3.68642e-05	0.000512851
chr17_15931476_15931746	71.1421	-1.32356	0.320826	-4.12547	3.69984e-05	0.00051448
chr6_23729024_23729306	68.0536	-1.63328	0.396015	-4.1243	3.71868e-05	0.000516978
chr1_188873345_188873727	89.9264	-1.32466	0.321273	-4.12317	3.73695e-05	0.000519278
chr12_56685222_56685473	22.8554	-2.62447	0.636555	-4.12293	3.74079e-05	0.000519687
chr15_31214665_31214952	79.6847	-1.38753	0.336553	-4.12277	3.74347e-05	0.0005197
chr15_81070470_81070721	40.4887	-1.78912	0.434076	-4.12167	3.76131e-05	0.000521814
chr3_57529849_57530100	25.4873	-2.57546	0.624997	-4.12076	3.77621e-05	0.000523458
chr1_244532932_244533183	44.3601	-1.65339	0.401238	-4.12074	3.77666e-05	0.000523458
chr9_18855716_18855977	23.2648	-3.243	0.787138	-4.11999	3.78885e-05	0.000524904
chr11_36171242_36171636	67.2382	-1.4459	0.351018	-4.11916	3.80257e-05	0.000526441
chr14_50999663_51000089	120.286	-1.11943	0.27178	-4.11889	3.80694e-05	0.000526829
chrX_113395394_113395650	34.6093	-2.02992	0.492895	-4.11837	3.81568e-05	0.000527767
chr13_106427115_106427417	49.6097	-1.69195	0.410867	-4.11801	3.82159e-05	0.000528462
chr16_10688445_10688750	43.7868	-1.73277	0.420791	-4.11787	3.82388e-05	0.000528656
chr1_110778897_110779329	43.2427	-1.66685	0.404877	-4.11692	3.83968e-05	0.000530474
chr22_42063449_42063740	142.894	-1.00363	0.24379	-4.11677	3.84225e-05	0.000530706
chr13_104667238_104667489	41.6139	-1.99835	0.485573	-4.11545	3.86427e-05	0.000533133
chr12_85863281_85863579	67.5193	-1.42215	0.345576	-4.11529	3.86688e-05	0.000533247
chr9_97675864_97676115	49.4996	-1.7294	0.420259	-4.11509	3.87029e-05	0.000533594
chr11_133390658_133390981	82.8433	-1.34179	0.326116	-4.11445	3.88109e-05	0.000534959
chr13_109917040_109917585	110.151	-1.12755	0.274124	-4.11327	3.90099e-05	0.000537207
chr9_21836445_21836749	26.9707	-2.26665	0.551174	-4.11241	3.91549e-05	0.000538882
chr8_27471649_27471900	26.5313	-2.42429	0.589517	-4.11233	3.91687e-05	0.000538882
chr4_139123897_139124148	34.7447	-2.00172	0.486817	-4.11185	3.92506e-05	0.00053953
chr2_85999535_85999846	144.065	-1.01395	0.246606	-4.11164	3.92863e-05	0.000539896
chr14_88633032_88633283	37.0622	-1.8662	0.453952	-4.11102	3.93917e-05	0.000540847
chr8_122157812_122158123	50.2474	-1.66209	0.404309	-4.11095	3.94038e-05	0.000540889
chr15_99995152_99995415	75.2729	-1.40347	0.341406	-4.11085	3.94206e-05	0.000540996
chr2_65034628_65034879	29.2362	-2.17201	0.528379	-4.11071	3.94448e-05	0.000541203
chr3_4783420_4783671	27.5206	-2.40541	0.58517	-4.11062	3.946e-05	0.000541288
chr3_119866330_119866601	82.83	-1.42216	0.34602	-4.11004	3.95582e-05	0.000542263
chr14_54636304_54636555	18.1283	-3.69701	0.899951	-4.10801	3.99088e-05	0.000546693
chr11_102670618_102670869	68.1219	-1.41833	0.345664	-4.10322	4.07448e-05	0.000557125
chr3_150896116_150896413	87.9527	-1.2226	0.29798	-4.10295	4.07917e-05	0.000557424
chr10_30519991_30520446	52.2917	-1.72827	0.421232	-4.10288	4.08031e-05	0.000557424
chr6_7691882_7692675	127.427	-1.02897	0.250801	-4.10274	4.08291e-05	0.000557513
chr16_57625087_57625367	50.3123	-1.65682	0.403926	-4.10178	4.09979e-05	0.000559563
chr2_86768443_86768736	85.4871	-1.31803	0.321365	-4.10134	4.10766e-05	0.00056051
chr1_5720245_5720628	65.3413	-1.4458	0.352618	-4.10018	4.12832e-05	0.000562944
chr1_200984817_200985068	31.4808	-2.1469	0.523883	-4.09805	4.16641e-05	0.000567103
chr22_38178482_38178733	41.1679	-1.81181	0.44213	-4.09792	4.16881e-05	0.000567301
chr4_109457756_109458031	47.7994	-1.79691	0.438595	-4.09696	4.1861e-05	0.000569061
chr2_231882000_231882298	46.1225	-1.75899	0.429411	-4.09629	4.19825e-05	0.00057027
chr9_124734778_124735029	44.1081	-1.76354	0.430657	-4.09501	4.22158e-05	0.000573021
chr3_173429440_173429728	87.6032	-1.13077	0.276136	-4.09496	4.22233e-05	0.000573021
chr7_22484114_22484365	34.7716	-2.11713	0.517156	-4.09379	4.24376e-05	0.000575583
chr11_112002437_112002706	140.231	-1.01142	0.247114	-4.09293	4.2596e-05	0.000577244
chr19_13193598_13193849	38.4729	-1.83414	0.448131	-4.09287	4.26073e-05	0.000577244
chr3_184821483_184821894	129.824	-1.05189	0.257006	-4.09284	4.26116e-05	0.000577244
chr1_50493679_50493930	32.9846	-1.94974	0.47639	-4.09274	4.26306e-05	0.00057737
chr13_97786322_97786586	78.5548	-1.30447	0.318867	-4.09096	4.29599e-05	0.000581567
chr1_155931744_155932090	103.082	-1.07702	0.263281	-4.09077	4.29939e-05	0.000581764
chr17_11307833_11308084	26.4577	-2.38356	0.582698	-4.09056	4.30328e-05	0.000582095
chr10_34793516_34793800	42.6258	-1.84362	0.450854	-4.08916	4.32938e-05	0.000585293
chr13_104667657_104667938	51.9856	-1.70304	0.416901	-4.085	4.40773e-05	0.000595213
chr11_116450085_116450362	40.0383	-2.01977	0.494494	-4.08452	4.41687e-05	0.000596043
chr4_11587231_11587515	37.2881	-1.82651	0.447221	-4.08414	4.42411e-05	0.000596559
chr8_62647026_62647306	111.556	-1.20372	0.294788	-4.08334	4.43934e-05	0.000598132
chr5_6813282_6813857	67.7168	-1.39573	0.341828	-4.08313	4.44325e-05	0.000598524
chr7_17314257_17314508	22.8321	-2.53445	0.621067	-4.0808	4.48812e-05	0.000603753
chr15_90578749_90579016	110.969	-1.11222	0.27263	-4.07959	4.5115e-05	0.000606489
chr1_53128404_53128700	135.848	-1.05861	0.259495	-4.07951	4.51315e-05	0.000606575
chr21_34824145_34824399	68.599	-1.44654	0.35464	-4.07891	4.52479e-05	0.000607729
chr16_17107452_17107803	50.9588	-1.67463	0.410802	-4.07649	4.57199e-05	0.000613793
chr1_210058068_210058344	74.337	-1.37276	0.336765	-4.0763	4.57582e-05	0.000614032
chr14_22154707_22155080	48.6768	-1.6567	0.40646	-4.07593	4.58303e-05	0.000614815
chr2_162948180_162948491	75.3033	-1.27806	0.31358	-4.0757	4.58769e-05	0.000615073
chr1_18945093_18945371	68.941	-1.40964	0.345911	-4.07514	4.5986e-05	0.000616398
chr18_21795615_21795882	63.0791	-1.70955	0.419541	-4.0748	4.60529e-05	0.00061688
chr10_95338835_95339233	74.1858	-1.37181	0.336725	-4.07397	4.6218e-05	0.000618261
chr1_150480371_150480632	76.5435	-1.32069	0.324257	-4.07297	4.6418e-05	0.000620244
chr3_155278415_155278770	23.1574	-2.62128	0.643618	-4.07272	4.64663e-05	0.000620612
chr11_25087247_25087572	42.3912	-1.81523	0.445727	-4.07252	4.6508e-05	0.00062103
chr1_86072782_86073322	107.312	-1.21765	0.299097	-4.07108	4.67955e-05	0.000624312
chr5_157351938_157352295	62.0228	-1.43448	0.352415	-4.07041	4.69296e-05	0.000625822
chr5_148292687_148292938	35.349	-1.91612	0.470913	-4.06894	4.7227e-05	0.000629507
chr10_95197027_95197305	89.6748	-1.25015	0.307255	-4.06877	4.72621e-05	0.000629576
chr19_39122434_39122705	81.1601	-1.23944	0.304793	-4.0665	4.7724e-05	0.000634437
chr3_196377851_196378119	62.0342	-1.51	0.371333	-4.06643	4.77386e-05	0.000634489
chr8_124191035_124191366	98.7435	-1.17589	0.289234	-4.06553	4.79231e-05	0.000636388
chr11_80008879_80009197	64.744	-1.45832	0.358705	-4.06553	4.79239e-05	0.000636388
chr20_14387166_14387527	47.9052	-1.8055	0.444259	-4.06407	4.82249e-05	0.000639533
chr16_73288954_73289413	83.0016	-1.23445	0.303831	-4.06293	4.84603e-05	0.000642349
chr10_63381349_63381826	84.3152	-2.25278	0.554501	-4.06272	4.85032e-05	0.000642654
chr10_62371189_62371479	72.5394	-1.40208	0.345301	-4.06046	4.89757e-05	0.000648197
chr10_122756200_122756492	61.3911	-1.44966	0.357037	-4.06024	4.90213e-05	0.000648514
chr6_37102395_37102714	92.2456	-1.18416	0.291673	-4.05989	4.90957e-05	0.000649354
chr8_27749372_27749664	129.621	-1.05621	0.260279	-4.05798	4.94983e-05	0.000653956
chr8_57911807_57912079	67.1093	-1.47709	0.364065	-4.05722	4.96598e-05	0.000655512
chr6_47624026_47624277	30.9274	-2.03283	0.501078	-4.05692	4.97241e-05	0.000656114
chr14_34384385_34384674	62.8662	-1.55088	0.382315	-4.05656	4.98003e-05	0.000656932
chr9_86768846_86769128	53.5768	-1.62807	0.40157	-4.05426	5.02927e-05	0.000662842
chr6_138328339_138328639	46.1376	-1.65277	0.407784	-4.05306	5.05512e-05	0.000665956
chr10_72237467_72237718	30.56	-2.08977	0.515918	-4.05059	5.10876e-05	0.000671544
chr3_5430794_5431093	34.1873	-2.13303	0.526616	-4.05045	5.11197e-05	0.000671818
chr17_78865423_78865736	114.065	-1.14462	0.282881	-4.04629	5.20353e-05	0.000681159
chr2_100908605_100908867	55.9833	-1.49022	0.36835	-4.04568	5.21723e-05	0.000682654
chrX_67791656_67791921	52.8278	-1.61985	0.400423	-4.04533	5.22484e-05	0.000683501
chr15_80878029_80878280	31.3178	-2.07561	0.513107	-4.04517	5.22841e-05	0.000683818
chr8_33901406_33901669	80.011	-1.24401	0.307561	-4.04475	5.23791e-05	0.000684761
chr5_14570033_14570404	115.369	-1.10236	0.272598	-4.04392	5.2565e-05	0.000686742
chr7_65771251_65771549	107.291	-1.13629	0.281066	-4.0428	5.28155e-05	0.000689864
chr12_13034463_13034714	57.0152	-1.48492	0.367597	-4.03953	5.35585e-05	0.000699111
chr2_8944173_8944443	116.301	-1.14931	0.284623	-4.03799	5.39109e-05	0.000702637
chr2_43482435_43482730	88.3678	-1.22641	0.303758	-4.03746	5.40325e-05	0.000703917
chr4_170333312_170333566	68.3226	-1.44116	0.357021	-4.03662	5.42258e-05	0.000705974
chr12_115791843_115792115	36.577	-1.86049	0.461026	-4.03553	5.44784e-05	0.000708953
chr2_20779044_20779319	69.783	-1.33092	0.329846	-4.03496	5.46122e-05	0.000710386
chr11_34214617_34214912	63.4232	-1.46255	0.362525	-4.03433	5.47583e-05	0.000711822
chr8_10009828_10010079	32.3244	-2.03538	0.504553	-4.03402	5.48314e-05	0.000712617
chr11_40350794_40351059	46.5057	-1.79903	0.446225	-4.03166	5.53851e-05	0.000719189
chr19_44302791_44303055	61.7888	-1.41099	0.35	-4.03139	5.54485e-05	0.000719701
chr2_153819082_153819333	31.6576	-1.96429	0.487546	-4.02894	5.60289e-05	0.000725816
chr15_96100806_96101075	25.6851	-2.43439	0.604417	-4.02766	5.63335e-05	0.000729235
chr4_184517514_184517792	34.1152	-1.97599	0.490608	-4.02763	5.63415e-05	0.000729235
chr11_59040860_59041156	64.5097	-1.44831	0.359701	-4.02644	5.6627e-05	0.000732297
chr10_22040275_22040774	51.7389	-1.48939	0.370062	-4.0247	5.70482e-05	0.000737585
chr7_127545918_127546207	104.078	-1.25474	0.312004	-4.02156	5.78142e-05	0.000745234
chr8_16683547_16683824	42.1658	-1.83306	0.455814	-4.0215	5.78279e-05	0.00074525
chr8_106658370_106658681	73.4842	-1.25302	0.311596	-4.02129	5.78814e-05	0.000745779
chr12_13712607_13712900	46.8494	-1.73054	0.43039	-4.02087	5.79829e-05	0.000746765
chr10_11594194_11594652	60.3906	-1.41066	0.350844	-4.02077	5.8008e-05	0.000746928
chr3_58150980_58151266	59.2306	-1.60386	0.398909	-4.02061	5.80481e-05	0.000747123
chr5_175288404_175288669	40.3404	-1.85895	0.462489	-4.01945	5.83345e-05	0.000750164
chr4_87374981_87375268	52.7282	-1.5737	0.391671	-4.01792	5.87139e-05	0.000754718
chr5_80541162_80541413	25.2493	-2.37167	0.590315	-4.01763	5.87852e-05	0.000755132
chr15_89610551_89610834	140.783	-1.02095	0.254121	-4.01759	5.87965e-05	0.000755132
chr8_143316408_143316704	70.3953	-1.29935	0.323429	-4.01743	5.88368e-05	0.000755487
chr3_45459987_45460285	108.262	-1.09733	0.27316	-4.01718	5.88979e-05	0.000755662
chr12_96230006_96230257	15.3951	-4.55986	1.1352	-4.01678	5.89991e-05	0.000756596
chr14_80230683_80230970	57.6537	-1.61628	0.402472	-4.01589	5.92217e-05	0.000759125
chr17_80162958_80163209	60.8211	-1.38291	0.344375	-4.0157	5.92702e-05	0.000759435
chr3_8542353_8542623	96.7347	-1.2379	0.308266	-4.01569	5.92712e-05	0.000759435
chr8_30560427_30560710	106.408	-1.07641	0.268176	-4.0138	5.97486e-05	0.000764897
chr9_85642525_85642815	78.6607	-1.27461	0.317664	-4.01244	6.00956e-05	0.000768517
chr20_22943213_22943464	21.3936	-3.10462	0.773772	-4.01232	6.01237e-05	0.000768713
chr2_150716954_150717499	87.0487	-1.21865	0.303775	-4.01168	6.02881e-05	0.00077065
chr16_14493468_14493733	81.0858	-1.30637	0.325668	-4.01135	6.03733e-05	0.000771428
chr1_168721383_168721790	58.3088	-1.48858	0.371097	-4.01129	6.03878e-05	0.000771428
chr4_54948379_54948655	67.301	-1.51763	0.378345	-4.01124	6.04005e-05	0.000771428
chr11_1145024_1145320	100.521	-1.1491	0.286568	-4.00985	6.07566e-05	0.000774984
chr3_185815487_185815901	160.719	-1.87207	0.466911	-4.00947	6.08547e-05	0.000775738
chr3_197226424_197226710	127.539	-1.01193	0.252445	-4.00854	6.1095e-05	0.000777974
chr8_8910851_8911154	56.3041	-1.44485	0.360575	-4.00706	6.14781e-05	0.000781854
chr15_39505638_39506042	50.1698	-1.61214	0.40238	-4.00651	6.16231e-05	0.000783365
chr8_146021326_146021592	115.165	-1.06046	0.264761	-4.00534	6.19289e-05	0.000786583
chr1_15495017_15495274	27.3235	-2.27049	0.567285	-4.00239	6.27069e-05	0.000795789
chr4_11700579_11700830	30.0609	-1.97	0.492215	-4.00231	6.27277e-05	0.000795885
chr15_70801078_70801365	78.9013	-1.31866	0.329565	-4.0012	6.30217e-05	0.000798768
chr1_183203749_183204000	31.1969	-2.04576	0.511371	-4.00054	6.31987e-05	0.000800674
chr17_66539276_66539537	48.4184	-1.64668	0.411623	-4.00046	6.32202e-05	0.000800775
chr3_46019914_46020214	74.844	-1.45055	0.362611	-4.0003	6.3261e-05	0.000800954
chr18_24155341_24155646	76.2275	-1.4555	0.364006	-3.99856	6.37278e-05	0.000805841
chr4_120762633_120762917	113.88	-1.00955	0.252689	-3.99522	6.46354e-05	0.00081611
chr2_8796378_8796693	71.4592	-1.38806	0.347517	-3.99421	6.49097e-05	0.000819228
chr22_18264147_18264474	99.4308	-1.13344	0.283898	-3.99241	6.54042e-05	0.000824427
chr15_63682130_63682432	56.3223	-1.60504	0.402136	-3.99128	6.57171e-05	0.000827325
chr5_1783174_1783425	32.3316	-2.16742	0.543109	-3.99076	6.58609e-05	0.000828612
chr15_46147442_46147724	74.7653	-1.44346	0.361747	-3.99025	6.60047e-05	0.000830073
chr1_27489630_27489909	90.3731	-1.21885	0.305492	-3.9898	6.61298e-05	0.000831419
chr5_66502844_66503157	52.2253	-1.58635	0.397627	-3.98955	6.61976e-05	0.000831853
chr10_4583476_4583774	32.6742	-1.88879	0.47358	-3.98833	6.654e-05	0.000835025
chr15_41171068_41171341	51.6311	-1.55238	0.389233	-3.9883	6.65489e-05	0.000835025
chr10_9543976_9544271	47.044	-1.69998	0.426344	-3.98733	6.68201e-05	0.000837862
chr6_46066472_46066796	90.2951	-1.21381	0.304551	-3.98557	6.73189e-05	0.000843233
chr2_234259433_234259688	48.0081	-1.58871	0.398674	-3.985	6.74806e-05	0.000844778
chr11_111505781_111506032	20.8155	-2.50375	0.628543	-3.98342	6.79305e-05	0.000850044
chr14_62216570_62216841	107.006	-1.15499	0.289992	-3.98284	6.80977e-05	0.000851741
chr17_20792333_20792589	42.0493	-1.93148	0.48513	-3.98137	6.85205e-05	0.00085667
chr6_110265671_110265922	26.1277	-2.40933	0.605167	-3.98126	6.85506e-05	0.000856689
chr12_8004267_8004569	43.5885	-2.34397	0.588992	-3.97963	6.90236e-05	0.000861881
chr9_75459056_75459344	52.4676	-1.54714	0.388786	-3.9794	6.90892e-05	0.00086252
chr6_3826231_3826518	72.1873	-1.3838	0.347759	-3.9792	6.91465e-05	0.000863056
chr14_54568947_54569207	41.8794	-1.90819	0.479716	-3.97775	6.95704e-05	0.000867984
chr15_80971836_80972112	129.463	-1.00452	0.25261	-3.97658	6.99125e-05	0.000871889
chr14_21125787_21126328	82.0421	-1.15883	0.291448	-3.97611	7.00526e-05	0.000873357
[truncated: 2,249 more rows]

## Sheet: D
peak	baseMean	log2FoldChange	lfcSE	stat	pvalue	padj
chr17_77429474_77429892	282.955	3.33251	0.19248	17.3135	3.71797e-67	1.11258e-62
chr17_56256032_56256290	182.502	3.56027	0.249813	14.2518	4.37114e-46	6.54021e-42
chr6_43245700_43246181	787.834	1.76101	0.127595	13.8015	2.49453e-43	2.9859e-39
chr17_48506220_48506542	176.501	3.08447	0.230762	13.3665	9.49291e-41	9.46902e-37
chr15_101820293_101820804	179.76	3.70335	0.285716	12.9616	2.01915e-38	1.72635e-34
chr8_143761667_143761947	208.495	2.967	0.231939	12.7921	1.81392e-37	1.35702e-33
chr6_43884504_43885228	673.745	1.75261	0.144213	12.1529	5.53609e-34	2.20886e-30
chr9_101234558_101234819	219.459	2.65284	0.220251	12.0447	2.0694e-33	7.28537e-30
chr9_136721038_136721342	216.875	2.26878	0.192974	11.7569	6.50546e-32	2.04918e-28
chr22_41867616_41867878	185.866	2.76581	0.235782	11.7304	8.90766e-32	2.66557e-28
chr3_126243871_126244204	139.906	3.10237	0.265292	11.6942	1.36488e-31	3.71303e-28
chr7_100499637_100499899	111.374	3.42353	0.294709	11.6166	3.39179e-31	8.1198e-28
chr6_39155152_39155808	134.713	3.51437	0.303296	11.5873	4.78119e-31	1.10057e-27
chr12_6469214_6469709	185.748	2.61889	0.229768	11.398	4.27946e-30	9.48598e-27
chr8_118681903_118682219	214.472	2.28406	0.201459	11.3376	8.54752e-30	1.827e-26
chr12_92940061_92941015	172.29	2.53054	0.231337	10.9388	7.52048e-28	1.40654e-24
chr6_46021418_46021697	102.794	3.1387	0.287769	10.907	1.0668e-27	1.93476e-24
chr6_43027925_43028328	540.431	1.66749	0.155862	10.6985	1.03483e-26	1.67388e-23
chr2_88444442_88444932	91.7972	3.58022	0.335984	10.6559	1.63614e-26	2.57688e-23
chr1_155098373_155098678	343.854	1.93872	0.182415	10.6281	2.20526e-26	3.38416e-23
chr17_80286472_80286886	233.005	2.15414	0.205582	10.4783	1.08725e-25	1.58709e-22
chr6_63325602_63325863	143.963	2.5622	0.250137	10.2432	1.26948e-24	1.72676e-21
chr11_69482868_69483186	208.054	1.93394	0.194336	9.9515	2.484e-23	2.85894e-20
chr13_27536043_27536728	476.152	1.46896	0.148883	9.86653	5.81438e-23	6.56575e-20
chr12_9284842_9285104	75.2624	3.41347	0.349623	9.76329	1.61817e-22	1.68006e-19
chr1_229088997_229089279	178.922	2.50831	0.256929	9.76267	1.62815e-22	1.68006e-19
chr6_43640497_43640766	207.507	2.23112	0.230014	9.69993	3.01707e-22	2.96015e-19
chr18_13416963_13417214	82.3359	3.13805	0.325375	9.64441	5.1907e-22	4.93108e-19
chr22_18568075_18568354	111.999	2.61907	0.271872	9.63347	5.77449e-22	5.31688e-19
chr11_72466779_72467034	171.648	2.39445	0.249269	9.60591	7.54849e-22	6.84499e-19
chr12_59839916_59840218	317.436	1.83625	0.193731	9.47832	2.58411e-21	2.24139e-18
chr2_28503420_28503867	96.1479	2.93182	0.309475	9.47354	2.70506e-21	2.31279e-18
chr9_100523260_100523700	129.665	2.59796	0.274483	9.46493	2.93769e-21	2.47631e-18
chr15_53746991_53747297	146.557	2.82522	0.298548	9.46318	2.98712e-21	2.483e-18
chr1_150943700_150944015	217.064	1.90337	0.201591	9.44172	3.66717e-21	2.9659e-18
chr2_48446767_48447281	195.869	1.94308	0.205903	9.43685	3.84141e-21	3.0654e-18
chr19_18430516_18430952	240.448	1.93057	0.20534	9.4018	5.364e-21	4.22408e-18
chr7_134227943_134228399	85.6678	2.94179	0.314208	9.36255	7.78353e-21	5.82295e-18
chr19_39695484_39695934	220.085	1.78001	0.191936	9.27396	1.79362e-20	1.32526e-17
chr8_22269009_22269289	148.096	2.22565	0.24099	9.23546	2.57168e-20	1.83229e-17
chr17_71284701_71285222	202.885	1.91843	0.209211	9.1698	4.73895e-20	3.33672e-17
chr1_230294593_230294970	168.993	2.39152	0.263087	9.09025	9.88122e-20	6.64473e-17
chr3_72566493_72566816	144.046	2.20239	0.243015	9.06276	1.2719e-19	8.27411e-17
chr7_46193635_46193955	83.7921	2.91372	0.321967	9.04974	1.43314e-19	9.12465e-17
chr1_150824607_150825036	124.471	2.5268	0.279491	9.0407	1.55667e-19	9.72307e-17
chr1_194032120_194032414	105.681	2.43888	0.269773	9.0405	1.55962e-19	9.72307e-17
chr2_106946576_106947423	179.376	1.93058	0.213703	9.03395	1.65589e-19	1.01775e-16
chr20_56135834_56136136	150.474	2.03098	0.224834	9.03325	1.66651e-19	1.01775e-16
chr13_27525748_27526065	241.032	1.74554	0.194074	8.99418	2.38008e-19	1.42445e-16
chr1_145727397_145727731	109.594	2.71838	0.302994	8.97173	2.91905e-19	1.71277e-16
chr17_48517733_48518235	178.221	2.00812	0.224555	8.94264	3.7997e-19	2.20785e-16
chr11_117704187_117704520	235.475	1.7287	0.193971	8.91216	5.00473e-19	2.88008e-16
chr11_120056184_120056446	79.6492	3.20195	0.361129	8.86649	7.54897e-19	4.30284e-16
chr9_18060037_18060517	47.7903	3.96798	0.447777	8.86151	7.89371e-19	4.45689e-16
chr22_31518267_31519050	287.209	1.53684	0.173769	8.84414	9.22348e-19	5.06437e-16
chr20_42185238_42185489	65.5995	3.22855	0.365928	8.8229	1.1153e-18	6.01346e-16
chr6_43879561_43879835	230.65	1.76903	0.201024	8.8001	1.36697e-18	7.30464e-16
chr11_118192179_118192704	178.32	2.09891	0.239661	8.75783	1.99054e-18	1.04788e-15
chr1_231061391_231061669	100.842	2.63173	0.300512	8.75752	1.996e-18	1.04788e-15
chr21_46728445_46728746	148.596	2.01609	0.230349	8.75234	2.08977e-18	1.08757e-15
chr22_50342675_50342957	233.709	1.71096	0.195576	8.7483	2.166e-18	1.11752e-15
chr10_54737407_54737696	73.3022	2.83673	0.324916	8.73067	2.5317e-18	1.28406e-15
chr16_52402854_52403111	48.3887	3.72672	0.427197	8.72365	2.69383e-18	1.34353e-15
chrX_153743479_153743748	88.0788	2.55883	0.296172	8.63969	5.63663e-18	2.72054e-15
chr11_46618635_46619023	138.149	2.01974	0.23387	8.63616	5.81326e-18	2.77004e-15
chr4_40405252_40405507	64.2738	3.17057	0.367396	8.62984	6.14383e-18	2.89529e-15
chr20_731427_731885	255.21	1.92363	0.223825	8.59435	8.37352e-18	3.82555e-15
chr2_232278916_232279195	61.9005	3.35284	0.390343	8.58948	8.7367e-18	3.95109e-15
chr20_1855190_1855706	181.024	2.21332	0.257698	8.5888	8.78813e-18	3.95109e-15
chr17_43207192_43207706	544.64	1.60063	0.186379	8.58804	8.84637e-18	3.95109e-15
chr17_16369195_16369531	180.293	1.77085	0.206325	8.58283	9.25684e-18	4.1038e-15
chrX_104166316_104166769	159.169	2.03203	0.237174	8.5677	1.05568e-17	4.57838e-15
chr15_53747327_53747597	137.367	2.41803	0.282371	8.56332	1.09665e-17	4.72182e-15
chr10_114124844_114125164	98.3432	2.46241	0.288217	8.54361	1.30093e-17	5.52194e-15
chr15_42684776_42685131	376.055	1.32612	0.155508	8.52766	1.49339e-17	6.20678e-15
chr4_85582781_85583121	69.2977	2.84218	0.334379	8.49987	1.89806e-17	7.72769e-15
chr2_86628554_86628872	78.3167	2.64551	0.311548	8.49152	2.03951e-17	8.21525e-15
chr9_139687584_139687835	98.742	2.36215	0.278189	8.49119	2.04527e-17	8.21525e-15
chr8_143765053_143765304	90.9444	2.74849	0.323744	8.48969	2.07186e-17	8.26658e-15
chr12_113193131_113193586	138.715	2.13406	0.251511	8.48495	2.15811e-17	8.55367e-15
chr9_131788837_131789605	365.825	1.39105	0.164319	8.46554	2.54974e-17	1.00394e-14
chr8_95918339_95918981	357.097	1.33445	0.157727	8.4605	2.66245e-17	1.04147e-14
chr7_85099030_85099285	50.2723	3.57998	0.424175	8.43988	3.17657e-17	1.21092e-14
chr2_65134067_65134554	107.315	2.39194	0.283732	8.43028	3.44849e-17	1.30626e-14
chr19_45950878_45951129	87.482	2.96122	0.351722	8.4192	3.79048e-17	1.42677e-14
chr11_68598642_68598946	238.389	1.55257	0.184636	8.40881	4.142e-17	1.53972e-14
chr14_68994103_68994427	118.886	2.19853	0.261949	8.39297	4.73994e-17	1.74037e-14
chr19_45095759_45096190	105.292	2.30423	0.275536	8.36269	6.13032e-17	2.2236e-14
chr2_123277467_123277743	51.9719	3.60201	0.43184	8.34108	7.36167e-17	2.62255e-14
chr17_39928865_39929188	2167.33	1.03146	0.123954	8.32128	8.7016e-17	3.08155e-14
chr15_40384662_40385196	109.664	2.57627	0.309869	8.31407	9.24721e-17	3.24794e-14
chr19_54690957_54691208	93.8412	2.62364	0.31595	8.30398	1.00678e-16	3.48292e-14
chr7_134228566_134229064	96.0959	2.3334	0.281157	8.29926	1.04762e-16	3.6034e-14
chr2_8266044_8266332	150.026	1.9746	0.238245	8.28811	1.1506e-16	3.84705e-14
chr17_14112566_14112987	253.907	1.71296	0.20704	8.27358	1.29994e-16	4.32221e-14
chr9_136015312_136015832	235.251	1.92143	0.232673	8.25807	1.48042e-16	4.81532e-14
chr2_101971944_101972473	83.6571	2.77562	0.336166	8.25671	1.49745e-16	4.84437e-14
chr2_120183374_120184027	100.032	2.24723	0.273025	8.23086	1.85869e-16	5.98069e-14
chrX_129205659_129205992	117.292	2.02744	0.247649	8.18675	2.6838e-16	8.40957e-14
chr9_111380038_111380323	132.642	2.13872	0.26139	8.18208	2.78984e-16	8.69632e-14
chr13_42180804_42181107	234.144	1.72985	0.211472	8.18003	2.83762e-16	8.75406e-14
chr15_90046334_90046808	162.234	1.70042	0.208035	8.17372	2.99031e-16	9.17779e-14
chr7_110476000_110476323	82.3642	2.5448	0.311439	8.1711	3.05596e-16	9.33144e-14
chr3_126242752_126243009	62.3954	2.95248	0.361636	8.16422	3.23511e-16	9.82834e-14
chr22_50922758_50923263	208.858	1.73524	0.21323	8.13788	4.02271e-16	1.20983e-13
chr9_75612613_75612929	135.498	2.17942	0.268045	8.13078	4.26546e-16	1.27642e-13
chr21_46840503_46840788	131.991	2.05015	0.252848	8.10825	5.13555e-16	1.50665e-13
chr9_96653852_96654148	84.4818	2.52491	0.31158	8.10356	5.33734e-16	1.54997e-13
chr6_110887714_110888150	59.2101	3.17391	0.391752	8.10186	5.41269e-16	1.54997e-13
chr11_20586429_20586738	44.0096	3.53547	0.436976	8.09076	5.9292e-16	1.67385e-13
chr4_67880361_67880652	81.8204	2.78653	0.344556	8.08732	6.09935e-16	1.7138e-13
chr11_34805179_34805797	113.507	2.21068	0.274176	8.06301	7.44378e-16	2.06251e-13
chr4_7439445_7439696	78.0066	2.88361	0.358452	8.04463	8.65052e-16	2.37489e-13
chr4_87301362_87301651	62.5381	2.92011	0.364075	8.02063	1.05207e-15	2.87513e-13
chr3_186462307_186462818	135.083	1.91526	0.239162	8.00822	1.16379e-15	3.15165e-13
chr9_100990688_100990939	58.7416	3.11251	0.388806	8.00529	1.19181e-15	3.1986e-13
chrX_133671631_133671915	71.6456	2.48486	0.310471	8.00351	1.20925e-15	3.22701e-13
chr7_22399025_22399289	93.8148	2.3118	0.289036	7.99831	1.26141e-15	3.32573e-13
chr18_29781996_29782289	93.5523	2.32445	0.291162	7.98336	1.42407e-15	3.7218e-13
chr1_180065720_180066109	53.7375	3.13667	0.39429	7.95523	1.78802e-15	4.63253e-13
chr8_74395919_74396183	66.7609	3.07981	0.387412	7.94971	1.86954e-15	4.82286e-13
chr22_17876501_17876787	152.184	1.85048	0.232889	7.94576	1.93004e-15	4.95755e-13
chr3_186757890_186758141	58.112	2.99472	0.376973	7.94411	1.95591e-15	4.99697e-13
chr1_59437396_59437716	193.191	1.75353	0.220744	7.94372	1.96209e-15	4.99697e-13
chr1_112051990_112052242	52.8219	3.54667	0.447227	7.93036	2.18518e-15	5.472e-13
chr15_96768904_96769316	97.9952	2.30832	0.29152	7.91823	2.40917e-15	5.98284e-13
chr11_119437064_119437340	185.367	1.70218	0.215279	7.90685	2.63977e-15	6.49547e-13
chr9_38434907_38435181	192.525	1.72364	0.218004	7.90646	2.64816e-15	6.49547e-13
chr13_110527235_110527496	45.4401	3.93917	0.498368	7.90413	2.69801e-15	6.59075e-13
chr13_30646343_30646594	216.897	1.67281	0.21167	7.90292	2.72454e-15	6.6285e-13
chr2_178190392_178190656	50.8248	3.16436	0.401095	7.8893	3.03895e-15	7.36348e-13
chr4_129219346_129219832	68.5239	2.553	0.32395	7.88082	3.25234e-15	7.84876e-13
chr1_26777439_26777719	173.835	1.89483	0.240579	7.8761	3.37757e-15	8.11823e-13
chr6_24659101_24659769	95.5178	2.0657	0.262325	7.87458	3.41878e-15	8.18443e-13
chr1_226012832_226013098	79.3835	2.64928	0.337365	7.85287	4.06636e-15	9.61928e-13
chr2_39727705_39727994	114.011	1.99581	0.25501	7.82639	5.02081e-15	1.17379e-12
chr6_43639722_43639995	340.546	1.31441	0.169215	7.7677	7.99251e-15	1.82574e-12
chr15_90773387_90773673	105.578	2.34798	0.302497	7.76199	8.36057e-15	1.90255e-12
chr20_25276161_25276697	134.102	1.95217	0.251796	7.75298	8.97578e-15	2.03482e-12
chr17_18891926_18892210	167.576	1.96277	0.253493	7.74289	9.7184e-15	2.19485e-12
chr9_92756397_92756678	91.3511	2.68184	0.346523	7.73929	9.99711e-15	2.23253e-12
chr8_98861775_98862052	307.435	1.36069	0.175895	7.73584	1.02724e-14	2.28548e-12
chr20_17641974_17642273	271.515	1.66589	0.215632	7.72561	1.11315e-14	2.46744e-12
chr21_46776502_46776989	87.1594	2.3815	0.308665	7.71548	1.20529e-14	2.66183e-12
chr1_43404982_43405261	147.256	1.95545	0.253831	7.70376	1.3212e-14	2.88587e-12
chr2_43388917_43389200	197.263	1.74112	0.226087	7.70111	1.34891e-14	2.93566e-12
chr22_37593153_37593416	102.594	2.30034	0.298867	7.69687	1.39443e-14	3.02375e-12
chr6_64206238_64206764	142.896	2.00644	0.261213	7.68124	1.57554e-14	3.40413e-12
chr8_64210344_64210609	107.772	2.06285	0.268752	7.67567	1.64555e-14	3.54261e-12
chr20_56107272_56107530	46.0332	3.13975	0.40919	7.67309	1.67901e-14	3.60168e-12
chr2_183925390_183925641	42.9667	3.10887	0.406086	7.6557	1.92258e-14	4.10945e-12
chr1_154917306_154917575	92.9655	2.53893	0.332095	7.64519	2.08643e-14	4.44381e-12
chr6_36304458_36304899	159.075	1.73538	0.227479	7.62876	2.37027e-14	4.94279e-12
chr7_834422_834710	71.2867	2.53512	0.332617	7.62172	2.50316e-14	5.2018e-12
chr19_45115177_45115475	136.636	1.77186	0.232521	7.62019	2.53303e-14	5.24565e-12
chr13_97331170_97331441	82.6875	2.14794	0.282876	7.59322	3.12052e-14	6.41786e-12
chr22_37750349_37750710	127.897	1.93175	0.254516	7.58992	3.20098e-14	6.56081e-12
chr13_76357792_76358062	46.8953	3.20303	0.423316	7.56652	3.83348e-14	7.78672e-12
chr3_99743648_99744156	51.9365	3.19267	0.421956	7.56636	3.83813e-14	7.78672e-12
chr22_33731768_33732178	111.312	2.36037	0.31216	7.56141	3.98738e-14	8.06218e-12
chr8_95534796_95535102	86.7439	2.27446	0.300987	7.55667	4.13521e-14	8.33293e-12
chr1_207241120_207241404	56.6973	2.77124	0.36695	7.5521	4.28294e-14	8.60166e-12
chr13_46612367_46612797	42.3834	3.2659	0.432715	7.54747	4.43784e-14	8.88296e-12
chr3_188392435_188392686	33.3825	3.99826	0.530857	7.53171	5.00806e-14	9.92475e-12
chr20_1829093_1829360	71.4764	2.74254	0.364364	7.52694	5.19442e-14	1.02601e-11
chr8_143464619_143464892	107.084	2.1185	0.281762	7.51877	5.5293e-14	1.08856e-11
chr1_203285751_203286145	253.91	1.56843	0.20871	7.51491	5.69517e-14	1.11697e-11
chr7_24496549_24496867	63.3429	2.76753	0.36829	7.51455	5.71091e-14	1.11697e-11
chr6_52624842_52625327	78.0447	2.32066	0.309435	7.49968	6.39742e-14	1.24312e-11
chr2_218767196_218767854	142.597	1.84571	0.246181	7.49737	6.5109e-14	1.26107e-11
chr3_53672795_53673417	125.956	2.15632	0.28795	7.48851	6.96606e-14	1.34055e-11
chr22_34142611_34142888	118.656	1.86301	0.249003	7.48188	7.32648e-14	1.39539e-11
chr4_94797905_94798337	69.5784	2.43304	0.325243	7.48067	7.3945e-14	1.40049e-11
chr19_34000784_34001070	157.404	1.85392	0.247846	7.48013	7.42519e-14	1.40186e-11
chr4_6074101_6074352	31.3743	3.98203	0.53263	7.47615	7.65291e-14	1.43131e-11
chr4_88984062_88984345	42.4445	3.32808	0.445368	7.47264	7.85989e-14	1.46089e-11
chr3_177061518_177062004	71.8658	2.44125	0.327621	7.45145	9.23199e-14	1.68968e-11
chr13_21131937_21132206	74.3871	2.55006	0.342926	7.43619	1.03634e-13	1.88522e-11
chr15_90394327_90394585	62.2561	2.7291	0.367062	7.43499	1.04577e-13	1.89662e-11
chr1_52114051_52114353	83.4589	2.14902	0.28918	7.43144	1.07424e-13	1.94236e-11
chr8_129283855_129284151	78.6856	2.13331	0.287245	7.4268	1.11252e-13	1.9995e-11
chr9_75473068_75473461	122.634	1.82189	0.245765	7.41315	1.23339e-13	2.19423e-11
chr21_34642247_34642524	94.5703	2.28384	0.308089	7.41291	1.23554e-13	2.19423e-11
chr17_72760142_72760423	103.717	2.07458	0.280114	7.40618	1.29989e-13	2.30169e-11
chr6_52610900_52611161	49.9697	2.89867	0.391567	7.40273	1.33408e-13	2.34145e-11
chr17_16192230_16192708	263.415	1.31416	0.17774	7.3937	1.42795e-13	2.49158e-11
chr20_62165463_62165745	331.952	1.20035	0.16255	7.38451	1.53017e-13	2.65446e-11
chr1_245223954_245224427	82.2655	2.30919	0.312913	7.37966	1.58699e-13	2.74508e-11
chr3_52323467_52323851	282.889	1.4549	0.197279	7.37485	1.6453e-13	2.83775e-11
chr17_26735006_26735313	54.6727	2.89988	0.393742	7.36493	1.7724e-13	3.03076e-11
chr9_130866380_130866865	375.82	1.28268	0.174214	7.36266	1.80282e-13	3.07399e-11
chr11_67273188_67273477	302.17	1.21018	0.164609	7.35183	1.95504e-13	3.3162e-11
chr11_3627059_3627370	148.298	1.63703	0.222671	7.35177	1.95596e-13	3.3162e-11
chr9_101572020_101572291	149.761	1.6534	0.225265	7.33978	2.1394e-13	3.61698e-11
chr22_47331528_47332034	98.4931	2.04895	0.279261	7.33703	2.18379e-13	3.68162e-11
chr12_13063535_13063809	57.9378	2.54917	0.347587	7.33392	2.23523e-13	3.75776e-11
chr20_42291944_42292274	197.348	1.41563	0.19342	7.31899	2.49853e-13	4.15374e-11
chr3_197286590_197286926	181.15	1.59714	0.218699	7.30292	2.81587e-13	4.62986e-11
chr1_53649036_53649324	125.689	1.87612	0.257082	7.29774	2.92638e-13	4.77815e-11
chr11_122310579_122311110	105.048	2.15335	0.295078	7.29757	2.93001e-13	4.77815e-11
chr3_192614009_192614380	76.3412	2.42361	0.332452	7.29012	3.09682e-13	5.00923e-11
chr2_102771888_102772157	49.0876	3.07164	0.42138	7.28948	3.11151e-13	5.01664e-11
chr20_1851918_1852169	63.9678	2.64311	0.363642	7.26843	3.63698e-13	5.80452e-11
chrX_129231900_129232163	124.237	1.8119	0.249342	7.26675	3.68241e-13	5.8614e-11
chr2_20927876_20928526	66.987	2.5046	0.344879	7.26226	3.80682e-13	6.04085e-11
chr5_131613871_131614122	34.518	3.63169	0.500424	7.25722	3.9513e-13	6.20835e-11
chr13_76366719_76366972	64.9058	2.58523	0.356961	7.24234	4.41022e-13	6.87363e-11
chr6_44100280_44100534	155.224	1.57542	0.217767	7.23444	4.67438e-13	7.26641e-11
chr12_57152964_57153406	65.3488	2.59008	0.358511	7.22454	5.02815e-13	7.75798e-11
chr9_130752895_130753191	143.69	1.68952	0.23386	7.22448	5.03026e-13	7.75798e-11
chr2_183921698_183922005	46.4126	3.03881	0.420726	7.22277	5.09407e-13	7.81731e-11
chr13_110526877_110527176	56.5371	2.96868	0.4112	7.21955	5.21606e-13	7.98404e-11
chr1_226370067_226370377	249.92	1.46426	0.203199	7.20605	5.75985e-13	8.77153e-11
chr9_137220244_137220515	160.18	1.74688	0.242487	7.204	5.84709e-13	8.85931e-11
chr7_142946011_142946365	57.2585	3.12927	0.434662	7.19932	6.05141e-13	9.14573e-11
chr8_92120148_92120414	74.7322	2.30098	0.31977	7.19573	6.21264e-13	9.3188e-11
chr9_116728750_116729012	127.647	1.92267	0.267337	7.19194	6.38779e-13	9.55757e-11
chr9_130974031_130974324	215.136	1.41257	0.196565	7.18631	6.6568e-13	9.93523e-11
chr15_64140752_64141065	88.3012	2.10591	0.293273	7.18071	6.93496e-13	1.03246e-10
chr7_75962945_75963423	118.267	2.02259	0.281837	7.17644	7.1549e-13	1.06116e-10
chr18_22389709_22390130	50.1214	2.71743	0.378668	7.17628	7.1632e-13	1.06116e-10
chr9_116145313_116145585	120.631	1.7551	0.244694	7.17263	7.35713e-13	1.08452e-10
chr9_110151891_110152382	143.762	2.05452	0.286503	7.17102	7.44391e-13	1.09462e-10
chr1_27464107_27464377	98.2221	2.0047	0.279764	7.16569	7.73947e-13	1.12991e-10
chr11_76511619_76511905	119.791	2.01461	0.281147	7.16567	7.74056e-13	1.12991e-10
chr19_39544373_39544746	259.774	1.26577	0.176741	7.16169	7.96903e-13	1.16043e-10
chr7_99392546_99393035	61.5456	2.69111	0.375917	7.15879	8.13951e-13	1.18238e-10
chr7_156309051_156309581	90.3609	2.19229	0.30627	7.15803	8.18445e-13	1.18603e-10
chr20_30181583_30181870	102.646	1.91064	0.267054	7.15448	8.39906e-13	1.20835e-10
chr3_71597051_71597303	65.6526	2.67946	0.374654	7.15182	8.5636e-13	1.22841e-10
chr1_151486905_151487156	119.435	1.83518	0.257157	7.13641	9.58014e-13	1.3619e-10
chr17_39057085_39057382	74.7184	2.24214	0.314362	7.13235	9.86729e-13	1.3928e-10
chr7_151392180_151392568	199.296	1.44731	0.202938	7.13176	9.90958e-13	1.39548e-10
chr18_12000262_12000668	192.058	1.51049	0.211916	7.12777	1.02011e-12	1.43316e-10
chr9_93317665_93317936	49.5338	3.20498	0.449724	7.12655	1.02917e-12	1.4425e-10
chr17_37843276_37843557	1516.21	1.1247	0.157895	7.12311	1.05519e-12	1.47207e-10
chr3_118880080_118880393	87.6024	2.24161	0.314815	7.12041	1.07609e-12	1.49774e-10
chr10_100555305_100555581	75.5984	2.23316	0.313798	7.11655	1.10661e-12	1.53665e-10
chr11_116709520_116709771	59.8042	2.49423	0.350641	7.11332	1.13282e-12	1.55988e-10
chr2_191679967_191680310	33.5336	3.74701	0.526765	7.11324	1.1335e-12	1.55988e-10
chr17_70119401_70119683	81.4938	2.12048	0.298146	7.11221	1.14201e-12	1.56761e-10
chr16_1880336_1880587	44.5711	3.05083	0.42903	7.11098	1.15218e-12	1.57147e-10
chr20_43803167_43803647	93.8034	1.95644	0.27521	7.1089	1.16972e-12	1.59105e-10
chr8_119808591_119809202	133.537	1.88077	0.264708	7.10506	1.20272e-12	1.63003e-10
chr3_73022257_73022511	42.5904	2.86339	0.403906	7.08924	1.34846e-12	1.81188e-10
chr19_41486045_41486549	163.338	1.52237	0.214781	7.088	1.36067e-12	1.82181e-10
chr14_57461835_57462126	70.9271	2.47556	0.349279	7.08764	1.36418e-12	1.82242e-10
chr9_114373169_114373452	131.09	1.68319	0.238018	7.07168	1.53065e-12	2.03572e-10
chr11_15805322_15805601	42.6364	2.98774	0.422545	7.07084	1.54002e-12	2.04366e-10
chr11_72518345_72518680	75.8279	2.31001	0.327058	7.06301	1.62932e-12	2.15259e-10
chr12_103016381_103016659	31.6986	4.78687	0.677784	7.06253	1.635e-12	2.15259e-10
chr7_66437332_66437660	109.975	1.8669	0.265126	7.04155	1.9011e-12	2.48426e-10
chr19_47793034_47793313	133.697	1.6518	0.234781	7.03549	1.98556e-12	2.57774e-10
chr17_77069692_77069966	120.771	1.85005	0.263753	7.01432	2.31066e-12	2.94235e-10
chr1_21441625_21441915	39.6397	3.01356	0.429835	7.01096	2.36689e-12	3.00119e-10
chr1_171130163_171130416	37.8619	3.45694	0.493525	7.0046	2.47695e-12	3.12749e-10
chr12_121186041_121186375	103.112	1.83203	0.261999	6.99252	2.69989e-12	3.37339e-10
chr15_72504939_72505190	26.8433	4.0683	0.582123	6.98872	2.77401e-12	3.4516e-10
chr4_82964278_82964558	201.672	1.34184	0.192071	6.98616	2.82521e-12	3.508e-10
chr10_6405491_6405892	59.1001	2.59658	0.372328	6.97391	3.0825e-12	3.80381e-10
chr11_34805812_34806109	41.8663	3.00783	0.431931	6.96368	3.31486e-12	4.07374e-10
chr22_41793281_41793558	171.26	1.4625	0.21016	6.95897	3.42774e-12	4.20383e-10
chr5_177640738_177641022	131.613	1.71851	0.247117	6.95423	3.54498e-12	4.32987e-10
chr12_132345340_132345696	185.312	1.58759	0.228317	6.95345	3.56456e-12	4.33882e-10
chr15_53745736_53746014	221.419	1.48406	0.21343	6.95336	3.5668e-12	4.33882e-10
chr17_67473685_67474012	56.4298	2.68511	0.38632	6.95047	3.64084e-12	4.41989e-10
chr4_79059458_79059773	138.739	1.73485	0.249717	6.94726	3.72453e-12	4.51234e-10
chr19_49471068_49471319	86.7374	2.10142	0.302922	6.93716	4.00048e-12	4.82712e-10
chr10_74032436_74032933	205.873	1.50716	0.217324	6.9351	4.05932e-12	4.87844e-10
chr3_127497191_127497442	41.6196	3.09549	0.447213	6.92172	4.46182e-12	5.33717e-10
chr1_155079837_155080095	72.2345	2.07906	0.300376	6.92153	4.46778e-12	5.33717e-10
chr8_85419598_85420061	63.1746	2.36268	0.341488	6.91878	4.55555e-12	5.43118e-10
chr9_126689898_126690149	61.2885	2.34361	0.338807	6.91724	4.60519e-12	5.47945e-10
chr19_48395229_48395798	113.01	1.83027	0.264715	6.91411	4.70802e-12	5.59068e-10
chr17_4692153_4692404	61.9766	2.45878	0.355661	6.91328	4.73588e-12	5.61263e-10
chr1_28278725_28279003	49.3928	2.67447	0.387017	6.91048	4.83017e-12	5.7018e-10
chrX_102092071_102092322	32.991	3.79718	0.550126	6.90238	5.11378e-12	6.00107e-10
chr10_73858481_73858813	60.8	2.4821	0.359697	6.90055	5.18024e-12	6.06716e-10
chr8_118684259_118684539	93.5348	1.9363	0.280828	6.89497	5.3878e-12	6.26125e-10
chr7_29536090_29536458	53.1162	2.76339	0.400803	6.89463	5.40053e-12	6.26388e-10
chr20_42199257_42199508	53.8669	2.53453	0.368197	6.88362	5.83518e-12	6.72889e-10
chr13_44681891_44682229	146.373	1.64419	0.239152	6.87506	6.19655e-12	7.10455e-10
chr1_119933212_119933485	109.727	1.69012	0.246099	6.86763	6.52778e-12	7.45574e-10
chr16_68826449_68827187	325.997	1.17701	0.171435	6.86563	6.61962e-12	7.54624e-10
chr2_96056303_96056609	39.5567	3.05949	0.446206	6.85667	7.04838e-12	7.97426e-10
chr19_50523120_50523420	56.2336	2.36544	0.345167	6.85303	7.23042e-12	8.13704e-10
chr7_24174683_24174945	70.5365	2.16266	0.315749	6.84931	7.42074e-12	8.33253e-10
chr3_183270627_183270878	64.5896	2.35117	0.343388	6.84698	7.54261e-12	8.44316e-10
chr20_30812370_30812648	145.34	1.80047	0.263165	6.8416	7.83139e-12	8.71191e-10
chr2_64680995_64681311	179.325	1.49489	0.218689	6.83569	8.16118e-12	8.97865e-10
chr8_134460967_134461232	104.615	1.74597	0.25545	6.83488	8.20724e-12	9.01275e-10
chrX_77231185_77231641	62.1035	2.39341	0.350318	6.83211	8.36774e-12	9.17218e-10
chr11_64660877_64661174	227.535	1.35991	0.199215	6.82631	8.71249e-12	9.51521e-10
chr19_738540_738818	49.1977	2.95291	0.433004	6.81959	9.13013e-12	9.95318e-10
chr22_37419806_37420269	95.4583	1.96847	0.288796	6.81614	9.35179e-12	1.01578e-09
chr8_22436844_22437125	157.402	1.71146	0.251207	6.81293	9.56295e-12	1.03496e-09
chr14_24543963_24544447	81.8808	2.19907	0.32292	6.80997	9.76202e-12	1.0527e-09
chr11_15493024_15493551	206.081	1.39693	0.205439	6.79976	1.04796e-11	1.12793e-09
chr14_65559159_65559426	53.3773	2.60686	0.38339	6.79951	1.04973e-11	1.12793e-09
chr9_90575208_90575513	55.3381	2.76754	0.407291	6.79499	1.08318e-11	1.16178e-09
chr1_17914773_17915067	350.037	1.06649	0.157039	6.79127	1.11152e-11	1.18791e-09
chr5_90324303_90324563	120.459	1.68653	0.248363	6.79058	1.11686e-11	1.19149e-09
chr17_15944021_15944498	156.849	1.7089	0.252049	6.78004	1.20139e-11	1.27713e-09
chr7_87860082_87860348	99.2861	1.95072	0.287783	6.77844	1.21479e-11	1.28908e-09
chr1_204404674_204404925	35.2471	3.19245	0.471152	6.77583	1.23695e-11	1.31027e-09
chr10_97036376_97036654	32.4903	3.55422	0.524658	6.77436	1.24958e-11	1.32131e-09
chr20_34490492_34490743	36.9547	3.18778	0.471099	6.76669	1.3176e-11	1.38103e-09
chr2_14038367_14038786	50.0738	2.48992	0.368036	6.76544	1.32903e-11	1.39058e-09
chr19_34297283_34297616	127.437	1.78777	0.264298	6.76424	1.34014e-11	1.39568e-09
chr11_120091851_120092131	275.156	1.17022	0.173006	6.76406	1.34178e-11	1.39568e-09
chr11_68580041_68580304	67.0133	2.06422	0.305182	6.7639	1.34323e-11	1.39568e-09
chr4_78552538_78552817	73.8336	2.0182	0.298979	6.7503	1.47544e-11	1.52775e-09
chr20_61587019_61587290	311.307	1.27135	0.188458	6.74606	1.51917e-11	1.5676e-09
chr3_127535039_127535383	226.023	1.30083	0.19291	6.7432	1.54936e-11	1.59326e-09
chr13_32162503_32162779	74.5347	2.09984	0.311616	6.73855	1.59977e-11	1.63946e-09
chr19_36336360_36336972	277.947	1.26714	0.188237	6.7316	1.6781e-11	1.71387e-09
chr17_38254445_38254722	179.445	1.37268	0.203951	6.73044	1.69145e-11	1.72456e-09
chr4_130994366_130994636	30.8972	3.56406	0.529769	6.72758	1.72514e-11	1.75293e-09
chrX_129227311_129227562	49.8298	2.65367	0.394472	6.72715	1.73022e-11	1.75512e-09
chr9_114690209_114690460	30.582	4.06914	0.60556	6.71963	1.82191e-11	1.84188e-09
chr21_43648604_43648878	81.3778	2.03695	0.303308	6.71578	1.87068e-11	1.888e-09
chr8_110437025_110437289	370.545	1.17461	0.175096	6.70839	1.96784e-11	1.97607e-09
chr11_62226093_62226432	91.632	2.30593	0.343796	6.70727	1.98305e-11	1.988e-09
chr19_49471352_49471603	85.163	1.91222	0.285167	6.7056	2.00575e-11	2.00739e-09
chr17_7123632_7124125	271.413	1.15722	0.17277	6.69805	2.11217e-11	2.09637e-09
chr22_25369894_25370229	172.463	1.37267	0.204956	6.69739	2.12171e-11	2.10236e-09
chr6_34287300_34287646	433.299	1.07126	0.159984	6.69604	2.14145e-11	2.11841e-09
chr8_134382258_134382552	82.6395	1.88755	0.282237	6.68783	2.26504e-11	2.23328e-09
chr7_99427258_99427526	216.221	1.29263	0.19334	6.68579	2.29674e-11	2.25711e-09
chr9_129681543_129681794	48.1113	2.7114	0.405687	6.68348	2.33332e-11	2.28555e-09
chr17_37041667_37041992	43.2225	3.13291	0.469002	6.67996	2.39015e-11	2.32977e-09
chr22_39150245_39150529	98.6882	1.90447	0.285212	6.67737	2.43267e-11	2.36736e-09
chr2_231288748_231289145	121.266	1.91943	0.287654	6.67271	2.51122e-11	2.43194e-09
chr1_20335054_20335305	43.0801	2.66488	0.399435	6.67164	2.52963e-11	2.44581e-09
chr15_90400981_90401247	48.3621	2.42027	0.362837	6.67039	2.55117e-11	2.46266e-09
chr9_125871890_125872177	71.7389	2.19875	0.329769	6.66755	2.60116e-11	2.49883e-09
chr8_39918950_39919239	205.019	1.30941	0.196398	6.66711	2.60887e-11	2.50221e-09
chr3_125210929_125211180	33.9577	3.01427	0.452283	6.66458	2.65429e-11	2.5417e-09
chr12_65109962_65110460	67.7122	2.45521	0.368454	6.66354	2.67307e-11	2.55152e-09
chr17_4691200_4691642	152.873	1.44955	0.217688	6.65885	2.7598e-11	2.62177e-09
chr6_47155597_47155966	107.854	1.80671	0.271363	6.65792	2.77721e-11	2.62995e-09
chr18_29260438_29260689	52.2661	2.4926	0.374917	6.64842	2.96263e-11	2.79152e-09
chr17_75275913_75276210	95.2362	2.00547	0.301655	6.64823	2.96647e-11	2.79152e-09
chr19_46223946_46224222	135.92	1.54664	0.2328	6.64365	3.06004e-11	2.86157e-09
chr4_52884038_52884300	63.3677	2.36087	0.355442	6.64207	3.09299e-11	2.88337e-09
chr8_129425122_129425402	142.397	1.56703	0.236041	6.6388	3.16238e-11	2.94347e-09
chr3_126247684_126247957	140.287	1.52078	0.229157	6.63643	3.21366e-11	2.98193e-09
chr9_95971382_95971689	80.1259	1.93602	0.291911	6.6322	3.30714e-11	3.05918e-09
chrX_68528947_68529333	131.706	1.57924	0.238233	6.62898	3.38018e-11	3.11711e-09
chr9_136839097_136839394	193.569	1.44078	0.217588	6.62162	3.5528e-11	3.26122e-09
chr11_105198858_105199113	37.1006	3.16111	0.478024	6.61287	3.76942e-11	3.44948e-09
chr4_84495535_84495820	30.272	3.5081	0.530544	6.61227	3.78482e-11	3.45829e-09
chr4_88149517_88149977	192.755	1.33365	0.20172	6.61141	3.80664e-11	3.47292e-09
chr6_14818663_14819079	114.694	1.82221	0.275762	6.60789	3.89837e-11	3.5512e-09
chr12_12467054_12467324	63.2757	2.16572	0.327773	6.60738	3.91194e-11	3.55814e-09
chr11_72489951_72490225	155.818	1.51275	0.229012	6.60557	3.95994e-11	3.59467e-09
chr5_123863016_123863305	81.4816	2.08785	0.316096	6.6051	3.97239e-11	3.59673e-09
chr7_80308014_80308436	85.2606	1.89798	0.287694	6.59722	4.18935e-11	3.77603e-09
chr17_44081466_44081770	164.687	1.49579	0.226916	6.5918	4.34514e-11	3.89883e-09
chr19_50676387_50676666	95.1569	1.79722	0.272661	6.59143	4.35618e-11	3.90289e-09
chr5_131693742_131694014	37.8622	3.24197	0.492081	6.58829	4.44931e-11	3.98037e-09
chr11_76806715_76807065	159.384	1.71153	0.259885	6.58574	4.52623e-11	4.03711e-09
chr8_47996804_47997202	50.9729	2.40557	0.36531	6.58502	4.54829e-11	4.05075e-09
chr10_5151852_5152457	97.4245	1.84705	0.28061	6.58227	4.63315e-11	4.1202e-09
chr19_33894274_33894537	157.432	1.43774	0.218446	6.58165	4.65243e-11	4.13121e-09
chr6_37292779_37293052	42.7557	3.22055	0.489605	6.57786	4.77271e-11	4.21923e-09
chr8_96079667_96079958	396.923	1.06632	0.162213	6.57357	4.91239e-11	4.3172e-09
chr8_8934406_8934659	116.54	1.71215	0.260736	6.5666	5.14768e-11	4.49102e-09
chr14_35952294_35952690	91.0988	1.84884	0.28162	6.56501	5.20286e-11	4.52596e-09
chr9_136126116_136126369	107.223	1.89696	0.289098	6.56165	5.32166e-11	4.61588e-09
chr16_85602113_85602364	33.5551	2.88693	0.440084	6.55994	5.38283e-11	4.66219e-09
chr11_71412210_71412534	59.788	2.43168	0.370713	6.55946	5.40022e-11	4.67049e-09
chr15_42413955_42414233	87.4625	1.88755	0.287899	6.5563	5.51579e-11	4.76356e-09
chr11_72487976_72488227	103.193	2.03714	0.310816	6.55417	5.59511e-11	4.8251e-09
chr20_3490778_3491062	40.6806	3.15484	0.481684	6.5496	5.76909e-11	4.96798e-09
chr12_52561397_52561774	72.5518	2.1416	0.327083	6.54757	5.84791e-11	5.0214e-09
chr2_74656758_74657274	351.031	1.15976	0.177285	6.54182	6.07763e-11	5.18888e-09
chr1_19263577_19264049	113.93	1.67387	0.256017	6.53814	6.229e-11	5.29544e-09
chr1_28570369_28570620	31.1448	3.40488	0.521071	6.53439	6.38697e-11	5.41567e-09
chr6_56252417_56252816	182.349	1.42768	0.218495	6.53418	6.39611e-11	5.41567e-09
chr11_65621591_65621945	231.045	1.22448	0.187397	6.53414	6.39757e-11	5.41567e-09
chr17_71791859_71792133	84.6214	2.08443	0.319229	6.52958	6.59529e-11	5.55946e-09
chr17_40956943_40957392	350.769	1.12921	0.173081	6.52419	6.83689e-11	5.74692e-09
chr3_14275683_14276187	94.3238	1.82891	0.280387	6.52279	6.90092e-11	5.79261e-09
chrX_102092880_102093168	83.4059	2.15263	0.330063	6.52189	6.94278e-11	5.81958e-09
chr16_87918974_87919269	188.391	1.37306	0.210543	6.52154	6.9591e-11	5.8251e-09
chr19_16102926_16103177	43.1313	2.65831	0.407704	6.52019	7.02176e-11	5.86934e-09
chr13_48775293_48775580	47.3916	2.72429	0.417921	6.51867	7.09342e-11	5.91273e-09
chr14_86154474_86154769	71.4039	2.08768	0.320532	6.51318	7.35758e-11	6.1074e-09
chr17_1553096_1553558	198.562	1.32263	0.203132	6.5112	7.4555e-11	6.17968e-09
chr15_40344789_40345069	124.17	1.5635	0.240132	6.511	7.4653e-11	6.17968e-09
chr22_18376765_18377051	93.9069	1.78767	0.274601	6.51005	7.51246e-11	6.21013e-09
chr8_17929632_17929898	68.8099	2.31866	0.356414	6.50553	7.74208e-11	6.39111e-09
chr3_118895321_118895618	105.799	1.66541	0.256216	6.5	8.0321e-11	6.6214e-09
chr22_25423550_25423801	50.2002	2.36243	0.363856	6.49276	8.42779e-11	6.9285e-09
chr13_48865970_48866223	87.9021	1.9245	0.296946	6.48098	9.11294e-11	7.44066e-09
chr12_56624273_56624547	59.3596	2.3329	0.360085	6.47875	9.24878e-11	7.53803e-09
chr6_43755110_43755488	117.825	1.64368	0.253708	6.47861	9.25739e-11	7.53803e-09
chr10_93316473_93316753	65.9513	2.28978	0.353602	6.4756	9.44332e-11	7.67541e-09
chr8_55279668_55280171	143.644	1.50321	0.23214	6.47547	9.45175e-11	7.67541e-09
chrX_117290233_117290488	35.9898	2.90648	0.448941	6.47408	9.53884e-11	7.73564e-09
chr7_117323147_117323420	106.601	1.78441	0.275661	6.4732	9.59457e-11	7.77031e-09
chr7_99601358_99601816	340.491	1.07576	0.166271	6.4699	9.80652e-11	7.90377e-09
chr1_27916454_27916717	69.9738	2.13968	0.33083	6.46763	9.95524e-11	7.99747e-09
chr13_99395747_99396002	64.1406	2.22932	0.344849	6.46463	1.01546e-10	8.13575e-09
chr8_37870747_37871007	95.9774	1.94045	0.300271	6.46234	1.03095e-10	8.22925e-09
chr20_53771929_53772267	68.4129	2.12929	0.329544	6.46132	1.03794e-10	8.27159e-09
chr14_103679750_103680011	49.3802	2.57928	0.399561	6.45527	1.08024e-10	8.58586e-09
chr3_103156708_103157148	151.031	1.57914	0.244662	6.45439	1.08659e-10	8.62482e-09
chr7_46194076_46194345	44.3717	2.72863	0.422783	6.45398	1.08952e-10	8.63668e-09
chr12_29140505_29140960	170.943	1.53293	0.23754	6.45337	1.09391e-10	8.63711e-09
chrX_133128632_133128903	55.1343	2.27443	0.352712	6.44839	1.13046e-10	8.87883e-09
chr3_105859196_105859634	122.976	1.55829	0.241772	6.44528	1.1539e-10	9.05111e-09
chr17_45962445_45962925	119.538	1.9108	0.296721	6.43969	1.19715e-10	9.34988e-09
chr22_38055600_38055867	105.516	1.82091	0.283183	6.43016	1.27473e-10	9.88229e-09
chr17_17757346_17757636	66.967	2.53541	0.394463	6.42749	1.29727e-10	1.00311e-08
chr17_19241559_19241831	123.433	1.67319	0.26035	6.42669	1.30409e-10	1.00708e-08
chr1_40855704_40856153	113.909	1.62069	0.252326	6.42299	1.33621e-10	1.02922e-08
chr11_68625045_68625335	304.485	1.09454	0.170439	6.42189	1.34591e-10	1.03536e-08
chr3_182984979_182985245	58.8399	2.53221	0.394533	6.41823	1.37865e-10	1.05919e-08
chr19_13095999_13096430	349.824	1.01581	0.158372	6.41408	1.41672e-10	1.08704e-08
chr3_113382217_113382489	33.402	3.33851	0.521202	6.40541	1.49967e-10	1.14628e-08
chr11_57265022_57265547	111.525	1.55731	0.243372	6.39888	1.56521e-10	1.19333e-08
chr11_67913590_67913941	246.463	1.15713	0.180855	6.39813	1.57292e-10	1.19768e-08
chr7_36158743_36159208	80.4078	1.99795	0.312364	6.39623	1.59257e-10	1.20803e-08
chr1_36952576_36952840	30.5049	3.9787	0.622462	6.39187	1.63866e-10	1.24142e-08
chr2_43532308_43533016	70.2759	2.05394	0.321599	6.38665	1.69558e-10	1.2813e-08
chr3_126243029_126243285	67.9483	2.35128	0.368234	6.38528	1.7108e-10	1.29024e-08
chrX_96166457_96166918	29.4474	3.62797	0.568185	6.3852	1.71172e-10	1.29024e-08
chr1_201986756_201987432	382.871	1.0775	0.168826	6.38231	1.74438e-10	1.3132e-08
chr3_47475388_47475663	179.878	1.31726	0.20644	6.38085	1.76113e-10	1.32414e-08
chr8_64179050_64179320	32.4588	3.36257	0.527939	6.36923	1.89975e-10	1.41754e-08
chr17_1987646_1987949	123.45	1.60205	0.251678	6.36544	1.94726e-10	1.44772e-08
chr9_90574831_90575099	77.4853	2.12952	0.334706	6.36237	1.98665e-10	1.47334e-08
chr22_34263136_34263422	67.3622	2.12491	0.334047	6.36111	2.00295e-10	1.4836e-08
chr8_134273094_134273372	244.414	1.13617	0.178807	6.35418	2.09546e-10	1.54257e-08
chr2_157636293_157636605	62.625	2.14456	0.337617	6.35205	2.12465e-10	1.56214e-08
chr9_114330529_114330789	71.1819	2.00407	0.315719	6.34763	2.18659e-10	1.60178e-08
chr6_42523681_42523932	87.6781	1.71786	0.270683	6.34639	2.20431e-10	1.61278e-08
chr17_2310256_2310787	299.358	1.09574	0.172678	6.34557	2.21601e-10	1.61937e-08
chr9_97713274_97713525	41.8118	3.06399	0.482991	6.34378	2.24191e-10	1.63629e-08
chr19_35657487_35657778	115.862	1.55213	0.244716	6.34257	2.25956e-10	1.64717e-08
chr7_105930749_105931000	30.3645	3.28623	0.518221	6.34137	2.2773e-10	1.65808e-08
chr20_4847768_4848034	103.756	1.76016	0.277577	6.34115	2.28056e-10	1.65843e-08
chr16_11838296_11838555	65.9587	2.13681	0.33713	6.33824	2.32398e-10	1.68796e-08
chr8_144094802_144095058	118.362	1.56053	0.246281	6.33637	2.35236e-10	1.70651e-08
chr9_110349852_110350150	196.749	1.28699	0.203304	6.33035	2.44612e-10	1.77237e-08
chr13_45829411_45830035	66.7316	2.15798	0.341079	6.32692	2.50104e-10	1.80778e-08
chr8_74456962_74457352	227.998	1.36538	0.215841	6.32585	2.51839e-10	1.81813e-08
chr11_706981_707431	194.275	1.4666	0.23192	6.32373	2.55328e-10	1.8411e-08
chr7_134278627_134279132	230.008	1.22843	0.19441	6.31876	2.63663e-10	1.89208e-08
chr22_18373024_18373485	52.7026	2.45436	0.388538	6.31692	2.66833e-10	1.91254e-08
chr5_133944988_133945239	22.2096	4.69241	0.742945	6.31597	2.68478e-10	1.92203e-08
chr17_40719623_40719943	124.661	1.56367	0.247861	6.30866	2.81458e-10	2.00774e-08
chr3_12735160_12735411	32.8661	2.89804	0.459425	6.30796	2.82731e-10	2.01143e-08
chr5_149922501_149922807	70.7845	1.97977	0.31386	6.30783	2.82983e-10	2.01143e-08
chr4_140650019_140650289	188.348	1.33084	0.211006	6.30711	2.84286e-10	2.01829e-08
chr11_71885371_71885637	69.6361	2.00777	0.318422	6.30536	2.87525e-10	2.03887e-08
chr15_41241967_41242391	106.328	1.71802	0.272685	6.30039	2.96903e-10	2.09791e-08
chr12_22753218_22753469	30.3934	3.103	0.493101	6.29283	3.1173e-10	2.19233e-08
chr1_183851306_183851576	98.5631	1.71641	0.272869	6.29023	3.16988e-10	2.22669e-08
chr22_39850377_39850881	302.378	1.08525	0.17259	6.288	3.21576e-10	2.25627e-08
chr2_86502461_86502780	64.2995	2.03954	0.324804	6.27929	3.40127e-10	2.38364e-08
chr1_45909456_45909873	36.5159	2.827	0.450583	6.27411	3.51649e-10	2.45575e-08
chr11_76479531_76479929	235.779	1.23076	0.196221	6.27231	3.55724e-10	2.47843e-08
chr7_114471345_114471843	188.504	1.33465	0.212929	6.26806	3.65574e-10	2.54115e-08
chr4_52724969_52725317	52.6295	2.44997	0.391319	6.26081	3.82982e-10	2.65598e-08
chr5_53753049_53753346	36.9665	3.37411	0.539004	6.25989	3.85248e-10	2.6686e-08
chr2_71229052_71229545	63.2005	2.09356	0.334969	6.25001	4.10439e-10	2.82025e-08
chr9_139122895_139123146	36.9082	2.77579	0.444179	6.24926	4.12403e-10	2.83049e-08
chr12_72456822_72457111	33.705	3.28191	0.525252	6.24825	4.15084e-10	2.84563e-08
chr6_37051235_37051558	46.0604	2.55259	0.408892	6.24271	4.3004e-10	2.94121e-08
chr3_71598209_71598460	26.6443	4.03809	0.646994	6.24131	4.33928e-10	2.96125e-08
chr14_70472024_70472336	72.0879	2.13288	0.341776	6.24059	4.35925e-10	2.96811e-08
chr21_43806229_43806548	72.9534	2.04466	0.327739	6.23868	4.41268e-10	2.99427e-08
chr12_56540564_56540827	120.903	1.62026	0.259804	6.23649	4.47493e-10	3.02964e-08
chr7_47231389_47231675	94.296	1.73133	0.277676	6.23509	4.51521e-10	3.05345e-08
chr18_20986212_20986504	60.2247	2.17962	0.349682	6.23314	4.57164e-10	3.08812e-08
chr11_68179072_68179361	163.587	1.56892	0.251887	6.22867	4.70402e-10	3.17397e-08
chr15_41774243_41774534	59.2652	2.56751	0.412465	6.22479	4.82189e-10	3.24618e-08
chr15_65381110_65381366	69.5633	2.22322	0.35717	6.22454	4.82975e-10	3.24781e-08
chr9_81021845_81022122	67.2813	2.08316	0.33471	6.22378	4.85321e-10	3.25993e-08
chr2_74652801_74653052	86.6326	1.87818	0.301819	6.22288	4.88126e-10	3.2751e-08
chr5_121805263_121805542	31.6282	3.05774	0.49156	6.22049	4.95615e-10	3.32162e-08
chr5_114673630_114673928	59.0213	2.38544	0.383501	6.22017	4.96626e-10	3.32467e-08
chr20_44600462_44600965	166.444	1.46788	0.236069	6.218	5.03528e-10	3.36711e-08
chr11_86694253_86694518	98.4969	1.76453	0.284083	6.21132	5.25397e-10	3.48962e-08
chr1_183861465_183861738	154.607	1.4429	0.232308	6.21117	5.2593e-10	3.48962e-08
chr12_49341492_49341802	138.048	1.55909	0.251029	6.2108	5.27166e-10	3.49212e-08
chr1_220580514_220580787	117.828	1.7608	0.283558	6.20969	5.30904e-10	3.50707e-08
chr10_101939470_101939746	49.9011	2.59953	0.41878	6.20739	5.38713e-10	3.55473e-08
chr9_137247888_137248160	126.858	1.72058	0.277432	6.20182	5.58136e-10	3.67075e-08
chr6_36099113_36099690	127.782	1.53178	0.247032	6.20075	5.61938e-10	3.68776e-08
chr1_151027820_151028071	52.8906	2.11158	0.340537	6.20075	5.61954e-10	3.68776e-08
chr17_59444276_59444759	200.124	1.22871	0.198163	6.20049	5.62874e-10	3.68975e-08
chr6_52653291_52653593	42.1162	2.58893	0.41771	6.1979	5.72219e-10	3.74281e-08
chr11_129687338_129687903	537.814	1.06086	0.171236	6.19531	5.81706e-10	3.79657e-08
chr19_34011234_34011494	63.7595	2.45129	0.396022	6.18978	6.02467e-10	3.91074e-08
chr10_61483837_61484394	75.3134	1.87072	0.302396	6.18632	6.15839e-10	3.98889e-08
chr19_33795691_33796150	363.179	1.10728	0.179342	6.17414	6.6526e-10	4.28581e-08
chr8_103640673_103641180	126.419	1.53546	0.249036	6.16562	7.02084e-10	4.49401e-08
chr8_143764673_143764924	83.0204	2.11522	0.343114	6.16479	7.05771e-10	4.50777e-08
chr9_132614841_132615139	120.305	1.55678	0.252875	6.15632	7.44565e-10	4.73052e-08
chr8_115982747_115983033	58.1506	2.44722	0.397681	6.15372	7.5687e-10	4.80296e-08
chr9_80600974_80601246	79.7693	2.042	0.331887	6.15269	7.61801e-10	4.82466e-08
chr3_182429141_182429392	26.8095	3.21214	0.522549	6.14706	7.89341e-10	4.97801e-08
chr19_42701519_42702038	183.28	1.22838	0.19994	6.14375	8.05972e-10	5.0722e-08
chr20_33504725_33505016	95.5176	1.71012	0.278421	6.14222	8.13739e-10	5.10497e-08
chr1_203738679_203739120	132.73	1.39327	0.22693	6.13965	8.27039e-10	5.18298e-08
chr1_2328478_2328771	38.1367	2.91979	0.475933	6.13489	8.52196e-10	5.31889e-08
chr17_43490936_43491196	101.903	1.67541	0.273098	6.13482	8.52531e-10	5.31889e-08
chr8_95972880_95973185	96.5814	1.76418	0.287574	6.13471	8.5317e-10	5.31889e-08
chr1_55261889_55262187	159.889	1.41337	0.230406	6.13425	8.55623e-10	5.32863e-08
chr7_134865680_134865931	24.4186	4.27693	0.697334	6.13326	8.60955e-10	5.34516e-08
chr16_72912362_72912750	101.117	1.66277	0.271264	6.12971	8.80372e-10	5.45439e-08
chr3_42897193_42897670	180.132	1.33248	0.217459	6.1275	8.92689e-10	5.51927e-08
chr8_124593405_124593730	145.573	1.60581	0.262077	6.12724	8.94156e-10	5.52264e-08
chr2_43387968_43388248	138.694	1.52697	0.249258	6.12606	9.00792e-10	5.55296e-08
chr1_96316191_96316734	104.218	1.60932	0.262701	6.12604	9.00921e-10	5.55296e-08
chr11_121286675_121286939	89.4661	1.72277	0.281669	6.11632	9.57636e-10	5.86028e-08
chr2_191561756_191562045	42.0699	2.777	0.454105	6.11533	9.63567e-10	5.89056e-08
chr17_27369734_27370225	463.268	1.07029	0.175038	6.11463	9.67832e-10	5.91059e-08
chr19_39192093_39192484	181.123	1.52533	0.249564	6.112	9.8391e-10	5.98436e-08
chr5_173381964_173382433	35.0446	2.85445	0.467078	6.11129	9.88291e-10	6.0049e-08
chr20_58547532_58547862	53.9634	2.17765	0.356492	6.10855	1.00542e-09	6.0966e-08
chr15_55542673_55542924	30.068	3.2205	0.527373	6.10668	1.01725e-09	6.16207e-08
chr3_98293921_98294190	63.13	2.1376	0.350066	6.10627	1.01987e-09	6.17171e-08
chr1_184566903_184567174	35.0943	2.66231	0.436022	6.10591	1.02217e-09	6.17939e-08
chr8_118681435_118681686	36.0497	3.1453	0.515462	6.10191	1.04807e-09	6.31683e-08
chr20_33914953_33915221	107.915	1.58238	0.259379	6.10067	1.05625e-09	6.35655e-08
chr11_47210906_47211177	203.351	1.29662	0.21254	6.10059	1.05679e-09	6.35655e-08
chr9_18184115_18184366	23.0841	3.71786	0.609471	6.10013	1.05979e-09	6.36821e-08
chr7_100495513_100495799	185.013	1.25338	0.205582	6.09674	1.08252e-09	6.48939e-08
chr19_18431716_18431967	49.3771	2.68887	0.441521	6.09002	1.12896e-09	6.75674e-08
chr8_28201443_28201739	105.902	1.52674	0.25085	6.08627	1.15574e-09	6.90319e-08
chr17_29277696_29278002	113.171	1.48573	0.244177	6.08463	1.16764e-09	6.94654e-08
chr8_134228824_134229120	187.93	1.45147	0.238596	6.08337	1.17684e-09	6.98738e-08
chr7_158658272_158658551	63.089	2.08367	0.342582	6.08224	1.18513e-09	7.02959e-08
chr11_66374777_66375041	74.1105	2.03352	0.334421	6.08073	1.19639e-09	7.08237e-08
chr3_32381540_32381837	57.6783	2.4763	0.407629	6.07489	1.24071e-09	7.33022e-08
chr22_25099123_25099377	57.2112	2.42725	0.399585	6.07443	1.24428e-09	7.33686e-08
chr13_41219429_41219690	26.1232	3.63939	0.599144	6.07433	1.24509e-09	7.33686e-08
chr10_34520609_34521079	160.653	1.32386	0.217946	6.07427	1.24551e-09	7.33686e-08
chr11_64655517_64655772	125.417	1.42814	0.235177	6.07259	1.25861e-09	7.40676e-08
chr15_69583060_69583337	59.7266	2.11827	0.348915	6.07103	1.27095e-09	7.472e-08
chr7_47445577_47446014	173.776	1.40558	0.231578	6.06958	1.28244e-09	7.51739e-08
chr1_6360440_6361119	261.76	1.05121	0.173244	6.06782	1.2966e-09	7.593e-08
chr7_100665045_100665296	53.3048	2.0783	0.342649	6.06539	1.31633e-09	7.70021e-08
chr8_29386094_29386710	120.679	1.45836	0.240448	6.06518	1.31803e-09	7.70021e-08
chr22_32383155_32383595	34.0905	2.67719	0.441409	6.06509	1.31877e-09	7.70021e-08
chr17_37851702_37851985	2183.24	1.98055	0.326662	6.06299	1.33615e-09	7.77138e-08
chr17_73305181_73305667	280.347	1.04652	0.172699	6.05979	1.36296e-09	7.91191e-08
chr11_74879568_74880081	291.269	1.27204	0.209931	6.05934	1.36681e-09	7.92654e-08
chrX_121589848_121590353	67.8958	1.97323	0.325861	6.05543	1.4004e-09	8.10567e-08
chr8_27223280_27223637	67.6255	1.92667	0.318193	6.05503	1.4039e-09	8.11809e-08
chr8_26086590_26087037	114.313	1.53722	0.253994	6.05219	1.4289e-09	8.25463e-08
chr13_60419509_60420163	138.235	1.49084	0.246368	6.05127	1.43712e-09	8.29416e-08
chr1_167501715_167501985	158.787	1.36729	0.226044	6.04877	1.45955e-09	8.39121e-08
chr18_11119972_11120243	94.9977	1.70178	0.28141	6.04732	1.47274e-09	8.45892e-08
chr9_16267347_16267666	108.488	1.59642	0.264083	6.04514	1.49278e-09	8.56582e-08
chr9_140392444_140392722	446.251	1.02065	0.16889	6.04329	1.51005e-09	8.64834e-08
chr4_103996580_103996836	30.3608	3.4832	0.576708	6.03979	1.54311e-09	8.79559e-08
chr8_59032430_59032724	65.7544	2.10325	0.348432	6.03632	1.57667e-09	8.96977e-08
chr12_31773299_31773579	56.7676	2.08676	0.345722	6.03595	1.58034e-09	8.9821e-08
chr11_67021349_67021631	119.805	1.47554	0.24448	6.03543	1.58544e-09	8.9996e-08
chr11_120206807_120207320	293.374	1.08912	0.180585	6.03104	1.62912e-09	9.21561e-08
chr8_99610903_99611387	93.4752	1.71254	0.283969	6.03075	1.63201e-09	9.21933e-08
chr8_22077574_22078037	243.784	1.12927	0.187255	6.03067	1.63286e-09	9.21933e-08
chr20_905347_905607	89.7901	1.6875	0.279851	6.02999	1.63973e-09	9.24938e-08
chr2_75167124_75167434	147.552	1.37439	0.228008	6.02782	1.66188e-09	9.36553e-08
chr1_171226310_171226820	162.918	1.25768	0.208785	6.02378	1.7039e-09	9.57447e-08
chr17_4146999_4147250	36.0375	2.59419	0.430779	6.0221	1.7217e-09	9.64814e-08
chr3_129627283_129627563	118.919	1.56596	0.260058	6.02159	1.72707e-09	9.6692e-08
chr17_80550785_80551288	183.65	1.37891	0.229208	6.01597	1.78808e-09	1.00014e-07
chr11_121331653_121331904	36.63	2.72129	0.452457	6.01448	1.8047e-09	1.00661e-07
chr19_38513973_38514262	56.9756	2.09852	0.349029	6.01245	1.82736e-09	1.0183e-07
[truncated: 3,864 more rows]

## Sheet: E
peak	baseMean	log2FoldChange	lfcSE	stat	pvalue	padj
[truncated: 375 more rows]

## Sheet: F
peak	baseMean	log2FoldChange	lfcSE	stat	pvalue	padj
[truncated: 1,523 more rows]

[truncated: 2 more sheets: G, H]
