# Supplementary material for: Regulatory chromatin rewiring promotes metabolic switching during adaptation to oncogenic receptor tyrosine kinase inhibition
Source: Oncogene. Author manuscript; Available in PMC 2022 Oct 24. (PMC9586873; doi:10.1038/s41388-022-02465-w)
Supplement: Supplementary Table 3 [file EMS153561-supplement-Supplementary_Table_3.xlsx]

## Sheet: Legend
Supplementary Table 3. OE19 HNF4A ChIP-seq results.
A	OE19 d0 HNF4A ChIP-seq peaks
B	OE19 d2 HNF4A ChIP-seq peaks
C	OE19 ERBB2 enhanced HNF4A ChIP-seq peaks (FDR < 0.1)
D	OE19 ERBB2 suppressed HNF4A ChIP-seq peaks (FDR < 0.1)

## Sheet: A
chr1	868398	868899	./HNF4A_DMSO_scaled_peak_1	8.89735
chr1	941841	942342	./HNF4A_DMSO_scaled_peak_2	189.423
chr1	1014813	1015314	./HNF4A_DMSO_scaled_peak_3	5.11275
chr1	1059972	1060473	./HNF4A_DMSO_scaled_peak_4a	36.5034
chr1	1060550	1061051	./HNF4A_DMSO_scaled_peak_4b	9.20678
chr1	1071888	1072389	./HNF4A_DMSO_scaled_peak_5	7.96155
chr1	1079433	1079934	./HNF4A_DMSO_scaled_peak_6	2.233
chr1	1217189	1217690	./HNF4A_DMSO_scaled_peak_7	2.33376
chr1	1342477	1342978	./HNF4A_DMSO_scaled_peak_8	27.3547
chr1	1610110	1610611	./HNF4A_DMSO_scaled_peak_9	8.89735
chr1	1710503	1711004	./HNF4A_DMSO_scaled_peak_10	17.7315
chr1	1825551	1826052	./HNF4A_DMSO_scaled_peak_11a	3.88092
chr1	1825902	1826403	./HNF4A_DMSO_scaled_peak_11b	4.33942
chr1	2023612	2024113	./HNF4A_DMSO_scaled_peak_12	9.85681
chr1	2068893	2069394	./HNF4A_DMSO_scaled_peak_13	7.73448
chr1	2126459	2126960	./HNF4A_DMSO_scaled_peak_14	11.239
chr1	2179766	2180267	./HNF4A_DMSO_scaled_peak_15	7.05016
chr1	2324892	2325393	./HNF4A_DMSO_scaled_peak_16	28.9305
chr1	2344251	2344752	./HNF4A_DMSO_scaled_peak_17	2.233
chr1	2507282	2507783	./HNF4A_DMSO_scaled_peak_18	34.002
chr1	3166660	3167161	./HNF4A_DMSO_scaled_peak_19	10.839
chr1	3209736	3210237	./HNF4A_DMSO_scaled_peak_20	28.9161
chr1	3237018	3237519	./HNF4A_DMSO_scaled_peak_21	44.2474
chr1	3272366	3272867	./HNF4A_DMSO_scaled_peak_22	41.9273
chr1	3371374	3371875	./HNF4A_DMSO_scaled_peak_23	36.6019
chr1	3376554	3377055	./HNF4A_DMSO_scaled_peak_24	99.849
chr1	3396829	3397330	./HNF4A_DMSO_scaled_peak_25	19.7643
chr1	3816761	3817262	./HNF4A_DMSO_scaled_peak_26	20.799
chr1	5590520	5591021	./HNF4A_DMSO_scaled_peak_27	3.2051
chr1	5621968	5622469	./HNF4A_DMSO_scaled_peak_28	11.843
chr1	5658236	5658737	./HNF4A_DMSO_scaled_peak_29	2.56511
chr1	5826943	5827444	./HNF4A_DMSO_scaled_peak_30	10.839
chr1	6015434	6015935	./HNF4A_DMSO_scaled_peak_31	2.23143
chr1	6341802	6342303	./HNF4A_DMSO_scaled_peak_32	17.2019
chr1	6360176	6360677	./HNF4A_DMSO_scaled_peak_33	4.58255
chr1	6403668	6404169	./HNF4A_DMSO_scaled_peak_34a	7.05016
chr1	6404041	6404542	./HNF4A_DMSO_scaled_peak_34b	7.1824
chr1	6420559	6421060	./HNF4A_DMSO_scaled_peak_35	17.146
chr1	6422593	6423094	./HNF4A_DMSO_scaled_peak_36	10.5437
chr1	6510970	6511471	./HNF4A_DMSO_scaled_peak_37	8.89735
chr1	6536455	6536956	./HNF4A_DMSO_scaled_peak_38	36.6019
chr1	6550511	6551012	./HNF4A_DMSO_scaled_peak_39	20.5181
chr1	6642377	6642878	./HNF4A_DMSO_scaled_peak_40	227.179
chr1	6867777	6868278	./HNF4A_DMSO_scaled_peak_41	18.7417
chr1	7326071	7326572	./HNF4A_DMSO_scaled_peak_42	173.843
chr1	7360939	7361440	./HNF4A_DMSO_scaled_peak_43	10.839
chr1	7611100	7611601	./HNF4A_DMSO_scaled_peak_44	5.31346
chr1	7632696	7633197	./HNF4A_DMSO_scaled_peak_45	3.69926
chr1	7738720	7739221	./HNF4A_DMSO_scaled_peak_46	5.31346
chr1	8035291	8035792	./HNF4A_DMSO_scaled_peak_47	7.81907
chr1	8130355	8130856	./HNF4A_DMSO_scaled_peak_48	5.79233
chr1	8154795	8155296	./HNF4A_DMSO_scaled_peak_49	16.4357
chr1	8257806	8258307	./HNF4A_DMSO_scaled_peak_50	6.76195
chr1	8301605	8302106	./HNF4A_DMSO_scaled_peak_51	7.05016
chr1	8318996	8319497	./HNF4A_DMSO_scaled_peak_52	65.9683
chr1	8345141	8345642	./HNF4A_DMSO_scaled_peak_53	19.3861
chr1	9173106	9173607	./HNF4A_DMSO_scaled_peak_54	17.2019
chr1	9360082	9360583	./HNF4A_DMSO_scaled_peak_55	48.8358
chr1	9875231	9875732	./HNF4A_DMSO_scaled_peak_56	32.969
chr1	9885393	9885894	./HNF4A_DMSO_scaled_peak_57	3.2051
chr1	10490675	10491176	./HNF4A_DMSO_scaled_peak_58	3.88092
chr1	10819500	10820001	./HNF4A_DMSO_scaled_peak_59	152.459
chr1	10820524	10821025	./HNF4A_DMSO_scaled_peak_60	14.9684
chr1	10853230	10853731	./HNF4A_DMSO_scaled_peak_61	13.6883
chr1	11986421	11986922	./HNF4A_DMSO_scaled_peak_62	3.59797
chr1	11988205	11988706	./HNF4A_DMSO_scaled_peak_63	20.799
chr1	12040181	12040682	./HNF4A_DMSO_scaled_peak_64	10.839
chr1	12044091	12044592	./HNF4A_DMSO_scaled_peak_65	2.94532
chr1	12204272	12204773	./HNF4A_DMSO_scaled_peak_66	34.5854
chr1	12208280	12208781	./HNF4A_DMSO_scaled_peak_67	47.6259
chr1	12246597	12247098	./HNF4A_DMSO_scaled_peak_68	28.3956
chr1	12406775	12407276	./HNF4A_DMSO_scaled_peak_69	67.1408
chr1	12441173	12441674	./HNF4A_DMSO_scaled_peak_70	18.6779
chr1	12493392	12493893	./HNF4A_DMSO_scaled_peak_71	13.9059
chr1	12537975	12538476	./HNF4A_DMSO_scaled_peak_72a	3.69926
chr1	12538192	12538693	./HNF4A_DMSO_scaled_peak_72b	11.5292
chr1	12540832	12541333	./HNF4A_DMSO_scaled_peak_73	65.7534
chr1	12588369	12588870	./HNF4A_DMSO_scaled_peak_74	27.4159
chr1	12589283	12589784	./HNF4A_DMSO_scaled_peak_75	14.9093
chr1	12633810	12634311	./HNF4A_DMSO_scaled_peak_76	2.94532
chr1	12664293	12664794	./HNF4A_DMSO_scaled_peak_77	6.21113
chr1	12675781	12676282	./HNF4A_DMSO_scaled_peak_78	225.436
chr1	12678938	12679439	./HNF4A_DMSO_scaled_peak_79	24.2221
chr1	12714613	12715114	./HNF4A_DMSO_scaled_peak_80	12.8237
chr1	15316367	15316868	./HNF4A_DMSO_scaled_peak_81	11.843
chr1	15516390	15516891	./HNF4A_DMSO_scaled_peak_82	72.21
chr1	15523674	15524175	./HNF4A_DMSO_scaled_peak_83	65.9683
chr1	15526962	15527463	./HNF4A_DMSO_scaled_peak_84	9.85681
chr1	15556203	15556704	./HNF4A_DMSO_scaled_peak_85	22.3719
chr1	15610922	15611423	./HNF4A_DMSO_scaled_peak_86a	13.8057
chr1	15611410	15611911	./HNF4A_DMSO_scaled_peak_86b	6.28131
chr1	15634535	15635036	./HNF4A_DMSO_scaled_peak_87	73.5892
chr1	15665885	15666386	./HNF4A_DMSO_scaled_peak_88	5.31346
chr1	15677011	15677512	./HNF4A_DMSO_scaled_peak_89	11.843
chr1	15777533	15778034	./HNF4A_DMSO_scaled_peak_90	8.89735
chr1	15911346	15911847	./HNF4A_DMSO_scaled_peak_91	17.146
chr1	15945213	15945714	./HNF4A_DMSO_scaled_peak_92	26.3819
chr1	16090925	16091426	./HNF4A_DMSO_scaled_peak_93	11.0761
chr1	16107091	16107592	./HNF4A_DMSO_scaled_peak_94	248.298
chr1	16121629	16122130	./HNF4A_DMSO_scaled_peak_95	12.202
chr1	16126544	16127045	./HNF4A_DMSO_scaled_peak_96	147.597
chr1	16364979	16365480	./HNF4A_DMSO_scaled_peak_97	8.47552
chr1	16393453	16393954	./HNF4A_DMSO_scaled_peak_98	72.0742
chr1	16470031	16470532	./HNF4A_DMSO_scaled_peak_99	57.9203
chr1	16500040	16500541	./HNF4A_DMSO_scaled_peak_100	4.49199
chr1	16515421	16515922	./HNF4A_DMSO_scaled_peak_101	9.78269
chr1	17565803	17566304	./HNF4A_DMSO_scaled_peak_102	4.33942
chr1	17648410	17648911	./HNF4A_DMSO_scaled_peak_103	42.0966
chr1	17824535	17825036	./HNF4A_DMSO_scaled_peak_104	5.88823
chr1	17828669	17829170	./HNF4A_DMSO_scaled_peak_105	8.89735
chr1	17839633	17840134	./HNF4A_DMSO_scaled_peak_106	25.0719
chr1	17843299	17843800	./HNF4A_DMSO_scaled_peak_107	74.4793
chr1	17869172	17869673	./HNF4A_DMSO_scaled_peak_108	5.82549
chr1	17902454	17902955	./HNF4A_DMSO_scaled_peak_109	42.5691
chr1	17914741	17915242	./HNF4A_DMSO_scaled_peak_110	54.4287
chr1	17951247	17951748	./HNF4A_DMSO_scaled_peak_111	4.33942
chr1	18812619	18813120	./HNF4A_DMSO_scaled_peak_112	11.843
chr1	18861911	18862412	./HNF4A_DMSO_scaled_peak_113	14.9684
chr1	18992861	18993362	./HNF4A_DMSO_scaled_peak_114	10.1939
chr1	19333347	19333848	./HNF4A_DMSO_scaled_peak_115	22.9108
chr1	19334034	19334535	./HNF4A_DMSO_scaled_peak_116	3.88092
chr1	19337608	19338109	./HNF4A_DMSO_scaled_peak_117	63.2595
chr1	19407821	19408322	./HNF4A_DMSO_scaled_peak_118	4.60707
chr1	19413567	19414068	./HNF4A_DMSO_scaled_peak_119	2.18184
chr1	19536620	19537121	./HNF4A_DMSO_scaled_peak_120	25.4561
chr1	19599648	19600149	./HNF4A_DMSO_scaled_peak_121	7.96155
chr1	19614261	19614762	./HNF4A_DMSO_scaled_peak_122	6.68051
chr1	19711152	19711653	./HNF4A_DMSO_scaled_peak_123a	82.804
chr1	19711638	19712139	./HNF4A_DMSO_scaled_peak_123b	3.2051
chr1	19712186	19712687	./HNF4A_DMSO_scaled_peak_123c	42.6323
chr1	19713494	19713995	./HNF4A_DMSO_scaled_peak_124	19.5858
chr1	19752077	19752578	./HNF4A_DMSO_scaled_peak_125	47.7219
chr1	19756653	19757154	./HNF4A_DMSO_scaled_peak_126	8.5984
chr1	19793768	19794269	./HNF4A_DMSO_scaled_peak_127	10.3557
chr1	19831308	19831809	./HNF4A_DMSO_scaled_peak_128	12.202
chr1	19967328	19967829	./HNF4A_DMSO_scaled_peak_129	18.5
chr1	20141545	20142046	./HNF4A_DMSO_scaled_peak_130	11.3553
chr1	20187429	20187930	./HNF4A_DMSO_scaled_peak_131	20.2913
chr1	20251701	20252202	./HNF4A_DMSO_scaled_peak_132	29.6364
chr1	20272989	20273490	./HNF4A_DMSO_scaled_peak_133	15.5144
chr1	20301085	20301586	./HNF4A_DMSO_scaled_peak_134a	2.3934
chr1	20301358	20301859	./HNF4A_DMSO_scaled_peak_134b	4.63817
chr1	20409776	20410277	./HNF4A_DMSO_scaled_peak_135	13.5844
chr1	20577156	20577657	./HNF4A_DMSO_scaled_peak_136	97.1536
chr1	20581917	20582418	./HNF4A_DMSO_scaled_peak_137	5.58109
chr1	20800984	20801485	./HNF4A_DMSO_scaled_peak_138	8.89735
chr1	20802882	20803383	./HNF4A_DMSO_scaled_peak_139	89.0646
chr1	20804471	20804972	./HNF4A_DMSO_scaled_peak_140	4.60707
chr1	20813045	20813546	./HNF4A_DMSO_scaled_peak_141	7.96155
chr1	20822786	20823287	./HNF4A_DMSO_scaled_peak_142	25.4561
chr1	20915052	20915553	./HNF4A_DMSO_scaled_peak_143	7.96155
chr1	20939808	20940309	./HNF4A_DMSO_scaled_peak_144	33.1311
chr1	20959584	20960085	./HNF4A_DMSO_scaled_peak_145	101.662
chr1	21059527	21060028	./HNF4A_DMSO_scaled_peak_146	20.5307
chr1	21672033	21672534	./HNF4A_DMSO_scaled_peak_147	17.146
chr1	21705517	21706018	./HNF4A_DMSO_scaled_peak_148	10.4066
chr1	21960981	21961482	./HNF4A_DMSO_scaled_peak_149	3.97195
chr1	22253995	22254496	./HNF4A_DMSO_scaled_peak_150	84.1131
chr1	22335290	22335791	./HNF4A_DMSO_scaled_peak_151	55.8533
chr1	22369540	22370041	./HNF4A_DMSO_scaled_peak_152	15.4573
chr1	22588896	22589397	./HNF4A_DMSO_scaled_peak_153	21.6896
chr1	22986671	22987172	./HNF4A_DMSO_scaled_peak_154	3.69926
chr1	23028781	23029282	./HNF4A_DMSO_scaled_peak_155	11.5369
chr1	23072401	23072902	./HNF4A_DMSO_scaled_peak_156	21.8491
chr1	23514074	23514575	./HNF4A_DMSO_scaled_peak_157	9.56741
chr1	23514814	23515315	./HNF4A_DMSO_scaled_peak_158	29.523
chr1	23549882	23550383	./HNF4A_DMSO_scaled_peak_159	21.0952
chr1	23551387	23551888	./HNF4A_DMSO_scaled_peak_160	34.676
chr1	23711120	23711621	./HNF4A_DMSO_scaled_peak_161	10.839
chr1	23850532	23851033	./HNF4A_DMSO_scaled_peak_162	3.62647
chr1	23863664	23864165	./HNF4A_DMSO_scaled_peak_163	6.07489
chr1	23888637	23889138	./HNF4A_DMSO_scaled_peak_164	3.12187
chr1	24136165	24136666	./HNF4A_DMSO_scaled_peak_165	103.469
chr1	24246502	24247003	./HNF4A_DMSO_scaled_peak_166	7.05016
chr1	24338442	24338943	./HNF4A_DMSO_scaled_peak_167	12.8648
chr1	24345326	24345827	./HNF4A_DMSO_scaled_peak_168	16.7354
chr1	24347954	24348455	./HNF4A_DMSO_scaled_peak_169	48.0898
chr1	24444193	24444694	./HNF4A_DMSO_scaled_peak_170	4.49199
chr1	24469554	24470055	./HNF4A_DMSO_scaled_peak_171	8.47552
chr1	24501820	24502321	./HNF4A_DMSO_scaled_peak_172	53.6513
chr1	24529844	24530345	./HNF4A_DMSO_scaled_peak_173	2.94532
chr1	24589650	24590151	./HNF4A_DMSO_scaled_peak_174	28.9305
chr1	24592873	24593374	./HNF4A_DMSO_scaled_peak_175	2.94532
chr1	24652509	24653010	./HNF4A_DMSO_scaled_peak_176	34.2594
chr1	24715807	24716308	./HNF4A_DMSO_scaled_peak_177	7.96155
chr1	24867446	24867947	./HNF4A_DMSO_scaled_peak_178	6.28131
chr1	24936537	24937038	./HNF4A_DMSO_scaled_peak_179	4.58255
chr1	25493973	25494474	./HNF4A_DMSO_scaled_peak_180	4.6757
chr1	25494861	25495362	./HNF4A_DMSO_scaled_peak_181	89.8373
chr1	26216793	26217294	./HNF4A_DMSO_scaled_peak_182	14.7949
chr1	26402233	26402734	./HNF4A_DMSO_scaled_peak_183	27.8829
chr1	26405006	26405507	./HNF4A_DMSO_scaled_peak_184	70.0748
chr1	26452980	26453481	./HNF4A_DMSO_scaled_peak_185	36.9352
chr1	26604569	26605070	./HNF4A_DMSO_scaled_peak_186	21.6896
chr1	26677213	26677714	./HNF4A_DMSO_scaled_peak_187	15.8203
chr1	26680563	26681064	./HNF4A_DMSO_scaled_peak_188	13.3664
chr1	26685487	26685988	./HNF4A_DMSO_scaled_peak_189	87.3563
chr1	26861645	26862146	./HNF4A_DMSO_scaled_peak_190	70.3881
chr1	26947088	26947589	./HNF4A_DMSO_scaled_peak_191	11.377
chr1	27018748	27019249	./HNF4A_DMSO_scaled_peak_192	10.3736
chr1	27019409	27019910	./HNF4A_DMSO_scaled_peak_193	21.0637
chr1	27175810	27176311	./HNF4A_DMSO_scaled_peak_194	25.4169
chr1	27240711	27241212	./HNF4A_DMSO_scaled_peak_195	93.0361
chr1	27317115	27317616	./HNF4A_DMSO_scaled_peak_196	87.4635
chr1	27442337	27442838	./HNF4A_DMSO_scaled_peak_197	16.4357
chr1	27470830	27471331	./HNF4A_DMSO_scaled_peak_198	75.2018
chr1	27518437	27518938	./HNF4A_DMSO_scaled_peak_199	31.5614
chr1	27675236	27675737	./HNF4A_DMSO_scaled_peak_200	8.60268
chr1	27868859	27869360	./HNF4A_DMSO_scaled_peak_201	9.85681
chr1	27875795	27876296	./HNF4A_DMSO_scaled_peak_202	50.1842
chr1	27890362	27890863	./HNF4A_DMSO_scaled_peak_203	32.5878
chr1	28143735	28144236	./HNF4A_DMSO_scaled_peak_204	38.9097
chr1	28623072	28623573	./HNF4A_DMSO_scaled_peak_205	30.9339
chr1	28696468	28696969	./HNF4A_DMSO_scaled_peak_206	27.6924
chr1	28829573	28830074	./HNF4A_DMSO_scaled_peak_207	7.92826
chr1	29293102	29293603	./HNF4A_DMSO_scaled_peak_208	12.8648
chr1	29472424	29472925	./HNF4A_DMSO_scaled_peak_209	7.96155
chr1	29508455	29508956	./HNF4A_DMSO_scaled_peak_210	35.2967
chr1	31255723	31256224	./HNF4A_DMSO_scaled_peak_211	20.5181
chr1	31294817	31295318	./HNF4A_DMSO_scaled_peak_212	4.20656
chr1	31296505	31297006	./HNF4A_DMSO_scaled_peak_213	5.49349
chr1	31643532	31644033	./HNF4A_DMSO_scaled_peak_214	5.58109
chr1	31917847	31918348	./HNF4A_DMSO_scaled_peak_215	2.45619
chr1	31974809	31975310	./HNF4A_DMSO_scaled_peak_216	6.85549
chr1	32015260	32015761	./HNF4A_DMSO_scaled_peak_217	18.6995
chr1	32041121	32041622	./HNF4A_DMSO_scaled_peak_218	13.8347
chr1	32053275	32053776	./HNF4A_DMSO_scaled_peak_219	8.47552
chr1	32109964	32110465	./HNF4A_DMSO_scaled_peak_220	11.843
chr1	32180715	32181216	./HNF4A_DMSO_scaled_peak_221a	9.85681
chr1	32181040	32181541	./HNF4A_DMSO_scaled_peak_221b	8.89735
chr1	32479121	32479622	./HNF4A_DMSO_scaled_peak_222	7.96155
chr1	32787265	32787766	./HNF4A_DMSO_scaled_peak_223	213.305
chr1	33115942	33116443	./HNF4A_DMSO_scaled_peak_224	11.9195
chr1	33202864	33203365	./HNF4A_DMSO_scaled_peak_225	19.0447
chr1	33370057	33370558	./HNF4A_DMSO_scaled_peak_226	87.9863
chr1	33399491	33399992	./HNF4A_DMSO_scaled_peak_227	86.9017
chr1	33401608	33402109	./HNF4A_DMSO_scaled_peak_228	9.30928
chr1	33446439	33446940	./HNF4A_DMSO_scaled_peak_229	8.89735
chr1	33487417	33487918	./HNF4A_DMSO_scaled_peak_230	33.8093
chr1	33488209	33488710	./HNF4A_DMSO_scaled_peak_231	242.983
chr1	33906628	33907129	./HNF4A_DMSO_scaled_peak_232	13.312
chr1	34043156	34043657	./HNF4A_DMSO_scaled_peak_233	8.89735
chr1	35150861	35151362	./HNF4A_DMSO_scaled_peak_234	114.957
chr1	35208332	35208833	./HNF4A_DMSO_scaled_peak_235	67.0604
chr1	35252071	35252572	./HNF4A_DMSO_scaled_peak_236	32.7172
chr1	35272626	35273127	./HNF4A_DMSO_scaled_peak_237	43.2808
chr1	35325168	35325669	./HNF4A_DMSO_scaled_peak_238	5.21056
chr1	35952554	35953055	./HNF4A_DMSO_scaled_peak_239	14.1826
chr1	36235477	36235978	./HNF4A_DMSO_scaled_peak_240	4.49199
chr1	36734813	36735314	./HNF4A_DMSO_scaled_peak_241	7.68882
chr1	36770927	36771428	./HNF4A_DMSO_scaled_peak_242	11.9788
chr1	36840170	36840671	./HNF4A_DMSO_scaled_peak_243	2.94532
chr1	36850315	36850816	./HNF4A_DMSO_scaled_peak_244	12.8648
chr1	36851946	36852447	./HNF4A_DMSO_scaled_peak_245	2.93555
chr1	37248317	37248818	./HNF4A_DMSO_scaled_peak_246	4.33942
chr1	37945123	37945624	./HNF4A_DMSO_scaled_peak_247	27.277
chr1	38162734	38163235	./HNF4A_DMSO_scaled_peak_248	32.7172
chr1	39581414	39581915	./HNF4A_DMSO_scaled_peak_249	67.7111
chr1	39582542	39583043	./HNF4A_DMSO_scaled_peak_250	13.9364
chr1	39598653	39599154	./HNF4A_DMSO_scaled_peak_251	5.11275
chr1	39624265	39624766	./HNF4A_DMSO_scaled_peak_252	118.281
chr1	40032356	40032857	./HNF4A_DMSO_scaled_peak_253	134.13
chr1	40399866	40400367	./HNF4A_DMSO_scaled_peak_254	48.8358
chr1	40494982	40495483	./HNF4A_DMSO_scaled_peak_255	2.02746
chr1	40524255	40524756	./HNF4A_DMSO_scaled_peak_256	14.2493
chr1	40855562	40856063	./HNF4A_DMSO_scaled_peak_257	6.16968
chr1	41405379	41405880	./HNF4A_DMSO_scaled_peak_258	35.1762
chr1	41979957	41980458	./HNF4A_DMSO_scaled_peak_259	6.85549
chr1	42359870	42360371	./HNF4A_DMSO_scaled_peak_260	10.3577
chr1	42499232	42499733	./HNF4A_DMSO_scaled_peak_261	71.6848
chr1	42547090	42547591	./HNF4A_DMSO_scaled_peak_262	50.1842
chr1	42631224	42631725	./HNF4A_DMSO_scaled_peak_263	26.4278
chr1	42800871	42801372	./HNF4A_DMSO_scaled_peak_264a	4.40988
chr1	42801364	42801865	./HNF4A_DMSO_scaled_peak_264b	21.894
chr1	42805723	42806224	./HNF4A_DMSO_scaled_peak_265	2.73056
chr1	43158031	43158532	./HNF4A_DMSO_scaled_peak_266	18.3368
chr1	43403998	43404499	./HNF4A_DMSO_scaled_peak_267	27.3239
chr1	43404845	43405346	./HNF4A_DMSO_scaled_peak_268	20.9524
chr1	43428994	43429495	./HNF4A_DMSO_scaled_peak_269	7.96155
chr1	43430911	43431412	./HNF4A_DMSO_scaled_peak_270	2.94532
chr1	43445567	43446068	./HNF4A_DMSO_scaled_peak_271a	36.5034
chr1	43445991	43446492	./HNF4A_DMSO_scaled_peak_271b	53.0076
chr1	43499820	43500321	./HNF4A_DMSO_scaled_peak_272a	4.14322
chr1	43500000	43500501	./HNF4A_DMSO_scaled_peak_272b	3.43678
chr1	43504907	43505408	./HNF4A_DMSO_scaled_peak_273	3.2051
chr1	43742397	43742898	./HNF4A_DMSO_scaled_peak_274	27.6924
chr1	43751304	43751805	./HNF4A_DMSO_scaled_peak_275	73.5892
chr1	43810823	43811324	./HNF4A_DMSO_scaled_peak_276	6.85549
chr1	43831892	43832393	./HNF4A_DMSO_scaled_peak_277	2.233
chr1	43988822	43989323	./HNF4A_DMSO_scaled_peak_278	15.907
chr1	44002037	44002538	./HNF4A_DMSO_scaled_peak_279	46.8781
chr1	44002955	44003456	./HNF4A_DMSO_scaled_peak_280	5.31346
chr1	44011291	44011792	./HNF4A_DMSO_scaled_peak_281	76.6355
chr1	44023817	44024318	./HNF4A_DMSO_scaled_peak_282	25.2514
chr1	44309760	44310261	./HNF4A_DMSO_scaled_peak_283	2.233
chr1	44683429	44683930	./HNF4A_DMSO_scaled_peak_284	48.7879
chr1	44793170	44793671	./HNF4A_DMSO_scaled_peak_285	149.574
chr1	44803708	44804209	./HNF4A_DMSO_scaled_peak_286	2.94532
chr1	45097313	45097814	./HNF4A_DMSO_scaled_peak_287	13.9059
chr1	45273388	45273889	./HNF4A_DMSO_scaled_peak_288	4.62231
chr1	45274611	45275112	./HNF4A_DMSO_scaled_peak_289	25.0719
chr1	45414825	45415326	./HNF4A_DMSO_scaled_peak_290	24.0515
chr1	45724674	45725175	./HNF4A_DMSO_scaled_peak_291	12.8648
chr1	45801562	45802063	./HNF4A_DMSO_scaled_peak_292	85.9618
chr1	45965445	45965946	./HNF4A_DMSO_scaled_peak_293	18.3419
chr1	45987376	45987877	./HNF4A_DMSO_scaled_peak_294	4.12916
chr1	46008247	46008748	./HNF4A_DMSO_scaled_peak_295	94.8958
chr1	46438788	46439289	./HNF4A_DMSO_scaled_peak_296	125.105
chr1	46444740	46445241	./HNF4A_DMSO_scaled_peak_297	47.3982
chr1	46648722	46649223	./HNF4A_DMSO_scaled_peak_298	104.285
chr1	46713328	46713829	./HNF4A_DMSO_scaled_peak_299	12.8648
chr1	46982669	46983170	./HNF4A_DMSO_scaled_peak_300	2.71232
chr1	46983627	46984128	./HNF4A_DMSO_scaled_peak_301	17.146
chr1	47151909	47152410	./HNF4A_DMSO_scaled_peak_302	5.11275
chr1	47220384	47220885	./HNF4A_DMSO_scaled_peak_303	5.31346
chr1	47414099	47414600	./HNF4A_DMSO_scaled_peak_304	3.69926
chr1	47658074	47658575	./HNF4A_DMSO_scaled_peak_305	39.2443
chr1	47800182	47800683	./HNF4A_DMSO_scaled_peak_306	9.85681
chr1	47846327	47846828	./HNF4A_DMSO_scaled_peak_307	4.33942
chr1	47943122	47943623	./HNF4A_DMSO_scaled_peak_308a	22.2919
chr1	47943684	47944185	./HNF4A_DMSO_scaled_peak_308b	12.8028
chr1	48008831	48009332	./HNF4A_DMSO_scaled_peak_309	2.233
chr1	48408448	48408949	./HNF4A_DMSO_scaled_peak_310	18.2577
chr1	49517186	49517687	./HNF4A_DMSO_scaled_peak_311	8.34239
chr1	50485867	50486368	./HNF4A_DMSO_scaled_peak_312	15.9659
chr1	51086509	51087010	./HNF4A_DMSO_scaled_peak_313	7.05016
chr1	51713092	51713593	./HNF4A_DMSO_scaled_peak_314	8.89735
chr1	51749606	51750107	./HNF4A_DMSO_scaled_peak_315	12.8212
chr1	51801759	51802260	./HNF4A_DMSO_scaled_peak_316	8.89735
chr1	51983681	51984182	./HNF4A_DMSO_scaled_peak_317	21.4961
chr1	52100819	52101320	./HNF4A_DMSO_scaled_peak_318	4.49199
chr1	52434870	52435371	./HNF4A_DMSO_scaled_peak_319	37.111
chr1	52545647	52546148	./HNF4A_DMSO_scaled_peak_320	25.026
chr1	53128222	53128723	./HNF4A_DMSO_scaled_peak_321	3.69926
chr1	53480371	53480872	./HNF4A_DMSO_scaled_peak_322	27.277
chr1	53576753	53577254	./HNF4A_DMSO_scaled_peak_323	3.43466
chr1	53577714	53578215	./HNF4A_DMSO_scaled_peak_324	15.5051
chr1	53581473	53581974	./HNF4A_DMSO_scaled_peak_325	9.37462
chr1	53649037	53649538	./HNF4A_DMSO_scaled_peak_326	28.5363
chr1	53897362	53897863	./HNF4A_DMSO_scaled_peak_327	6.17774
chr1	54482042	54482543	./HNF4A_DMSO_scaled_peak_328	9.32884
chr1	54536170	54536671	./HNF4A_DMSO_scaled_peak_329	5.91345
chr1	54559811	54560312	./HNF4A_DMSO_scaled_peak_330	13.6883
chr1	54742874	54743375	./HNF4A_DMSO_scaled_peak_331	91.3488
chr1	54752735	54753236	./HNF4A_DMSO_scaled_peak_332	8.48253
chr1	54756058	54756559	./HNF4A_DMSO_scaled_peak_333	15.4152
chr1	54763200	54763701	./HNF4A_DMSO_scaled_peak_334	6.16968
chr1	54763887	54764388	./HNF4A_DMSO_scaled_peak_335	9.85681
chr1	54764568	54765069	./HNF4A_DMSO_scaled_peak_336	6.07489
chr1	54813533	54814034	./HNF4A_DMSO_scaled_peak_337a	19.3861
chr1	54813818	54814319	./HNF4A_DMSO_scaled_peak_337b	6.16968
chr1	54814022	54814523	./HNF4A_DMSO_scaled_peak_337c	5.31346
chr1	54821657	54822158	./HNF4A_DMSO_scaled_peak_338	19.3861
chr1	54848996	54849497	./HNF4A_DMSO_scaled_peak_339	12.8648
chr1	55029904	55030405	./HNF4A_DMSO_scaled_peak_340	5.68243
chr1	55114716	55115217	./HNF4A_DMSO_scaled_peak_341	19.3234
chr1	55259982	55260483	./HNF4A_DMSO_scaled_peak_342a	40.5813
chr1	55260437	55260938	./HNF4A_DMSO_scaled_peak_342b	16.0489
chr1	55261785	55262286	./HNF4A_DMSO_scaled_peak_343	2.94532
chr1	55275084	55275585	./HNF4A_DMSO_scaled_peak_344	20.5307
chr1	55334878	55335379	./HNF4A_DMSO_scaled_peak_345	4.58255
chr1	55385240	55385741	./HNF4A_DMSO_scaled_peak_346	16.0489
chr1	55698914	55699415	./HNF4A_DMSO_scaled_peak_347	12.8648
chr1	55913009	55913510	./HNF4A_DMSO_scaled_peak_348	5.31346
chr1	56763512	56764013	./HNF4A_DMSO_scaled_peak_349	51.3973
chr1	56917101	56917602	./HNF4A_DMSO_scaled_peak_350	257.201
chr1	56948117	56948618	./HNF4A_DMSO_scaled_peak_351	17.7671
chr1	56960019	56960520	./HNF4A_DMSO_scaled_peak_352	2.56511
chr1	56974045	56974546	./HNF4A_DMSO_scaled_peak_353	54.236
chr1	57154154	57154655	./HNF4A_DMSO_scaled_peak_354	5.38618
chr1	57745774	57746275	./HNF4A_DMSO_scaled_peak_355	18.0238
chr1	58507351	58507852	./HNF4A_DMSO_scaled_peak_356	47.6441
chr1	59098714	59099215	./HNF4A_DMSO_scaled_peak_357	14.8607
chr1	59268589	59269090	./HNF4A_DMSO_scaled_peak_358	5.31346
chr1	59271598	59272099	./HNF4A_DMSO_scaled_peak_359	9.85681
chr1	59281577	59282078	./HNF4A_DMSO_scaled_peak_360	2.45834
chr1	59347091	59347592	./HNF4A_DMSO_scaled_peak_361	31.4601
chr1	59350971	59351472	./HNF4A_DMSO_scaled_peak_362	55.6907
chr1	59394187	59394688	./HNF4A_DMSO_scaled_peak_363	32.1479
chr1	59395416	59395917	./HNF4A_DMSO_scaled_peak_364	37.111
chr1	59398464	59398965	./HNF4A_DMSO_scaled_peak_365	38.9039
chr1	59437181	59437682	./HNF4A_DMSO_scaled_peak_366	12.8212
chr1	59493690	59494191	./HNF4A_DMSO_scaled_peak_367	67.5692
chr1	59517682	59518183	./HNF4A_DMSO_scaled_peak_368	11.9788
chr1	59608742	59609243	./HNF4A_DMSO_scaled_peak_369	17.7315
chr1	59781657	59782158	./HNF4A_DMSO_scaled_peak_370	11.843
chr1	59920921	59921422	./HNF4A_DMSO_scaled_peak_371	6.16968
chr1	60196467	60196968	./HNF4A_DMSO_scaled_peak_372	9.40629
chr1	60358441	60358942	./HNF4A_DMSO_scaled_peak_373	7.07539
chr1	61584660	61585161	./HNF4A_DMSO_scaled_peak_374	35.3146
chr1	61916125	61916626	./HNF4A_DMSO_scaled_peak_375	20.8386
chr1	62303388	62303889	./HNF4A_DMSO_scaled_peak_376	32.4254
chr1	64106892	64107393	./HNF4A_DMSO_scaled_peak_377	6.86701
chr1	64140099	64140600	./HNF4A_DMSO_scaled_peak_378	38.9097
chr1	64886988	64887489	./HNF4A_DMSO_scaled_peak_379	11.239
chr1	64955843	64956344	./HNF4A_DMSO_scaled_peak_380	4.58255
chr1	65381517	65382018	./HNF4A_DMSO_scaled_peak_381	43.8069
chr1	66153496	66153997	./HNF4A_DMSO_scaled_peak_382	23.3089
chr1	67009048	67009549	./HNF4A_DMSO_scaled_peak_383	6.16968
chr1	67519669	67520170	./HNF4A_DMSO_scaled_peak_384	48.9786
chr1	67603156	67603657	./HNF4A_DMSO_scaled_peak_385	5.66636
chr1	67604417	67604918	./HNF4A_DMSO_scaled_peak_386	24.2885
chr1	67653756	67654257	./HNF4A_DMSO_scaled_peak_387	13.9059
chr1	67979534	67980035	./HNF4A_DMSO_scaled_peak_388	73.5892
chr1	68000192	68000693	./HNF4A_DMSO_scaled_peak_389	28.0158
chr1	68097388	68097889	./HNF4A_DMSO_scaled_peak_390	149.443
chr1	68111187	68111688	./HNF4A_DMSO_scaled_peak_391	3.59797
chr1	68152212	68152713	./HNF4A_DMSO_scaled_peak_392	12.8968
chr1	68190515	68191016	./HNF4A_DMSO_scaled_peak_393	9.40629
chr1	68215076	68215577	./HNF4A_DMSO_scaled_peak_394	25.0719
chr1	68225676	68226177	./HNF4A_DMSO_scaled_peak_395	97.9201
chr1	68230277	68230778	./HNF4A_DMSO_scaled_peak_396	12.3574
chr1	68281707	68282208	./HNF4A_DMSO_scaled_peak_397	57.0046
chr1	68316171	68316672	./HNF4A_DMSO_scaled_peak_398	6.17774
chr1	68611304	68611805	./HNF4A_DMSO_scaled_peak_399	65.9683
chr1	68663368	68663869	./HNF4A_DMSO_scaled_peak_400	11.0703
chr1	68850057	68850558	./HNF4A_DMSO_scaled_peak_401a	3.86535
chr1	68850659	68851160	./HNF4A_DMSO_scaled_peak_401b	2.48108
chr1	70670927	70671428	./HNF4A_DMSO_scaled_peak_402	14.5893
chr1	70970053	70970554	./HNF4A_DMSO_scaled_peak_403	37.9181
chr1	72409678	72410179	./HNF4A_DMSO_scaled_peak_404	4.20656
chr1	72672771	72673272	./HNF4A_DMSO_scaled_peak_405	3.55777
chr1	72948592	72949093	./HNF4A_DMSO_scaled_peak_406	10.1939
chr1	74246852	74247353	./HNF4A_DMSO_scaled_peak_407	53.0076
chr1	74269009	74269510	./HNF4A_DMSO_scaled_peak_408	14.7871
chr1	74446277	74446778	./HNF4A_DMSO_scaled_peak_409	50.2681
chr1	75136731	75137232	./HNF4A_DMSO_scaled_peak_410	82.804
chr1	75214535	75215036	./HNF4A_DMSO_scaled_peak_411	14.9684
chr1	76251476	76251977	./HNF4A_DMSO_scaled_peak_412	22.2919
chr1	76502958	76503459	./HNF4A_DMSO_scaled_peak_413	6.16968
chr1	77013477	77013978	./HNF4A_DMSO_scaled_peak_414	9.77041
chr1	77060729	77061230	./HNF4A_DMSO_scaled_peak_415	26.4599
chr1	77157620	77158121	./HNF4A_DMSO_scaled_peak_416	17.146
chr1	77913241	77913742	./HNF4A_DMSO_scaled_peak_417	6.30348
chr1	77914991	77915492	./HNF4A_DMSO_scaled_peak_418	18.7525
chr1	78680084	78680585	./HNF4A_DMSO_scaled_peak_419	8.14584
chr1	79659250	79659751	./HNF4A_DMSO_scaled_peak_420	9.98374
chr1	80158160	80158661	./HNF4A_DMSO_scaled_peak_421	44.6439
chr1	80715490	80715991	./HNF4A_DMSO_scaled_peak_422	27.7995
chr1	81122296	81122797	./HNF4A_DMSO_scaled_peak_423	3.43678
chr1	81918639	81919140	./HNF4A_DMSO_scaled_peak_424	4.49199
chr1	83577869	83578370	./HNF4A_DMSO_scaled_peak_425	14.5893
chr1	84316486	84316987	./HNF4A_DMSO_scaled_peak_426	7.65764
chr1	84450694	84451195	./HNF4A_DMSO_scaled_peak_427	10.839
chr1	84719574	84720075	./HNF4A_DMSO_scaled_peak_428	10.598
chr1	84720527	84721028	./HNF4A_DMSO_scaled_peak_429	45.1188
chr1	84726525	84727026	./HNF4A_DMSO_scaled_peak_430	12.3248
chr1	84736888	84737389	./HNF4A_DMSO_scaled_peak_431	3.55777
chr1	84871858	84872359	./HNF4A_DMSO_scaled_peak_432	4.22891
chr1	84876221	84876722	./HNF4A_DMSO_scaled_peak_433	4.20656
chr1	85755100	85755601	./HNF4A_DMSO_scaled_peak_434	4.40988
chr1	85763505	85764006	./HNF4A_DMSO_scaled_peak_435	2.3934
chr1	85851671	85852172	./HNF4A_DMSO_scaled_peak_436	29.9484
chr1	85926158	85926659	./HNF4A_DMSO_scaled_peak_437	79.0694
chr1	86072971	86073472	./HNF4A_DMSO_scaled_peak_438	17.9943
chr1	86887676	86888177	./HNF4A_DMSO_scaled_peak_439	11.2329
chr1	86992889	86993390	./HNF4A_DMSO_scaled_peak_440	30.1819
chr1	87224344	87224845	./HNF4A_DMSO_scaled_peak_441	7.59587
chr1	87227988	87228489	./HNF4A_DMSO_scaled_peak_442	19.3094
chr1	87240231	87240732	./HNF4A_DMSO_scaled_peak_443	28.8758
chr1	87254202	87254703	./HNF4A_DMSO_scaled_peak_444	10.5437
chr1	87258575	87259076	./HNF4A_DMSO_scaled_peak_445	115.913
chr1	88155047	88155548	./HNF4A_DMSO_scaled_peak_446	5.25023
chr1	88577783	88578284	./HNF4A_DMSO_scaled_peak_447	9.18625
chr1	88641344	88641845	./HNF4A_DMSO_scaled_peak_448	88.6163
chr1	88646087	88646588	./HNF4A_DMSO_scaled_peak_449	22.0326
chr1	88777507	88778008	./HNF4A_DMSO_scaled_peak_450	29.9565
chr1	89510909	89511410	./HNF4A_DMSO_scaled_peak_451	68.4998
chr1	89554126	89554627	./HNF4A_DMSO_scaled_peak_452	6.72936
chr1	89750563	89751064	./HNF4A_DMSO_scaled_peak_453	15.7435
chr1	90455295	90455796	./HNF4A_DMSO_scaled_peak_454	15.3198
chr1	90590616	90591117	./HNF4A_DMSO_scaled_peak_455	16.0489
chr1	90684632	90685133	./HNF4A_DMSO_scaled_peak_456	8.60268
chr1	90686766	90687267	./HNF4A_DMSO_scaled_peak_457	20.799
chr1	90859797	90860298	./HNF4A_DMSO_scaled_peak_458	9.27427
chr1	91502596	91503097	./HNF4A_DMSO_scaled_peak_459	21.5343
chr1	92300506	92301007	./HNF4A_DMSO_scaled_peak_460	21.5802
chr1	93002478	93002979	./HNF4A_DMSO_scaled_peak_461	6.74309
chr1	93313630	93314131	./HNF4A_DMSO_scaled_peak_462	50.5345
chr1	93323328	93323829	./HNF4A_DMSO_scaled_peak_463	33.102
chr1	93375423	93375924	./HNF4A_DMSO_scaled_peak_464	4.20132
chr1	93416578	93417079	./HNF4A_DMSO_scaled_peak_465	26.169
chr1	93787174	93787675	./HNF4A_DMSO_scaled_peak_466	8.89735
chr1	93789908	93790409	./HNF4A_DMSO_scaled_peak_467a	27.1017
chr1	93790269	93790770	./HNF4A_DMSO_scaled_peak_467b	3.55777
chr1	94019611	94020112	./HNF4A_DMSO_scaled_peak_468	13.4074
chr1	94032986	94033487	./HNF4A_DMSO_scaled_peak_469	10.23
chr1	94045281	94045782	./HNF4A_DMSO_scaled_peak_470	6.16968
chr1	94047413	94047914	./HNF4A_DMSO_scaled_peak_471	38.9039
chr1	94050651	94051152	./HNF4A_DMSO_scaled_peak_472	37.711
chr1	94079994	94080495	./HNF4A_DMSO_scaled_peak_473	15.4954
chr1	94083111	94083612	./HNF4A_DMSO_scaled_peak_474	34.0691
chr1	94137499	94138000	./HNF4A_DMSO_scaled_peak_475	38.9039
chr1	94278622	94279123	./HNF4A_DMSO_scaled_peak_476	4.49199
chr1	94807935	94808436	./HNF4A_DMSO_scaled_peak_477	21.5343
chr1	94849508	94850009	./HNF4A_DMSO_scaled_peak_478a	50.4298
chr1	94850279	94850780	./HNF4A_DMSO_scaled_peak_478b	13.9364
chr1	94883553	94884054	./HNF4A_DMSO_scaled_peak_479	15.4954
chr1	95068426	95068927	./HNF4A_DMSO_scaled_peak_480	91.3488
chr1	96022799	96023300	./HNF4A_DMSO_scaled_peak_481	21.6896
chr1	96208581	96209082	./HNF4A_DMSO_scaled_peak_482	2.51873
chr1	96315760	96316261	./HNF4A_DMSO_scaled_peak_483	165.78
chr1	96658732	96659233	./HNF4A_DMSO_scaled_peak_484	5.58109
chr1	96828115	96828616	./HNF4A_DMSO_scaled_peak_485	32.1479
chr1	96909416	96909917	./HNF4A_DMSO_scaled_peak_486	4.33942
chr1	97399679	97400180	./HNF4A_DMSO_scaled_peak_487	6.16968
chr1	97976114	97976615	./HNF4A_DMSO_scaled_peak_488	10.3122
chr1	98903065	98903566	./HNF4A_DMSO_scaled_peak_489	10.3577
chr1	99127435	99127936	./HNF4A_DMSO_scaled_peak_490	23.3131
chr1	99198978	99199479	./HNF4A_DMSO_scaled_peak_491	10.2198
chr1	99331277	99331778	./HNF4A_DMSO_scaled_peak_492	20.5307
chr1	100054579	100055080	./HNF4A_DMSO_scaled_peak_493	48.7879
chr1	100080821	100081322	./HNF4A_DMSO_scaled_peak_494	6.32188
chr1	100204389	100204890	./HNF4A_DMSO_scaled_peak_495	42.1038
chr1	100213960	100214461	./HNF4A_DMSO_scaled_peak_496	17.379
chr1	100224421	100224922	./HNF4A_DMSO_scaled_peak_497	79.3932
chr1	100435035	100435536	./HNF4A_DMSO_scaled_peak_498	33.3739
chr1	100729777	100730278	./HNF4A_DMSO_scaled_peak_499	17.0222
chr1	100786201	100786702	./HNF4A_DMSO_scaled_peak_500	26.4651
chr1	100817124	100817625	./HNF4A_DMSO_scaled_peak_501	16.0489
chr1	101240990	101241491	./HNF4A_DMSO_scaled_peak_502	11.843
chr1	101472739	101473240	./HNF4A_DMSO_scaled_peak_503	6.33212
chr1	101723459	101723960	./HNF4A_DMSO_scaled_peak_504	33.3739
chr1	102025083	102025584	./HNF4A_DMSO_scaled_peak_505	9.85681
chr1	102053288	102053789	./HNF4A_DMSO_scaled_peak_506	20.5181
chr1	102197797	102198298	./HNF4A_DMSO_scaled_peak_507	2.22358
chr1	102198808	102199309	./HNF4A_DMSO_scaled_peak_508	9.71317
chr1	102511338	102511839	./HNF4A_DMSO_scaled_peak_509	141.233
chr1	102574998	102575499	./HNF4A_DMSO_scaled_peak_510	5.31346
chr1	102576144	102576645	./HNF4A_DMSO_scaled_peak_511	7.05016
chr1	102665581	102666082	./HNF4A_DMSO_scaled_peak_512	5.89376
chr1	103302978	103303479	./HNF4A_DMSO_scaled_peak_513	5.31346
chr1	105894195	105894696	./HNF4A_DMSO_scaled_peak_514	30.3068
chr1	106175412	106175913	./HNF4A_DMSO_scaled_peak_515	3.6835
chr1	106774616	106775117	./HNF4A_DMSO_scaled_peak_516	6.16968
chr1	107540832	107541333	./HNF4A_DMSO_scaled_peak_517	2.26959
chr1	108136004	108136505	./HNF4A_DMSO_scaled_peak_518	4.14322
chr1	108536391	108536892	./HNF4A_DMSO_scaled_peak_519	10.839
chr1	109126892	109127393	./HNF4A_DMSO_scaled_peak_520	11.6128
chr1	109189413	109189914	./HNF4A_DMSO_scaled_peak_521	18.0204
chr1	109680944	109681445	./HNF4A_DMSO_scaled_peak_522	2.89234
chr1	109817255	109817756	./HNF4A_DMSO_scaled_peak_523	4.49199
chr1	109969118	109969619	./HNF4A_DMSO_scaled_peak_524	38.6027
chr1	110059404	110059905	./HNF4A_DMSO_scaled_peak_525	16.0489
chr1	110161269	110161770	./HNF4A_DMSO_scaled_peak_526	9.47925
chr1	110163044	110163545	./HNF4A_DMSO_scaled_peak_527	5.31346
chr1	110306360	110306861	./HNF4A_DMSO_scaled_peak_528	136.528
chr1	110476946	110477447	./HNF4A_DMSO_scaled_peak_529	8.037
chr1	110477934	110478435	./HNF4A_DMSO_scaled_peak_530	11.6387
chr1	110490870	110491371	./HNF4A_DMSO_scaled_peak_531	6.30629
chr1	110502586	110503087	./HNF4A_DMSO_scaled_peak_532	11.3346
chr1	110521395	110521896	./HNF4A_DMSO_scaled_peak_533	10.1939
chr1	110591729	110592230	./HNF4A_DMSO_scaled_peak_534	8.89735
chr1	110879114	110879615	./HNF4A_DMSO_scaled_peak_535	4.33942
chr1	110936420	110936921	./HNF4A_DMSO_scaled_peak_536	77.0325
chr1	110950246	110950747	./HNF4A_DMSO_scaled_peak_537	14.5337
chr1	111587766	111588267	./HNF4A_DMSO_scaled_peak_538	37.3201
chr1	111639087	111639588	./HNF4A_DMSO_scaled_peak_539	40.1767
chr1	111644411	111644912	./HNF4A_DMSO_scaled_peak_540a	36.0997
chr1	111644837	111645338	./HNF4A_DMSO_scaled_peak_540b	4.60707
chr1	112182466	112182967	./HNF4A_DMSO_scaled_peak_541	7.17761
chr1	112641878	112642379	./HNF4A_DMSO_scaled_peak_542	33.4239
chr1	112933552	112934053	./HNF4A_DMSO_scaled_peak_543	8.89735
chr1	113241425	113241926	./HNF4A_DMSO_scaled_peak_544	255.489
chr1	113247892	113248393	./HNF4A_DMSO_scaled_peak_545	106.152
chr1	113412038	113412539	./HNF4A_DMSO_scaled_peak_546	22.5068
chr1	113447602	113448103	./HNF4A_DMSO_scaled_peak_547a	28.0544
chr1	113448171	113448672	./HNF4A_DMSO_scaled_peak_547b	9.38767
chr1	113448370	113448871	./HNF4A_DMSO_scaled_peak_547c	4.58255
chr1	113561493	113561994	./HNF4A_DMSO_scaled_peak_548	6.16968
chr1	113615337	113615838	./HNF4A_DMSO_scaled_peak_549	63.2595
chr1	113760330	113760831	./HNF4A_DMSO_scaled_peak_550	37.4525
chr1	113784979	113785480	./HNF4A_DMSO_scaled_peak_551	10.23
chr1	113931202	113931703	./HNF4A_DMSO_scaled_peak_552	14.034
chr1	113936823	113937324	./HNF4A_DMSO_scaled_peak_553	80.0287
chr1	113981814	113982315	./HNF4A_DMSO_scaled_peak_554	2.71232
chr1	114050775	114051276	./HNF4A_DMSO_scaled_peak_555	3.88092
chr1	114208694	114209195	./HNF4A_DMSO_scaled_peak_556	5.68243
chr1	114430381	114430882	./HNF4A_DMSO_scaled_peak_557	15.7539
chr1	115579741	115580242	./HNF4A_DMSO_scaled_peak_558	14.7871
chr1	116069392	116069893	./HNF4A_DMSO_scaled_peak_559	2.233
chr1	116184662	116185163	./HNF4A_DMSO_scaled_peak_560	11.843
chr1	116213913	116214414	./HNF4A_DMSO_scaled_peak_561	4.6013
chr1	116253768	116254269	./HNF4A_DMSO_scaled_peak_562	9.71317
chr1	116257399	116257900	./HNF4A_DMSO_scaled_peak_563	9.98374
chr1	116304467	116304968	./HNF4A_DMSO_scaled_peak_564	46.0166
chr1	116307110	116307611	./HNF4A_DMSO_scaled_peak_565	9.85681
chr1	116353463	116353964	./HNF4A_DMSO_scaled_peak_566	104.402
chr1	116665461	116665962	./HNF4A_DMSO_scaled_peak_567	3.55777
chr1	116854588	116855089	./HNF4A_DMSO_scaled_peak_568	2.02746
chr1	116936360	116936861	./HNF4A_DMSO_scaled_peak_569	25.0719
chr1	117014946	117015447	./HNF4A_DMSO_scaled_peak_570	53.6513
chr1	117017781	117018282	./HNF4A_DMSO_scaled_peak_571	43.9138
chr1	117031985	117032486	./HNF4A_DMSO_scaled_peak_572	3.43466
chr1	117037334	117037835	./HNF4A_DMSO_scaled_peak_573	2.94532
chr1	117051566	117052067	./HNF4A_DMSO_scaled_peak_574a	71.7462
chr1	117051936	117052437	./HNF4A_DMSO_scaled_peak_574b	9.47925
chr1	117131896	117132397	./HNF4A_DMSO_scaled_peak_575	5.31346
chr1	117134391	117134892	./HNF4A_DMSO_scaled_peak_576	5.31346
chr1	117139459	117139960	./HNF4A_DMSO_scaled_peak_577	19.3861
chr1	117189745	117190246	./HNF4A_DMSO_scaled_peak_578	16.0489
chr1	117264933	117265434	./HNF4A_DMSO_scaled_peak_579	13.1831
chr1	117375624	117376125	./HNF4A_DMSO_scaled_peak_580	26.1833
chr1	117396173	117396674	./HNF4A_DMSO_scaled_peak_581	20.498
chr1	117464078	117464579	./HNF4A_DMSO_scaled_peak_582	34.002
chr1	117524882	117525383	./HNF4A_DMSO_scaled_peak_583	21.6896
chr1	118087350	118087851	./HNF4A_DMSO_scaled_peak_584	7.96155
chr1	118206099	118206600	./HNF4A_DMSO_scaled_peak_585	8.89735
chr1	118869799	118870300	./HNF4A_DMSO_scaled_peak_586	25.2514
chr1	119503145	119503646	./HNF4A_DMSO_scaled_peak_587	134.687
chr1	119936610	119937111	./HNF4A_DMSO_scaled_peak_588	7.96155
chr1	120035420	120035921	./HNF4A_DMSO_scaled_peak_589	40.5813
chr1	120202880	120203381	./HNF4A_DMSO_scaled_peak_590	2.22358
chr1	120308980	120309481	./HNF4A_DMSO_scaled_peak_591	43.2863
chr1	120309954	120310455	./HNF4A_DMSO_scaled_peak_592	2.21757
chr1	120330324	120330825	./HNF4A_DMSO_scaled_peak_593	4.63817
chr1	120333023	120333524	./HNF4A_DMSO_scaled_peak_594	8.60268
chr1	120353995	120354496	./HNF4A_DMSO_scaled_peak_595	5.85818
chr1	120358930	120359431	./HNF4A_DMSO_scaled_peak_596	137.639
chr1	120449474	120449975	./HNF4A_DMSO_scaled_peak_597	16.7619
chr1	144932275	144932776	./HNF4A_DMSO_scaled_peak_598	4.69691
chr1	145383842	145384343	./HNF4A_DMSO_scaled_peak_599	3.34792
chr1	145672629	145673130	./HNF4A_DMSO_scaled_peak_600	14.5714
chr1	145723415	145723916	./HNF4A_DMSO_scaled_peak_601	19.0154
chr1	146708802	146709303	./HNF4A_DMSO_scaled_peak_602a	2.23836
chr1	146709639	146710140	./HNF4A_DMSO_scaled_peak_602b	60.5115
chr1	147148752	147149253	./HNF4A_DMSO_scaled_peak_603	8.93474
chr1	147189083	147189584	./HNF4A_DMSO_scaled_peak_604	5.55421
chr1	147305320	147305821	./HNF4A_DMSO_scaled_peak_605	9.82141
chr1	147323219	147323720	./HNF4A_DMSO_scaled_peak_606	141.595
chr1	147707282	147707783	./HNF4A_DMSO_scaled_peak_607	50.0765
chr1	147769878	147770379	./HNF4A_DMSO_scaled_peak_608	155.964
chr1	148241606	148242107	./HNF4A_DMSO_scaled_peak_609	37.9181
chr1	148545776	148546277	./HNF4A_DMSO_scaled_peak_610	19.3861
chr1	149151090	149151591	./HNF4A_DMSO_scaled_peak_611	371.994
chr1	149223794	149224295	./HNF4A_DMSO_scaled_peak_612	7.91505
chr1	149250559	149251060	./HNF4A_DMSO_scaled_peak_613	120.14
chr1	149910973	149911474	./HNF4A_DMSO_scaled_peak_614	90.6021
chr1	149982523	149983024	./HNF4A_DMSO_scaled_peak_615	3.90813
chr1	149993176	149993677	./HNF4A_DMSO_scaled_peak_616	58.7863
chr1	150145199	150145700	./HNF4A_DMSO_scaled_peak_617	14.2493
chr1	150179505	150180006	./HNF4A_DMSO_scaled_peak_618	44.8645
chr1	150382411	150382912	./HNF4A_DMSO_scaled_peak_619a	31.3532
chr1	150383050	150383551	./HNF4A_DMSO_scaled_peak_619b	60.0735
chr1	150501470	150501971	./HNF4A_DMSO_scaled_peak_620	4.29789
chr1	150504610	150505111	./HNF4A_DMSO_scaled_peak_621	121.256
chr1	150622692	150623193	./HNF4A_DMSO_scaled_peak_622	7.47838
chr1	150849203	150849704	./HNF4A_DMSO_scaled_peak_623	9.30928
chr1	150943660	150944161	./HNF4A_DMSO_scaled_peak_624	178.465
chr1	150949621	150950122	./HNF4A_DMSO_scaled_peak_625	2.9715
chr1	150954202	150954703	./HNF4A_DMSO_scaled_peak_626	84.8753
chr1	150980680	150981181	./HNF4A_DMSO_scaled_peak_627	2.99482
chr1	150985381	150985882	./HNF4A_DMSO_scaled_peak_628	148.072
chr1	151335547	151336048	./HNF4A_DMSO_scaled_peak_629	14.7871
chr1	151481275	151481776	./HNF4A_DMSO_scaled_peak_630a	7.10471
chr1	151482386	151482887	./HNF4A_DMSO_scaled_peak_630b	371.455
chr1	151485459	151485960	./HNF4A_DMSO_scaled_peak_631	10.9351
chr1	151486140	151486641	./HNF4A_DMSO_scaled_peak_632a	4.20132
chr1	151486350	151486851	./HNF4A_DMSO_scaled_peak_632b	4.0947
chr1	151512077	151512578	./HNF4A_DMSO_scaled_peak_633	29.6524
chr1	151519628	151520129	./HNF4A_DMSO_scaled_peak_634	55.1149
chr1	151521206	151521707	./HNF4A_DMSO_scaled_peak_635	20.6383
chr1	151541007	151541508	./HNF4A_DMSO_scaled_peak_636	10.1154
chr1	151542193	151542694	./HNF4A_DMSO_scaled_peak_637	65.0941
chr1	151579042	151579543	./HNF4A_DMSO_scaled_peak_638a	6.51511
chr1	151579221	151579722	./HNF4A_DMSO_scaled_peak_638b	5.29074
chr1	151677928	151678429	./HNF4A_DMSO_scaled_peak_639	2.233
chr1	151909167	151909668	./HNF4A_DMSO_scaled_peak_640	4.82636
chr1	151947756	151948257	./HNF4A_DMSO_scaled_peak_641	32.8344
chr1	151949263	151949764	./HNF4A_DMSO_scaled_peak_642	13.076
chr1	151966435	151966936	./HNF4A_DMSO_scaled_peak_643	7.27696
chr1	151971258	151971759	./HNF4A_DMSO_scaled_peak_644	8.03505
chr1	152020622	152021123	./HNF4A_DMSO_scaled_peak_645a	4.29789
chr1	152020808	152021309	./HNF4A_DMSO_scaled_peak_645b	5.91345
chr1	152119299	152119800	./HNF4A_DMSO_scaled_peak_646	15.9129
chr1	152135336	152135837	./HNF4A_DMSO_scaled_peak_647	16.2612
chr1	152137143	152137644	./HNF4A_DMSO_scaled_peak_648	14.0314
chr1	152485404	152485905	./HNF4A_DMSO_scaled_peak_649	55.6907
chr1	152489613	152490114	./HNF4A_DMSO_scaled_peak_650	9.30928
chr1	152497720	152498221	./HNF4A_DMSO_scaled_peak_651	58.9428
chr1	152926882	152927383	./HNF4A_DMSO_scaled_peak_652	20.7299
chr1	153203769	153204270	./HNF4A_DMSO_scaled_peak_653	15.2913
chr1	153205895	153206396	./HNF4A_DMSO_scaled_peak_654	8.28822
chr1	153335057	153335558	./HNF4A_DMSO_scaled_peak_655	2.233
chr1	153444712	153445213	./HNF4A_DMSO_scaled_peak_656	10.9988
chr1	153505051	153505552	./HNF4A_DMSO_scaled_peak_657	32.1952
chr1	153512777	153513278	./HNF4A_DMSO_scaled_peak_658	12.175
chr1	153538806	153539307	./HNF4A_DMSO_scaled_peak_659	7.65819
chr1	153580615	153581116	./HNF4A_DMSO_scaled_peak_660a	21.0402
chr1	153581163	153581664	./HNF4A_DMSO_scaled_peak_660b	147.597
chr1	153588670	153589171	./HNF4A_DMSO_scaled_peak_661	5.29074
chr1	153740727	153741228	./HNF4A_DMSO_scaled_peak_662	5.22363
chr1	153973990	153974491	./HNF4A_DMSO_scaled_peak_663	5.87035
chr1	153986560	153987061	./HNF4A_DMSO_scaled_peak_664	48.2364
chr1	154152638	154153139	./HNF4A_DMSO_scaled_peak_665	97.3697
chr1	154209828	154210329	./HNF4A_DMSO_scaled_peak_666	5.66636
chr1	154390604	154391105	./HNF4A_DMSO_scaled_peak_667	47.7094
chr1	154580472	154580973	./HNF4A_DMSO_scaled_peak_668	5.87086
chr1	154767034	154767535	./HNF4A_DMSO_scaled_peak_669	11.1608
chr1	154849869	154850370	./HNF4A_DMSO_scaled_peak_670	56.0924
chr1	154904504	154905005	./HNF4A_DMSO_scaled_peak_671	36.5349
chr1	154908848	154909349	./HNF4A_DMSO_scaled_peak_672	3.94631
chr1	154909835	154910336	./HNF4A_DMSO_scaled_peak_673	3.34792
chr1	154946008	154946509	./HNF4A_DMSO_scaled_peak_674	26.148
chr1	154973437	154973938	./HNF4A_DMSO_scaled_peak_675	12.9159
chr1	154979562	154980063	./HNF4A_DMSO_scaled_peak_676	56.3421
chr1	154989880	154990381	./HNF4A_DMSO_scaled_peak_677	2.73056
chr1	155035854	155036355	./HNF4A_DMSO_scaled_peak_678	12.6289
chr1	155042267	155042768	./HNF4A_DMSO_scaled_peak_679	3.97923
chr1	155098276	155098777	./HNF4A_DMSO_scaled_peak_680	38.3605
chr1	155098958	155099459	./HNF4A_DMSO_scaled_peak_681	6.5846
chr1	155099579	155100080	./HNF4A_DMSO_scaled_peak_682	10.5437
chr1	155101477	155101978	./HNF4A_DMSO_scaled_peak_683	183.27
chr1	155162693	155163194	./HNF4A_DMSO_scaled_peak_684	4.59963
chr1	155214100	155214601	./HNF4A_DMSO_scaled_peak_685a	51.0351
chr1	155214344	155214845	./HNF4A_DMSO_scaled_peak_685b	34.7527
chr1	155912509	155913010	./HNF4A_DMSO_scaled_peak_686	23.5383
chr1	155973170	155973671	./HNF4A_DMSO_scaled_peak_687	11.0317
chr1	155974636	155975137	./HNF4A_DMSO_scaled_peak_688	34.4053
chr1	156052132	156052633	./HNF4A_DMSO_scaled_peak_689	9.03266
chr1	156092899	156093400	./HNF4A_DMSO_scaled_peak_690	5.66636
chr1	156095063	156095564	./HNF4A_DMSO_scaled_peak_691	5.10852
chr1	156096887	156097388	./HNF4A_DMSO_scaled_peak_692	6.11179
chr1	156153966	156154467	./HNF4A_DMSO_scaled_peak_693	33.9786
chr1	156261217	156261718	./HNF4A_DMSO_scaled_peak_694	13.8714
chr1	156308386	156308887	./HNF4A_DMSO_scaled_peak_695	5.6925
chr1	156326626	156327127	./HNF4A_DMSO_scaled_peak_696	7.50101
chr1	156421479	156421980	./HNF4A_DMSO_scaled_peak_697	25.6923
chr1	156426959	156427460	./HNF4A_DMSO_scaled_peak_698a	7.56847
chr1	156427367	156427868	./HNF4A_DMSO_scaled_peak_698b	141.29
chr1	156541296	156541797	./HNF4A_DMSO_scaled_peak_699	101.995
chr1	156631061	156631562	./HNF4A_DMSO_scaled_peak_700	15.7899
chr1	156716589	156717090	./HNF4A_DMSO_scaled_peak_701	21.2858
chr1	156719429	156719930	./HNF4A_DMSO_scaled_peak_702	93.4561
chr1	157016635	157017136	./HNF4A_DMSO_scaled_peak_703	12.1117
chr1	157124669	157125170	./HNF4A_DMSO_scaled_peak_704	37.485
chr1	157201789	157202290	./HNF4A_DMSO_scaled_peak_705	14.9316
chr1	157210255	157210756	./HNF4A_DMSO_scaled_peak_706	97.3697
chr1	157743532	157744033	./HNF4A_DMSO_scaled_peak_707	2.89234
chr1	157922257	157922758	./HNF4A_DMSO_scaled_peak_708	18.2393
chr1	159870131	159870632	./HNF4A_DMSO_scaled_peak_709	10.1432
chr1	159906219	159906720	./HNF4A_DMSO_scaled_peak_710	6.21113
chr1	159906782	159907283	./HNF4A_DMSO_scaled_peak_711	3.69926
chr1	159915702	159916203	./HNF4A_DMSO_scaled_peak_712	6.1002
chr1	159930330	159930831	./HNF4A_DMSO_scaled_peak_713	3.3849
chr1	159931380	159931881	./HNF4A_DMSO_scaled_peak_714	9.20579
chr1	159940707	159941208	./HNF4A_DMSO_scaled_peak_715	131.437
chr1	160187028	160187529	./HNF4A_DMSO_scaled_peak_716	25.8487
chr1	160421330	160421831	./HNF4A_DMSO_scaled_peak_717	7.43262
chr1	160508684	160509185	./HNF4A_DMSO_scaled_peak_718a	403.621
chr1	160508918	160509419	./HNF4A_DMSO_scaled_peak_718b	390.03
chr1	160509894	160510395	./HNF4A_DMSO_scaled_peak_719	13.6418
chr1	160615525	160616026	./HNF4A_DMSO_scaled_peak_720	9.58209
chr1	160759625	160760126	./HNF4A_DMSO_scaled_peak_721	11.4019
chr1	160983512	160984013	./HNF4A_DMSO_scaled_peak_722	218.255
chr1	160992112	160992613	./HNF4A_DMSO_scaled_peak_723	3.20116
chr1	161053217	161053718	./HNF4A_DMSO_scaled_peak_724	24.1527
chr1	161056048	161056549	./HNF4A_DMSO_scaled_peak_725	40.3858
chr1	161088052	161088553	./HNF4A_DMSO_scaled_peak_726	12.3213
chr1	161195241	161195742	./HNF4A_DMSO_scaled_peak_727	2.73056
chr1	161257252	161257753	./HNF4A_DMSO_scaled_peak_728	4.33942
chr1	161369044	161369545	./HNF4A_DMSO_scaled_peak_729	3.88092
chr1	162101649	162102150	./HNF4A_DMSO_scaled_peak_730	7.96155
chr1	162166155	162166656	./HNF4A_DMSO_scaled_peak_731	5.29074
chr1	162166661	162167162	./HNF4A_DMSO_scaled_peak_732	5.79866
chr1	162217025	162217526	./HNF4A_DMSO_scaled_peak_733	76.314
chr1	162291748	162292249	./HNF4A_DMSO_scaled_peak_734	4.88343
chr1	162596491	162596992	./HNF4A_DMSO_scaled_peak_735	2.71232
chr1	163351232	163351733	./HNF4A_DMSO_scaled_peak_736	6.37607
chr1	163640623	163641124	./HNF4A_DMSO_scaled_peak_737a	5.45984
chr1	163641111	163641612	./HNF4A_DMSO_scaled_peak_737b	7.04669
chr1	163765484	163765985	./HNF4A_DMSO_scaled_peak_738	13.7393
chr1	164580700	164581201	./HNF4A_DMSO_scaled_peak_739	3.51888
chr1	164604986	164605487	./HNF4A_DMSO_scaled_peak_740a	57.4443
chr1	164605576	164606077	./HNF4A_DMSO_scaled_peak_740b	18.92
chr1	164620798	164621299	./HNF4A_DMSO_scaled_peak_741	143.882
chr1	164622194	164622695	./HNF4A_DMSO_scaled_peak_742	10.4445
chr1	164629067	164629568	./HNF4A_DMSO_scaled_peak_743a	63.2171
chr1	164629487	164629988	./HNF4A_DMSO_scaled_peak_743b	15.1714
chr1	164652351	164652852	./HNF4A_DMSO_scaled_peak_744	293.742
chr1	164744207	164744708	./HNF4A_DMSO_scaled_peak_745	10.323
chr1	165395900	165396401	./HNF4A_DMSO_scaled_peak_746	12.0764
chr1	165463122	165463623	./HNF4A_DMSO_scaled_peak_747	2.56511
chr1	165615008	165615509	./HNF4A_DMSO_scaled_peak_748	91.0842
chr1	165738028	165738529	./HNF4A_DMSO_scaled_peak_749	15.7899
chr1	165880225	165880726	./HNF4A_DMSO_scaled_peak_750	131.221
chr1	166136253	166136754	./HNF4A_DMSO_scaled_peak_751	12.9218
chr1	166572357	166572858	./HNF4A_DMSO_scaled_peak_752	11.2371
chr1	166844848	166845349	./HNF4A_DMSO_scaled_peak_753	2.14016
chr1	167034749	167035250	./HNF4A_DMSO_scaled_peak_754	5.0851
chr1	167051813	167052314	./HNF4A_DMSO_scaled_peak_755	319.299
chr1	167059588	167060089	./HNF4A_DMSO_scaled_peak_756	31.3071
chr1	167132198	167132699	./HNF4A_DMSO_scaled_peak_757	2.14016
chr1	167266380	167266881	./HNF4A_DMSO_scaled_peak_758	60.8357
chr1	167501545	167502046	./HNF4A_DMSO_scaled_peak_759	23.7944
chr1	167723402	167723903	./HNF4A_DMSO_scaled_peak_760	12.1117
chr1	168085603	168086104	./HNF4A_DMSO_scaled_peak_761	6.84042
chr1	168115820	168116321	./HNF4A_DMSO_scaled_peak_762	9.69807
chr1	168148419	168148920	./HNF4A_DMSO_scaled_peak_763	11.4695
chr1	168199883	168200384	./HNF4A_DMSO_scaled_peak_764	20.933
chr1	168271070	168271571	./HNF4A_DMSO_scaled_peak_765	151.015
chr1	168337139	168337640	./HNF4A_DMSO_scaled_peak_766	2.05784
chr1	168377701	168378202	./HNF4A_DMSO_scaled_peak_767a	6.04844
chr1	168377952	168378453	./HNF4A_DMSO_scaled_peak_767b	7.82455
chr1	168464734	168465235	./HNF4A_DMSO_scaled_peak_768	23.5383
chr1	168633326	168633827	./HNF4A_DMSO_scaled_peak_769	2.07595
chr1	168678792	168679293	./HNF4A_DMSO_scaled_peak_770a	5.11075
chr1	168679085	168679586	./HNF4A_DMSO_scaled_peak_770b	4.88227
chr1	168770597	168771098	./HNF4A_DMSO_scaled_peak_771	7.43262
chr1	168830850	168831351	./HNF4A_DMSO_scaled_peak_772	8.28822
chr1	168889604	168890105	./HNF4A_DMSO_scaled_peak_773	4.73221
chr1	169029048	169029549	./HNF4A_DMSO_scaled_peak_774	12.0642
chr1	169069981	169070482	./HNF4A_DMSO_scaled_peak_775	2.59445
chr1	169074833	169075334	./HNF4A_DMSO_scaled_peak_776	46.4999
chr1	169079020	169079521	./HNF4A_DMSO_scaled_peak_777	11.9683
chr1	169117669	169118170	./HNF4A_DMSO_scaled_peak_778	141.03
chr1	169476674	169477175	./HNF4A_DMSO_scaled_peak_779	6.88191
chr1	169490410	169490911	./HNF4A_DMSO_scaled_peak_780	32.011
chr1	169498547	169499048	./HNF4A_DMSO_scaled_peak_781	66.6624
chr1	169534828	169535329	./HNF4A_DMSO_scaled_peak_782	360.32
chr1	169539284	169539785	./HNF4A_DMSO_scaled_peak_783	259.645
chr1	169541365	169541866	./HNF4A_DMSO_scaled_peak_784	9.30928
chr1	169860418	169860919	./HNF4A_DMSO_scaled_peak_785	18.5827
chr1	170032163	170032664	./HNF4A_DMSO_scaled_peak_786	15.2996
chr1	170323427	170323928	./HNF4A_DMSO_scaled_peak_787	10.9106
chr1	171179506	171180007	./HNF4A_DMSO_scaled_peak_788	21.7242
chr1	171335122	171335623	./HNF4A_DMSO_scaled_peak_789	12.8212
chr1	171882500	171883001	./HNF4A_DMSO_scaled_peak_790	20.5274
chr1	171974987	171975488	./HNF4A_DMSO_scaled_peak_791	7.65819
chr1	172325644	172326145	./HNF4A_DMSO_scaled_peak_792	8.50516
chr1	172328823	172329324	./HNF4A_DMSO_scaled_peak_793	9.33983
chr1	172329618	172330119	./HNF4A_DMSO_scaled_peak_794	9.03628
chr1	172418254	172418755	./HNF4A_DMSO_scaled_peak_795	66.3904
chr1	172419606	172420107	./HNF4A_DMSO_scaled_peak_796a	13.904
chr1	172420168	172420669	./HNF4A_DMSO_scaled_peak_796b	18.8579
chr1	172436583	172437084	./HNF4A_DMSO_scaled_peak_797	12.5207
chr1	172439214	172439715	./HNF4A_DMSO_scaled_peak_798	128.81
chr1	172457469	172457970	./HNF4A_DMSO_scaled_peak_799	9.03266
chr1	172468773	172469274	./HNF4A_DMSO_scaled_peak_800	103.584
chr1	172715407	172715908	./HNF4A_DMSO_scaled_peak_801	12.2704
chr1	172840369	172840870	./HNF4A_DMSO_scaled_peak_802	69.1827
chr1	172856230	172856731	./HNF4A_DMSO_scaled_peak_803	55.7312
chr1	172945198	172945699	./HNF4A_DMSO_scaled_peak_804a	5.29074
chr1	172945508	172946009	./HNF4A_DMSO_scaled_peak_804b	6.55975
chr1	173092451	173092952	./HNF4A_DMSO_scaled_peak_805	238.8
chr1	173096443	173096944	./HNF4A_DMSO_scaled_peak_806a	50.3675
chr1	173097066	173097567	./HNF4A_DMSO_scaled_peak_806b	26.2903
chr1	173179491	173179992	./HNF4A_DMSO_scaled_peak_807a	34.702
chr1	173179783	173180284	./HNF4A_DMSO_scaled_peak_807b	59.2587
chr1	173182012	173182513	./HNF4A_DMSO_scaled_peak_808	9.29561
chr1	173313460	173313961	./HNF4A_DMSO_scaled_peak_809	16.7374
chr1	173476474	173476975	./HNF4A_DMSO_scaled_peak_810	4.14366
chr1	174083955	174084456	./HNF4A_DMSO_scaled_peak_811	58.0928
chr1	174328110	174328611	./HNF4A_DMSO_scaled_peak_812	19.8401
chr1	174658620	174659121	./HNF4A_DMSO_scaled_peak_813	20.6265
chr1	174781742	174782243	./HNF4A_DMSO_scaled_peak_814	5.55421
chr1	174922847	174923348	./HNF4A_DMSO_scaled_peak_815	58.9071
chr1	174992712	174993213	./HNF4A_DMSO_scaled_peak_816	2.9715
chr1	175065304	175065805	./HNF4A_DMSO_scaled_peak_817	18.7502
chr1	175757950	175758451	./HNF4A_DMSO_scaled_peak_818	7.05016
chr1	175809326	175809827	./HNF4A_DMSO_scaled_peak_819	7.39537
chr1	175953883	175954384	./HNF4A_DMSO_scaled_peak_820	136.309
chr1	177188571	177189072	./HNF4A_DMSO_scaled_peak_821	20.6265
chr1	177316073	177316574	./HNF4A_DMSO_scaled_peak_822	6.74309
chr1	177318081	177318582	./HNF4A_DMSO_scaled_peak_823	5.90125
chr1	177420214	177420715	./HNF4A_DMSO_scaled_peak_824	8.60268
chr1	177938956	177939457	./HNF4A_DMSO_scaled_peak_825	282.415
chr1	178008904	178009405	./HNF4A_DMSO_scaled_peak_826	2.31739
chr1	178161761	178162262	./HNF4A_DMSO_scaled_peak_827	6.21249
chr1	178177433	178177934	./HNF4A_DMSO_scaled_peak_828a	2.33376
chr1	178177650	178178151	./HNF4A_DMSO_scaled_peak_828b	4.39281
chr1	178386946	178387447	./HNF4A_DMSO_scaled_peak_829	22.9618
chr1	178505903	178506404	./HNF4A_DMSO_scaled_peak_830	18.4946
chr1	178506642	178507143	./HNF4A_DMSO_scaled_peak_831	3.40288
chr1	178533511	178534012	./HNF4A_DMSO_scaled_peak_832	6.30629
chr1	178622164	178622665	./HNF4A_DMSO_scaled_peak_833	7.59086
chr1	178624790	178625291	./HNF4A_DMSO_scaled_peak_834a	33.9906
chr1	178625111	178625612	./HNF4A_DMSO_scaled_peak_834b	3.3849
chr1	178942508	178943009	./HNF4A_DMSO_scaled_peak_835	5.6002
chr1	178986182	178986683	./HNF4A_DMSO_scaled_peak_836	13.5042
chr1	178986892	178987393	./HNF4A_DMSO_scaled_peak_837	51.2685
chr1	178996409	178996910	./HNF4A_DMSO_scaled_peak_838	54.781
chr1	179121062	179121563	./HNF4A_DMSO_scaled_peak_839	20.7762
chr1	179195719	179196220	./HNF4A_DMSO_scaled_peak_840	3.55777
chr1	179257126	179257627	./HNF4A_DMSO_scaled_peak_841	9.03266
chr1	179899366	179899867	./HNF4A_DMSO_scaled_peak_842	12.2813
chr1	180138041	180138542	./HNF4A_DMSO_scaled_peak_843	18.7275
chr1	180139696	180140197	./HNF4A_DMSO_scaled_peak_844	123.491
chr1	180162805	180163306	./HNF4A_DMSO_scaled_peak_845	25.2514
chr1	180238951	180239452	./HNF4A_DMSO_scaled_peak_846	6.91731
chr1	180817244	180817745	./HNF4A_DMSO_scaled_peak_847	5.55421
chr1	180942142	180942643	./HNF4A_DMSO_scaled_peak_848	2.36122
chr1	181042607	181043108	./HNF4A_DMSO_scaled_peak_849	3.92109
chr1	181077364	181077865	./HNF4A_DMSO_scaled_peak_850	38.0843
chr1	181081509	181082010	./HNF4A_DMSO_scaled_peak_851	11.2943
chr1	181128499	181129000	./HNF4A_DMSO_scaled_peak_852a	7.70859
chr1	181128887	181129388	./HNF4A_DMSO_scaled_peak_852b	28.5004
chr1	181129398	181129899	./HNF4A_DMSO_scaled_peak_852c	94.0068
chr1	181219113	181219614	./HNF4A_DMSO_scaled_peak_853	23.3089
chr1	181420724	181421225	./HNF4A_DMSO_scaled_peak_854a	60.4016
chr1	181421239	181421740	./HNF4A_DMSO_scaled_peak_854b	3.92109
chr1	182014393	182014894	./HNF4A_DMSO_scaled_peak_855	7.22029
chr1	182150361	182150862	./HNF4A_DMSO_scaled_peak_856	5.26131
chr1	182152717	182153218	./HNF4A_DMSO_scaled_peak_857	2.0038
chr1	182243935	182244436	./HNF4A_DMSO_scaled_peak_858	8.037
chr1	182476670	182477171	./HNF4A_DMSO_scaled_peak_859	4.33942
chr1	182497310	182497811	./HNF4A_DMSO_scaled_peak_860	46.4926
chr1	182544621	182545122	./HNF4A_DMSO_scaled_peak_861	62.212
chr1	182649858	182650359	./HNF4A_DMSO_scaled_peak_862	3.27645
chr1	182938390	182938891	./HNF4A_DMSO_scaled_peak_863	21.7239
chr1	183058076	183058577	./HNF4A_DMSO_scaled_peak_864	57.326
chr1	183102411	183102912	./HNF4A_DMSO_scaled_peak_865	23.8534
chr1	183129081	183129582	./HNF4A_DMSO_scaled_peak_866	20.0158
chr1	183145562	183146063	./HNF4A_DMSO_scaled_peak_867	8.94694
chr1	183164166	183164667	./HNF4A_DMSO_scaled_peak_868	13.7201
chr1	183436718	183437219	./HNF4A_DMSO_scaled_peak_869	43.0018
chr1	183439277	183439778	./HNF4A_DMSO_scaled_peak_870	101.232
chr1	183439942	183440443	./HNF4A_DMSO_scaled_peak_871	2.4001
chr1	183668662	183669163	./HNF4A_DMSO_scaled_peak_872	9.3726
chr1	183851107	183851608	./HNF4A_DMSO_scaled_peak_873	2.33376
chr1	183962319	183962820	./HNF4A_DMSO_scaled_peak_874	14.0563
chr1	183965467	183965968	./HNF4A_DMSO_scaled_peak_875	9.58509
chr1	184394607	184395108	./HNF4A_DMSO_scaled_peak_876a	15.0327
chr1	184394880	184395381	./HNF4A_DMSO_scaled_peak_876b	13.5412
chr1	184406352	184406853	./HNF4A_DMSO_scaled_peak_877	20.0236
chr1	184448411	184448912	./HNF4A_DMSO_scaled_peak_878	37.085
chr1	184461225	184461726	./HNF4A_DMSO_scaled_peak_879	46.0731
chr1	184537220	184537721	./HNF4A_DMSO_scaled_peak_880	20.0236
chr1	184559466	184559967	./HNF4A_DMSO_scaled_peak_881	277.478
chr1	184761482	184761983	./HNF4A_DMSO_scaled_peak_882	110.323
chr1	185506740	185507241	./HNF4A_DMSO_scaled_peak_883	12.8313
chr1	185550164	185550665	./HNF4A_DMSO_scaled_peak_884	115.693
chr1	185554879	185555380	./HNF4A_DMSO_scaled_peak_885	97.4952
chr1	185563215	185563716	./HNF4A_DMSO_scaled_peak_886	6.66208
chr1	185615307	185615808	./HNF4A_DMSO_scaled_peak_887	84.129
chr1	185619664	185620165	./HNF4A_DMSO_scaled_peak_888	51.0424
chr1	185821606	185822107	./HNF4A_DMSO_scaled_peak_889	9.1475
chr1	186051331	186051832	./HNF4A_DMSO_scaled_peak_890	7.20146
chr1	186317388	186317889	./HNF4A_DMSO_scaled_peak_891	308.55
chr1	186462159	186462660	./HNF4A_DMSO_scaled_peak_892	26.6031
chr1	186467827	186468328	./HNF4A_DMSO_scaled_peak_893	77.2617
chr1	186535618	186536119	./HNF4A_DMSO_scaled_peak_894	7.98059
chr1	186807451	186807952	./HNF4A_DMSO_scaled_peak_895	5.56747
chr1	186951169	186951670	./HNF4A_DMSO_scaled_peak_896	4.82636
chr1	187421640	187422141	./HNF4A_DMSO_scaled_peak_897	27.6689
chr1	187460049	187460550	./HNF4A_DMSO_scaled_peak_898	22.437
chr1	187717054	187717555	./HNF4A_DMSO_scaled_peak_899	6.89895
chr1	187917159	187917660	./HNF4A_DMSO_scaled_peak_900	60.1544
chr1	188534215	188534716	./HNF4A_DMSO_scaled_peak_901	6.68556
chr1	189613117	189613618	./HNF4A_DMSO_scaled_peak_902	25.0794
chr1	190036725	190037226	./HNF4A_DMSO_scaled_peak_903	15.41
chr1	190148973	190149474	./HNF4A_DMSO_scaled_peak_904	4.49816
chr1	190566446	190566947	./HNF4A_DMSO_scaled_peak_905	20.5274
chr1	190818224	190818725	./HNF4A_DMSO_scaled_peak_906	22.3762
chr1	191373450	191373951	./HNF4A_DMSO_scaled_peak_907	9.03266
chr1	191482377	191482878	./HNF4A_DMSO_scaled_peak_908	24.8663
chr1	191873128	191873629	./HNF4A_DMSO_scaled_peak_909	11.0371
chr1	192001571	192002072	./HNF4A_DMSO_scaled_peak_910	62.3224
chr1	192371646	192372147	./HNF4A_DMSO_scaled_peak_911	9.92094
chr1	192500114	192500615	./HNF4A_DMSO_scaled_peak_912	6.73951
chr1	192533200	192533701	./HNF4A_DMSO_scaled_peak_913	19.7678
chr1	192609170	192609671	./HNF4A_DMSO_scaled_peak_914	25.4239
chr1	192661903	192662404	./HNF4A_DMSO_scaled_peak_915	7.65764
chr1	192742681	192743182	./HNF4A_DMSO_scaled_peak_916	3.88092
chr1	192796114	192796615	./HNF4A_DMSO_scaled_peak_917	6.91731
chr1	192937400	192937901	./HNF4A_DMSO_scaled_peak_918	11.0371
chr1	192976925	192977426	./HNF4A_DMSO_scaled_peak_919	360.981
chr1	193279659	193280160	./HNF4A_DMSO_scaled_peak_920	8.59708
chr1	193324226	193324727	./HNF4A_DMSO_scaled_peak_921	330.637
chr1	193400739	193401240	./HNF4A_DMSO_scaled_peak_922	3.27049
chr1	193553898	193554399	./HNF4A_DMSO_scaled_peak_923	13.344
chr1	194025352	194025853	./HNF4A_DMSO_scaled_peak_924	6.25099
chr1	194233671	194234172	./HNF4A_DMSO_scaled_peak_925	32.0645
chr1	194743511	194744012	./HNF4A_DMSO_scaled_peak_926	10.5437
chr1	195074843	195075344	./HNF4A_DMSO_scaled_peak_927	9.78269
chr1	195641619	195642120	./HNF4A_DMSO_scaled_peak_928	3.40468
chr1	196070296	196070797	./HNF4A_DMSO_scaled_peak_929	15.2226
chr1	196150265	196150766	./HNF4A_DMSO_scaled_peak_930	5.96239
chr1	196245083	196245584	./HNF4A_DMSO_scaled_peak_931	31.2242
chr1	197143189	197143690	./HNF4A_DMSO_scaled_peak_932	24.094
chr1	197861783	197862284	./HNF4A_DMSO_scaled_peak_933	17.1663
chr1	197872002	197872503	./HNF4A_DMSO_scaled_peak_934	3.30973
chr1	198048755	198049256	./HNF4A_DMSO_scaled_peak_935	9.24328
chr1	198131110	198131611	./HNF4A_DMSO_scaled_peak_936	101.64
chr1	198898132	198898633	./HNF4A_DMSO_scaled_peak_937	33.5776
chr1	199494763	199495264	./HNF4A_DMSO_scaled_peak_938	9.32884
chr1	200100586	200101087	./HNF4A_DMSO_scaled_peak_939	10.9106
chr1	200865758	200866259	./HNF4A_DMSO_scaled_peak_940	198.213
chr1	200877359	200877860	./HNF4A_DMSO_scaled_peak_941	18.7502
chr1	200988354	200988855	./HNF4A_DMSO_scaled_peak_942	33.7023
chr1	200997418	200997919	./HNF4A_DMSO_scaled_peak_943	17.379
chr1	201144254	201144755	./HNF4A_DMSO_scaled_peak_944	15.907
chr1	201268093	201268594	./HNF4A_DMSO_scaled_peak_945	12.8648
chr1	201368945	201369446	./HNF4A_DMSO_scaled_peak_946	27.9421
chr1	201497867	201498368	./HNF4A_DMSO_scaled_peak_947	19.3861
chr1	201682443	201682944	./HNF4A_DMSO_scaled_peak_948	11.1608
chr1	201979401	201979902	./HNF4A_DMSO_scaled_peak_949	6.80217
chr1	201986876	201987377	./HNF4A_DMSO_scaled_peak_950	29.523
chr1	201987388	201987889	./HNF4A_DMSO_scaled_peak_951a	4.29789
chr1	201987803	201988304	./HNF4A_DMSO_scaled_peak_951b	2.38587
chr1	202015272	202015773	./HNF4A_DMSO_scaled_peak_952a	28.4078
chr1	202015820	202016321	./HNF4A_DMSO_scaled_peak_952b	10.0192
chr1	202026108	202026609	./HNF4A_DMSO_scaled_peak_953	4.14322
chr1	202027224	202027725	./HNF4A_DMSO_scaled_peak_954	5.29074
chr1	202041414	202041915	./HNF4A_DMSO_scaled_peak_955	7.56571
chr1	202045163	202045664	./HNF4A_DMSO_scaled_peak_956	13.9364
chr1	202054311	202054812	./HNF4A_DMSO_scaled_peak_957a	63.9964
chr1	202054910	202055411	./HNF4A_DMSO_scaled_peak_957b	9.85681
chr1	202055982	202056483	./HNF4A_DMSO_scaled_peak_958	5.31346
chr1	202077337	202077838	./HNF4A_DMSO_scaled_peak_959	8.70022
chr1	202082859	202083360	./HNF4A_DMSO_scaled_peak_960	4.20132
chr1	202434621	202435122	./HNF4A_DMSO_scaled_peak_961	2.89234
chr1	202666127	202666628	./HNF4A_DMSO_scaled_peak_962	16.0489
chr1	202757886	202758387	./HNF4A_DMSO_scaled_peak_963	59.3008
chr1	202760026	202760527	./HNF4A_DMSO_scaled_peak_964	7.59587
chr1	202829753	202830254	./HNF4A_DMSO_scaled_peak_965	106.643
chr1	203505691	203506192	./HNF4A_DMSO_scaled_peak_966a	5.11275
chr1	203506139	203506640	./HNF4A_DMSO_scaled_peak_966b	63.1246
chr1	203507160	203507661	./HNF4A_DMSO_scaled_peak_967	6.07489
chr1	204043741	204044242	./HNF4A_DMSO_scaled_peak_968	4.49199
chr1	204062335	204062836	./HNF4A_DMSO_scaled_peak_969	155.492
chr1	204071214	204071715	./HNF4A_DMSO_scaled_peak_970a	3.88092
chr1	204071815	204072316	./HNF4A_DMSO_scaled_peak_970b	14.16
chr1	204182886	204183387	./HNF4A_DMSO_scaled_peak_971	5.31346
chr1	204195416	204195917	./HNF4A_DMSO_scaled_peak_972	69.0643
chr1	204317325	204317826	./HNF4A_DMSO_scaled_peak_973a	116.78
chr1	204317687	204318188	./HNF4A_DMSO_scaled_peak_973b	5.11275
chr1	204346265	204346766	./HNF4A_DMSO_scaled_peak_974	150.016
chr1	204347260	204347761	./HNF4A_DMSO_scaled_peak_975	18.3368
chr1	204412342	204412843	./HNF4A_DMSO_scaled_peak_976	6.16968
chr1	204417662	204418163	./HNF4A_DMSO_scaled_peak_977	29.523
chr1	204419754	204420255	./HNF4A_DMSO_scaled_peak_978	228.516
chr1	204448725	204449226	./HNF4A_DMSO_scaled_peak_979	5.31346
chr1	204462863	204463364	./HNF4A_DMSO_scaled_peak_980	6.53417
chr1	204475814	204476315	./HNF4A_DMSO_scaled_peak_981	2.06793
chr1	204887850	204888351	./HNF4A_DMSO_scaled_peak_982	68.6996
chr1	205276342	205276843	./HNF4A_DMSO_scaled_peak_983	15.4384
chr1	205286689	205287190	./HNF4A_DMSO_scaled_peak_984	28.5363
chr1	205324086	205324587	./HNF4A_DMSO_scaled_peak_985	109.186
chr1	205633452	205633953	./HNF4A_DMSO_scaled_peak_986	3.30973
chr1	205645086	205645587	./HNF4A_DMSO_scaled_peak_987	15.4384
chr1	205719433	205719934	./HNF4A_DMSO_scaled_peak_988	3.2051
chr1	206292322	206292823	./HNF4A_DMSO_scaled_peak_989	165.543
chr1	206320439	206320940	./HNF4A_DMSO_scaled_peak_990	9.56741
chr1	207100488	207100989	./HNF4A_DMSO_scaled_peak_991	20.799
chr1	207142337	207142838	./HNF4A_DMSO_scaled_peak_992	21.6896
chr1	207203892	207204393	./HNF4A_DMSO_scaled_peak_993	7.67942
chr1	207261951	207262452	./HNF4A_DMSO_scaled_peak_994	12.3322
chr1	207262584	207263085	./HNF4A_DMSO_scaled_peak_995	34.1376
chr1	207405937	207406438	./HNF4A_DMSO_scaled_peak_996	4.88343
chr1	207414398	207414899	./HNF4A_DMSO_scaled_peak_997	6.66152
chr1	207478121	207478622	./HNF4A_DMSO_scaled_peak_998	2.28568
chr1	207578196	207578697	./HNF4A_DMSO_scaled_peak_999	55.8584
chr1	207963172	207963673	./HNF4A_DMSO_scaled_peak_1000	9.71317
chr1	208000023	208000524	./HNF4A_DMSO_scaled_peak_1001	16.3238
chr1	208026541	208027042	./HNF4A_DMSO_scaled_peak_1002	7.05016
chr1	208156263	208156764	./HNF4A_DMSO_scaled_peak_1003	21.6896
chr1	208351019	208351520	./HNF4A_DMSO_scaled_peak_1004a	17.2788
chr1	208351301	208351802	./HNF4A_DMSO_scaled_peak_1004b	18.5
chr1	208374521	208375022	./HNF4A_DMSO_scaled_peak_1005	136.666
chr1	208376742	208377243	./HNF4A_DMSO_scaled_peak_1006	45.2921
chr1	208409432	208409933	./HNF4A_DMSO_scaled_peak_1007	2.73056
chr1	208618879	208619380	./HNF4A_DMSO_scaled_peak_1008	3.69926
chr1	209825787	209826288	./HNF4A_DMSO_scaled_peak_1009	2.48108
chr1	209836145	209836646	./HNF4A_DMSO_scaled_peak_1010	66.0796
chr1	209953567	209954068	./HNF4A_DMSO_scaled_peak_1011	35.7557
chr1	209960899	209961400	./HNF4A_DMSO_scaled_peak_1012	7.95393
chr1	209964200	209964701	./HNF4A_DMSO_scaled_peak_1013	51.3973
chr1	210073297	210073798	./HNF4A_DMSO_scaled_peak_1014	15.1996
chr1	211507204	211507705	./HNF4A_DMSO_scaled_peak_1015	124.639
chr1	211514382	211514883	./HNF4A_DMSO_scaled_peak_1016	9.85681
chr1	211526384	211526885	./HNF4A_DMSO_scaled_peak_1017	60.5789
chr1	211715262	211715763	./HNF4A_DMSO_scaled_peak_1018	13.9059
chr1	211752970	211753471	./HNF4A_DMSO_scaled_peak_1019	4.49199
chr1	211776620	211777121	./HNF4A_DMSO_scaled_peak_1020	64.4038
chr1	211781335	211781836	./HNF4A_DMSO_scaled_peak_1021	41.3387
chr1	211817114	211817615	./HNF4A_DMSO_scaled_peak_1022	56.8676
chr1	211821666	211822167	./HNF4A_DMSO_scaled_peak_1023	43.9526
chr1	211840595	211841096	./HNF4A_DMSO_scaled_peak_1024	41.9639
chr1	211849075	211849576	./HNF4A_DMSO_scaled_peak_1025	72.8405
chr1	211957153	211957654	./HNF4A_DMSO_scaled_peak_1026	7.59587
chr1	212604201	212604702	./HNF4A_DMSO_scaled_peak_1027	12.8648
chr1	212655702	212656203	./HNF4A_DMSO_scaled_peak_1028	11.9195
chr1	212691759	212692260	./HNF4A_DMSO_scaled_peak_1029	5.31346
chr1	212965039	212965540	./HNF4A_DMSO_scaled_peak_1030	21.2858
chr1	212990093	212990594	./HNF4A_DMSO_scaled_peak_1031	23.5383
chr1	213001045	213001546	./HNF4A_DMSO_scaled_peak_1032	56.765
chr1	213026893	213027394	./HNF4A_DMSO_scaled_peak_1033	7.59587
chr1	213104295	213104796	./HNF4A_DMSO_scaled_peak_1034	33.3739
chr1	213871421	213871922	./HNF4A_DMSO_scaled_peak_1035	9.03266
chr1	213952759	213953260	./HNF4A_DMSO_scaled_peak_1036	5.55421
chr1	214120579	214121080	./HNF4A_DMSO_scaled_peak_1037	31.0059
chr1	214129535	214130036	./HNF4A_DMSO_scaled_peak_1038	45.5765
chr1	214223874	214224375	./HNF4A_DMSO_scaled_peak_1039	88.6163
chr1	214276267	214276768	./HNF4A_DMSO_scaled_peak_1040	5.38618
chr1	214418151	214418652	./HNF4A_DMSO_scaled_peak_1041	45.1469
chr1	214851628	214852129	./HNF4A_DMSO_scaled_peak_1042	97.1881
chr1	215156411	215156912	./HNF4A_DMSO_scaled_peak_1043	3.41833
chr1	215697107	215697608	./HNF4A_DMSO_scaled_peak_1044	5.31346
chr1	215702172	215702673	./HNF4A_DMSO_scaled_peak_1045	4.28995
chr1	215716513	215717014	./HNF4A_DMSO_scaled_peak_1046	51.3987
chr1	215809460	215809961	./HNF4A_DMSO_scaled_peak_1047	163.807
chr1	216863735	216864236	./HNF4A_DMSO_scaled_peak_1048	2.02746
chr1	217177999	217178500	./HNF4A_DMSO_scaled_peak_1049	12.7605
chr1	217747894	217748395	./HNF4A_DMSO_scaled_peak_1050	9.03266
chr1	217763857	217764358	./HNF4A_DMSO_scaled_peak_1051	22.715
chr1	218286135	218286636	./HNF4A_DMSO_scaled_peak_1052	9.35348
chr1	218757738	218758239	./HNF4A_DMSO_scaled_peak_1053a	37.0895
chr1	218758131	218758632	./HNF4A_DMSO_scaled_peak_1053b	18.1184
chr1	218787128	218787629	./HNF4A_DMSO_scaled_peak_1054	6.30348
chr1	218819723	218820224	./HNF4A_DMSO_scaled_peak_1055	6.5846
chr1	219029390	219029891	./HNF4A_DMSO_scaled_peak_1056	8.89735
chr1	219038806	219039307	./HNF4A_DMSO_scaled_peak_1057	16.0828
chr1	219047494	219047995	./HNF4A_DMSO_scaled_peak_1058	34.1376
chr1	219482444	219482945	./HNF4A_DMSO_scaled_peak_1059	5.88687
chr1	219483600	219484101	./HNF4A_DMSO_scaled_peak_1060	11.9788
chr1	220292348	220292849	./HNF4A_DMSO_scaled_peak_1061	11.7437
chr1	220295426	220295927	./HNF4A_DMSO_scaled_peak_1062	36.31
chr1	220332354	220332855	./HNF4A_DMSO_scaled_peak_1063	11.9808
chr1	220552148	220552649	./HNF4A_DMSO_scaled_peak_1064	5.31346
chr1	220580472	220580973	./HNF4A_DMSO_scaled_peak_1065	17.7315
chr1	220617986	220618487	./HNF4A_DMSO_scaled_peak_1066	184.863
chr1	220907798	220908299	./HNF4A_DMSO_scaled_peak_1067	10.598
chr1	220935270	220935771	./HNF4A_DMSO_scaled_peak_1068	33.294
chr1	220940536	220941037	./HNF4A_DMSO_scaled_peak_1069a	7.96155
chr1	220940872	220941373	./HNF4A_DMSO_scaled_peak_1069b	9.85681
chr1	221684064	221684565	./HNF4A_DMSO_scaled_peak_1070	9.07702
chr1	222013094	222013595	./HNF4A_DMSO_scaled_peak_1071	14.836
chr1	222138243	222138744	./HNF4A_DMSO_scaled_peak_1072a	4.35704
chr1	222138594	222139095	./HNF4A_DMSO_scaled_peak_1072b	14.4687
chr1	222278636	222279137	./HNF4A_DMSO_scaled_peak_1073	6.36559
chr1	222299355	222299856	./HNF4A_DMSO_scaled_peak_1074	55.8493
chr1	222445643	222446144	./HNF4A_DMSO_scaled_peak_1075	8.18103
chr1	222786889	222787390	./HNF4A_DMSO_scaled_peak_1076	80.5597
chr1	222817427	222817928	./HNF4A_DMSO_scaled_peak_1077	17.5681
chr1	222987795	222988296	./HNF4A_DMSO_scaled_peak_1078	7.25189
chr1	223174004	223174505	./HNF4A_DMSO_scaled_peak_1079	107.869
chr1	223219320	223219821	./HNF4A_DMSO_scaled_peak_1080	6.99593
chr1	223282802	223283303	./HNF4A_DMSO_scaled_peak_1081	76.09
chr1	223842890	223843391	./HNF4A_DMSO_scaled_peak_1082	34.5465
chr1	223853246	223853747	./HNF4A_DMSO_scaled_peak_1083	5.55266
chr1	223895622	223896123	./HNF4A_DMSO_scaled_peak_1084	17.8398
chr1	224253069	224253570	./HNF4A_DMSO_scaled_peak_1085	19.8614
chr1	224400174	224400675	./HNF4A_DMSO_scaled_peak_1086	3.43213
chr1	224790833	224791334	./HNF4A_DMSO_scaled_peak_1087	13.2221
chr1	224832209	224832710	./HNF4A_DMSO_scaled_peak_1088	33.8364
chr1	225072018	225072519	./HNF4A_DMSO_scaled_peak_1089	40.9514
chr1	225416435	225416936	./HNF4A_DMSO_scaled_peak_1090	135.348
chr1	225516738	225517239	./HNF4A_DMSO_scaled_peak_1091	5.91345
chr1	225606261	225606762	./HNF4A_DMSO_scaled_peak_1092	6.91731
chr1	225628019	225628520	./HNF4A_DMSO_scaled_peak_1093	20.7318
chr1	225858932	225859433	./HNF4A_DMSO_scaled_peak_1094	9.39603
chr1	225942548	225943049	./HNF4A_DMSO_scaled_peak_1095a	10.6165
chr1	225942887	225943388	./HNF4A_DMSO_scaled_peak_1095b	7.00801
chr1	226068952	226069453	./HNF4A_DMSO_scaled_peak_1096	8.19604
chr1	226073829	226074330	./HNF4A_DMSO_scaled_peak_1097	11.3203
chr1	226216905	226217406	./HNF4A_DMSO_scaled_peak_1098	59.0409
chr1	226222221	226222722	./HNF4A_DMSO_scaled_peak_1099	8.67491
chr1	226233922	226234423	./HNF4A_DMSO_scaled_peak_1100	93.8614
chr1	226315412	226315913	./HNF4A_DMSO_scaled_peak_1101	271.075
chr1	226322932	226323433	./HNF4A_DMSO_scaled_peak_1102	63.4588
chr1	226456313	226456814	./HNF4A_DMSO_scaled_peak_1103	16.7841
chr1	226537513	226538014	./HNF4A_DMSO_scaled_peak_1104a	65.9789
chr1	226537830	226538331	./HNF4A_DMSO_scaled_peak_1104b	30.4374
chr1	226646968	226647469	./HNF4A_DMSO_scaled_peak_1105	4.49199
chr1	226668073	226668574	./HNF4A_DMSO_scaled_peak_1106	8.14584
chr1	227002729	227003230	./HNF4A_DMSO_scaled_peak_1107	43.1492
chr1	227126483	227126984	./HNF4A_DMSO_scaled_peak_1108	5.88823
chr1	227132293	227132794	./HNF4A_DMSO_scaled_peak_1109	15.0489
chr1	227133031	227133532	./HNF4A_DMSO_scaled_peak_1110	10.6165
chr1	227177641	227178142	./HNF4A_DMSO_scaled_peak_1111	2.44978
chr1	227282206	227282707	./HNF4A_DMSO_scaled_peak_1112	245.774
chr1	227289459	227289960	./HNF4A_DMSO_scaled_peak_1113	6.44317
chr1	227430923	227431424	./HNF4A_DMSO_scaled_peak_1114	6.91731
chr1	227544965	227545466	./HNF4A_DMSO_scaled_peak_1115	6.57463
chr1	227583096	227583597	./HNF4A_DMSO_scaled_peak_1116	24.094
chr1	227584104	227584605	./HNF4A_DMSO_scaled_peak_1117a	2.59445
chr1	227584511	227585012	./HNF4A_DMSO_scaled_peak_1117b	13.0186
chr1	227589043	227589544	./HNF4A_DMSO_scaled_peak_1118a	5.45984
chr1	227589412	227589913	./HNF4A_DMSO_scaled_peak_1118b	2.91025
chr1	228415029	228415530	./HNF4A_DMSO_scaled_peak_1119	13.0394
chr1	228536314	228536815	./HNF4A_DMSO_scaled_peak_1120	7.05016
chr1	228857065	228857566	./HNF4A_DMSO_scaled_peak_1121	4.73397
chr1	228918558	228919059	./HNF4A_DMSO_scaled_peak_1122a	300.969
chr1	228918904	228919405	./HNF4A_DMSO_scaled_peak_1122b	198.821
chr1	228945645	228946146	./HNF4A_DMSO_scaled_peak_1123	10.9028
chr1	228965922	228966423	./HNF4A_DMSO_scaled_peak_1124	5.86219
chr1	228966895	228967396	./HNF4A_DMSO_scaled_peak_1125	25.8838
chr1	228972086	228972587	./HNF4A_DMSO_scaled_peak_1126	62.9762
chr1	228973495	228973996	./HNF4A_DMSO_scaled_peak_1127a	6.05582
chr1	228974111	228974612	./HNF4A_DMSO_scaled_peak_1127b	28.4931
chr1	228984684	228985185	./HNF4A_DMSO_scaled_peak_1128	62.8672
chr1	228996809	228997310	./HNF4A_DMSO_scaled_peak_1129	88.7704
chr1	229003307	229003808	./HNF4A_DMSO_scaled_peak_1130	7.59086
chr1	229038750	229039251	./HNF4A_DMSO_scaled_peak_1131	8.23078
chr1	229070882	229071383	./HNF4A_DMSO_scaled_peak_1132a	52.2037
chr1	229071824	229072325	./HNF4A_DMSO_scaled_peak_1132b	22.5557
chr1	229200024	229200525	./HNF4A_DMSO_scaled_peak_1133	7.92413
chr1	229201325	229201826	./HNF4A_DMSO_scaled_peak_1134	8.81349
chr1	229265668	229266169	./HNF4A_DMSO_scaled_peak_1135	34.3569
chr1	229267243	229267744	./HNF4A_DMSO_scaled_peak_1136	137.639
chr1	229356919	229357420	./HNF4A_DMSO_scaled_peak_1137	220.263
chr1	229388732	229389233	./HNF4A_DMSO_scaled_peak_1138	2.8693
chr1	229409422	229409923	./HNF4A_DMSO_scaled_peak_1139	8.74113
chr1	229434731	229435232	./HNF4A_DMSO_scaled_peak_1140	34.8468
chr1	230241514	230242015	./HNF4A_DMSO_scaled_peak_1141	5.91345
chr1	230729953	230730454	./HNF4A_DMSO_scaled_peak_1142	9.35599
chr1	230844364	230844865	./HNF4A_DMSO_scaled_peak_1143	42.2931
chr1	231074587	231075088	./HNF4A_DMSO_scaled_peak_1144	345.636
chr1	231108580	231109081	./HNF4A_DMSO_scaled_peak_1145	5.97713
chr1	231369688	231370189	./HNF4A_DMSO_scaled_peak_1146	28.9431
chr1	231971944	231972445	./HNF4A_DMSO_scaled_peak_1147a	2.93555
chr1	231972194	231972695	./HNF4A_DMSO_scaled_peak_1147b	5.6002
chr1	232758130	232758631	./HNF4A_DMSO_scaled_peak_1148	10.3132
chr1	232814242	232814743	./HNF4A_DMSO_scaled_peak_1149	24.3365
chr1	232817908	232818409	./HNF4A_DMSO_scaled_peak_1150	104.56
chr1	232942884	232943385	./HNF4A_DMSO_scaled_peak_1151	60.4016
chr1	233038611	233039112	./HNF4A_DMSO_scaled_peak_1152	9.78269
chr1	233377532	233378033	./HNF4A_DMSO_scaled_peak_1153	16.2734
chr1	233379757	233380258	./HNF4A_DMSO_scaled_peak_1154	147.597
chr1	233527060	233527561	./HNF4A_DMSO_scaled_peak_1155	10.3557
chr1	233790911	233791412	./HNF4A_DMSO_scaled_peak_1156	39.5701
chr1	233809060	233809561	./HNF4A_DMSO_scaled_peak_1157	137.742
chr1	233843308	233843809	./HNF4A_DMSO_scaled_peak_1158	6.91731
chr1	234027688	234028189	./HNF4A_DMSO_scaled_peak_1159	3.10805
chr1	234638530	234639031	./HNF4A_DMSO_scaled_peak_1160	49.7394
chr1	234673757	234674258	./HNF4A_DMSO_scaled_peak_1161	8.87285
chr1	234736182	234736683	./HNF4A_DMSO_scaled_peak_1162	510.339
chr1	234739552	234740053	./HNF4A_DMSO_scaled_peak_1163	27.2446
chr1	234740692	234741193	./HNF4A_DMSO_scaled_peak_1164	8.67172
chr1	234746823	234747324	./HNF4A_DMSO_scaled_peak_1165	11.4783
chr1	234748340	234748841	./HNF4A_DMSO_scaled_peak_1166	52.9862
chr1	234767361	234767862	./HNF4A_DMSO_scaled_peak_1167	44.1512
chr1	234774983	234775484	./HNF4A_DMSO_scaled_peak_1168a	39.9025
chr1	234775212	234775713	./HNF4A_DMSO_scaled_peak_1168b	44.9198
chr1	234852014	234852515	./HNF4A_DMSO_scaled_peak_1169	27.3799
chr1	234859233	234859734	./HNF4A_DMSO_scaled_peak_1170a	2.93299
chr1	234859878	234860379	./HNF4A_DMSO_scaled_peak_1170b	7.87743
chr1	234907978	234908479	./HNF4A_DMSO_scaled_peak_1171	5.07149
chr1	234997500	234998001	./HNF4A_DMSO_scaled_peak_1172	148.541
chr1	235002001	235002502	./HNF4A_DMSO_scaled_peak_1173	11.3203
chr1	235061580	235062081	./HNF4A_DMSO_scaled_peak_1174	5.14802
chr1	235093046	235093547	./HNF4A_DMSO_scaled_peak_1175	98.4546
chr1	235096319	235096820	./HNF4A_DMSO_scaled_peak_1176	43.1492
chr1	235099140	235099641	./HNF4A_DMSO_scaled_peak_1177	8.69306
chr1	235100043	235100544	./HNF4A_DMSO_scaled_peak_1178	13.5042
chr1	235110715	235111216	./HNF4A_DMSO_scaled_peak_1179	12.627
chr1	235114454	235114955	./HNF4A_DMSO_scaled_peak_1180	61.2077
chr1	235132882	235133383	./HNF4A_DMSO_scaled_peak_1181	17.3898
chr1	235134130	235134631	./HNF4A_DMSO_scaled_peak_1182	31.4363
chr1	235242740	235243241	./HNF4A_DMSO_scaled_peak_1183	17.8044
chr1	235248915	235249416	./HNF4A_DMSO_scaled_peak_1184	12.5535
chr1	236247144	236247645	./HNF4A_DMSO_scaled_peak_1185a	10.8707
chr1	236247321	236247822	./HNF4A_DMSO_scaled_peak_1185b	11.9808
chr1	237068431	237068932	./HNF4A_DMSO_scaled_peak_1186	21.2284
chr1	237175931	237176432	./HNF4A_DMSO_scaled_peak_1187	29.7034
chr1	237374207	237374708	./HNF4A_DMSO_scaled_peak_1188	8.70022
chr1	237648937	237649438	./HNF4A_DMSO_scaled_peak_1189	7.05016
chr1	237924177	237924678	./HNF4A_DMSO_scaled_peak_1190	8.4307
chr1	238509056	238509557	./HNF4A_DMSO_scaled_peak_1191	13.7393
chr1	238527774	238528275	./HNF4A_DMSO_scaled_peak_1192	13.8714
chr1	239195927	239196428	./HNF4A_DMSO_scaled_peak_1193	20.933
chr1	239275298	239275799	./HNF4A_DMSO_scaled_peak_1194	3.27049
chr1	239376145	239376646	./HNF4A_DMSO_scaled_peak_1195	5.93068
chr1	239590949	239591450	./HNF4A_DMSO_scaled_peak_1196	28.2071
chr1	239797117	239797618	./HNF4A_DMSO_scaled_peak_1197	7.65764
chr1	239859614	239860115	./HNF4A_DMSO_scaled_peak_1198	16.1048
chr1	240685362	240685863	./HNF4A_DMSO_scaled_peak_1199	14.4891
chr1	241304904	241305405	./HNF4A_DMSO_scaled_peak_1200	114.236
chr1	241355079	241355580	./HNF4A_DMSO_scaled_peak_1201	289.241
chr1	241392419	241392920	./HNF4A_DMSO_scaled_peak_1202	4.51978
chr1	241778339	241778840	./HNF4A_DMSO_scaled_peak_1203	20.2543
chr1	241794187	241794688	./HNF4A_DMSO_scaled_peak_1204	75.688
chr1	242632059	242632560	./HNF4A_DMSO_scaled_peak_1205	34.6666
chr1	243041112	243041613	./HNF4A_DMSO_scaled_peak_1206	6.74309
chr1	244065280	244065781	./HNF4A_DMSO_scaled_peak_1207	4.92784
chr1	244504940	244505441	./HNF4A_DMSO_scaled_peak_1208	11.5369
chr1	245127597	245128098	./HNF4A_DMSO_scaled_peak_1209	34.6136
chr1	246772036	246772537	./HNF4A_DMSO_scaled_peak_1210	13.4074
chr1	246841047	246841548	./HNF4A_DMSO_scaled_peak_1211	23.9875
chr1	246859720	246860221	./HNF4A_DMSO_scaled_peak_1212	22.8387
chr1	246873040	246873541	./HNF4A_DMSO_scaled_peak_1213	104.261
chr1	247564622	247565123	./HNF4A_DMSO_scaled_peak_1214	55.3948
chr1	249120502	249121003	./HNF4A_DMSO_scaled_peak_1215	17.1999
chr1	249168405	249168906	./HNF4A_DMSO_scaled_peak_1216	2.53378
chr10	375209	375710	./HNF4A_DMSO_scaled_peak_1217	94.1475
chr10	695664	696165	./HNF4A_DMSO_scaled_peak_1218	97.1881
chr10	1124536	1125037	./HNF4A_DMSO_scaled_peak_1219	3.88092
chr10	1474403	1474904	./HNF4A_DMSO_scaled_peak_1220	9.35348
chr10	2746438	2746939	./HNF4A_DMSO_scaled_peak_1221	2.233
chr10	3027978	3028479	./HNF4A_DMSO_scaled_peak_1222	39.5165
chr10	3043279	3043780	./HNF4A_DMSO_scaled_peak_1223	6.89328
chr10	3137528	3138029	./HNF4A_DMSO_scaled_peak_1224	32.925
chr10	3406976	3407477	./HNF4A_DMSO_scaled_peak_1225	23.2076
chr10	3407781	3408282	./HNF4A_DMSO_scaled_peak_1226	5.60419
chr10	3468283	3468784	./HNF4A_DMSO_scaled_peak_1227a	2.9715
chr10	3468507	3469008	./HNF4A_DMSO_scaled_peak_1227b	3.9167
chr10	3782404	3782905	./HNF4A_DMSO_scaled_peak_1228	51.1159
chr10	3786423	3786924	./HNF4A_DMSO_scaled_peak_1229	5.8516
chr10	3819219	3819720	./HNF4A_DMSO_scaled_peak_1230	4.39672
chr10	3824999	3825500	./HNF4A_DMSO_scaled_peak_1231	10.3557
chr10	3852261	3852762	./HNF4A_DMSO_scaled_peak_1232	113.018
chr10	3867441	3867942	./HNF4A_DMSO_scaled_peak_1233	17.1663
chr10	3894425	3894926	./HNF4A_DMSO_scaled_peak_1234a	3.60779
chr10	3894651	3895152	./HNF4A_DMSO_scaled_peak_1234b	3.53673
chr10	4005287	4005788	./HNF4A_DMSO_scaled_peak_1235	5.0851
chr10	4501675	4502176	./HNF4A_DMSO_scaled_peak_1236	110.741
chr10	4719669	4720170	./HNF4A_DMSO_scaled_peak_1237a	24.6028
chr10	4720148	4720649	./HNF4A_DMSO_scaled_peak_1237b	17.4438
chr10	4768066	4768567	./HNF4A_DMSO_scaled_peak_1238	75.829
chr10	4989830	4990331	./HNF4A_DMSO_scaled_peak_1239	68.2009
chr10	5113814	5114315	./HNF4A_DMSO_scaled_peak_1240	38.2988
chr10	5180005	5180506	./HNF4A_DMSO_scaled_peak_1241	68.8
chr10	5188803	5189304	./HNF4A_DMSO_scaled_peak_1242a	4.7504
chr10	5189332	5189833	./HNF4A_DMSO_scaled_peak_1242b	89.2093
chr10	5190405	5190906	./HNF4A_DMSO_scaled_peak_1243	65.195
chr10	5237857	5238358	./HNF4A_DMSO_scaled_peak_1244	107.997
chr10	5251729	5252230	./HNF4A_DMSO_scaled_peak_1245	16.7368
chr10	5490259	5490760	./HNF4A_DMSO_scaled_peak_1246	24.2977
chr10	5530078	5530579	./HNF4A_DMSO_scaled_peak_1247a	37.4525
chr10	5530665	5531166	./HNF4A_DMSO_scaled_peak_1247b	25.2061
chr10	5545330	5545831	./HNF4A_DMSO_scaled_peak_1248	35.8141
chr10	5579125	5579626	./HNF4A_DMSO_scaled_peak_1249	10.9106
chr10	5587600	5588101	./HNF4A_DMSO_scaled_peak_1250a	6.42211
chr10	5587811	5588312	./HNF4A_DMSO_scaled_peak_1250b	2.60653
chr10	5587916	5588417	./HNF4A_DMSO_scaled_peak_1250c	2.05784
chr10	5588738	5589239	./HNF4A_DMSO_scaled_peak_1251	10.033
chr10	5589864	5590365	./HNF4A_DMSO_scaled_peak_1252a	39.5618
chr10	5590530	5591031	./HNF4A_DMSO_scaled_peak_1252b	42.1843
chr10	5596185	5596686	./HNF4A_DMSO_scaled_peak_1253	2.05784
chr10	5651884	5652385	./HNF4A_DMSO_scaled_peak_1254a	16.2991
chr10	5652543	5653044	./HNF4A_DMSO_scaled_peak_1254b	234.055
chr10	5687156	5687657	./HNF4A_DMSO_scaled_peak_1255	13.0192
chr10	5855508	5856009	./HNF4A_DMSO_scaled_peak_1256	48.9044
chr10	5909594	5910095	./HNF4A_DMSO_scaled_peak_1257	20.5307
chr10	6059666	6060167	./HNF4A_DMSO_scaled_peak_1258	11.843
chr10	6095993	6096494	./HNF4A_DMSO_scaled_peak_1259	7.25251
chr10	6212605	6213106	./HNF4A_DMSO_scaled_peak_1260	4.58255
chr10	6340041	6340542	./HNF4A_DMSO_scaled_peak_1261	36.2348
chr10	6341138	6341639	./HNF4A_DMSO_scaled_peak_1262	3.16451
chr10	6356488	6356989	./HNF4A_DMSO_scaled_peak_1263a	4.55009
chr10	6356629	6357130	./HNF4A_DMSO_scaled_peak_1263b	5.55421
chr10	6860221	6860722	./HNF4A_DMSO_scaled_peak_1264	9.35348
chr10	7248626	7249127	./HNF4A_DMSO_scaled_peak_1265	10.839
chr10	7306228	7306729	./HNF4A_DMSO_scaled_peak_1266	43.2863
chr10	7313748	7314249	./HNF4A_DMSO_scaled_peak_1267	7.67942
chr10	7583681	7584182	./HNF4A_DMSO_scaled_peak_1268	57.6389
chr10	7728359	7728860	./HNF4A_DMSO_scaled_peak_1269	17.2543
chr10	7733522	7734023	./HNF4A_DMSO_scaled_peak_1270	5.68442
chr10	7742451	7742952	./HNF4A_DMSO_scaled_peak_1271	81.5226
chr10	8054839	8055340	./HNF4A_DMSO_scaled_peak_1272	3.60779
chr10	8092554	8093055	./HNF4A_DMSO_scaled_peak_1273	75.1726
chr10	8408274	8408775	./HNF4A_DMSO_scaled_peak_1274a	32.8539
chr10	8408509	8409010	./HNF4A_DMSO_scaled_peak_1274b	64.0486
chr10	8585316	8585817	./HNF4A_DMSO_scaled_peak_1275	10.3007
chr10	8658026	8658527	./HNF4A_DMSO_scaled_peak_1276	41.7498
chr10	8660749	8661250	./HNF4A_DMSO_scaled_peak_1277	11.3213
chr10	8719142	8719643	./HNF4A_DMSO_scaled_peak_1278	5.91345
chr10	9279946	9280447	./HNF4A_DMSO_scaled_peak_1279	46.2245
chr10	9865205	9865706	./HNF4A_DMSO_scaled_peak_1280	31.6182
chr10	9867240	9867741	./HNF4A_DMSO_scaled_peak_1281	20.7969
chr10	10084906	10085407	./HNF4A_DMSO_scaled_peak_1282	10.4433
chr10	10236850	10237351	./HNF4A_DMSO_scaled_peak_1283	5.38618
chr10	10355462	10355963	./HNF4A_DMSO_scaled_peak_1284	60.5789
chr10	11173163	11173664	./HNF4A_DMSO_scaled_peak_1285	21.6896
chr10	11183701	11184202	./HNF4A_DMSO_scaled_peak_1286	13.6707
chr10	11399650	11400151	./HNF4A_DMSO_scaled_peak_1287	6.16968
chr10	11726606	11727107	./HNF4A_DMSO_scaled_peak_1288	8.59708
chr10	11729255	11729756	./HNF4A_DMSO_scaled_peak_1289	2.36122
chr10	11731863	11732364	./HNF4A_DMSO_scaled_peak_1290	54.2541
chr10	11757811	11758312	./HNF4A_DMSO_scaled_peak_1291	45.1406
chr10	11917629	11918130	./HNF4A_DMSO_scaled_peak_1292	20.5315
chr10	12543355	12543856	./HNF4A_DMSO_scaled_peak_1293	8.06505
chr10	12674101	12674602	./HNF4A_DMSO_scaled_peak_1294	6.16968
chr10	12835088	12835589	./HNF4A_DMSO_scaled_peak_1295	3.69926
chr10	12944290	12944791	./HNF4A_DMSO_scaled_peak_1296	7.59086
chr10	13149526	13150027	./HNF4A_DMSO_scaled_peak_1297	64.9208
chr10	13312848	13313349	./HNF4A_DMSO_scaled_peak_1298	8.47552
chr10	13341978	13342479	./HNF4A_DMSO_scaled_peak_1299	4.74998
chr10	13344372	13344873	./HNF4A_DMSO_scaled_peak_1300	4.09134
chr10	13425211	13425712	./HNF4A_DMSO_scaled_peak_1301	4.55009
chr10	13456707	13457208	./HNF4A_DMSO_scaled_peak_1302	70.2935
chr10	13738568	13739069	./HNF4A_DMSO_scaled_peak_1303	17.146
chr10	14592350	14592851	./HNF4A_DMSO_scaled_peak_1304	77.7248
chr10	14596009	14596510	./HNF4A_DMSO_scaled_peak_1305	15.5051
chr10	14824595	14825096	./HNF4A_DMSO_scaled_peak_1306	131.364
chr10	14995944	14996445	./HNF4A_DMSO_scaled_peak_1307	24.6938
chr10	15150309	15150810	./HNF4A_DMSO_scaled_peak_1308	2.89234
chr10	15373407	15373908	./HNF4A_DMSO_scaled_peak_1309	25.4561
chr10	16033704	16034205	./HNF4A_DMSO_scaled_peak_1310	4.49199
chr10	17157620	17158121	./HNF4A_DMSO_scaled_peak_1311	12.9159
chr10	17391877	17392378	./HNF4A_DMSO_scaled_peak_1312	125.791
chr10	17430163	17430664	./HNF4A_DMSO_scaled_peak_1313	118.705
chr10	18899356	18899857	./HNF4A_DMSO_scaled_peak_1314	10.9351
chr10	18949010	18949511	./HNF4A_DMSO_scaled_peak_1315	28.0242
chr10	19001858	19002359	./HNF4A_DMSO_scaled_peak_1316	25.3755
chr10	19168170	19168671	./HNF4A_DMSO_scaled_peak_1317	72.21
chr10	19265519	19266020	./HNF4A_DMSO_scaled_peak_1318	60.5789
chr10	19674705	19675206	./HNF4A_DMSO_scaled_peak_1319	2.77232
chr10	20820335	20820836	./HNF4A_DMSO_scaled_peak_1320	7.37138
chr10	21274937	21275438	./HNF4A_DMSO_scaled_peak_1321	16.893
chr10	21653026	21653527	./HNF4A_DMSO_scaled_peak_1322a	5.21056
chr10	21653249	21653750	./HNF4A_DMSO_scaled_peak_1322b	15.7844
chr10	21855978	21856479	./HNF4A_DMSO_scaled_peak_1323	4.49199
chr10	22013860	22014361	./HNF4A_DMSO_scaled_peak_1324	42.6112
chr10	22016424	22016925	./HNF4A_DMSO_scaled_peak_1325	4.88343
chr10	22535297	22535798	./HNF4A_DMSO_scaled_peak_1326	2.48108
chr10	22735923	22736424	./HNF4A_DMSO_scaled_peak_1327	51.511
chr10	23111895	23112396	./HNF4A_DMSO_scaled_peak_1328	46.3068
chr10	23388383	23388884	./HNF4A_DMSO_scaled_peak_1329a	4.62231
chr10	23388760	23389261	./HNF4A_DMSO_scaled_peak_1329b	46.8781
chr10	24186226	24186727	./HNF4A_DMSO_scaled_peak_1330	4.40988
chr10	24526926	24527427	./HNF4A_DMSO_scaled_peak_1331	5.58109
chr10	24582272	24582773	./HNF4A_DMSO_scaled_peak_1332	10.839
chr10	24671968	24672469	./HNF4A_DMSO_scaled_peak_1333	31.4437
chr10	24759019	24759520	./HNF4A_DMSO_scaled_peak_1334	10.9963
chr10	24970014	24970515	./HNF4A_DMSO_scaled_peak_1335	101.806
chr10	24996931	24997432	./HNF4A_DMSO_scaled_peak_1336	6.16068
chr10	25138326	25138827	./HNF4A_DMSO_scaled_peak_1337	7.05016
chr10	25233626	25234127	./HNF4A_DMSO_scaled_peak_1338	14.678
chr10	25251917	25252418	./HNF4A_DMSO_scaled_peak_1339	46.4926
chr10	25351082	25351583	./HNF4A_DMSO_scaled_peak_1340	11.834
chr10	25367894	25368395	./HNF4A_DMSO_scaled_peak_1341	56.0126
chr10	26557692	26558193	./HNF4A_DMSO_scaled_peak_1342	9.37462
chr10	26637870	26638371	./HNF4A_DMSO_scaled_peak_1343	358.73
chr10	26654470	26654971	./HNF4A_DMSO_scaled_peak_1344	23.7062
chr10	26656053	26656554	./HNF4A_DMSO_scaled_peak_1345	175.071
chr10	26775923	26776424	./HNF4A_DMSO_scaled_peak_1346a	14.9625
chr10	26776400	26776901	./HNF4A_DMSO_scaled_peak_1346b	4.43826
chr10	26805589	26806090	./HNF4A_DMSO_scaled_peak_1347a	15.1996
chr10	26806043	26806544	./HNF4A_DMSO_scaled_peak_1347b	12.8968
chr10	26910792	26911293	./HNF4A_DMSO_scaled_peak_1348	7.05016
chr10	26985769	26986270	./HNF4A_DMSO_scaled_peak_1349	18.047
chr10	26989736	26990237	./HNF4A_DMSO_scaled_peak_1350	10.1939
chr10	27003662	27004163	./HNF4A_DMSO_scaled_peak_1351	17.9047
chr10	27389202	27389703	./HNF4A_DMSO_scaled_peak_1352	33.294
chr10	28654769	28655270	./HNF4A_DMSO_scaled_peak_1353	14.2983
chr10	28940965	28941466	./HNF4A_DMSO_scaled_peak_1354	5.58109
chr10	29062998	29063499	./HNF4A_DMSO_scaled_peak_1355	4.33942
chr10	29127837	29128338	./HNF4A_DMSO_scaled_peak_1356	5.11275
chr10	29393627	29394128	./HNF4A_DMSO_scaled_peak_1357	10.9963
chr10	29615851	29616352	./HNF4A_DMSO_scaled_peak_1358a	87.6715
chr10	29616311	29616812	./HNF4A_DMSO_scaled_peak_1358b	7.59086
chr10	29879150	29879651	./HNF4A_DMSO_scaled_peak_1359	6.16968
chr10	29919391	29919892	./HNF4A_DMSO_scaled_peak_1360	2.26395
chr10	29937372	29937873	./HNF4A_DMSO_scaled_peak_1361	25.2169
chr10	29947881	29948382	./HNF4A_DMSO_scaled_peak_1362	6.30348
chr10	30013876	30014377	./HNF4A_DMSO_scaled_peak_1363	6.74309
chr10	30120012	30120513	./HNF4A_DMSO_scaled_peak_1364	18.2577
chr10	30129753	30130254	./HNF4A_DMSO_scaled_peak_1365	17.146
chr10	30449331	30449832	./HNF4A_DMSO_scaled_peak_1366	10.857
chr10	30475426	30475927	./HNF4A_DMSO_scaled_peak_1367	7.96155
chr10	30748104	30748605	./HNF4A_DMSO_scaled_peak_1368	2.94532
chr10	30811507	30812008	./HNF4A_DMSO_scaled_peak_1369	10.0911
chr10	30894653	30895154	./HNF4A_DMSO_scaled_peak_1370	31.4437
chr10	30900842	30901343	./HNF4A_DMSO_scaled_peak_1371	47.3982
chr10	31007978	31008479	./HNF4A_DMSO_scaled_peak_1372	34.6096
chr10	31834358	31834859	./HNF4A_DMSO_scaled_peak_1373	10.1939
chr10	32047851	32048352	./HNF4A_DMSO_scaled_peak_1374	19.4214
chr10	32170367	32170868	./HNF4A_DMSO_scaled_peak_1375	68.4998
chr10	32229921	32230422	./HNF4A_DMSO_scaled_peak_1376	18.1184
chr10	32231728	32232229	./HNF4A_DMSO_scaled_peak_1377	136.945
chr10	32348290	32348791	./HNF4A_DMSO_scaled_peak_1378	71.0158
chr10	32394738	32395239	./HNF4A_DMSO_scaled_peak_1379	9.32884
chr10	32420358	32420859	./HNF4A_DMSO_scaled_peak_1380	56.1566
chr10	32478283	32478784	./HNF4A_DMSO_scaled_peak_1381	50.1607
chr10	33260443	33260944	./HNF4A_DMSO_scaled_peak_1382	13.5295
chr10	33270671	33271172	./HNF4A_DMSO_scaled_peak_1383	5.58875
chr10	33553085	33553586	./HNF4A_DMSO_scaled_peak_1384	24.2221
chr10	33743911	33744412	./HNF4A_DMSO_scaled_peak_1385	38.9039
chr10	33979236	33979737	./HNF4A_DMSO_scaled_peak_1386	7.05016
chr10	34502160	34502661	./HNF4A_DMSO_scaled_peak_1387	6.83067
chr10	34586671	34587172	./HNF4A_DMSO_scaled_peak_1388	50.1842
chr10	35025907	35026408	./HNF4A_DMSO_scaled_peak_1389	5.91345
chr10	35653716	35654217	./HNF4A_DMSO_scaled_peak_1390	208.174
chr10	35793028	35793529	./HNF4A_DMSO_scaled_peak_1391	37.111
chr10	35794149	35794650	./HNF4A_DMSO_scaled_peak_1392	9.37462
chr10	43810948	43811449	./HNF4A_DMSO_scaled_peak_1393	38.9039
chr10	43891570	43892071	./HNF4A_DMSO_scaled_peak_1394	16.0489
chr10	43892647	43893148	./HNF4A_DMSO_scaled_peak_1395	16.0489
chr10	43950921	43951422	./HNF4A_DMSO_scaled_peak_1396	18.3419
chr10	44357674	44358175	./HNF4A_DMSO_scaled_peak_1397	5.58109
chr10	44359264	44359765	./HNF4A_DMSO_scaled_peak_1398	109.903
chr10	44668307	44668808	./HNF4A_DMSO_scaled_peak_1399	28.9305
chr10	44690889	44691390	./HNF4A_DMSO_scaled_peak_1400	50.1842
chr10	44754467	44754968	./HNF4A_DMSO_scaled_peak_1401	3.59797
chr10	44820458	44820959	./HNF4A_DMSO_scaled_peak_1402	51.5911
chr10	45871907	45872408	./HNF4A_DMSO_scaled_peak_1403	13.9059
chr10	45946774	45947275	./HNF4A_DMSO_scaled_peak_1404	8.89735
chr10	47075335	47075836	./HNF4A_DMSO_scaled_peak_1405	12.1117
chr10	47081002	47081503	./HNF4A_DMSO_scaled_peak_1406	3.12187
chr10	48332155	48332656	./HNF4A_DMSO_scaled_peak_1407	4.58255
chr10	48358138	48358639	./HNF4A_DMSO_scaled_peak_1408	47.3982
chr10	48408157	48408658	./HNF4A_DMSO_scaled_peak_1409	5.88823
chr10	49402849	49403350	./HNF4A_DMSO_scaled_peak_1410	98.6192
chr10	49909498	49909999	./HNF4A_DMSO_scaled_peak_1411	6.16968
chr10	50626905	50627406	./HNF4A_DMSO_scaled_peak_1412	3.2051
chr10	50707879	50708380	./HNF4A_DMSO_scaled_peak_1413	23.638
chr10	51053212	51053713	./HNF4A_DMSO_scaled_peak_1414	18.7417
chr10	51566736	51567237	./HNF4A_DMSO_scaled_peak_1415	58.453
chr10	51593045	51593546	./HNF4A_DMSO_scaled_peak_1416	30.1819
chr10	52153462	52153963	./HNF4A_DMSO_scaled_peak_1417	11.5292
chr10	52732281	52732782	./HNF4A_DMSO_scaled_peak_1418	32.9327
chr10	53490005	53490506	./HNF4A_DMSO_scaled_peak_1419	3.59797
chr10	54078782	54079283	./HNF4A_DMSO_scaled_peak_1420	11.9788
chr10	54136425	54136926	./HNF4A_DMSO_scaled_peak_1421	25.0719
chr10	54397221	54397722	./HNF4A_DMSO_scaled_peak_1422	133.878
chr10	54630265	54630766	./HNF4A_DMSO_scaled_peak_1423	53.0071
chr10	54643760	54644261	./HNF4A_DMSO_scaled_peak_1424	5.31346
chr10	55297265	55297766	./HNF4A_DMSO_scaled_peak_1425	6.16968
chr10	55339422	55339923	./HNF4A_DMSO_scaled_peak_1426	11.834
chr10	55653817	55654318	./HNF4A_DMSO_scaled_peak_1427	9.85681
chr10	56824871	56825372	./HNF4A_DMSO_scaled_peak_1428	18.882
chr10	59624464	59624965	./HNF4A_DMSO_scaled_peak_1429	46.0883
chr10	59788548	59789049	./HNF4A_DMSO_scaled_peak_1430	2.22358
chr10	60016223	60016724	./HNF4A_DMSO_scaled_peak_1431	2.78336
chr10	60185386	60185887	./HNF4A_DMSO_scaled_peak_1432	11.843
chr10	60228248	60228749	./HNF4A_DMSO_scaled_peak_1433	11.843
chr10	60753801	60754302	./HNF4A_DMSO_scaled_peak_1434a	6.32188
chr10	60754385	60754886	./HNF4A_DMSO_scaled_peak_1434b	71.1697
chr10	60767142	60767643	./HNF4A_DMSO_scaled_peak_1435	20.2913
chr10	60833206	60833707	./HNF4A_DMSO_scaled_peak_1436	8.50566
chr10	60908436	60908937	./HNF4A_DMSO_scaled_peak_1437	13.6883
chr10	61483806	61484307	./HNF4A_DMSO_scaled_peak_1438	24.8212
chr10	61628392	61628893	./HNF4A_DMSO_scaled_peak_1439	6.74309
chr10	61655537	61656038	./HNF4A_DMSO_scaled_peak_1440	4.20656
chr10	61724919	61725420	./HNF4A_DMSO_scaled_peak_1441	94.5556
chr10	61731628	61732129	./HNF4A_DMSO_scaled_peak_1442	185.784
chr10	61848821	61849322	./HNF4A_DMSO_scaled_peak_1443	97.0147
chr10	61931183	61931684	./HNF4A_DMSO_scaled_peak_1444	4.55009
chr10	61935196	61935697	./HNF4A_DMSO_scaled_peak_1445	4.62231
chr10	61936628	61937129	./HNF4A_DMSO_scaled_peak_1446	97.2121
chr10	62185275	62185776	./HNF4A_DMSO_scaled_peak_1447	7.83815
chr10	62332163	62332664	./HNF4A_DMSO_scaled_peak_1448	15.1996
chr10	62464167	62464668	./HNF4A_DMSO_scaled_peak_1449	48.6441
chr10	63158065	63158566	./HNF4A_DMSO_scaled_peak_1450a	18.3368
chr10	63158417	63158918	./HNF4A_DMSO_scaled_peak_1450b	16.7354
chr10	63381299	63381800	./HNF4A_DMSO_scaled_peak_1451	4.85856
chr10	63392065	63392566	./HNF4A_DMSO_scaled_peak_1452	4.49199
chr10	63521443	63521944	./HNF4A_DMSO_scaled_peak_1453	19.1397
chr10	63797584	63798085	./HNF4A_DMSO_scaled_peak_1454	48.3429
chr10	64686039	64686540	./HNF4A_DMSO_scaled_peak_1455	2.89234
chr10	65027788	65028289	./HNF4A_DMSO_scaled_peak_1456	28.4149
chr10	65389105	65389606	./HNF4A_DMSO_scaled_peak_1457	2.89234
chr10	65397745	65398246	./HNF4A_DMSO_scaled_peak_1458	14.9684
chr10	65471844	65472345	./HNF4A_DMSO_scaled_peak_1459	52.1548
chr10	65473039	65473540	./HNF4A_DMSO_scaled_peak_1460	41.056
chr10	65478917	65479418	./HNF4A_DMSO_scaled_peak_1461	164.893
chr10	65479804	65480305	./HNF4A_DMSO_scaled_peak_1462	3.4764
chr10	65498176	65498677	./HNF4A_DMSO_scaled_peak_1463	29.119
chr10	66627394	66627895	./HNF4A_DMSO_scaled_peak_1464	306.244
chr10	67434910	67435411	./HNF4A_DMSO_scaled_peak_1465	19.4241
chr10	67621020	67621521	./HNF4A_DMSO_scaled_peak_1466	13.312
chr10	68081972	68082473	./HNF4A_DMSO_scaled_peak_1467	35.8554
chr10	69251925	69252426	./HNF4A_DMSO_scaled_peak_1468a	4.14467
chr10	69252141	69252642	./HNF4A_DMSO_scaled_peak_1468b	10.5437
chr10	69367162	69367663	./HNF4A_DMSO_scaled_peak_1469	9.78269
chr10	70287051	70287552	./HNF4A_DMSO_scaled_peak_1470	8.70022
chr10	70989047	70989548	./HNF4A_DMSO_scaled_peak_1471	36.1004
chr10	71120425	71120926	./HNF4A_DMSO_scaled_peak_1472	31.8696
chr10	71177779	71178280	./HNF4A_DMSO_scaled_peak_1473	140.312
chr10	71206431	71206932	./HNF4A_DMSO_scaled_peak_1474	5.58109
chr10	71218367	71218868	./HNF4A_DMSO_scaled_peak_1475a	48.1675
chr10	71219079	71219580	./HNF4A_DMSO_scaled_peak_1475b	12.7653
chr10	71559753	71560254	./HNF4A_DMSO_scaled_peak_1476	16.0489
chr10	71628847	71629348	./HNF4A_DMSO_scaled_peak_1477	8.47552
chr10	71869076	71869577	./HNF4A_DMSO_scaled_peak_1478	7.96155
chr10	72085807	72086308	./HNF4A_DMSO_scaled_peak_1479	39.2443
chr10	72164944	72165445	./HNF4A_DMSO_scaled_peak_1480	14.5893
chr10	72202030	72202531	./HNF4A_DMSO_scaled_peak_1481	7.59587
chr10	72613537	72614038	./HNF4A_DMSO_scaled_peak_1482	7.68882
chr10	73006560	73007061	./HNF4A_DMSO_scaled_peak_1483	4.58255
chr10	73011802	73012303	./HNF4A_DMSO_scaled_peak_1484	6.4959
chr10	73099787	73100288	./HNF4A_DMSO_scaled_peak_1485	28.3956
chr10	73397818	73398319	./HNF4A_DMSO_scaled_peak_1486	10.2969
chr10	73398471	73398972	./HNF4A_DMSO_scaled_peak_1487	92.0347
chr10	73506443	73506944	./HNF4A_DMSO_scaled_peak_1488	14.9684
chr10	73512893	73513394	./HNF4A_DMSO_scaled_peak_1489	9.85681
chr10	73526910	73527411	./HNF4A_DMSO_scaled_peak_1490	17.379
chr10	73857539	73858040	./HNF4A_DMSO_scaled_peak_1491a	20.933
chr10	73858143	73858644	./HNF4A_DMSO_scaled_peak_1491b	15.0672
chr10	73930776	73931277	./HNF4A_DMSO_scaled_peak_1492	9.37462
chr10	74020199	74020700	./HNF4A_DMSO_scaled_peak_1493	7.05016
chr10	74068301	74068802	./HNF4A_DMSO_scaled_peak_1494	24.1099
chr10	74079097	74079598	./HNF4A_DMSO_scaled_peak_1495	5.31346
chr10	74439521	74440022	./HNF4A_DMSO_scaled_peak_1496	138.334
chr10	75290393	75290894	./HNF4A_DMSO_scaled_peak_1497	6.16968
chr10	75346355	75346856	./HNF4A_DMSO_scaled_peak_1498	78.4408
chr10	75351127	75351628	./HNF4A_DMSO_scaled_peak_1499a	16.4357
chr10	75351442	75351943	./HNF4A_DMSO_scaled_peak_1499b	12.4232
chr10	75380680	75381181	./HNF4A_DMSO_scaled_peak_1500	3.69926
chr10	75503685	75504186	./HNF4A_DMSO_scaled_peak_1501	5.80015
chr10	75631619	75632120	./HNF4A_DMSO_scaled_peak_1502	101.297
chr10	75659190	75659691	./HNF4A_DMSO_scaled_peak_1503	16.0489
chr10	75669960	75670461	./HNF4A_DMSO_scaled_peak_1504	8.89735
chr10	75815400	75815901	./HNF4A_DMSO_scaled_peak_1505	2.51873
chr10	75837670	75838171	./HNF4A_DMSO_scaled_peak_1506	9.40629
chr10	76581904	76582405	./HNF4A_DMSO_scaled_peak_1507	2.18184
chr10	76961569	76962070	./HNF4A_DMSO_scaled_peak_1508	11.843
chr10	76997133	76997634	./HNF4A_DMSO_scaled_peak_1509	15.1996
chr10	77164795	77165296	./HNF4A_DMSO_scaled_peak_1510	4.49199
chr10	77522083	77522584	./HNF4A_DMSO_scaled_peak_1511	22.8643
chr10	77793601	77794102	./HNF4A_DMSO_scaled_peak_1512	4.49199
chr10	77796709	77797210	./HNF4A_DMSO_scaled_peak_1513	124.858
chr10	78096044	78096545	./HNF4A_DMSO_scaled_peak_1514	14.3693
chr10	79093687	79094188	./HNF4A_DMSO_scaled_peak_1515	60.1957
chr10	79169803	79170304	./HNF4A_DMSO_scaled_peak_1516	12.8648
chr10	79239645	79240146	./HNF4A_DMSO_scaled_peak_1517	32.1479
chr10	79323620	79324121	./HNF4A_DMSO_scaled_peak_1518	22.8643
chr10	79371411	79371912	./HNF4A_DMSO_scaled_peak_1519	19.3861
chr10	79661865	79662366	./HNF4A_DMSO_scaled_peak_1520	70.566
chr10	79663796	79664297	./HNF4A_DMSO_scaled_peak_1521	5.88687
chr10	79669469	79669970	./HNF4A_DMSO_scaled_peak_1522	49.9317
chr10	80218780	80219281	./HNF4A_DMSO_scaled_peak_1523	5.11275
chr10	80345695	80346196	./HNF4A_DMSO_scaled_peak_1524	16.9698
chr10	80347983	80348484	./HNF4A_DMSO_scaled_peak_1525	2.59192
chr10	80349372	80349873	./HNF4A_DMSO_scaled_peak_1526	18.9616
chr10	80673337	80673838	./HNF4A_DMSO_scaled_peak_1527	4.85318
chr10	80818853	80819354	./HNF4A_DMSO_scaled_peak_1528	168.781
chr10	80836666	80837167	./HNF4A_DMSO_scaled_peak_1529	23.8795
chr10	80853603	80854104	./HNF4A_DMSO_scaled_peak_1530	34.1376
chr10	80947836	80948337	./HNF4A_DMSO_scaled_peak_1531	18.2577
chr10	81118542	81119043	./HNF4A_DMSO_scaled_peak_1532	12.8968
chr10	81780267	81780768	./HNF4A_DMSO_scaled_peak_1533	22.8643
chr10	81923399	81923900	./HNF4A_DMSO_scaled_peak_1534	12.925
chr10	81931062	81931563	./HNF4A_DMSO_scaled_peak_1535	7.83815
chr10	81955946	81956447	./HNF4A_DMSO_scaled_peak_1536	5.99653
chr10	82214699	82215200	./HNF4A_DMSO_scaled_peak_1537	27.6924
chr10	82258492	82258993	./HNF4A_DMSO_scaled_peak_1538	9.37462
chr10	82264151	82264652	./HNF4A_DMSO_scaled_peak_1539	126.977
chr10	85895570	85896071	./HNF4A_DMSO_scaled_peak_1540	20.2439
chr10	86287056	86287557	./HNF4A_DMSO_scaled_peak_1541	13.312
chr10	87170411	87170912	./HNF4A_DMSO_scaled_peak_1542	153.468
chr10	87381235	87381736	./HNF4A_DMSO_scaled_peak_1543	139.025
chr10	87611291	87611792	./HNF4A_DMSO_scaled_peak_1544	13.8347
chr10	88852493	88852994	./HNF4A_DMSO_scaled_peak_1545	17.9008
chr10	89345602	89346103	./HNF4A_DMSO_scaled_peak_1546	20.2913
chr10	89454142	89454643	./HNF4A_DMSO_scaled_peak_1547	22.8675
chr10	89601857	89602358	./HNF4A_DMSO_scaled_peak_1548a	8.68316
chr10	89602070	89602571	./HNF4A_DMSO_scaled_peak_1548b	2.56511
chr10	89621893	89622394	./HNF4A_DMSO_scaled_peak_1549	2.233
chr10	89788377	89788878	./HNF4A_DMSO_scaled_peak_1550	36.6019
chr10	90145270	90145771	./HNF4A_DMSO_scaled_peak_1551a	19.3094
chr10	90145618	90146119	./HNF4A_DMSO_scaled_peak_1551b	14.1996
chr10	90145919	90146420	./HNF4A_DMSO_scaled_peak_1551c	24.6282
chr10	90285456	90285957	./HNF4A_DMSO_scaled_peak_1552	8.89735
chr10	90462949	90463450	./HNF4A_DMSO_scaled_peak_1553	55.5067
chr10	90467580	90468081	./HNF4A_DMSO_scaled_peak_1554	12.0059
chr10	90655927	90656428	./HNF4A_DMSO_scaled_peak_1555	5.36693
chr10	90657279	90657780	./HNF4A_DMSO_scaled_peak_1556	19.347
chr10	91405465	91405966	./HNF4A_DMSO_scaled_peak_1557	33.4327
chr10	91648990	91649491	./HNF4A_DMSO_scaled_peak_1558	10.839
chr10	92179167	92179668	./HNF4A_DMSO_scaled_peak_1559	27.1835
chr10	92766010	92766511	./HNF4A_DMSO_scaled_peak_1560	11.843
chr10	92923517	92924018	./HNF4A_DMSO_scaled_peak_1561	9.85681
chr10	93882649	93883150	./HNF4A_DMSO_scaled_peak_1562	5.82463
chr10	94457518	94458019	./HNF4A_DMSO_scaled_peak_1563	13.5295
chr10	94559505	94560006	./HNF4A_DMSO_scaled_peak_1564	2.33376
chr10	94569496	94569997	./HNF4A_DMSO_scaled_peak_1565	12.8028
chr10	95225850	95226351	./HNF4A_DMSO_scaled_peak_1566	4.59963
chr10	95230735	95231236	./HNF4A_DMSO_scaled_peak_1567	13.8338
chr10	95310325	95310826	./HNF4A_DMSO_scaled_peak_1568	40.8851
chr10	95351236	95351737	./HNF4A_DMSO_scaled_peak_1569	23.8534
chr10	95760450	95760951	./HNF4A_DMSO_scaled_peak_1570	4.58255
chr10	95802312	95802813	./HNF4A_DMSO_scaled_peak_1571	14.8041
chr10	96437398	96437899	./HNF4A_DMSO_scaled_peak_1572	65.4186
chr10	96440176	96440677	./HNF4A_DMSO_scaled_peak_1573	45.6744
chr10	96662335	96662836	./HNF4A_DMSO_scaled_peak_1574	8.89735
chr10	96829096	96829597	./HNF4A_DMSO_scaled_peak_1575	7.96155
chr10	96876434	96876935	./HNF4A_DMSO_scaled_peak_1576	4.14322
chr10	97026447	97026948	./HNF4A_DMSO_scaled_peak_1577	11.0317
chr10	97235659	97236160	./HNF4A_DMSO_scaled_peak_1578	88.954
chr10	97395105	97395606	./HNF4A_DMSO_scaled_peak_1579	17.7315
chr10	97435068	97435569	./HNF4A_DMSO_scaled_peak_1580a	6.30348
chr10	97435343	97435844	./HNF4A_DMSO_scaled_peak_1580b	3.30973
chr10	97480425	97480926	./HNF4A_DMSO_scaled_peak_1581	57.2967
chr10	97639451	97639952	./HNF4A_DMSO_scaled_peak_1582	2.233
chr10	98336787	98337288	./HNF4A_DMSO_scaled_peak_1583	10.9963
chr10	98356242	98356743	./HNF4A_DMSO_scaled_peak_1584	2.51873
chr10	98372135	98372636	./HNF4A_DMSO_scaled_peak_1585	71.4546
chr10	98397474	98397975	./HNF4A_DMSO_scaled_peak_1586	9.85681
chr10	98558178	98558679	./HNF4A_DMSO_scaled_peak_1587	43.2808
chr10	98580429	98580930	./HNF4A_DMSO_scaled_peak_1588	14.9684
chr10	98623663	98624164	./HNF4A_DMSO_scaled_peak_1589	15.7844
chr10	98650269	98650770	./HNF4A_DMSO_scaled_peak_1590	18.3454
chr10	98757906	98758407	./HNF4A_DMSO_scaled_peak_1591	39.2443
chr10	99087516	99088017	./HNF4A_DMSO_scaled_peak_1592	7.96155
chr10	99088471	99088972	./HNF4A_DMSO_scaled_peak_1593	34.1376
chr10	99223323	99223824	./HNF4A_DMSO_scaled_peak_1594	28.4078
chr10	99275282	99275783	./HNF4A_DMSO_scaled_peak_1595	55.8584
chr10	99424139	99424640	./HNF4A_DMSO_scaled_peak_1596	56.765
chr10	99497228	99497729	./HNF4A_DMSO_scaled_peak_1597	37.4525
chr10	100206309	100206810	./HNF4A_DMSO_scaled_peak_1598	2.94532
chr10	101094629	101095130	./HNF4A_DMSO_scaled_peak_1599	6.21113
chr10	101155600	101156101	./HNF4A_DMSO_scaled_peak_1600	43.2863
chr10	101353011	101353512	./HNF4A_DMSO_scaled_peak_1601	17.146
chr10	101380177	101380678	./HNF4A_DMSO_scaled_peak_1602	3.88092
chr10	101433087	101433588	./HNF4A_DMSO_scaled_peak_1603	5.31346
chr10	101535480	101535981	./HNF4A_DMSO_scaled_peak_1604	3.30973
chr10	101542197	101542698	./HNF4A_DMSO_scaled_peak_1605	17.2019
chr10	101609172	101609673	./HNF4A_DMSO_scaled_peak_1606	44.6439
chr10	101632140	101632641	./HNF4A_DMSO_scaled_peak_1607	7.1824
chr10	101687391	101687892	./HNF4A_DMSO_scaled_peak_1608	49.3089
chr10	102059903	102060404	./HNF4A_DMSO_scaled_peak_1609	22.2919
chr10	102060819	102061320	./HNF4A_DMSO_scaled_peak_1610	13.9059
chr10	102106741	102107242	./HNF4A_DMSO_scaled_peak_1611	13.9059
chr10	102119472	102119973	./HNF4A_DMSO_scaled_peak_1612	16.2333
chr10	102490866	102491367	./HNF4A_DMSO_scaled_peak_1613	17.146
chr10	102730866	102731367	./HNF4A_DMSO_scaled_peak_1614	14.1826
chr10	102732261	102732762	./HNF4A_DMSO_scaled_peak_1615	9.40629
chr10	103815283	103815784	./HNF4A_DMSO_scaled_peak_1616	7.96155
chr10	104005486	104005987	./HNF4A_DMSO_scaled_peak_1617	16.2761
chr10	104417511	104418012	./HNF4A_DMSO_scaled_peak_1618a	5.68243
chr10	104417999	104418500	./HNF4A_DMSO_scaled_peak_1618b	6.74309
chr10	104598081	104598582	./HNF4A_DMSO_scaled_peak_1619	18.3419
chr10	104613672	104614173	./HNF4A_DMSO_scaled_peak_1620	47.4999
chr10	104874622	104875123	./HNF4A_DMSO_scaled_peak_1621	7.81907
chr10	104998619	104999120	./HNF4A_DMSO_scaled_peak_1622	6.07489
chr10	105000982	105001483	./HNF4A_DMSO_scaled_peak_1623	42.2273
chr10	105455369	105455870	./HNF4A_DMSO_scaled_peak_1624	12.202
chr10	105475783	105476284	./HNF4A_DMSO_scaled_peak_1625	17.146
chr10	105541134	105541635	./HNF4A_DMSO_scaled_peak_1626	2.02746
chr10	105549257	105549758	./HNF4A_DMSO_scaled_peak_1627	4.14467
chr10	105553904	105554405	./HNF4A_DMSO_scaled_peak_1628	41.3095
chr10	105571666	105572167	./HNF4A_DMSO_scaled_peak_1629	64.6104
chr10	105573840	105574341	./HNF4A_DMSO_scaled_peak_1630	13.6883
chr10	105647595	105648096	./HNF4A_DMSO_scaled_peak_1631	15.5051
chr10	105649923	105650424	./HNF4A_DMSO_scaled_peak_1632	11.103
chr10	105812177	105812678	./HNF4A_DMSO_scaled_peak_1633	32.2446
chr10	105829210	105829711	./HNF4A_DMSO_scaled_peak_1634	4.49199
chr10	105877818	105878319	./HNF4A_DMSO_scaled_peak_1635	12.8212
chr10	106012822	106013323	./HNF4A_DMSO_scaled_peak_1636	14.8041
chr10	111674675	111675176	./HNF4A_DMSO_scaled_peak_1637	40.833
chr10	111728610	111729111	./HNF4A_DMSO_scaled_peak_1638	6.68051
chr10	111734643	111735144	./HNF4A_DMSO_scaled_peak_1639	19.7643
chr10	111737204	111737705	./HNF4A_DMSO_scaled_peak_1640	89.8945
chr10	111762877	111763378	./HNF4A_DMSO_scaled_peak_1641	25.4169
chr10	111836533	111837034	./HNF4A_DMSO_scaled_peak_1642	12.8028
chr10	111963243	111963744	./HNF4A_DMSO_scaled_peak_1643a	27.9421
chr10	111963755	111964256	./HNF4A_DMSO_scaled_peak_1643b	4.88343
chr10	112087119	112087620	./HNF4A_DMSO_scaled_peak_1644	6.16968
chr10	112155551	112156052	./HNF4A_DMSO_scaled_peak_1645	16.3238
chr10	112578472	112578973	./HNF4A_DMSO_scaled_peak_1646	2.93555
chr10	112600010	112600511	./HNF4A_DMSO_scaled_peak_1647	23.8795
chr10	112617146	112617647	./HNF4A_DMSO_scaled_peak_1648	10.9106
chr10	112617974	112618475	./HNF4A_DMSO_scaled_peak_1649	10.857
chr10	112862907	112863408	./HNF4A_DMSO_scaled_peak_1650	7.05016
chr10	113120263	113120764	./HNF4A_DMSO_scaled_peak_1651	18.6995
chr10	114040193	114040694	./HNF4A_DMSO_scaled_peak_1652	5.31346
chr10	114095458	114095959	./HNF4A_DMSO_scaled_peak_1653	8.89735
chr10	114124791	114125292	./HNF4A_DMSO_scaled_peak_1654	13.1831
chr10	114133590	114134091	./HNF4A_DMSO_scaled_peak_1655	7.81907
chr10	114139649	114140150	./HNF4A_DMSO_scaled_peak_1656	7.65764
chr10	114164338	114164839	./HNF4A_DMSO_scaled_peak_1657	4.49199
chr10	114250909	114251410	./HNF4A_DMSO_scaled_peak_1658	5.88687
chr10	114278926	114279427	./HNF4A_DMSO_scaled_peak_1659	4.1845
chr10	114391198	114391699	./HNF4A_DMSO_scaled_peak_1660	3.43678
chr10	114488054	114488555	./HNF4A_DMSO_scaled_peak_1661	32.1479
chr10	114510374	114510875	./HNF4A_DMSO_scaled_peak_1662a	4.29789
chr10	114510667	114511168	./HNF4A_DMSO_scaled_peak_1662b	2.26395
chr10	114538288	114538789	./HNF4A_DMSO_scaled_peak_1663	7.87269
chr10	114640378	114640879	./HNF4A_DMSO_scaled_peak_1664	10.839
chr10	114655993	114656494	./HNF4A_DMSO_scaled_peak_1665	3.69926
chr10	114709053	114709554	./HNF4A_DMSO_scaled_peak_1666	18.2577
chr10	114779360	114779861	./HNF4A_DMSO_scaled_peak_1667	10.839
chr10	114795513	114796014	./HNF4A_DMSO_scaled_peak_1668	15.4954
chr10	114847071	114847572	./HNF4A_DMSO_scaled_peak_1669	8.34239
chr10	114853455	114853956	./HNF4A_DMSO_scaled_peak_1670	5.66636
chr10	115315445	115315946	./HNF4A_DMSO_scaled_peak_1671	30.1819
chr10	115506311	115506812	./HNF4A_DMSO_scaled_peak_1672	51.3973
chr10	115510914	115511415	./HNF4A_DMSO_scaled_peak_1673	28.4644
chr10	115514426	115514927	./HNF4A_DMSO_scaled_peak_1674	20.0807
chr10	115707316	115707817	./HNF4A_DMSO_scaled_peak_1675	6.55975
chr10	115718313	115718814	./HNF4A_DMSO_scaled_peak_1676	41.9639
chr10	115719165	115719666	./HNF4A_DMSO_scaled_peak_1677	2.56511
chr10	115720193	115720694	./HNF4A_DMSO_scaled_peak_1678a	17.379
chr10	115720498	115720999	./HNF4A_DMSO_scaled_peak_1678b	15.0327
chr10	115859933	115860434	./HNF4A_DMSO_scaled_peak_1679	4.20656
chr10	115925917	115926418	./HNF4A_DMSO_scaled_peak_1680	5.88687
chr10	116259510	116260011	./HNF4A_DMSO_scaled_peak_1681	20.933
chr10	116267189	116267690	./HNF4A_DMSO_scaled_peak_1682	5.52665
chr10	116286157	116286658	./HNF4A_DMSO_scaled_peak_1683	23.8795
chr10	116303893	116304394	./HNF4A_DMSO_scaled_peak_1684	9.71317
chr10	116407370	116407871	./HNF4A_DMSO_scaled_peak_1685	5.31346
chr10	116444518	116445019	./HNF4A_DMSO_scaled_peak_1686	68.6996
chr10	116479000	116479501	./HNF4A_DMSO_scaled_peak_1687	7.96155
chr10	116492607	116493108	./HNF4A_DMSO_scaled_peak_1688	24.0515
chr10	116514088	116514589	./HNF4A_DMSO_scaled_peak_1689	41.9639
chr10	116526168	116526669	./HNF4A_DMSO_scaled_peak_1690	152.932
chr10	118808112	118808613	./HNF4A_DMSO_scaled_peak_1691	12.8648
chr10	118934198	118934699	./HNF4A_DMSO_scaled_peak_1692	5.31346
chr10	119255997	119256498	./HNF4A_DMSO_scaled_peak_1693	7.96155
chr10	120356305	120356806	./HNF4A_DMSO_scaled_peak_1694	51.5911
chr10	120457832	120458333	./HNF4A_DMSO_scaled_peak_1695	9.85681
chr10	120965707	120966208	./HNF4A_DMSO_scaled_peak_1696	2.233
chr10	120981889	120982390	./HNF4A_DMSO_scaled_peak_1697	19.4214
chr10	120997572	120998073	./HNF4A_DMSO_scaled_peak_1698	60.6567
chr10	121012198	121012699	./HNF4A_DMSO_scaled_peak_1699	6.74309
chr10	121030222	121030723	./HNF4A_DMSO_scaled_peak_1700a	43.301
chr10	121031013	121031514	./HNF4A_DMSO_scaled_peak_1700b	23.5383
chr10	121076579	121077080	./HNF4A_DMSO_scaled_peak_1701	71.4214
chr10	122592918	122593419	./HNF4A_DMSO_scaled_peak_1702	3.2051
chr10	122761943	122762444	./HNF4A_DMSO_scaled_peak_1703	10.4957
chr10	122823224	122823725	./HNF4A_DMSO_scaled_peak_1704	25.2514
chr10	122851735	122852236	./HNF4A_DMSO_scaled_peak_1705	3.9167
chr10	122918641	122919142	./HNF4A_DMSO_scaled_peak_1706	7.22029
chr10	122999428	122999929	./HNF4A_DMSO_scaled_peak_1707	22.7454
chr10	123085202	123085703	./HNF4A_DMSO_scaled_peak_1708	6.68051
chr10	123695220	123695721	./HNF4A_DMSO_scaled_peak_1709	89.0646
chr10	123754156	123754657	./HNF4A_DMSO_scaled_peak_1710	5.35028
chr10	123774273	123774774	./HNF4A_DMSO_scaled_peak_1711	95.4135
chr10	123778824	123779325	./HNF4A_DMSO_scaled_peak_1712	2.23143
chr10	123871363	123871864	./HNF4A_DMSO_scaled_peak_1713	11.843
chr10	123942629	123943130	./HNF4A_DMSO_scaled_peak_1714	35.2967
chr10	124023887	124024388	./HNF4A_DMSO_scaled_peak_1715	17.2763
chr10	124027188	124027689	./HNF4A_DMSO_scaled_peak_1716	11.843
chr10	124052942	124053443	./HNF4A_DMSO_scaled_peak_1717	5.56263
chr10	124053395	124053896	./HNF4A_DMSO_scaled_peak_1718	2.18184
chr10	124070096	124070597	./HNF4A_DMSO_scaled_peak_1719	52.13
chr10	126043384	126043885	./HNF4A_DMSO_scaled_peak_1720	7.1824
chr10	126069592	126070093	./HNF4A_DMSO_scaled_peak_1721	7.65764
chr10	126159198	126159699	./HNF4A_DMSO_scaled_peak_1722	31.4437
chr10	126285416	126285917	./HNF4A_DMSO_scaled_peak_1723	39.2443
chr10	126315584	126316085	./HNF4A_DMSO_scaled_peak_1724	5.91345
chr10	126407724	126408225	./HNF4A_DMSO_scaled_peak_1725	3.21964
chr10	126435481	126435982	./HNF4A_DMSO_scaled_peak_1726	5.58109
chr10	126812048	126812549	./HNF4A_DMSO_scaled_peak_1727	4.37107
chr10	126837920	126838421	./HNF4A_DMSO_scaled_peak_1728	7.99982
chr10	126840264	126840765	./HNF4A_DMSO_scaled_peak_1729	19.3233
chr10	127599735	127600236	./HNF4A_DMSO_scaled_peak_1730	4.49199
chr10	128025798	128026299	./HNF4A_DMSO_scaled_peak_1731	2.94532
chr10	128811496	128811997	./HNF4A_DMSO_scaled_peak_1732	6.99906
chr10	129671109	129671610	./HNF4A_DMSO_scaled_peak_1733	443.94
chr10	129679444	129679945	./HNF4A_DMSO_scaled_peak_1734	188.117
chr10	129684801	129685302	./HNF4A_DMSO_scaled_peak_1735	81.5585
chr10	129687017	129687518	./HNF4A_DMSO_scaled_peak_1736	19.7643
chr10	129690992	129691493	./HNF4A_DMSO_scaled_peak_1737	92.8938
chr10	129743696	129744197	./HNF4A_DMSO_scaled_peak_1738	10.5437
chr10	129781692	129782193	./HNF4A_DMSO_scaled_peak_1739	7.96155
chr10	129955180	129955681	./HNF4A_DMSO_scaled_peak_1740	71.4546
chr10	134260824	134261325	./HNF4A_DMSO_scaled_peak_1741	5.58109
chr10	134272468	134272969	./HNF4A_DMSO_scaled_peak_1742a	9.85681
chr10	134273003	134273504	./HNF4A_DMSO_scaled_peak_1742b	98.6192
chr10	134275105	134275606	./HNF4A_DMSO_scaled_peak_1743	6.16968
chr10	134404521	134405022	./HNF4A_DMSO_scaled_peak_1744	34.002
chr10	134406373	134406874	./HNF4A_DMSO_scaled_peak_1745	29.7281
chr10	134520625	134521126	./HNF4A_DMSO_scaled_peak_1746	123.565
chr10	135173040	135173541	./HNF4A_DMSO_scaled_peak_1747a	63.1246
chr10	135173519	135174020	./HNF4A_DMSO_scaled_peak_1747b	22.8643
chr10	135191842	135192343	./HNF4A_DMSO_scaled_peak_1748	400.826
chr10	135333845	135334346	./HNF4A_DMSO_scaled_peak_1749	3.30973
chr11	380637	381138	./HNF4A_DMSO_scaled_peak_1750	10.839
chr11	445634	446135	./HNF4A_DMSO_scaled_peak_1751	10.857
chr11	587820	588321	./HNF4A_DMSO_scaled_peak_1752	21.2284
chr11	624742	625243	./HNF4A_DMSO_scaled_peak_1753	40.9297
chr11	707200	707701	./HNF4A_DMSO_scaled_peak_1754a	22.9108
chr11	707888	708389	./HNF4A_DMSO_scaled_peak_1754b	5.21056
chr11	712714	713215	./HNF4A_DMSO_scaled_peak_1755	222.357
chr11	762420	762921	./HNF4A_DMSO_scaled_peak_1756	5.32062
chr11	825195	825696	./HNF4A_DMSO_scaled_peak_1757	6.5846
chr11	834357	834858	./HNF4A_DMSO_scaled_peak_1758a	14.5337
chr11	834590	835091	./HNF4A_DMSO_scaled_peak_1758b	3.18652
chr11	955506	956007	./HNF4A_DMSO_scaled_peak_1759	3.5634
chr11	1054350	1054851	./HNF4A_DMSO_scaled_peak_1760	6.0627
chr11	1060874	1061375	./HNF4A_DMSO_scaled_peak_1761	7.58216
chr11	1241114	1241615	./HNF4A_DMSO_scaled_peak_1762	30.4275
chr11	1258326	1258827	./HNF4A_DMSO_scaled_peak_1763	14.9684
chr11	1318555	1319056	./HNF4A_DMSO_scaled_peak_1764	16.3765
chr11	1325628	1326129	./HNF4A_DMSO_scaled_peak_1765	5.91345
chr11	1354496	1354997	./HNF4A_DMSO_scaled_peak_1766	12.3325
chr11	1444559	1445060	./HNF4A_DMSO_scaled_peak_1767	35.2967
chr11	1595251	1595752	./HNF4A_DMSO_scaled_peak_1768	3.59797
chr11	1643368	1643869	./HNF4A_DMSO_scaled_peak_1769	9.32884
chr11	1712336	1712837	./HNF4A_DMSO_scaled_peak_1770	22.4367
chr11	1852016	1852517	./HNF4A_DMSO_scaled_peak_1771	3.30973
chr11	1855357	1855858	./HNF4A_DMSO_scaled_peak_1772	17.145
chr11	1920315	1920816	./HNF4A_DMSO_scaled_peak_1773	9.98374
chr11	2123720	2124221	./HNF4A_DMSO_scaled_peak_1774	8.89735
chr11	2223578	2224079	./HNF4A_DMSO_scaled_peak_1775	4.78098
chr11	2224351	2224852	./HNF4A_DMSO_scaled_peak_1776	14.8607
chr11	2225155	2225656	./HNF4A_DMSO_scaled_peak_1777	6.37607
chr11	2232177	2232678	./HNF4A_DMSO_scaled_peak_1778	6.5846
chr11	2278130	2278631	./HNF4A_DMSO_scaled_peak_1779	8.89735
chr11	2463799	2464300	./HNF4A_DMSO_scaled_peak_1780	4.91337
chr11	2555391	2555892	./HNF4A_DMSO_scaled_peak_1781	7.30068
chr11	2799688	2800189	./HNF4A_DMSO_scaled_peak_1782	25.026
chr11	2864471	2864972	./HNF4A_DMSO_scaled_peak_1783	2.233
chr11	2881742	2882243	./HNF4A_DMSO_scaled_peak_1784	11.0703
chr11	2924232	2924733	./HNF4A_DMSO_scaled_peak_1785	46.8634
chr11	2933616	2934117	./HNF4A_DMSO_scaled_peak_1786	96.7744
chr11	2950869	2951370	./HNF4A_DMSO_scaled_peak_1787a	3.70492
chr11	2951281	2951782	./HNF4A_DMSO_scaled_peak_1787b	11.9267
chr11	2962173	2962674	./HNF4A_DMSO_scaled_peak_1788	29.7281
chr11	3169400	3169901	./HNF4A_DMSO_scaled_peak_1789	11.843
chr11	3541144	3541645	./HNF4A_DMSO_scaled_peak_1790	188.651
chr11	3592875	3593376	./HNF4A_DMSO_scaled_peak_1791	6.16968
chr11	3627020	3627521	./HNF4A_DMSO_scaled_peak_1792	6.07489
chr11	3937193	3937694	./HNF4A_DMSO_scaled_peak_1793	35.3457
chr11	5212443	5212944	./HNF4A_DMSO_scaled_peak_1794	8.26696
chr11	5642382	5642883	./HNF4A_DMSO_scaled_peak_1795	10.2479
chr11	5743850	5744351	./HNF4A_DMSO_scaled_peak_1796	2.91636
chr11	6251167	6251668	./HNF4A_DMSO_scaled_peak_1797	50.2681
chr11	6386817	6387318	./HNF4A_DMSO_scaled_peak_1798	120.285
chr11	6480249	6480750	./HNF4A_DMSO_scaled_peak_1799	25.2514
chr11	6510503	6511004	./HNF4A_DMSO_scaled_peak_1800	9.56741
chr11	6656761	6657262	./HNF4A_DMSO_scaled_peak_1801	14.1826
chr11	7594570	7595071	./HNF4A_DMSO_scaled_peak_1802	32.7423
chr11	7597286	7597787	./HNF4A_DMSO_scaled_peak_1803	41.6269
chr11	7626752	7627253	./HNF4A_DMSO_scaled_peak_1804	21.091
chr11	7831659	7832160	./HNF4A_DMSO_scaled_peak_1805	10.839
chr11	8027876	8028377	./HNF4A_DMSO_scaled_peak_1806	13.6448
chr11	8816207	8816708	./HNF4A_DMSO_scaled_peak_1807	217.563
chr11	9590375	9590876	./HNF4A_DMSO_scaled_peak_1808a	7.65819
chr11	9590696	9591197	./HNF4A_DMSO_scaled_peak_1808b	106.188
chr11	9628288	9628789	./HNF4A_DMSO_scaled_peak_1809	31.3044
chr11	10344481	10344982	./HNF4A_DMSO_scaled_peak_1810	140.939
chr11	10347917	10348418	./HNF4A_DMSO_scaled_peak_1811	13.6448
chr11	10510662	10511163	./HNF4A_DMSO_scaled_peak_1812	3.55777
chr11	10582580	10583081	./HNF4A_DMSO_scaled_peak_1813	4.55009
chr11	10681211	10681712	./HNF4A_DMSO_scaled_peak_1814	13.3987
chr11	10907006	10907507	./HNF4A_DMSO_scaled_peak_1815	3.12187
chr11	10920791	10921292	./HNF4A_DMSO_scaled_peak_1816	5.98505
chr11	10948941	10949442	./HNF4A_DMSO_scaled_peak_1817	11.1608
chr11	12013928	12014429	./HNF4A_DMSO_scaled_peak_1818	51.8345
chr11	12112281	12112782	./HNF4A_DMSO_scaled_peak_1819	184.811
chr11	12165347	12165848	./HNF4A_DMSO_scaled_peak_1820	157.134
chr11	12185088	12185589	./HNF4A_DMSO_scaled_peak_1821	10.368
chr11	12185695	12186196	./HNF4A_DMSO_scaled_peak_1822	2.99482
chr11	12240393	12240894	./HNF4A_DMSO_scaled_peak_1823	85.9223
chr11	12254950	12255451	./HNF4A_DMSO_scaled_peak_1824	12.2813
chr11	12261354	12261855	./HNF4A_DMSO_scaled_peak_1825	178.107
chr11	12269888	12270389	./HNF4A_DMSO_scaled_peak_1826	117.274
chr11	12275440	12275941	./HNF4A_DMSO_scaled_peak_1827	212.662
chr11	12279931	12280432	./HNF4A_DMSO_scaled_peak_1828	8.19619
chr11	12300557	12301058	./HNF4A_DMSO_scaled_peak_1829	43.3058
chr11	12526669	12527170	./HNF4A_DMSO_scaled_peak_1830	21.6896
chr11	12824075	12824576	./HNF4A_DMSO_scaled_peak_1831	18.5159
chr11	13073742	13074243	./HNF4A_DMSO_scaled_peak_1832	11.7472
chr11	13086709	13087210	./HNF4A_DMSO_scaled_peak_1833	15.2936
chr11	13161931	13162432	./HNF4A_DMSO_scaled_peak_1834	36.4859
chr11	13292532	13293033	./HNF4A_DMSO_scaled_peak_1835	11.7697
chr11	13354825	13355326	./HNF4A_DMSO_scaled_peak_1836a	99.0457
chr11	13355082	13355583	./HNF4A_DMSO_scaled_peak_1836b	87.9586
chr11	13796931	13797432	./HNF4A_DMSO_scaled_peak_1837	10.1939
chr11	13986873	13987374	./HNF4A_DMSO_scaled_peak_1838	525.936
chr11	14279693	14280194	./HNF4A_DMSO_scaled_peak_1839	56.8676
chr11	14606080	14606581	./HNF4A_DMSO_scaled_peak_1840	6.21113
chr11	14883119	14883620	./HNF4A_DMSO_scaled_peak_1841	10.1939
chr11	14913661	14914162	./HNF4A_DMSO_scaled_peak_1842	7.50101
chr11	15166649	15167150	./HNF4A_DMSO_scaled_peak_1843	24.0924
chr11	15235320	15235821	./HNF4A_DMSO_scaled_peak_1844	45.8184
chr11	15492936	15493437	./HNF4A_DMSO_scaled_peak_1845a	19.3234
chr11	15493156	15493657	./HNF4A_DMSO_scaled_peak_1845b	16.77
chr11	15623543	15624044	./HNF4A_DMSO_scaled_peak_1846	32.5878
chr11	15646183	15646684	./HNF4A_DMSO_scaled_peak_1847	18.7817
chr11	15686890	15687391	./HNF4A_DMSO_scaled_peak_1848	40.102
chr11	15691896	15692397	./HNF4A_DMSO_scaled_peak_1849a	2.28994
chr11	15692116	15692617	./HNF4A_DMSO_scaled_peak_1849b	4.12694
chr11	15721485	15721986	./HNF4A_DMSO_scaled_peak_1850	35.7557
chr11	15790633	15791134	./HNF4A_DMSO_scaled_peak_1851	3.76287
chr11	15859367	15859868	./HNF4A_DMSO_scaled_peak_1852	133.517
chr11	16023345	16023846	./HNF4A_DMSO_scaled_peak_1853	5.2926
chr11	16206098	16206599	./HNF4A_DMSO_scaled_peak_1854	44.758
chr11	16357051	16357552	./HNF4A_DMSO_scaled_peak_1855	75.8543
chr11	16825850	16826351	./HNF4A_DMSO_scaled_peak_1856	5.47478
chr11	16842033	16842534	./HNF4A_DMSO_scaled_peak_1857	34.8004
chr11	16921170	16921671	./HNF4A_DMSO_scaled_peak_1858	29.5635
chr11	16923568	16924069	./HNF4A_DMSO_scaled_peak_1859	20.7318
chr11	16978321	16978822	./HNF4A_DMSO_scaled_peak_1860	18.0571
chr11	16988092	16988593	./HNF4A_DMSO_scaled_peak_1861	6.30348
chr11	17008678	17009179	./HNF4A_DMSO_scaled_peak_1862	81.7955
chr11	17019143	17019644	./HNF4A_DMSO_scaled_peak_1863	25.8487
chr11	17024938	17025439	./HNF4A_DMSO_scaled_peak_1864	14.9684
chr11	17219037	17219538	./HNF4A_DMSO_scaled_peak_1865	53.2803
chr11	17244466	17244967	./HNF4A_DMSO_scaled_peak_1866	38.5935
chr11	17280131	17280632	./HNF4A_DMSO_scaled_peak_1867	80.2431
chr11	17373052	17373553	./HNF4A_DMSO_scaled_peak_1868	19.7542
chr11	17375113	17375614	./HNF4A_DMSO_scaled_peak_1869	72.336
chr11	17445080	17445581	./HNF4A_DMSO_scaled_peak_1870	43.8069
chr11	17563727	17564228	./HNF4A_DMSO_scaled_peak_1871	163.418
chr11	17995300	17995801	./HNF4A_DMSO_scaled_peak_1872	5.49349
chr11	18076304	18076805	./HNF4A_DMSO_scaled_peak_1873	2.22358
chr11	18078327	18078828	./HNF4A_DMSO_scaled_peak_1874	60.4326
chr11	18326186	18326687	./HNF4A_DMSO_scaled_peak_1875	10.6981
chr11	18343415	18343916	./HNF4A_DMSO_scaled_peak_1876	15.4573
chr11	18405183	18405684	./HNF4A_DMSO_scaled_peak_1877a	23.89
chr11	18405702	18406203	./HNF4A_DMSO_scaled_peak_1877b	25.0719
chr11	18417380	18417881	./HNF4A_DMSO_scaled_peak_1878	11.396
chr11	18478870	18479371	./HNF4A_DMSO_scaled_peak_1879	7.33084
chr11	18791350	18791851	./HNF4A_DMSO_scaled_peak_1880	31.8115
chr11	19049692	19050193	./HNF4A_DMSO_scaled_peak_1881	6.21113
chr11	19259394	19259895	./HNF4A_DMSO_scaled_peak_1882	14.678
chr11	19265546	19266047	./HNF4A_DMSO_scaled_peak_1883	6.21249
chr11	19441457	19441958	./HNF4A_DMSO_scaled_peak_1884	3.30973
chr11	19463687	19464188	./HNF4A_DMSO_scaled_peak_1885	2.05784
chr11	19529599	19530100	./HNF4A_DMSO_scaled_peak_1886	25.6209
chr11	19675099	19675600	./HNF4A_DMSO_scaled_peak_1887	15.1996
chr11	20000171	20000672	./HNF4A_DMSO_scaled_peak_1888	15.4152
chr11	20486163	20486664	./HNF4A_DMSO_scaled_peak_1889	18.3368
chr11	20586200	20586701	./HNF4A_DMSO_scaled_peak_1890	7.57723
[truncated: 11,013 more rows]

## Sheet: B
chr1	868446	868947	./HNF4A_lap_scaled_peak_1	16.8186
chr1	941832	942333	./HNF4A_lap_scaled_peak_2	319.21
chr1	1009079	1009580	./HNF4A_lap_scaled_peak_3	9.92137
chr1	1059946	1060447	./HNF4A_lap_scaled_peak_4	47.9706
chr1	1060550	1061051	./HNF4A_lap_scaled_peak_5	9.6521
chr1	1071916	1072417	./HNF4A_lap_scaled_peak_6	3.0981
chr1	1079676	1080177	./HNF4A_lap_scaled_peak_7	5.02316
chr1	1179589	1180090	./HNF4A_lap_scaled_peak_8	8.39973
chr1	1216945	1217446	./HNF4A_lap_scaled_peak_9	5.33232
chr1	1342457	1342958	./HNF4A_lap_scaled_peak_10	36.1001
chr1	1368521	1369022	./HNF4A_lap_scaled_peak_11	4.92517
chr1	1610174	1610675	./HNF4A_lap_scaled_peak_12	6.4647
chr1	1710498	1710999	./HNF4A_lap_scaled_peak_13	32.2487
chr1	1790677	1791178	./HNF4A_lap_scaled_peak_14	8.57268
chr1	1825979	1826480	./HNF4A_lap_scaled_peak_15	5.84062
chr1	1828462	1828963	./HNF4A_lap_scaled_peak_16	4.49871
chr1	1954045	1954546	./HNF4A_lap_scaled_peak_17	15.5686
chr1	2023594	2024095	./HNF4A_lap_scaled_peak_18	36.1001
chr1	2036326	2036827	./HNF4A_lap_scaled_peak_19	3.18606
chr1	2066845	2067346	./HNF4A_lap_scaled_peak_20	3.79345
chr1	2068934	2069435	./HNF4A_lap_scaled_peak_21	7.2276
chr1	2126443	2126944	./HNF4A_lap_scaled_peak_22	37.5848
chr1	2179818	2180319	./HNF4A_lap_scaled_peak_23	11.9568
chr1	2182212	2182713	./HNF4A_lap_scaled_peak_24	5.46219
chr1	2324857	2325358	./HNF4A_lap_scaled_peak_25	20.886
chr1	2487121	2487622	./HNF4A_lap_scaled_peak_26	13.1442
chr1	2507104	2507605	./HNF4A_lap_scaled_peak_27	45.333
chr1	3166598	3167099	./HNF4A_lap_scaled_peak_28	13.1389
chr1	3209726	3210227	./HNF4A_lap_scaled_peak_29	22.0104
chr1	3237009	3237510	./HNF4A_lap_scaled_peak_30	38.8774
chr1	3272358	3272859	./HNF4A_lap_scaled_peak_31	28.8764
chr1	3371328	3371829	./HNF4A_lap_scaled_peak_32	51.0736
chr1	3373185	3373686	./HNF4A_lap_scaled_peak_33	12.0971
chr1	3376575	3377076	./HNF4A_lap_scaled_peak_34	170.264
chr1	3396843	3397344	./HNF4A_lap_scaled_peak_35	55.6124
chr1	3816736	3817237	./HNF4A_lap_scaled_peak_36	15.2731
chr1	5622044	5622545	./HNF4A_lap_scaled_peak_37	4.06248
chr1	5826284	5826785	./HNF4A_lap_scaled_peak_38	5.91428
chr1	5826976	5827477	./HNF4A_lap_scaled_peak_39	9.71767
chr1	5919274	5919775	./HNF4A_lap_scaled_peak_40	5.46219
chr1	6015539	6016040	./HNF4A_lap_scaled_peak_41	3.19957
chr1	6341810	6342311	./HNF4A_lap_scaled_peak_42	27.4708
chr1	6360231	6360732	./HNF4A_lap_scaled_peak_43	4.49871
chr1	6403661	6404162	./HNF4A_lap_scaled_peak_44a	7.71211
chr1	6404000	6404501	./HNF4A_lap_scaled_peak_44b	8.57268
chr1	6420576	6421077	./HNF4A_lap_scaled_peak_45	13.1442
chr1	6422591	6423092	./HNF4A_lap_scaled_peak_46	13.5016
chr1	6511018	6511519	./HNF4A_lap_scaled_peak_47	34.4667
chr1	6536482	6536983	./HNF4A_lap_scaled_peak_48	20.9585
chr1	6550521	6551022	./HNF4A_lap_scaled_peak_49	14.7381
chr1	6642374	6642875	./HNF4A_lap_scaled_peak_50	296.279
chr1	6867786	6868287	./HNF4A_lap_scaled_peak_51	10.7904
chr1	6949895	6950396	./HNF4A_lap_scaled_peak_52	9.14067
chr1	7326080	7326581	./HNF4A_lap_scaled_peak_53	280.643
chr1	7360941	7361442	./HNF4A_lap_scaled_peak_54	9.67182
chr1	7570497	7570998	./HNF4A_lap_scaled_peak_55	8.57268
chr1	7611037	7611538	./HNF4A_lap_scaled_peak_56	7.50082
chr1	7630389	7630890	./HNF4A_lap_scaled_peak_57	25.7227
chr1	7632766	7633267	./HNF4A_lap_scaled_peak_58	3.60392
chr1	7738727	7739228	./HNF4A_lap_scaled_peak_59	18.0874
chr1	7740463	7740964	./HNF4A_lap_scaled_peak_60	6.4647
chr1	8087335	8087836	./HNF4A_lap_scaled_peak_61	2.98354
chr1	8143898	8144399	./HNF4A_lap_scaled_peak_62	2.42696
chr1	8154803	8155304	./HNF4A_lap_scaled_peak_63	15.2731
chr1	8319013	8319514	./HNF4A_lap_scaled_peak_64	73.5271
chr1	8345139	8345640	./HNF4A_lap_scaled_peak_65	24.7068
chr1	9173142	9173643	./HNF4A_lap_scaled_peak_66	27.0995
chr1	9360091	9360592	./HNF4A_lap_scaled_peak_67	61.6636
chr1	9875186	9875687	./HNF4A_lap_scaled_peak_68	46.719
chr1	10002502	10003003	./HNF4A_lap_scaled_peak_69	11.2942
chr1	10448347	10448848	./HNF4A_lap_scaled_peak_70	19.3761
chr1	10490604	10491105	./HNF4A_lap_scaled_peak_71	6.38564
chr1	10659272	10659773	./HNF4A_lap_scaled_peak_72	13.1389
chr1	10819489	10819990	./HNF4A_lap_scaled_peak_73	165.081
chr1	10820530	10821031	./HNF4A_lap_scaled_peak_74	20.3773
chr1	10853235	10853736	./HNF4A_lap_scaled_peak_75	16.5534
chr1	10960958	10961459	./HNF4A_lap_scaled_peak_76	3.23982
chr1	11072560	11073061	./HNF4A_lap_scaled_peak_77	2.70746
chr1	11986367	11986868	./HNF4A_lap_scaled_peak_78	6.38564
chr1	11988226	11988727	./HNF4A_lap_scaled_peak_79	42.4579
chr1	12040133	12040634	./HNF4A_lap_scaled_peak_80	17.8424
chr1	12044129	12044630	./HNF4A_lap_scaled_peak_81a	15.5686
chr1	12044491	12044992	./HNF4A_lap_scaled_peak_81b	2.40885
chr1	12203718	12204219	./HNF4A_lap_scaled_peak_82a	9.05726
chr1	12204288	12204789	./HNF4A_lap_scaled_peak_82b	40.5854
chr1	12208284	12208785	./HNF4A_lap_scaled_peak_83	62.4483
chr1	12246589	12247090	./HNF4A_lap_scaled_peak_84	37.1207
chr1	12406772	12407273	./HNF4A_lap_scaled_peak_85	40.7462
chr1	12441161	12441662	./HNF4A_lap_scaled_peak_86	28.8901
chr1	12493373	12493874	./HNF4A_lap_scaled_peak_87	14.3426
chr1	12538153	12538654	./HNF4A_lap_scaled_peak_88a	21.0914
chr1	12538289	12538790	./HNF4A_lap_scaled_peak_88b	23.2385
chr1	12540795	12541296	./HNF4A_lap_scaled_peak_89	7.84815
chr1	12588340	12588841	./HNF4A_lap_scaled_peak_90	61.7916
chr1	12589438	12589939	./HNF4A_lap_scaled_peak_91	7.60548
chr1	12609787	12610288	./HNF4A_lap_scaled_peak_92	5.46219
chr1	12675771	12676272	./HNF4A_lap_scaled_peak_93	253.445
chr1	12678955	12679456	./HNF4A_lap_scaled_peak_94	38.9796
chr1	12714601	12715102	./HNF4A_lap_scaled_peak_95	24.3639
chr1	15316372	15316873	./HNF4A_lap_scaled_peak_96	13.1389
chr1	15500367	15500868	./HNF4A_lap_scaled_peak_97	14.0311
chr1	15510880	15511381	./HNF4A_lap_scaled_peak_98	5.9871
chr1	15516388	15516889	./HNF4A_lap_scaled_peak_99	112.343
chr1	15523670	15524171	./HNF4A_lap_scaled_peak_100	95.1854
chr1	15526975	15527476	./HNF4A_lap_scaled_peak_101	2.69338
chr1	15528380	15528881	./HNF4A_lap_scaled_peak_102a	6.97385
chr1	15528655	15529156	./HNF4A_lap_scaled_peak_102b	9.67182
chr1	15547583	15548084	./HNF4A_lap_scaled_peak_103	5.33232
chr1	15556202	15556703	./HNF4A_lap_scaled_peak_104	42.8208
chr1	15610842	15611343	./HNF4A_lap_scaled_peak_105a	17.3499
chr1	15611289	15611790	./HNF4A_lap_scaled_peak_105b	7.92953
chr1	15634555	15635056	./HNF4A_lap_scaled_peak_106	119.331
chr1	15665961	15666462	./HNF4A_lap_scaled_peak_107	15.3178
chr1	15677050	15677551	./HNF4A_lap_scaled_peak_108	6.65108
chr1	15750583	15751084	./HNF4A_lap_scaled_peak_109	5.73239
chr1	15777515	15778016	./HNF4A_lap_scaled_peak_110	8.57268
chr1	15911385	15911886	./HNF4A_lap_scaled_peak_111	34.6299
chr1	15944897	15945398	./HNF4A_lap_scaled_peak_112a	5.82235
chr1	15945183	15945684	./HNF4A_lap_scaled_peak_112b	16.8268
chr1	16082844	16083345	./HNF4A_lap_scaled_peak_113	4.38635
chr1	16090938	16091439	./HNF4A_lap_scaled_peak_114	13.1389
chr1	16107112	16107613	./HNF4A_lap_scaled_peak_115	194.834
chr1	16121644	16122145	./HNF4A_lap_scaled_peak_116	21.0885
chr1	16126558	16127059	./HNF4A_lap_scaled_peak_117	164.326
chr1	16393452	16393953	./HNF4A_lap_scaled_peak_118	135.911
chr1	16410037	16410538	./HNF4A_lap_scaled_peak_119	5.46219
chr1	16470042	16470543	./HNF4A_lap_scaled_peak_120	65.3532
chr1	16485359	16485860	./HNF4A_lap_scaled_peak_121	7.94533
chr1	16499989	16500490	./HNF4A_lap_scaled_peak_122	6.65108
chr1	16515444	16515945	./HNF4A_lap_scaled_peak_123	9.6521
chr1	17648428	17648929	./HNF4A_lap_scaled_peak_124	36.1001
chr1	17824579	17825080	./HNF4A_lap_scaled_peak_125	11.8317
chr1	17828651	17829152	./HNF4A_lap_scaled_peak_126	10.6025
chr1	17839594	17840095	./HNF4A_lap_scaled_peak_127	54.9731
chr1	17843296	17843797	./HNF4A_lap_scaled_peak_128	85.8506
chr1	17869106	17869607	./HNF4A_lap_scaled_peak_129	19.0266
chr1	17877473	17877974	./HNF4A_lap_scaled_peak_130	8.39973
chr1	17886572	17887073	./HNF4A_lap_scaled_peak_131	8.57268
chr1	17902492	17902993	./HNF4A_lap_scaled_peak_132	76.1828
chr1	17914724	17915225	./HNF4A_lap_scaled_peak_133	98.0177
chr1	17923550	17924051	./HNF4A_lap_scaled_peak_134	6.14531
chr1	18791174	18791675	./HNF4A_lap_scaled_peak_135	4.38635
chr1	18806858	18807359	./HNF4A_lap_scaled_peak_136	3.60392
chr1	18861944	18862445	./HNF4A_lap_scaled_peak_137	25.8967
chr1	18971570	18972071	./HNF4A_lap_scaled_peak_138	4.49871
chr1	18992877	18993378	./HNF4A_lap_scaled_peak_139	2.46277
chr1	18995151	18995652	./HNF4A_lap_scaled_peak_140	7.34152
chr1	19263498	19263999	./HNF4A_lap_scaled_peak_141	4.38635
chr1	19275450	19275951	./HNF4A_lap_scaled_peak_142	8.19724
chr1	19333337	19333838	./HNF4A_lap_scaled_peak_143a	40.2245
chr1	19333958	19334459	./HNF4A_lap_scaled_peak_143b	7.60548
chr1	19337602	19338103	./HNF4A_lap_scaled_peak_144	41.6798
chr1	19340198	19340699	./HNF4A_lap_scaled_peak_145	14.2001
chr1	19536622	19537123	./HNF4A_lap_scaled_peak_146	64.6798
chr1	19614227	19614728	./HNF4A_lap_scaled_peak_147	6.14531
chr1	19711160	19711661	./HNF4A_lap_scaled_peak_148a	70.3129
chr1	19711723	19712224	./HNF4A_lap_scaled_peak_148b	9.3179
chr1	19712198	19712699	./HNF4A_lap_scaled_peak_148c	67.6432
chr1	19713508	19714009	./HNF4A_lap_scaled_peak_149	21.0914
chr1	19752089	19752590	./HNF4A_lap_scaled_peak_150	47.9706
chr1	19763230	19763731	./HNF4A_lap_scaled_peak_151	3.12668
chr1	19831255	19831756	./HNF4A_lap_scaled_peak_152	3.88495
chr1	19967340	19967841	./HNF4A_lap_scaled_peak_153	41.6011
chr1	20125968	20126469	./HNF4A_lap_scaled_peak_154	9.14067
chr1	20141558	20142059	./HNF4A_lap_scaled_peak_155	8.19724
chr1	20142540	20143041	./HNF4A_lap_scaled_peak_156	9.97403
chr1	20247654	20248155	./HNF4A_lap_scaled_peak_157	9.71767
chr1	20251726	20252227	./HNF4A_lap_scaled_peak_158	27.7416
chr1	20253026	20253527	./HNF4A_lap_scaled_peak_159	5.33232
chr1	20272917	20273418	./HNF4A_lap_scaled_peak_160	28.5925
chr1	20299951	20300452	./HNF4A_lap_scaled_peak_161	17.5267
chr1	20301507	20302008	./HNF4A_lap_scaled_peak_162	13.4339
chr1	20308017	20308518	./HNF4A_lap_scaled_peak_163	8.73454
chr1	20409741	20410242	./HNF4A_lap_scaled_peak_164	34.6299
chr1	20558920	20559421	./HNF4A_lap_scaled_peak_165	9.24772
chr1	20576813	20577314	./HNF4A_lap_scaled_peak_166a	11.1086
chr1	20577165	20577666	./HNF4A_lap_scaled_peak_166b	142.987
chr1	20581928	20582429	./HNF4A_lap_scaled_peak_167	5.9871
chr1	20802852	20803353	./HNF4A_lap_scaled_peak_168	97.0796
chr1	20804440	20804941	./HNF4A_lap_scaled_peak_169	6.37141
chr1	20806740	20807241	./HNF4A_lap_scaled_peak_170	15.9426
chr1	20813048	20813549	./HNF4A_lap_scaled_peak_171a	24.8404
chr1	20813351	20813852	./HNF4A_lap_scaled_peak_171b	16.3119
chr1	20822876	20823377	./HNF4A_lap_scaled_peak_172	6.4647
chr1	20915057	20915558	./HNF4A_lap_scaled_peak_173	3.07863
chr1	20939816	20940317	./HNF4A_lap_scaled_peak_174	77.2113
chr1	20959601	20960102	./HNF4A_lap_scaled_peak_175	199.172
chr1	21441517	21442018	./HNF4A_lap_scaled_peak_176	19.7315
chr1	21655824	21656325	./HNF4A_lap_scaled_peak_177	7.34152
chr1	21672000	21672501	./HNF4A_lap_scaled_peak_178	12.5762
chr1	21705527	21706028	./HNF4A_lap_scaled_peak_179	7.60536
chr1	21941286	21941787	./HNF4A_lap_scaled_peak_180	23.0192
chr1	21958395	21958896	./HNF4A_lap_scaled_peak_181a	8.00605
chr1	21958657	21959158	./HNF4A_lap_scaled_peak_181b	4.92517
chr1	21960896	21961397	./HNF4A_lap_scaled_peak_182	13.1442
chr1	21965212	21965713	./HNF4A_lap_scaled_peak_183	4.49871
chr1	21996112	21996613	./HNF4A_lap_scaled_peak_184	15.5686
chr1	22231442	22231943	./HNF4A_lap_scaled_peak_185	11.9568
chr1	22245312	22245813	./HNF4A_lap_scaled_peak_186	4.49871
chr1	22254003	22254504	./HNF4A_lap_scaled_peak_187	156.572
chr1	22256554	22257055	./HNF4A_lap_scaled_peak_188	7.2845
chr1	22335266	22335767	./HNF4A_lap_scaled_peak_189	17.4467
chr1	22351972	22352473	./HNF4A_lap_scaled_peak_190	5.02316
chr1	22369530	22370031	./HNF4A_lap_scaled_peak_191	27.9066
chr1	22586152	22586653	./HNF4A_lap_scaled_peak_192	7.62558
chr1	22588893	22589394	./HNF4A_lap_scaled_peak_193	23.5739
chr1	23028786	23029287	./HNF4A_lap_scaled_peak_194	13.1442
chr1	23072404	23072905	./HNF4A_lap_scaled_peak_195	24.4351
chr1	23514095	23514596	./HNF4A_lap_scaled_peak_196	24.9026
chr1	23514800	23515301	./HNF4A_lap_scaled_peak_197	12.0335
chr1	23549878	23550379	./HNF4A_lap_scaled_peak_198	42.1056
chr1	23551362	23551863	./HNF4A_lap_scaled_peak_199	65.3288
chr1	23851261	23851762	./HNF4A_lap_scaled_peak_200a	9.67182
chr1	23851538	23852039	./HNF4A_lap_scaled_peak_200b	10.1098
chr1	23863710	23864211	./HNF4A_lap_scaled_peak_201	5.46219
chr1	24125990	24126491	./HNF4A_lap_scaled_peak_202a	7.71211
chr1	24126445	24126946	./HNF4A_lap_scaled_peak_202b	16.8186
chr1	24136161	24136662	./HNF4A_lap_scaled_peak_203	130.1
chr1	24246360	24246861	./HNF4A_lap_scaled_peak_204	14.7381
chr1	24338463	24338964	./HNF4A_lap_scaled_peak_205	14.9168
chr1	24344921	24345422	./HNF4A_lap_scaled_peak_206a	5.08544
chr1	24345335	24345836	./HNF4A_lap_scaled_peak_206b	24.8404
chr1	24347919	24348420	./HNF4A_lap_scaled_peak_207	103.385
chr1	24349781	24350282	./HNF4A_lap_scaled_peak_208	5.37192
chr1	24434843	24435344	./HNF4A_lap_scaled_peak_209	5.46219
chr1	24446525	24447026	./HNF4A_lap_scaled_peak_210a	5.37192
chr1	24446737	24447238	./HNF4A_lap_scaled_peak_210b	7.71211
chr1	24469545	24470046	./HNF4A_lap_scaled_peak_211	11.5787
chr1	24501840	24502341	./HNF4A_lap_scaled_peak_212	28.8764
chr1	24589616	24590117	./HNF4A_lap_scaled_peak_213	11.7457
chr1	24652523	24653024	./HNF4A_lap_scaled_peak_214	35.231
chr1	24715773	24716274	./HNF4A_lap_scaled_peak_215	2.69338
chr1	24867418	24867919	./HNF4A_lap_scaled_peak_216	7.93524
chr1	24894400	24894901	./HNF4A_lap_scaled_peak_217	19.5979
chr1	24936543	24937044	./HNF4A_lap_scaled_peak_218	9.7121
chr1	25217876	25218377	./HNF4A_lap_scaled_peak_219	19.3761
chr1	25493921	25494422	./HNF4A_lap_scaled_peak_220	7.10191
chr1	25494879	25495380	./HNF4A_lap_scaled_peak_221	180.714
chr1	25524162	25524663	./HNF4A_lap_scaled_peak_222	9.14067
chr1	26193753	26194254	./HNF4A_lap_scaled_peak_223	4.68304
chr1	26216872	26217373	./HNF4A_lap_scaled_peak_224	7.71211
chr1	26323464	26323965	./HNF4A_lap_scaled_peak_225	10.586
chr1	26402230	26402731	./HNF4A_lap_scaled_peak_226	31.7249
chr1	26405007	26405508	./HNF4A_lap_scaled_peak_227	61.0121
chr1	26452933	26453434	./HNF4A_lap_scaled_peak_228	8.60951
chr1	26495868	26496369	./HNF4A_lap_scaled_peak_229	5.37192
chr1	26677118	26677619	./HNF4A_lap_scaled_peak_230	6.97385
chr1	26680582	26681083	./HNF4A_lap_scaled_peak_231	32.7467
chr1	26685487	26685988	./HNF4A_lap_scaled_peak_232	149.526
chr1	26861659	26862160	./HNF4A_lap_scaled_peak_233	114.462
chr1	26947148	26947649	./HNF4A_lap_scaled_peak_234	10.7904
chr1	26947688	26948189	./HNF4A_lap_scaled_peak_235	7.43957
chr1	27018831	27019332	./HNF4A_lap_scaled_peak_236	4.44247
chr1	27019386	27019887	./HNF4A_lap_scaled_peak_237	14.1258
chr1	27021850	27022351	./HNF4A_lap_scaled_peak_238	10.9407
chr1	27032785	27033286	./HNF4A_lap_scaled_peak_239	6.14531
chr1	27110383	27110884	./HNF4A_lap_scaled_peak_240	2.40996
chr1	27175820	27176321	./HNF4A_lap_scaled_peak_241	30.2904
chr1	27240729	27241230	./HNF4A_lap_scaled_peak_242	157.422
chr1	27286686	27287187	./HNF4A_lap_scaled_peak_243	9.56828
chr1	27297307	27297808	./HNF4A_lap_scaled_peak_244	9.31847
chr1	27317097	27317598	./HNF4A_lap_scaled_peak_245	49.5771
chr1	27442282	27442783	./HNF4A_lap_scaled_peak_246	18.2845
chr1	27463835	27464336	./HNF4A_lap_scaled_peak_247	4.54191
chr1	27470820	27471321	./HNF4A_lap_scaled_peak_248	61.403
chr1	27518421	27518922	./HNF4A_lap_scaled_peak_249	25.4781
chr1	27868929	27869430	./HNF4A_lap_scaled_peak_250	6.01089
chr1	27875811	27876312	./HNF4A_lap_scaled_peak_251	42.1043
chr1	27890400	27890901	./HNF4A_lap_scaled_peak_252	49.5265
chr1	28143746	28144247	./HNF4A_lap_scaled_peak_253	54.1644
chr1	28623068	28623569	./HNF4A_lap_scaled_peak_254	33.1711
chr1	28696433	28696934	./HNF4A_lap_scaled_peak_255	30.3617
chr1	28829569	28830070	./HNF4A_lap_scaled_peak_256	9.48789
chr1	29063053	29063554	./HNF4A_lap_scaled_peak_257	5.46219
chr1	29211291	29211792	./HNF4A_lap_scaled_peak_258	4.92517
chr1	29293064	29293565	./HNF4A_lap_scaled_peak_259	12.92
chr1	29472426	29472927	./HNF4A_lap_scaled_peak_260	16.5534
chr1	29508444	29508945	./HNF4A_lap_scaled_peak_261	49.3621
chr1	31255747	31256248	./HNF4A_lap_scaled_peak_262	10.7995
chr1	31545903	31546404	./HNF4A_lap_scaled_peak_263	3.07863
chr1	31567725	31568226	./HNF4A_lap_scaled_peak_264	6.4647
chr1	31917780	31918281	./HNF4A_lap_scaled_peak_265	12.5116
chr1	31974756	31975257	./HNF4A_lap_scaled_peak_266	7.62558
chr1	32015254	32015755	./HNF4A_lap_scaled_peak_267	8.57268
chr1	32039361	32039862	./HNF4A_lap_scaled_peak_268	10.7659
chr1	32041122	32041623	./HNF4A_lap_scaled_peak_269a	26.8691
chr1	32041873	32042374	./HNF4A_lap_scaled_peak_269b	8.57268
chr1	32053212	32053713	./HNF4A_lap_scaled_peak_270	11.9568
chr1	32109934	32110435	./HNF4A_lap_scaled_peak_271	9.48789
chr1	32131973	32132474	./HNF4A_lap_scaled_peak_272	3.58196
chr1	32180776	32181277	./HNF4A_lap_scaled_peak_273a	23.3491
chr1	32181065	32181566	./HNF4A_lap_scaled_peak_273b	9.67182
chr1	32219387	32219888	./HNF4A_lap_scaled_peak_274	8.70257
chr1	32479127	32479628	./HNF4A_lap_scaled_peak_275	13.1389
chr1	32787274	32787775	./HNF4A_lap_scaled_peak_276	235.787
chr1	33115924	33116425	./HNF4A_lap_scaled_peak_277	8.59315
chr1	33202867	33203368	./HNF4A_lap_scaled_peak_278	28.7259
chr1	33224969	33225470	./HNF4A_lap_scaled_peak_279	8.64767
chr1	33282781	33283282	./HNF4A_lap_scaled_peak_280	5.51594
chr1	33370028	33370529	./HNF4A_lap_scaled_peak_281	112.084
chr1	33399500	33400001	./HNF4A_lap_scaled_peak_282	125.832
chr1	33401572	33402073	./HNF4A_lap_scaled_peak_283	14.0311
chr1	33487417	33487918	./HNF4A_lap_scaled_peak_284	52.4308
chr1	33488210	33488711	./HNF4A_lap_scaled_peak_285	212.339
chr1	33615278	33615779	./HNF4A_lap_scaled_peak_286	9.48789
chr1	33709828	33710329	./HNF4A_lap_scaled_peak_287	17.2069
chr1	33723512	33724013	./HNF4A_lap_scaled_peak_288	5.46219
chr1	35148408	35148909	./HNF4A_lap_scaled_peak_289	3.47859
chr1	35150862	35151363	./HNF4A_lap_scaled_peak_290	185.537
chr1	35153952	35154453	./HNF4A_lap_scaled_peak_291	5.46219
chr1	35207873	35208374	./HNF4A_lap_scaled_peak_292a	5.88884
chr1	35208314	35208815	./HNF4A_lap_scaled_peak_292b	134.872
chr1	35247463	35247964	./HNF4A_lap_scaled_peak_293	3.79345
chr1	35252036	35252537	./HNF4A_lap_scaled_peak_294	60.1482
chr1	35272641	35273142	./HNF4A_lap_scaled_peak_295	6.65108
chr1	35325148	35325649	./HNF4A_lap_scaled_peak_296	7.84815
chr1	35952565	35953066	./HNF4A_lap_scaled_peak_297	72.0277
chr1	36021496	36021997	./HNF4A_lap_scaled_peak_298	6.97385
chr1	36734820	36735321	./HNF4A_lap_scaled_peak_299	12.1118
chr1	36770891	36771392	./HNF4A_lap_scaled_peak_300	22.0327
chr1	36850308	36850809	./HNF4A_lap_scaled_peak_301	36.5402
chr1	37945141	37945642	./HNF4A_lap_scaled_peak_302	28.8764
chr1	38162744	38163245	./HNF4A_lap_scaled_peak_303	38.0645
chr1	38245567	38246068	./HNF4A_lap_scaled_peak_304	6.4647
chr1	39581428	39581929	./HNF4A_lap_scaled_peak_305	42.6519
chr1	39582581	39583082	./HNF4A_lap_scaled_peak_306	17.4781
chr1	39598634	39599135	./HNF4A_lap_scaled_peak_307	3.88495
chr1	39624273	39624774	./HNF4A_lap_scaled_peak_308	105.587
chr1	39679642	39680143	./HNF4A_lap_scaled_peak_309a	4.54191
chr1	39679930	39680431	./HNF4A_lap_scaled_peak_309b	14.2001
chr1	39873395	39873896	./HNF4A_lap_scaled_peak_310	15.3178
chr1	40026958	40027459	./HNF4A_lap_scaled_peak_311	24.3639
chr1	40032359	40032860	./HNF4A_lap_scaled_peak_312	172.265
chr1	40261298	40261799	./HNF4A_lap_scaled_peak_313	26.0813
chr1	40399883	40400384	./HNF4A_lap_scaled_peak_314	73.8739
chr1	40524244	40524745	./HNF4A_lap_scaled_peak_315	22.0537
chr1	40855610	40856111	./HNF4A_lap_scaled_peak_316	22.0537
chr1	41405363	41405864	./HNF4A_lap_scaled_peak_317	45.6398
chr1	41697893	41698394	./HNF4A_lap_scaled_peak_318	10.7659
chr1	41979942	41980443	./HNF4A_lap_scaled_peak_319	28.9858
chr1	42359898	42360399	./HNF4A_lap_scaled_peak_320	16.5534
chr1	42420198	42420699	./HNF4A_lap_scaled_peak_321	11.4587
chr1	42499234	42499735	./HNF4A_lap_scaled_peak_322	52.1848
chr1	42500900	42501401	./HNF4A_lap_scaled_peak_323	2.4667
chr1	42547083	42547584	./HNF4A_lap_scaled_peak_324	69.4059
chr1	42630301	42630802	./HNF4A_lap_scaled_peak_325	10.7659
chr1	42631229	42631730	./HNF4A_lap_scaled_peak_326	47.3464
chr1	42800786	42801287	./HNF4A_lap_scaled_peak_327a	12.9143
chr1	42801358	42801859	./HNF4A_lap_scaled_peak_327b	52.685
chr1	42897119	42897620	./HNF4A_lap_scaled_peak_328	8.39973
chr1	43158040	43158541	./HNF4A_lap_scaled_peak_329	30.9417
chr1	43397694	43398195	./HNF4A_lap_scaled_peak_330	3.88495
chr1	43404043	43404544	./HNF4A_lap_scaled_peak_331	10.2043
chr1	43404850	43405351	./HNF4A_lap_scaled_peak_332	31.4288
chr1	43408815	43409316	./HNF4A_lap_scaled_peak_333	8.57268
chr1	43428978	43429479	./HNF4A_lap_scaled_peak_334	15.5686
chr1	43445581	43446082	./HNF4A_lap_scaled_peak_335a	37.5848
chr1	43446020	43446521	./HNF4A_lap_scaled_peak_335b	47.1234
chr1	43499766	43500267	./HNF4A_lap_scaled_peak_336	3.47859
chr1	43742356	43742857	./HNF4A_lap_scaled_peak_337	16.8186
chr1	43751301	43751802	./HNF4A_lap_scaled_peak_338	131.353
chr1	43814680	43815181	./HNF4A_lap_scaled_peak_339	4.49871
chr1	43831875	43832376	./HNF4A_lap_scaled_peak_340	9.71767
chr1	43988804	43989305	./HNF4A_lap_scaled_peak_341	26.0813
chr1	44001999	44002500	./HNF4A_lap_scaled_peak_342	101.166
chr1	44011290	44011791	./HNF4A_lap_scaled_peak_343	81.7001
chr1	44023502	44024003	./HNF4A_lap_scaled_peak_344a	6.4647
chr1	44023818	44024319	./HNF4A_lap_scaled_peak_344b	32.7474
chr1	44683442	44683943	./HNF4A_lap_scaled_peak_345	66.8363
chr1	44749137	44749638	./HNF4A_lap_scaled_peak_346	18.0874
chr1	44793176	44793677	./HNF4A_lap_scaled_peak_347	208.94
chr1	44803670	44804171	./HNF4A_lap_scaled_peak_348	8.70257
chr1	45060700	45061201	./HNF4A_lap_scaled_peak_349	5.6641
chr1	45097303	45097804	./HNF4A_lap_scaled_peak_350	3.88495
chr1	45272730	45273231	./HNF4A_lap_scaled_peak_351	2.70746
chr1	45274564	45275065	./HNF4A_lap_scaled_peak_352	42.1043
chr1	45414825	45415326	./HNF4A_lap_scaled_peak_353	51.1969
chr1	45645786	45646287	./HNF4A_lap_scaled_peak_354	5.33232
chr1	45801537	45802038	./HNF4A_lap_scaled_peak_355	99.3668
chr1	45965469	45965970	./HNF4A_lap_scaled_peak_356	28.8764
chr1	46008242	46008743	./HNF4A_lap_scaled_peak_357	198.786
chr1	46016118	46016619	./HNF4A_lap_scaled_peak_358	3.08121
chr1	46153462	46153963	./HNF4A_lap_scaled_peak_359	3.98684
chr1	46216180	46216681	./HNF4A_lap_scaled_peak_360	5.15262
chr1	46337756	46338257	./HNF4A_lap_scaled_peak_361	5.97993
chr1	46350397	46350898	./HNF4A_lap_scaled_peak_362	7.34152
chr1	46438813	46439314	./HNF4A_lap_scaled_peak_363	85.2329
chr1	46444725	46445226	./HNF4A_lap_scaled_peak_364	45.333
chr1	46475602	46476103	./HNF4A_lap_scaled_peak_365	8.57268
chr1	46644839	46645340	./HNF4A_lap_scaled_peak_366	2.5945
chr1	46647053	46647554	./HNF4A_lap_scaled_peak_367	2.01292
chr1	46648715	46649216	./HNF4A_lap_scaled_peak_368	137.976
chr1	46713290	46713791	./HNF4A_lap_scaled_peak_369	9.67182
chr1	46992590	46993091	./HNF4A_lap_scaled_peak_370	9.67182
chr1	47184597	47185098	./HNF4A_lap_scaled_peak_371	8.39973
chr1	47414032	47414533	./HNF4A_lap_scaled_peak_372	6.4647
chr1	47658060	47658561	./HNF4A_lap_scaled_peak_373	53.0243
chr1	47800192	47800693	./HNF4A_lap_scaled_peak_374	16.6583
chr1	47846346	47846847	./HNF4A_lap_scaled_peak_375	14.4621
chr1	47943139	47943640	./HNF4A_lap_scaled_peak_376a	49.3597
chr1	47943731	47944232	./HNF4A_lap_scaled_peak_376b	13.9408
chr1	48117088	48117589	./HNF4A_lap_scaled_peak_377	6.4647
chr1	48303430	48303931	./HNF4A_lap_scaled_peak_378	10.7659
chr1	48384146	48384647	./HNF4A_lap_scaled_peak_379	17.8424
chr1	48408543	48409044	./HNF4A_lap_scaled_peak_380	6.4647
chr1	48519851	48520352	./HNF4A_lap_scaled_peak_381	18.6656
chr1	49517204	49517705	./HNF4A_lap_scaled_peak_382	11.3967
chr1	49812384	49812885	./HNF4A_lap_scaled_peak_383	2.4667
chr1	50485881	50486382	./HNF4A_lap_scaled_peak_384	36.1001
chr1	51086498	51086999	./HNF4A_lap_scaled_peak_385	3.58196
chr1	51319000	51319501	./HNF4A_lap_scaled_peak_386	9.88175
chr1	51749574	51750075	./HNF4A_lap_scaled_peak_387	21.6901
chr1	51983706	51984207	./HNF4A_lap_scaled_peak_388	38.444
chr1	52434911	52435412	./HNF4A_lap_scaled_peak_389	16.0158
chr1	52442842	52443343	./HNF4A_lap_scaled_peak_390	5.73239
chr1	52545638	52546139	./HNF4A_lap_scaled_peak_391	48.2474
chr1	53117495	53117996	./HNF4A_lap_scaled_peak_392	10.2043
chr1	53480353	53480854	./HNF4A_lap_scaled_peak_393	13.4953
chr1	53576767	53577268	./HNF4A_lap_scaled_peak_394a	8.57268
chr1	53577245	53577746	./HNF4A_lap_scaled_peak_394b	9.48789
chr1	53577746	53578247	./HNF4A_lap_scaled_peak_394c	22.7528
chr1	53611707	53612208	./HNF4A_lap_scaled_peak_395	5.46219
chr1	53641059	53641560	./HNF4A_lap_scaled_peak_396	39.0796
chr1	53649044	53649545	./HNF4A_lap_scaled_peak_397	54.623
chr1	54481601	54482102	./HNF4A_lap_scaled_peak_398a	3.79345
chr1	54481937	54482438	./HNF4A_lap_scaled_peak_398b	8.58928
chr1	54559870	54560371	./HNF4A_lap_scaled_peak_399	18.5978
chr1	54742872	54743373	./HNF4A_lap_scaled_peak_400	124.963
chr1	54752750	54753251	./HNF4A_lap_scaled_peak_401	13.1389
chr1	54756042	54756543	./HNF4A_lap_scaled_peak_402	30.2921
chr1	54763132	54763633	./HNF4A_lap_scaled_peak_403	8.57268
chr1	54763945	54764446	./HNF4A_lap_scaled_peak_404	7.34152
chr1	54789035	54789536	./HNF4A_lap_scaled_peak_405	20.6849
chr1	54813525	54814026	./HNF4A_lap_scaled_peak_406a	36.8326
chr1	54813905	54814406	./HNF4A_lap_scaled_peak_406b	9.14067
chr1	54821727	54822228	./HNF4A_lap_scaled_peak_407	11.5388
chr1	54849005	54849506	./HNF4A_lap_scaled_peak_408	11.9568
chr1	54890685	54891186	./HNF4A_lap_scaled_peak_409	4.49871
chr1	55007511	55008012	./HNF4A_lap_scaled_peak_410	10.586
chr1	55029876	55030377	./HNF4A_lap_scaled_peak_411	8.57268
chr1	55114733	55115234	./HNF4A_lap_scaled_peak_412	35.5481
chr1	55259991	55260492	./HNF4A_lap_scaled_peak_413a	49.2887
chr1	55260452	55260953	./HNF4A_lap_scaled_peak_413b	9.14067
chr1	55261683	55262184	./HNF4A_lap_scaled_peak_414	7.27943
chr1	55275109	55275610	./HNF4A_lap_scaled_peak_415	11.9568
chr1	55334842	55335343	./HNF4A_lap_scaled_peak_416	5.51594
chr1	55810155	55810656	./HNF4A_lap_scaled_peak_417	15.5686
chr1	56083792	56084293	./HNF4A_lap_scaled_peak_418	9.48789
chr1	56763469	56763970	./HNF4A_lap_scaled_peak_419	130.547
chr1	56880358	56880859	./HNF4A_lap_scaled_peak_420	14.1039
chr1	56882184	56882685	./HNF4A_lap_scaled_peak_421	19.3761
chr1	56899493	56899994	./HNF4A_lap_scaled_peak_422	3.08121
chr1	56917094	56917595	./HNF4A_lap_scaled_peak_423	252.344
chr1	56948091	56948592	./HNF4A_lap_scaled_peak_424	15.5686
chr1	56959945	56960446	./HNF4A_lap_scaled_peak_425	16.3119
chr1	56974065	56974566	./HNF4A_lap_scaled_peak_426	67.0262
chr1	57013521	57014022	./HNF4A_lap_scaled_peak_427	7.50082
chr1	57745796	57746297	./HNF4A_lap_scaled_peak_428	20.3143
chr1	58507352	58507853	./HNF4A_lap_scaled_peak_429	104.233
chr1	59098740	59099241	./HNF4A_lap_scaled_peak_430	3.58196
chr1	59347032	59347533	./HNF4A_lap_scaled_peak_431	20.5103
chr1	59350973	59351474	./HNF4A_lap_scaled_peak_432	47.3464
chr1	59394180	59394681	./HNF4A_lap_scaled_peak_433	19.8086
chr1	59395392	59395893	./HNF4A_lap_scaled_peak_434	41.0361
chr1	59398463	59398964	./HNF4A_lap_scaled_peak_435	28.4614
chr1	59437140	59437641	./HNF4A_lap_scaled_peak_436	60.8135
chr1	59493704	59494205	./HNF4A_lap_scaled_peak_437	111.65
chr1	59517756	59518257	./HNF4A_lap_scaled_peak_438	7.60536
chr1	59781648	59782149	./HNF4A_lap_scaled_peak_439	11.1005
chr1	59940111	59940612	./HNF4A_lap_scaled_peak_440	14.3426
chr1	60059654	60060155	./HNF4A_lap_scaled_peak_441	9.67182
chr1	60196477	60196978	./HNF4A_lap_scaled_peak_442	20.6849
chr1	60357816	60358317	./HNF4A_lap_scaled_peak_443	13.6448
chr1	60358543	60359044	./HNF4A_lap_scaled_peak_444	3.12668
chr1	61584688	61585189	./HNF4A_lap_scaled_peak_445	38.9396
chr1	61617727	61618228	./HNF4A_lap_scaled_peak_446	6.96006
chr1	61623214	61623715	./HNF4A_lap_scaled_peak_447	16.3119
chr1	61916171	61916672	./HNF4A_lap_scaled_peak_448	14.0311
chr1	62353033	62353534	./HNF4A_lap_scaled_peak_449	6.38564
chr1	63334985	63335486	./HNF4A_lap_scaled_peak_450	9.14067
chr1	64106553	64107054	./HNF4A_lap_scaled_peak_451a	6.49149
chr1	64106907	64107408	./HNF4A_lap_scaled_peak_451b	19.3248
chr1	64140082	64140583	./HNF4A_lap_scaled_peak_452	62.7534
chr1	64971830	64972331	./HNF4A_lap_scaled_peak_453	23.4232
chr1	65061633	65062134	./HNF4A_lap_scaled_peak_454	6.38564
chr1	65151370	65151871	./HNF4A_lap_scaled_peak_455	2.70746
chr1	65221010	65221511	./HNF4A_lap_scaled_peak_456	29.8973
chr1	65381511	65382012	./HNF4A_lap_scaled_peak_457	43.789
chr1	65936744	65937245	./HNF4A_lap_scaled_peak_458a	3.08121
chr1	65936964	65937465	./HNF4A_lap_scaled_peak_458b	6.62878
chr1	66153499	66154000	./HNF4A_lap_scaled_peak_459	98.9657
chr1	67519650	67520151	./HNF4A_lap_scaled_peak_460	66.4484
chr1	67603142	67603643	./HNF4A_lap_scaled_peak_461	14.5113
chr1	67604525	67605026	./HNF4A_lap_scaled_peak_462	9.93588
chr1	67653737	67654238	./HNF4A_lap_scaled_peak_463	26.0813
chr1	67979489	67979990	./HNF4A_lap_scaled_peak_464	51.434
chr1	68000181	68000682	./HNF4A_lap_scaled_peak_465	8.73454
chr1	68038223	68038724	./HNF4A_lap_scaled_peak_466	16.8186
chr1	68097392	68097893	./HNF4A_lap_scaled_peak_467	240.034
chr1	68111214	68111715	./HNF4A_lap_scaled_peak_468	16.5534
chr1	68152212	68152713	./HNF4A_lap_scaled_peak_469	16.5107
chr1	68190535	68191036	./HNF4A_lap_scaled_peak_470a	14.5317
chr1	68190857	68191358	./HNF4A_lap_scaled_peak_470b	3.79345
chr1	68215104	68215605	./HNF4A_lap_scaled_peak_471	20.7276
chr1	68225662	68226163	./HNF4A_lap_scaled_peak_472	158.319
chr1	68230300	68230801	./HNF4A_lap_scaled_peak_473	22.0537
chr1	68281686	68282187	./HNF4A_lap_scaled_peak_474	37.2164
chr1	68282884	68283385	./HNF4A_lap_scaled_peak_475	10.7995
chr1	68316177	68316678	./HNF4A_lap_scaled_peak_476	5.9871
chr1	68415750	68416251	./HNF4A_lap_scaled_peak_477	3.58196
chr1	68567465	68567966	./HNF4A_lap_scaled_peak_478	6.14531
chr1	68611299	68611800	./HNF4A_lap_scaled_peak_479	86.7613
chr1	68663377	68663878	./HNF4A_lap_scaled_peak_480	12.3924
chr1	70671022	70671523	./HNF4A_lap_scaled_peak_481	36.3957
chr1	70970031	70970532	./HNF4A_lap_scaled_peak_482	35.6527
chr1	72409678	72410179	./HNF4A_lap_scaled_peak_483	19.7315
chr1	72948551	72949052	./HNF4A_lap_scaled_peak_484	17.5474
chr1	74024678	74025179	./HNF4A_lap_scaled_peak_485	24.7068
chr1	74246871	74247372	./HNF4A_lap_scaled_peak_486	24.4351
chr1	74269058	74269559	./HNF4A_lap_scaled_peak_487	8.45322
chr1	74446278	74446779	./HNF4A_lap_scaled_peak_488	55.6355
chr1	74790583	74791084	./HNF4A_lap_scaled_peak_489	12.9143
chr1	75136742	75137243	./HNF4A_lap_scaled_peak_490	74.4777
chr1	75214526	75215027	./HNF4A_lap_scaled_peak_491	9.14067
chr1	75460988	75461489	./HNF4A_lap_scaled_peak_492	7.50082
chr1	76251522	76252023	./HNF4A_lap_scaled_peak_493	26.9279
chr1	76422513	76423014	./HNF4A_lap_scaled_peak_494	18.4151
chr1	76502940	76503441	./HNF4A_lap_scaled_peak_495	16.8186
chr1	76837527	76838028	./HNF4A_lap_scaled_peak_496	11.7457
chr1	77013500	77014001	./HNF4A_lap_scaled_peak_497	18.5458
chr1	77060707	77061208	./HNF4A_lap_scaled_peak_498	18.9775
chr1	77139599	77140100	./HNF4A_lap_scaled_peak_499	28.105
chr1	77915039	77915540	./HNF4A_lap_scaled_peak_500	15.5686
chr1	79857459	79857960	./HNF4A_lap_scaled_peak_501	5.33232
chr1	80158163	80158664	./HNF4A_lap_scaled_peak_502	57.2164
chr1	80715479	80715980	./HNF4A_lap_scaled_peak_503	13.5016
chr1	81122605	81123106	./HNF4A_lap_scaled_peak_504	10.2043
chr1	81856826	81857327	./HNF4A_lap_scaled_peak_505	2.62037
chr1	83577864	83578365	./HNF4A_lap_scaled_peak_506	28.6807
chr1	84450695	84451196	./HNF4A_lap_scaled_peak_507	8.39973
chr1	84719425	84719926	./HNF4A_lap_scaled_peak_508	5.6641
chr1	84720530	84721031	./HNF4A_lap_scaled_peak_509	34.0818
chr1	84726603	84727104	./HNF4A_lap_scaled_peak_510	15.5406
chr1	84736974	84737475	./HNF4A_lap_scaled_peak_511	4.54191
chr1	85514476	85514977	./HNF4A_lap_scaled_peak_512	7.71211
chr1	85690716	85691217	./HNF4A_lap_scaled_peak_513	6.38564
chr1	85763434	85763935	./HNF4A_lap_scaled_peak_514	11.2537
chr1	85851645	85852146	./HNF4A_lap_scaled_peak_515	18.5923
chr1	85926155	85926656	./HNF4A_lap_scaled_peak_516	80.2489
chr1	86072920	86073421	./HNF4A_lap_scaled_peak_517	6.75116
chr1	86094559	86095060	./HNF4A_lap_scaled_peak_518	6.96006
chr1	86570721	86571222	./HNF4A_lap_scaled_peak_519	5.46219
chr1	86887583	86888084	./HNF4A_lap_scaled_peak_520	6.93846
chr1	86992877	86993378	./HNF4A_lap_scaled_peak_521	27.0995
chr1	87221514	87222015	./HNF4A_lap_scaled_peak_522	9.67182
chr1	87224192	87224693	./HNF4A_lap_scaled_peak_523	10.7659
chr1	87227971	87228472	./HNF4A_lap_scaled_peak_524	17.4781
chr1	87240211	87240712	./HNF4A_lap_scaled_peak_525	25.645
chr1	87254263	87254764	./HNF4A_lap_scaled_peak_526	6.78247
chr1	87258562	87259063	./HNF4A_lap_scaled_peak_527	125.383
chr1	88155101	88155602	./HNF4A_lap_scaled_peak_528	12.353
chr1	88184008	88184509	./HNF4A_lap_scaled_peak_529	4.47435
chr1	88248927	88249428	./HNF4A_lap_scaled_peak_530	4.98409
chr1	88252565	88253066	./HNF4A_lap_scaled_peak_531a	7.27943
chr1	88252798	88253299	./HNF4A_lap_scaled_peak_531b	11.2168
chr1	88494782	88495283	./HNF4A_lap_scaled_peak_532	12.2919
chr1	88577719	88578220	./HNF4A_lap_scaled_peak_533	8.00605
chr1	88639545	88640046	./HNF4A_lap_scaled_peak_534	28.9274
chr1	88641337	88641838	./HNF4A_lap_scaled_peak_535	58.2455
chr1	88646105	88646606	./HNF4A_lap_scaled_peak_536	13.1442
chr1	88777515	88778016	./HNF4A_lap_scaled_peak_537	40.9269
chr1	89239823	89240324	./HNF4A_lap_scaled_peak_538	7.60548
chr1	89510909	89511410	./HNF4A_lap_scaled_peak_539	100.797
chr1	89554091	89554592	./HNF4A_lap_scaled_peak_540	4.38095
chr1	89750523	89751024	./HNF4A_lap_scaled_peak_541	35.6527
chr1	90455280	90455781	./HNF4A_lap_scaled_peak_542	55.7687
chr1	90590615	90591116	./HNF4A_lap_scaled_peak_543	30.2136
chr1	90684620	90685121	./HNF4A_lap_scaled_peak_544	18.0874
chr1	90686803	90687304	./HNF4A_lap_scaled_peak_545	23.978
chr1	90865802	90866303	./HNF4A_lap_scaled_peak_546	4.49871
chr1	91502593	91503094	./HNF4A_lap_scaled_peak_547	90.0735
chr1	91530165	91530666	./HNF4A_lap_scaled_peak_548	7.50082
chr1	91530761	91531262	./HNF4A_lap_scaled_peak_549	37.6617
chr1	92106617	92107118	./HNF4A_lap_scaled_peak_550	11.9568
chr1	92300471	92300972	./HNF4A_lap_scaled_peak_551	22.0104
chr1	93002469	93002970	./HNF4A_lap_scaled_peak_552	20.8878
chr1	93313653	93314154	./HNF4A_lap_scaled_peak_553	57.2164
chr1	93323326	93323827	./HNF4A_lap_scaled_peak_554	50.1876
chr1	93352263	93352764	./HNF4A_lap_scaled_peak_555	14.3426
chr1	93375437	93375938	./HNF4A_lap_scaled_peak_556	6.98337
chr1	93544497	93544998	./HNF4A_lap_scaled_peak_557	5.33232
chr1	93740974	93741475	./HNF4A_lap_scaled_peak_558	5.88884
chr1	93789935	93790436	./HNF4A_lap_scaled_peak_559	16.7365
chr1	94019646	94020147	./HNF4A_lap_scaled_peak_560	10.5494
chr1	94032939	94033440	./HNF4A_lap_scaled_peak_561	14.199
chr1	94045221	94045722	./HNF4A_lap_scaled_peak_562	7.50082
chr1	94047414	94047915	./HNF4A_lap_scaled_peak_563	57.8493
chr1	94050685	94051186	./HNF4A_lap_scaled_peak_564	37.0866
chr1	94080031	94080532	./HNF4A_lap_scaled_peak_565	15.5686
chr1	94083134	94083635	./HNF4A_lap_scaled_peak_566	31.0465
chr1	94137512	94138013	./HNF4A_lap_scaled_peak_567	24.3101
chr1	94807973	94808474	./HNF4A_lap_scaled_peak_568	35.7581
chr1	94849514	94850015	./HNF4A_lap_scaled_peak_569	28.8901
chr1	94850305	94850806	./HNF4A_lap_scaled_peak_570	17.3045
chr1	94883549	94884050	./HNF4A_lap_scaled_peak_571	66.5211
chr1	95068450	95068951	./HNF4A_lap_scaled_peak_572	80.9437
chr1	95142113	95142614	./HNF4A_lap_scaled_peak_573	5.82235
chr1	95875902	95876403	./HNF4A_lap_scaled_peak_574	9.7121
chr1	96022816	96023317	./HNF4A_lap_scaled_peak_575	19.0459
chr1	96207903	96208404	./HNF4A_lap_scaled_peak_576	3.88495
chr1	96208598	96209099	./HNF4A_lap_scaled_peak_577	6.75116
chr1	96315778	96316279	./HNF4A_lap_scaled_peak_578	263.217
chr1	96658736	96659237	./HNF4A_lap_scaled_peak_579	5.46219
chr1	96828126	96828627	./HNF4A_lap_scaled_peak_580	7.71211
chr1	96909247	96909748	./HNF4A_lap_scaled_peak_581	4.06248
chr1	97097415	97097916	./HNF4A_lap_scaled_peak_582	6.73014
chr1	97399625	97400126	./HNF4A_lap_scaled_peak_583	15.5686
chr1	97976065	97976566	./HNF4A_lap_scaled_peak_584	24.3639
chr1	98903044	98903545	./HNF4A_lap_scaled_peak_585	19.7065
chr1	99127430	99127931	./HNF4A_lap_scaled_peak_586	59.3562
chr1	99198981	99199482	./HNF4A_lap_scaled_peak_587	17.1076
chr1	99293535	99294036	./HNF4A_lap_scaled_peak_588	11.2537
chr1	99331260	99331761	./HNF4A_lap_scaled_peak_589	9.71767
chr1	100032149	100032650	./HNF4A_lap_scaled_peak_590	5.84062
chr1	100054560	100055061	./HNF4A_lap_scaled_peak_591	44.5721
chr1	100080718	100081219	./HNF4A_lap_scaled_peak_592	11.1005
chr1	100204370	100204871	./HNF4A_lap_scaled_peak_593	88.6986
chr1	100213968	100214469	./HNF4A_lap_scaled_peak_594	16.2047
chr1	100224418	100224919	./HNF4A_lap_scaled_peak_595	74.4437
chr1	100435014	100435515	./HNF4A_lap_scaled_peak_596	45.1861
chr1	100786193	100786694	./HNF4A_lap_scaled_peak_597	30.2921
chr1	100817089	100817590	./HNF4A_lap_scaled_peak_598	38.4123
chr1	100874754	100875255	./HNF4A_lap_scaled_peak_599	17.8087
chr1	100905930	100906431	./HNF4A_lap_scaled_peak_600	12.1118
chr1	101723448	101723949	./HNF4A_lap_scaled_peak_601	19.8676
chr1	102053252	102053753	./HNF4A_lap_scaled_peak_602	20.6849
chr1	102197694	102198195	./HNF4A_lap_scaled_peak_603	4.49871
chr1	102198838	102199339	./HNF4A_lap_scaled_peak_604	43.4438
chr1	102511357	102511858	./HNF4A_lap_scaled_peak_605	61.9273
chr1	102575007	102575508	./HNF4A_lap_scaled_peak_606	24.7068
chr1	102576175	102576676	./HNF4A_lap_scaled_peak_607	8.19724
chr1	103054130	103054631	./HNF4A_lap_scaled_peak_608	6.59929
chr1	103302930	103303431	./HNF4A_lap_scaled_peak_609	8.65585
chr1	105707032	105707533	./HNF4A_lap_scaled_peak_610	8.39973
chr1	105894206	105894707	./HNF4A_lap_scaled_peak_611	30.2921
chr1	106175408	106175909	./HNF4A_lap_scaled_peak_612	13.1343
chr1	108069208	108069709	./HNF4A_lap_scaled_peak_613	2.70746
chr1	108536452	108536953	./HNF4A_lap_scaled_peak_614	15.5686
chr1	109102283	109102784	./HNF4A_lap_scaled_peak_615	19.0836
chr1	109126906	109127407	./HNF4A_lap_scaled_peak_616	4.47435
chr1	109158243	109158744	./HNF4A_lap_scaled_peak_617	7.71211
chr1	109189410	109189911	./HNF4A_lap_scaled_peak_618	17.6443
chr1	109268287	109268788	./HNF4A_lap_scaled_peak_619	6.38564
chr1	109638612	109639113	./HNF4A_lap_scaled_peak_620	11.1005
chr1	109680960	109681461	./HNF4A_lap_scaled_peak_621	5.83177
chr1	109817152	109817653	./HNF4A_lap_scaled_peak_622	14.7381
chr1	109969115	109969616	./HNF4A_lap_scaled_peak_623	77.8948
chr1	110059368	110059869	./HNF4A_lap_scaled_peak_624	14.1039
chr1	110198489	110198990	./HNF4A_lap_scaled_peak_625	10.7995
chr1	110306370	110306871	./HNF4A_lap_scaled_peak_626	155.466
chr1	110451462	110451963	./HNF4A_lap_scaled_peak_627	15.9426
chr1	110476998	110477499	./HNF4A_lap_scaled_peak_628	20.6849
chr1	110477967	110478468	./HNF4A_lap_scaled_peak_629	16.8186
chr1	110502552	110503053	./HNF4A_lap_scaled_peak_630	10.1098
chr1	110521353	110521854	./HNF4A_lap_scaled_peak_631	14.0311
chr1	110591735	110592236	./HNF4A_lap_scaled_peak_632	23.3491
chr1	110739419	110739920	./HNF4A_lap_scaled_peak_633	11.1005
chr1	110936392	110936893	./HNF4A_lap_scaled_peak_634	46.1818
chr1	110950253	110950754	./HNF4A_lap_scaled_peak_635	18.7193
chr1	111506232	111506733	./HNF4A_lap_scaled_peak_636	4.70398
chr1	111587756	111588257	./HNF4A_lap_scaled_peak_637	103.478
chr1	111639083	111639584	./HNF4A_lap_scaled_peak_638	25.3835
chr1	111644429	111644930	./HNF4A_lap_scaled_peak_639a	23.5739
chr1	111644879	111645380	./HNF4A_lap_scaled_peak_639b	8.86913
chr1	111744879	111745380	./HNF4A_lap_scaled_peak_640	7.10191
chr1	112050518	112051019	./HNF4A_lap_scaled_peak_641	9.71767
chr1	112051842	112052343	./HNF4A_lap_scaled_peak_642	6.75116
chr1	112182442	112182943	./HNF4A_lap_scaled_peak_643	28.9647
chr1	112232497	112232998	./HNF4A_lap_scaled_peak_644	5.53498
chr1	112641872	112642373	./HNF4A_lap_scaled_peak_645	24.0206
chr1	112933547	112934048	./HNF4A_lap_scaled_peak_646	13.6935
chr1	113241426	113241927	./HNF4A_lap_scaled_peak_647	342.013
chr1	113247892	113248393	./HNF4A_lap_scaled_peak_648	86.7613
chr1	113249780	113250281	./HNF4A_lap_scaled_peak_649	6.4647
chr1	113412032	113412533	./HNF4A_lap_scaled_peak_650	8.73454
chr1	113447609	113448110	./HNF4A_lap_scaled_peak_651a	32.3991
chr1	113448112	113448613	./HNF4A_lap_scaled_peak_651b	10.7659
chr1	113615338	113615839	./HNF4A_lap_scaled_peak_652	61.6636
chr1	113760303	113760804	./HNF4A_lap_scaled_peak_653	51.7713
chr1	113784975	113785476	./HNF4A_lap_scaled_peak_654	19.3761
chr1	113931186	113931687	./HNF4A_lap_scaled_peak_655	14.0624
chr1	113936829	113937330	./HNF4A_lap_scaled_peak_656	83.1548
chr1	114208686	114209187	./HNF4A_lap_scaled_peak_657	14.3426
chr1	115579756	115580257	./HNF4A_lap_scaled_peak_658	51.957
chr1	115612042	115612543	./HNF4A_lap_scaled_peak_659	5.15262
chr1	116213944	116214445	./HNF4A_lap_scaled_peak_660	4.68304
chr1	116257364	116257865	./HNF4A_lap_scaled_peak_661	9.05726
chr1	116304468	116304969	./HNF4A_lap_scaled_peak_662	34.6299
chr1	116307098	116307599	./HNF4A_lap_scaled_peak_663	5.46219
chr1	116353464	116353965	./HNF4A_lap_scaled_peak_664	118.218
chr1	116431550	116432051	./HNF4A_lap_scaled_peak_665	13.1389
chr1	116495094	116495595	./HNF4A_lap_scaled_peak_666	6.97385
chr1	116514832	116515333	./HNF4A_lap_scaled_peak_667	5.46219
chr1	116665541	116666042	./HNF4A_lap_scaled_peak_668	5.82235
chr1	116695603	116696104	./HNF4A_lap_scaled_peak_669	5.46219
chr1	116854413	116854914	./HNF4A_lap_scaled_peak_670	2.40885
chr1	116865514	116866015	./HNF4A_lap_scaled_peak_671	5.33232
chr1	116936361	116936862	./HNF4A_lap_scaled_peak_672	76.9172
chr1	117014939	117015440	./HNF4A_lap_scaled_peak_673	106.767
chr1	117017821	117018322	./HNF4A_lap_scaled_peak_674	53.5728
chr1	117037367	117037868	./HNF4A_lap_scaled_peak_675	9.7121
chr1	117051560	117052061	./HNF4A_lap_scaled_peak_676	39.2291
chr1	117131938	117132439	./HNF4A_lap_scaled_peak_677	4.49871
chr1	117139473	117139974	./HNF4A_lap_scaled_peak_678	21.6901
chr1	117185444	117185945	./HNF4A_lap_scaled_peak_679a	8.57268
chr1	117186065	117186566	./HNF4A_lap_scaled_peak_679b	4.38635
chr1	117264984	117265485	./HNF4A_lap_scaled_peak_680	10.1098
chr1	117279835	117280336	./HNF4A_lap_scaled_peak_681	11.2537
chr1	117375584	117376085	./HNF4A_lap_scaled_peak_682	34.629
chr1	117396206	117396707	./HNF4A_lap_scaled_peak_683	20.2806
chr1	117464070	117464571	./HNF4A_lap_scaled_peak_684	31.8863
chr1	117524863	117525364	./HNF4A_lap_scaled_peak_685	90.6296
chr1	118175060	118175561	./HNF4A_lap_scaled_peak_686	3.08121
chr1	118181397	118181898	./HNF4A_lap_scaled_peak_687	20.886
chr1	118206099	118206600	./HNF4A_lap_scaled_peak_688	23.3491
chr1	118869852	118870353	./HNF4A_lap_scaled_peak_689	15.5686
chr1	119503149	119503650	./HNF4A_lap_scaled_peak_690	214.238
chr1	119544492	119544993	./HNF4A_lap_scaled_peak_691	5.33232
chr1	119916889	119917390	./HNF4A_lap_scaled_peak_692	2.40885
chr1	119936603	119937104	./HNF4A_lap_scaled_peak_693	18.5923
chr1	120035399	120035900	./HNF4A_lap_scaled_peak_694	24.7068
chr1	120308982	120309483	./HNF4A_lap_scaled_peak_695	59.7186
chr1	120317637	120318138	./HNF4A_lap_scaled_peak_696	3.89192
chr1	120353934	120354435	./HNF4A_lap_scaled_peak_697	5.03144
chr1	120358941	120359442	./HNF4A_lap_scaled_peak_698	113.274
chr1	120449478	120449979	./HNF4A_lap_scaled_peak_699	24.7068
chr1	144921580	144922081	./HNF4A_lap_scaled_peak_700	7.25158
chr1	145145115	145145616	./HNF4A_lap_scaled_peak_701	10.1098
chr1	145507385	145507886	./HNF4A_lap_scaled_peak_702	9.6521
chr1	145542577	145543078	./HNF4A_lap_scaled_peak_703	5.37677
chr1	145668671	145669172	./HNF4A_lap_scaled_peak_704a	4.68304
chr1	145669475	145669976	./HNF4A_lap_scaled_peak_704b	16.3617
chr1	145672612	145673113	./HNF4A_lap_scaled_peak_705	18.1708
chr1	145723405	145723906	./HNF4A_lap_scaled_peak_706	112.024
chr1	145727393	145727894	./HNF4A_lap_scaled_peak_707	28.8901
chr1	146640102	146640603	./HNF4A_lap_scaled_peak_708	16.4604
chr1	146708876	146709377	./HNF4A_lap_scaled_peak_709a	5.9871
chr1	146709639	146710140	./HNF4A_lap_scaled_peak_709b	78.9214
chr1	147189229	147189730	./HNF4A_lap_scaled_peak_710	3.64297
chr1	147305311	147305812	./HNF4A_lap_scaled_peak_711	8.52587
chr1	147323228	147323729	./HNF4A_lap_scaled_peak_712	99.5168
chr1	147707253	147707754	./HNF4A_lap_scaled_peak_713	51.1886
chr1	147769880	147770381	./HNF4A_lap_scaled_peak_714	184.691
chr1	148241653	148242154	./HNF4A_lap_scaled_peak_715	10.5525
chr1	148545818	148546319	./HNF4A_lap_scaled_peak_716	16.5536
chr1	148552307	148552808	./HNF4A_lap_scaled_peak_717	2.79002
chr1	149151100	149151601	./HNF4A_lap_scaled_peak_718	252.344
chr1	149223731	149224232	./HNF4A_lap_scaled_peak_719	9.17811
chr1	149250563	149251064	./HNF4A_lap_scaled_peak_720	143.527
chr1	149297475	149297976	./HNF4A_lap_scaled_peak_721	4.47435
chr1	149870907	149871408	./HNF4A_lap_scaled_peak_722	5.17347
chr1	149908003	149908504	./HNF4A_lap_scaled_peak_723	3.79345
chr1	149910942	149911443	./HNF4A_lap_scaled_peak_724	81.7001
chr1	149993188	149993689	./HNF4A_lap_scaled_peak_725	46.3627
chr1	150145198	150145699	./HNF4A_lap_scaled_peak_726	25.645
chr1	150179486	150179987	./HNF4A_lap_scaled_peak_727	29.7504
chr1	150185709	150186210	./HNF4A_lap_scaled_peak_728	6.78247
chr1	150382427	150382928	./HNF4A_lap_scaled_peak_729a	53.57
chr1	150383055	150383556	./HNF4A_lap_scaled_peak_729b	32.1835
chr1	150501498	150501999	./HNF4A_lap_scaled_peak_730	10.2043
chr1	150504615	150505116	./HNF4A_lap_scaled_peak_731	337.19
chr1	150533601	150534102	./HNF4A_lap_scaled_peak_732	2.29012
chr1	150549454	150549955	./HNF4A_lap_scaled_peak_733	10.756
chr1	150622679	150623180	./HNF4A_lap_scaled_peak_734	24.5451
chr1	150849148	150849649	./HNF4A_lap_scaled_peak_735	14.3446
chr1	150943665	150944166	./HNF4A_lap_scaled_peak_736	280.252
chr1	150953698	150954199	./HNF4A_lap_scaled_peak_737a	7.25158
chr1	150954186	150954687	./HNF4A_lap_scaled_peak_737b	190.333
chr1	150980685	150981186	./HNF4A_lap_scaled_peak_738	11.3967
chr1	150985388	150985889	./HNF4A_lap_scaled_peak_739	240.848
chr1	151042832	151043333	./HNF4A_lap_scaled_peak_740	6.38564
chr1	151137832	151138333	./HNF4A_lap_scaled_peak_741	4.47435
chr1	151167649	151168150	./HNF4A_lap_scaled_peak_742	4.3546
chr1	151237868	151238369	./HNF4A_lap_scaled_peak_743	15.8509
chr1	151284077	151284578	./HNF4A_lap_scaled_peak_744	6.14531
chr1	151335551	151336052	./HNF4A_lap_scaled_peak_745	34.1334
chr1	151344939	151345440	./HNF4A_lap_scaled_peak_746	6.51417
chr1	151371839	151372340	./HNF4A_lap_scaled_peak_747	6.98337
chr1	151481051	151481552	./HNF4A_lap_scaled_peak_748	2.0409
chr1	151482392	151482893	./HNF4A_lap_scaled_peak_749	404.584
chr1	151485503	151486004	./HNF4A_lap_scaled_peak_750a	39.2252
chr1	151485939	151486440	./HNF4A_lap_scaled_peak_750b	13.4953
chr1	151486223	151486724	./HNF4A_lap_scaled_peak_750c	14.9598
chr1	151486855	151487356	./HNF4A_lap_scaled_peak_751	4.94355
chr1	151512084	151512585	./HNF4A_lap_scaled_peak_752	38.6204
chr1	151519651	151520152	./HNF4A_lap_scaled_peak_753	40.3966
chr1	151542181	151542682	./HNF4A_lap_scaled_peak_754	34.1133
chr1	151590459	151590960	./HNF4A_lap_scaled_peak_755	5.34331
chr1	151610691	151611192	./HNF4A_lap_scaled_peak_756	27.1032
chr1	151685453	151685954	./HNF4A_lap_scaled_peak_757	7.2845
chr1	151947777	151948278	./HNF4A_lap_scaled_peak_758	37.0854
chr1	151966421	151966922	./HNF4A_lap_scaled_peak_759	5.94386
chr1	151971276	151971777	./HNF4A_lap_scaled_peak_760	7.14483
chr1	152020469	152020970	./HNF4A_lap_scaled_peak_761	4.28465
chr1	152119283	152119784	./HNF4A_lap_scaled_peak_762	25.645
chr1	152135307	152135808	./HNF4A_lap_scaled_peak_763	30.3146
chr1	152137136	152137637	./HNF4A_lap_scaled_peak_764	25.8674
chr1	152485384	152485885	./HNF4A_lap_scaled_peak_765	38.237
chr1	152497724	152498225	./HNF4A_lap_scaled_peak_766	83.0007
chr1	152926888	152927389	./HNF4A_lap_scaled_peak_767	5.88884
chr1	153148532	153149033	./HNF4A_lap_scaled_peak_768	6.92812
chr1	153203747	153204248	./HNF4A_lap_scaled_peak_769	14.2001
chr1	153205838	153206339	./HNF4A_lap_scaled_peak_770	22.8022
chr1	153444700	153445201	./HNF4A_lap_scaled_peak_771	15.5406
chr1	153505077	153505578	./HNF4A_lap_scaled_peak_772	42.8958
chr1	153512764	153513265	./HNF4A_lap_scaled_peak_773	31.6007
chr1	153538798	153539299	./HNF4A_lap_scaled_peak_774	19.4417
chr1	153543322	153543823	./HNF4A_lap_scaled_peak_775	14.5113
chr1	153580634	153581135	./HNF4A_lap_scaled_peak_776a	21.6233
chr1	153581160	153581661	./HNF4A_lap_scaled_peak_776b	148.417
chr1	153588686	153589187	./HNF4A_lap_scaled_peak_777	12.0168
chr1	153740711	153741212	./HNF4A_lap_scaled_peak_778	7.60536
chr1	153974014	153974515	./HNF4A_lap_scaled_peak_779	8.89531
chr1	153986529	153987030	./HNF4A_lap_scaled_peak_780	11.0138
chr1	154151560	154152061	./HNF4A_lap_scaled_peak_781	7.60536
chr1	154152651	154153152	./HNF4A_lap_scaled_peak_782	88.3607
chr1	154154950	154155451	./HNF4A_lap_scaled_peak_783	4.57989
chr1	154209832	154210333	./HNF4A_lap_scaled_peak_784	45.4556
chr1	154244820	154245321	./HNF4A_lap_scaled_peak_785	3.50608
chr1	154324997	154325498	./HNF4A_lap_scaled_peak_786	5.21975
chr1	154325989	154326490	./HNF4A_lap_scaled_peak_787	5.9871
chr1	154390591	154391092	./HNF4A_lap_scaled_peak_788	81.7921
chr1	154399965	154400466	./HNF4A_lap_scaled_peak_789	9.31847
chr1	154767001	154767502	./HNF4A_lap_scaled_peak_790	13.1389
chr1	154849873	154850374	./HNF4A_lap_scaled_peak_791	34.6299
chr1	154904508	154905009	./HNF4A_lap_scaled_peak_792	40.2855
chr1	154908911	154909412	./HNF4A_lap_scaled_peak_793	5.88884
chr1	154945990	154946491	./HNF4A_lap_scaled_peak_794	30.1719
chr1	154973223	154973724	./HNF4A_lap_scaled_peak_795	9.07499
chr1	154974312	154974813	./HNF4A_lap_scaled_peak_796	5.73239
chr1	154976226	154976727	./HNF4A_lap_scaled_peak_797	6.96006
chr1	154979549	154980050	./HNF4A_lap_scaled_peak_798	73.4648
chr1	154989740	154990241	./HNF4A_lap_scaled_peak_799	14.9983
chr1	155035271	155035772	./HNF4A_lap_scaled_peak_800	4.75687
chr1	155035799	155036300	./HNF4A_lap_scaled_peak_801	8.58928
chr1	155042415	155042916	./HNF4A_lap_scaled_peak_802	10.2358
chr1	155079710	155080211	./HNF4A_lap_scaled_peak_803	8.28587
chr1	155098301	155098802	./HNF4A_lap_scaled_peak_804a	155.484
chr1	155098965	155099466	./HNF4A_lap_scaled_peak_804b	25.8674
chr1	155099602	155100103	./HNF4A_lap_scaled_peak_805	25.6167
chr1	155101474	155101975	./HNF4A_lap_scaled_peak_806	217.673
chr1	155107430	155107931	./HNF4A_lap_scaled_peak_807	2.37868
chr1	155157703	155158204	./HNF4A_lap_scaled_peak_808	12.5353
chr1	155162712	155163213	./HNF4A_lap_scaled_peak_809a	14.5113
chr1	155163137	155163638	./HNF4A_lap_scaled_peak_809b	6.78247
chr1	155214087	155214588	./HNF4A_lap_scaled_peak_810a	67.6432
chr1	155214332	155214833	./HNF4A_lap_scaled_peak_810b	57.0649
chr1	155294081	155294582	./HNF4A_lap_scaled_peak_811	2.15799
chr1	155612157	155612658	./HNF4A_lap_scaled_peak_812	3.62786
chr1	155912492	155912993	./HNF4A_lap_scaled_peak_813	16.3617
chr1	155973173	155973674	./HNF4A_lap_scaled_peak_814	12.6524
chr1	155974667	155975168	./HNF4A_lap_scaled_peak_815	25.7899
chr1	156084244	156084745	./HNF4A_lap_scaled_peak_816	2.05487
chr1	156094959	156095460	./HNF4A_lap_scaled_peak_817	10.0136
chr1	156095998	156096499	./HNF4A_lap_scaled_peak_818	2.86768
chr1	156099908	156100409	./HNF4A_lap_scaled_peak_819	17.3249
chr1	156153968	156154469	./HNF4A_lap_scaled_peak_820	15.9081
chr1	156163374	156163875	./HNF4A_lap_scaled_peak_821	3.08121
chr1	156195063	156195564	./HNF4A_lap_scaled_peak_822	12.6524
chr1	156252493	156252994	./HNF4A_lap_scaled_peak_823	7.84831
chr1	156261219	156261720	./HNF4A_lap_scaled_peak_824	22.1505
chr1	156308394	156308895	./HNF4A_lap_scaled_peak_825	6.71625
chr1	156421485	156421986	./HNF4A_lap_scaled_peak_826	31.184
chr1	156426934	156427435	./HNF4A_lap_scaled_peak_827a	10.7904
chr1	156427365	156427866	./HNF4A_lap_scaled_peak_827b	201.503
chr1	156441297	156441798	./HNF4A_lap_scaled_peak_828	8.94059
chr1	156470544	156471045	./HNF4A_lap_scaled_peak_829	4.92517
chr1	156474501	156475002	./HNF4A_lap_scaled_peak_830	7.27943
chr1	156495768	156496269	./HNF4A_lap_scaled_peak_831	11.4976
chr1	156541292	156541793	./HNF4A_lap_scaled_peak_832	115.121
chr1	156631090	156631591	./HNF4A_lap_scaled_peak_833	39.3689
chr1	156716571	156717072	./HNF4A_lap_scaled_peak_834	30.098
chr1	156719444	156719945	./HNF4A_lap_scaled_peak_835	97.6763
chr1	156925881	156926382	./HNF4A_lap_scaled_peak_836	2.39582
chr1	156963163	156963664	./HNF4A_lap_scaled_peak_837	20.9507
chr1	157016611	157017112	./HNF4A_lap_scaled_peak_838	32.6562
chr1	157124674	157125175	./HNF4A_lap_scaled_peak_839	61.4275
chr1	157201868	157202369	./HNF4A_lap_scaled_peak_840	43.8146
chr1	157210268	157210769	./HNF4A_lap_scaled_peak_841	134.649
chr1	157319903	157320404	./HNF4A_lap_scaled_peak_842	21.0885
chr1	157337578	157338079	./HNF4A_lap_scaled_peak_843	20.886
chr1	157467744	157468245	./HNF4A_lap_scaled_peak_844	45.4718
chr1	157567036	157567537	./HNF4A_lap_scaled_peak_845	16.4466
chr1	157743679	157744180	./HNF4A_lap_scaled_peak_846	7.92953
chr1	157922299	157922800	./HNF4A_lap_scaled_peak_847	16.8186
chr1	159815891	159816392	./HNF4A_lap_scaled_peak_848	8.75833
chr1	159870110	159870611	./HNF4A_lap_scaled_peak_849	19.0166
chr1	159886042	159886543	./HNF4A_lap_scaled_peak_850	3.79345
chr1	159906232	159906733	./HNF4A_lap_scaled_peak_851	15.2169
chr1	159915675	159916176	./HNF4A_lap_scaled_peak_852	11.6768
chr1	159930522	159931023	./HNF4A_lap_scaled_peak_853	13.979
chr1	159940698	159941199	./HNF4A_lap_scaled_peak_854	243.828
chr1	160187045	160187546	./HNF4A_lap_scaled_peak_855	93.0419
chr1	160312790	160313291	./HNF4A_lap_scaled_peak_856	8.48066
chr1	160508688	160509189	./HNF4A_lap_scaled_peak_857a	500.104
chr1	160508924	160509425	./HNF4A_lap_scaled_peak_857b	436.163
chr1	160509845	160510346	./HNF4A_lap_scaled_peak_858	28.4023
chr1	160615583	160616084	./HNF4A_lap_scaled_peak_859	10.7659
chr1	160751058	160751559	./HNF4A_lap_scaled_peak_860	22.2329
chr1	160759654	160760155	./HNF4A_lap_scaled_peak_861	9.3179
chr1	160921046	160921547	./HNF4A_lap_scaled_peak_862	5.15262
chr1	160959613	160960114	./HNF4A_lap_scaled_peak_863	7.0447
chr1	160983534	160984035	./HNF4A_lap_scaled_peak_864	266.78
chr1	161053247	161053748	./HNF4A_lap_scaled_peak_865	43.4438
chr1	161056071	161056572	./HNF4A_lap_scaled_peak_866	22.1689
chr1	161087945	161088446	./HNF4A_lap_scaled_peak_867	9.31847
chr1	161257226	161257727	./HNF4A_lap_scaled_peak_868	8.39973
chr1	161369066	161369567	./HNF4A_lap_scaled_peak_869	7.43957
chr1	162039094	162039595	./HNF4A_lap_scaled_peak_870	16.3352
chr1	162101692	162102193	./HNF4A_lap_scaled_peak_871	21.3757
chr1	162166134	162166635	./HNF4A_lap_scaled_peak_872	9.59038
chr1	162217028	162217529	./HNF4A_lap_scaled_peak_873	85.804
chr1	162254932	162255433	./HNF4A_lap_scaled_peak_874	5.88884
chr1	162351200	162351701	./HNF4A_lap_scaled_peak_875	6.65108
chr1	162530172	162530673	./HNF4A_lap_scaled_peak_876	2.42696
chr1	162900298	162900799	./HNF4A_lap_scaled_peak_877a	2.68852
chr1	162900787	162901288	./HNF4A_lap_scaled_peak_877b	12.2616
chr1	163200242	163200743	./HNF4A_lap_scaled_peak_878	3.75745
chr1	163501092	163501593	./HNF4A_lap_scaled_peak_879	14.2001
chr1	163640659	163641160	./HNF4A_lap_scaled_peak_880a	8.24738
chr1	163641082	163641583	./HNF4A_lap_scaled_peak_880b	16.8268
chr1	163765462	163765963	./HNF4A_lap_scaled_peak_881	6.75116
chr1	164580695	164581196	./HNF4A_lap_scaled_peak_882	9.35737
chr1	164604987	164605488	./HNF4A_lap_scaled_peak_883a	44.9861
chr1	164605573	164606074	./HNF4A_lap_scaled_peak_883b	14.6191
chr1	164620788	164621289	./HNF4A_lap_scaled_peak_884	97.7019
chr1	164622139	164622640	./HNF4A_lap_scaled_peak_885	14.6771
chr1	164629045	164629546	./HNF4A_lap_scaled_peak_886	79.4321
chr1	164652349	164652850	./HNF4A_lap_scaled_peak_887	326.603
chr1	164704898	164705399	./HNF4A_lap_scaled_peak_888	10.0136
chr1	164775668	164776169	./HNF4A_lap_scaled_peak_889	12.1111
chr1	165395991	165396492	./HNF4A_lap_scaled_peak_890	2.40885
chr1	165425274	165425775	./HNF4A_lap_scaled_peak_891	5.73239
chr1	165615031	165615532	./HNF4A_lap_scaled_peak_892	133.488
chr1	165738057	165738558	./HNF4A_lap_scaled_peak_893	25.4781
chr1	165880231	165880732	./HNF4A_lap_scaled_peak_894	182.806
chr1	165995321	165995822	./HNF4A_lap_scaled_peak_895	13.6935
chr1	166136246	166136747	./HNF4A_lap_scaled_peak_896	14.8451
chr1	166572531	166573032	./HNF4A_lap_scaled_peak_897	3.3943
chr1	167034764	167035265	./HNF4A_lap_scaled_peak_898	16.3459
chr1	167051820	167052321	./HNF4A_lap_scaled_peak_899a	329.119
chr1	167052305	167052806	./HNF4A_lap_scaled_peak_899b	5.15836
chr1	167059573	167060074	./HNF4A_lap_scaled_peak_900	41.117
chr1	167189524	167190025	./HNF4A_lap_scaled_peak_901	2.15799
chr1	167207894	167208395	./HNF4A_lap_scaled_peak_902	4.47435
chr1	167266379	167266880	./HNF4A_lap_scaled_peak_903	137.308
chr1	167411269	167411770	./HNF4A_lap_scaled_peak_904	6.98337
chr1	167501524	167502025	./HNF4A_lap_scaled_peak_905	55.0197
chr1	167723452	167723953	./HNF4A_lap_scaled_peak_906	5.13755
chr1	167905537	167906038	./HNF4A_lap_scaled_peak_907	8.03493
chr1	168085641	168086142	./HNF4A_lap_scaled_peak_908	18.3583
chr1	168105083	168105584	./HNF4A_lap_scaled_peak_909a	7.32475
chr1	168105296	168105797	./HNF4A_lap_scaled_peak_909b	14.5113
chr1	168115855	168116356	./HNF4A_lap_scaled_peak_910	10.5499
chr1	168179536	168180037	./HNF4A_lap_scaled_peak_911	3.75745
chr1	168199861	168200362	./HNF4A_lap_scaled_peak_912	10.392
chr1	168271079	168271580	./HNF4A_lap_scaled_peak_913	92.5793
chr1	168377703	168378204	./HNF4A_lap_scaled_peak_914	2.12357
chr1	168464733	168465234	./HNF4A_lap_scaled_peak_915	23.1415
chr1	168669838	168670339	./HNF4A_lap_scaled_peak_916	11.6768
chr1	168677771	168678272	./HNF4A_lap_scaled_peak_917	2.70256
chr1	168679101	168679602	./HNF4A_lap_scaled_peak_918	5.1253
chr1	168830874	168831375	./HNF4A_lap_scaled_peak_919	13.2931
chr1	168845020	168845521	./HNF4A_lap_scaled_peak_920	4.47435
chr1	168876195	168876696	./HNF4A_lap_scaled_peak_921	7.65164
chr1	168889667	168890168	./HNF4A_lap_scaled_peak_922	3.27548
chr1	169029084	169029585	./HNF4A_lap_scaled_peak_923	9.07499
chr1	169069962	169070463	./HNF4A_lap_scaled_peak_924	20.1923
chr1	169072725	169073226	./HNF4A_lap_scaled_peak_925	5.41882
chr1	169074837	169075338	./HNF4A_lap_scaled_peak_926	104.527
chr1	169078980	169079481	./HNF4A_lap_scaled_peak_927	12.2616
chr1	169117677	169118178	./HNF4A_lap_scaled_peak_928	110.676
chr1	169454217	169454718	./HNF4A_lap_scaled_peak_929	5.05328
chr1	169490428	169490929	./HNF4A_lap_scaled_peak_930	46.2304
chr1	169498521	169499022	./HNF4A_lap_scaled_peak_931	45.3387
chr1	169534813	169535314	./HNF4A_lap_scaled_peak_932	329.241
chr1	169537756	169538257	./HNF4A_lap_scaled_peak_933	4.49398
chr1	169539288	169539789	./HNF4A_lap_scaled_peak_934	199.234
chr1	169541302	169541803	./HNF4A_lap_scaled_peak_935	4.30038
chr1	169553953	169554454	./HNF4A_lap_scaled_peak_936	3.75745
chr1	169860436	169860937	./HNF4A_lap_scaled_peak_937	12.1527
chr1	170032173	170032674	./HNF4A_lap_scaled_peak_938	17.6117
chr1	170323417	170323918	./HNF4A_lap_scaled_peak_939	6.6242
chr1	170773481	170773982	./HNF4A_lap_scaled_peak_940	6.65202
chr1	170855534	170856035	./HNF4A_lap_scaled_peak_941	4.19244
chr1	171179467	171179968	./HNF4A_lap_scaled_peak_942	51.7713
chr1	171342584	171343085	./HNF4A_lap_scaled_peak_943	2.01308
chr1	171628332	171628833	./HNF4A_lap_scaled_peak_944	15.5413
chr1	171882487	171882988	./HNF4A_lap_scaled_peak_945	12.0945
chr1	171935749	171936250	./HNF4A_lap_scaled_peak_946	7.18541
chr1	171975014	171975515	./HNF4A_lap_scaled_peak_947	16.8268
chr1	172328804	172329305	./HNF4A_lap_scaled_peak_948	21.0511
chr1	172418242	172418743	./HNF4A_lap_scaled_peak_949	40.3954
chr1	172419574	172420075	./HNF4A_lap_scaled_peak_950	23.8193
chr1	172420143	172420644	./HNF4A_lap_scaled_peak_951	30.0501
chr1	172436632	172437133	./HNF4A_lap_scaled_peak_952	12.2616
chr1	172439222	172439723	./HNF4A_lap_scaled_peak_953	135.753
chr1	172457470	172457971	./HNF4A_lap_scaled_peak_954	18.7517
chr1	172468743	172469244	./HNF4A_lap_scaled_peak_955	80.7182
chr1	172526354	172526855	./HNF4A_lap_scaled_peak_956	4.57841
chr1	172612081	172612582	./HNF4A_lap_scaled_peak_957	9.71767
chr1	172715459	172715960	./HNF4A_lap_scaled_peak_958	3.19957
chr1	172782687	172783188	./HNF4A_lap_scaled_peak_959	7.43957
chr1	172840348	172840849	./HNF4A_lap_scaled_peak_960	38.6086
chr1	172856223	172856724	./HNF4A_lap_scaled_peak_961	40.9844
chr1	172945220	172945721	./HNF4A_lap_scaled_peak_962a	9.30244
chr1	172945466	172945967	./HNF4A_lap_scaled_peak_962b	9.07499
chr1	173092454	173092955	./HNF4A_lap_scaled_peak_963	261.828
chr1	173096418	173096919	./HNF4A_lap_scaled_peak_964a	85.0769
chr1	173097087	173097588	./HNF4A_lap_scaled_peak_964b	90.9619
chr1	173159482	173159983	./HNF4A_lap_scaled_peak_965	6.65108
chr1	173179453	173179954	./HNF4A_lap_scaled_peak_966a	92.7394
chr1	173179815	173180316	./HNF4A_lap_scaled_peak_966b	82.5039
chr1	173181999	173182500	./HNF4A_lap_scaled_peak_967	24.1449
chr1	173837411	173837912	./HNF4A_lap_scaled_peak_968	9.74114
chr1	174083949	174084450	./HNF4A_lap_scaled_peak_969	27.9657
chr1	174328110	174328611	./HNF4A_lap_scaled_peak_970	53.0513
chr1	174658631	174659132	./HNF4A_lap_scaled_peak_971	26.0101
chr1	174922844	174923345	./HNF4A_lap_scaled_peak_972	52.5391
chr1	174934998	174935499	./HNF4A_lap_scaled_peak_973	6.49149
chr1	174992560	174993061	./HNF4A_lap_scaled_peak_974	2.53953
chr1	175065333	175065834	./HNF4A_lap_scaled_peak_975	14.3426
chr1	175162036	175162537	./HNF4A_lap_scaled_peak_976	4.76458
chr1	175757945	175758446	./HNF4A_lap_scaled_peak_977	35.4516
chr1	175895439	175895940	./HNF4A_lap_scaled_peak_978	4.96908
chr1	175953883	175954384	./HNF4A_lap_scaled_peak_979	182.665
chr1	176025383	176025884	./HNF4A_lap_scaled_peak_980	20.4719
chr1	176119357	176119858	./HNF4A_lap_scaled_peak_981	28.8705
chr1	176130491	176130992	./HNF4A_lap_scaled_peak_982	6.59912
chr1	177188586	177189087	./HNF4A_lap_scaled_peak_983	11.1086
chr1	177316031	177316532	./HNF4A_lap_scaled_peak_984	15.5406
chr1	177420228	177420729	./HNF4A_lap_scaled_peak_985	27.7044
chr1	177554714	177555215	./HNF4A_lap_scaled_peak_986	9.86317
chr1	177882102	177882603	./HNF4A_lap_scaled_peak_987	30.4057
chr1	177938960	177939461	./HNF4A_lap_scaled_peak_988	292.771
chr1	178067155	178067656	./HNF4A_lap_scaled_peak_989	4.45869
chr1	178096135	178096636	./HNF4A_lap_scaled_peak_990	3.70774
chr1	178161769	178162270	./HNF4A_lap_scaled_peak_991	12.6524
chr1	178177528	178178029	./HNF4A_lap_scaled_peak_992	18.1415
chr1	178289342	178289843	./HNF4A_lap_scaled_peak_993	2.40996
chr1	178386981	178387482	./HNF4A_lap_scaled_peak_994	7.25158
chr1	178475703	178476204	./HNF4A_lap_scaled_peak_995	9.6521
chr1	178505909	178506410	./HNF4A_lap_scaled_peak_996a	19.1421
chr1	178506640	178507141	./HNF4A_lap_scaled_peak_996b	47.1724
chr1	178533450	178533951	./HNF4A_lap_scaled_peak_997	9.90203
chr1	178624762	178625263	./HNF4A_lap_scaled_peak_998	33.3276
chr1	178942498	178942999	./HNF4A_lap_scaled_peak_999	19.8676
chr1	178986914	178987415	./HNF4A_lap_scaled_peak_1000	34.8114
chr1	178995315	178995816	./HNF4A_lap_scaled_peak_1001a	6.98337
chr1	178996415	178996916	./HNF4A_lap_scaled_peak_1001b	72.7706
chr1	179121056	179121557	./HNF4A_lap_scaled_peak_1002	48.2729
chr1	179195842	179196343	./HNF4A_lap_scaled_peak_1003	6.09946
chr1	179258083	179258584	./HNF4A_lap_scaled_peak_1004	13.164
chr1	179410098	179410599	./HNF4A_lap_scaled_peak_1005	8.58928
chr1	179525339	179525840	./HNF4A_lap_scaled_peak_1006	3.81043
chr1	179671921	179672422	./HNF4A_lap_scaled_peak_1007	11.6768
chr1	179899344	179899845	./HNF4A_lap_scaled_peak_1008a	24.1457
chr1	179899946	179900447	./HNF4A_lap_scaled_peak_1008b	11.3967
chr1	180065659	180066160	./HNF4A_lap_scaled_peak_1009	18.4393
chr1	180126675	180127176	./HNF4A_lap_scaled_peak_1010	6.50628
chr1	180137159	180137660	./HNF4A_lap_scaled_peak_1011	4.44247
chr1	180138048	180138549	./HNF4A_lap_scaled_peak_1012	32.7708
chr1	180139694	180140195	./HNF4A_lap_scaled_peak_1013	155.284
chr1	180162793	180163294	./HNF4A_lap_scaled_peak_1014	22.0104
chr1	180213922	180214423	./HNF4A_lap_scaled_peak_1015	7.0447
chr1	180238947	180239448	./HNF4A_lap_scaled_peak_1016	25.1587
chr1	180601316	180601817	./HNF4A_lap_scaled_peak_1017	6.4471
chr1	180817287	180817788	./HNF4A_lap_scaled_peak_1018	10.5525
chr1	180923400	180923901	./HNF4A_lap_scaled_peak_1019	13.5016
chr1	181009527	181010028	./HNF4A_lap_scaled_peak_1020	12.9355
chr1	181011932	181012433	./HNF4A_lap_scaled_peak_1021	3.0981
chr1	181013578	181014079	./HNF4A_lap_scaled_peak_1022	5.46364
chr1	181042569	181043070	./HNF4A_lap_scaled_peak_1023	5.07562
chr1	181061953	181062454	./HNF4A_lap_scaled_peak_1024	7.32475
chr1	181077370	181077871	./HNF4A_lap_scaled_peak_1025	57.5911
chr1	181081499	181082000	./HNF4A_lap_scaled_peak_1026	17.0765
chr1	181128394	181128895	./HNF4A_lap_scaled_peak_1027a	6.50467
chr1	181128917	181129418	./HNF4A_lap_scaled_peak_1027b	25.4781
chr1	181129387	181129888	./HNF4A_lap_scaled_peak_1027c	77.209
chr1	181219125	181219626	./HNF4A_lap_scaled_peak_1028	33.007
chr1	181420726	181421227	./HNF4A_lap_scaled_peak_1029	67.0877
chr1	182014380	182014881	./HNF4A_lap_scaled_peak_1030	8.70331
chr1	182150365	182150866	./HNF4A_lap_scaled_peak_1031	11.5562
chr1	182257850	182258351	./HNF4A_lap_scaled_peak_1032	22.1452
chr1	182270831	182271332	./HNF4A_lap_scaled_peak_1033	8.89521
chr1	182476729	182477230	./HNF4A_lap_scaled_peak_1034	4.44247
chr1	182497308	182497809	./HNF4A_lap_scaled_peak_1035	49.3489
chr1	182544617	182545118	./HNF4A_lap_scaled_peak_1036	66.6078
chr1	182938284	182938785	./HNF4A_lap_scaled_peak_1037	18.814
chr1	183058055	183058556	./HNF4A_lap_scaled_peak_1038	51.8929
chr1	183067272	183067773	./HNF4A_lap_scaled_peak_1039	12.5145
chr1	183102426	183102927	./HNF4A_lap_scaled_peak_1040	11.1363
chr1	183129029	183129530	./HNF4A_lap_scaled_peak_1041	9.07499
chr1	183164174	183164675	./HNF4A_lap_scaled_peak_1042	12.23
chr1	183436705	183437206	./HNF4A_lap_scaled_peak_1043	17.7651
chr1	183439260	183439761	./HNF4A_lap_scaled_peak_1044	80.297
chr1	183439962	183440463	./HNF4A_lap_scaled_peak_1045	2.3606
chr1	183605315	183605816	./HNF4A_lap_scaled_peak_1046	7.25158
chr1	183668653	183669154	./HNF4A_lap_scaled_peak_1047	9.95537
chr1	183688378	183688879	./HNF4A_lap_scaled_peak_1048	4.47435
chr1	183705493	183705994	./HNF4A_lap_scaled_peak_1049	6.50628
chr1	183851185	183851686	./HNF4A_lap_scaled_peak_1050	2.33964
chr1	183962269	183962770	./HNF4A_lap_scaled_peak_1051	20.8411
chr1	183965518	183966019	./HNF4A_lap_scaled_peak_1052	10.8848
chr1	184394592	184395093	./HNF4A_lap_scaled_peak_1053	10.6773
chr1	184406399	184406900	./HNF4A_lap_scaled_peak_1054	32.2198
chr1	184448426	184448927	./HNF4A_lap_scaled_peak_1055	34.1079
chr1	184460638	184461139	./HNF4A_lap_scaled_peak_1056a	8.45322
chr1	184461221	184461722	./HNF4A_lap_scaled_peak_1056b	67.6437
chr1	184537260	184537761	./HNF4A_lap_scaled_peak_1057	20.1775
chr1	184559472	184559973	./HNF4A_lap_scaled_peak_1058	265.127
chr1	184591482	184591983	./HNF4A_lap_scaled_peak_1059	20.7284
chr1	184742803	184743304	./HNF4A_lap_scaled_peak_1060	5.72732
chr1	184761485	184761986	./HNF4A_lap_scaled_peak_1061	103.478
chr1	184773323	184773824	./HNF4A_lap_scaled_peak_1062	10.5525
chr1	185226570	185227071	./HNF4A_lap_scaled_peak_1063	4.69081
chr1	185506723	185507224	./HNF4A_lap_scaled_peak_1064	20.6864
chr1	185550187	185550688	./HNF4A_lap_scaled_peak_1065	130.152
chr1	185554893	185555394	./HNF4A_lap_scaled_peak_1066	121.701
chr1	185563163	185563664	./HNF4A_lap_scaled_peak_1067a	13.4953
chr1	185563428	185563929	./HNF4A_lap_scaled_peak_1067b	9.35834
chr1	185615306	185615807	./HNF4A_lap_scaled_peak_1068	51.3872
chr1	185619658	185620159	./HNF4A_lap_scaled_peak_1069	37.081
chr1	185843205	185843706	./HNF4A_lap_scaled_peak_1070	14.5116
chr1	186317376	186317877	./HNF4A_lap_scaled_peak_1071	164.713
chr1	186462166	186462667	./HNF4A_lap_scaled_peak_1072	7.88868
chr1	186467815	186468316	./HNF4A_lap_scaled_peak_1073	75.9651
chr1	186817584	186818085	./HNF4A_lap_scaled_peak_1074	7.18471
chr1	186896985	186897486	./HNF4A_lap_scaled_peak_1075	6.17146
chr1	187421677	187422178	./HNF4A_lap_scaled_peak_1076	31.4545
chr1	187460028	187460529	./HNF4A_lap_scaled_peak_1077a	3.75522
chr1	187460553	187461054	./HNF4A_lap_scaled_peak_1077b	8.37709
chr1	187917165	187917666	./HNF4A_lap_scaled_peak_1078	64.7695
chr1	188699081	188699582	./HNF4A_lap_scaled_peak_1079	15.6007
chr1	189613110	189613611	./HNF4A_lap_scaled_peak_1080	19.0114
chr1	189819935	189820436	./HNF4A_lap_scaled_peak_1081	10.0866
chr1	190149004	190149505	./HNF4A_lap_scaled_peak_1082	8.70257
chr1	190166310	190166811	./HNF4A_lap_scaled_peak_1083	12.5116
chr1	190308827	190309328	./HNF4A_lap_scaled_peak_1084	3.86637
chr1	190566445	190566946	./HNF4A_lap_scaled_peak_1085	62.5264
chr1	190818177	190818678	./HNF4A_lap_scaled_peak_1086	22.188
chr1	191482458	191482959	./HNF4A_lap_scaled_peak_1087	2.61883
chr1	192001603	192002104	./HNF4A_lap_scaled_peak_1088	16.4031
chr1	192371658	192372159	./HNF4A_lap_scaled_peak_1089	83.183
chr1	192469723	192470224	./HNF4A_lap_scaled_peak_1090	6.38564
chr1	192481850	192482351	./HNF4A_lap_scaled_peak_1091	4.44247
chr1	192609208	192609709	./HNF4A_lap_scaled_peak_1092	12.6524
chr1	192908491	192908992	./HNF4A_lap_scaled_peak_1093	5.60013
chr1	192937397	192937898	./HNF4A_lap_scaled_peak_1094	25.1587
chr1	192976918	192977419	./HNF4A_lap_scaled_peak_1095	546.57
chr1	193028388	193028889	./HNF4A_lap_scaled_peak_1096	4.87959
chr1	193090621	193091122	./HNF4A_lap_scaled_peak_1097	2.59348
chr1	193279181	193279682	./HNF4A_lap_scaled_peak_1098a	4.49301
chr1	193279653	193280154	./HNF4A_lap_scaled_peak_1098b	5.17347
chr1	193295295	193295796	./HNF4A_lap_scaled_peak_1099	4.19244
chr1	193324237	193324738	./HNF4A_lap_scaled_peak_1100	272.738
chr1	193400568	193401069	./HNF4A_lap_scaled_peak_1101	2.40885
chr1	193553928	193554429	./HNF4A_lap_scaled_peak_1102	14.4278
chr1	193756253	193756754	./HNF4A_lap_scaled_peak_1103	35.2168
chr1	193979963	193980464	./HNF4A_lap_scaled_peak_1104	6.3976
chr1	194233697	194234198	./HNF4A_lap_scaled_peak_1105	51.6679
chr1	194390123	194390624	./HNF4A_lap_scaled_peak_1106	33.5697
chr1	195641835	195642336	./HNF4A_lap_scaled_peak_1107	3.77235
chr1	196070301	196070802	./HNF4A_lap_scaled_peak_1108	20.2842
chr1	196245109	196245610	./HNF4A_lap_scaled_peak_1109	14.1258
chr1	197143162	197143663	./HNF4A_lap_scaled_peak_1110	14.9598
chr1	197861783	197862284	./HNF4A_lap_scaled_peak_1111	10.2181
chr1	197871966	197872467	./HNF4A_lap_scaled_peak_1112	11.2313
chr1	198048763	198049264	./HNF4A_lap_scaled_peak_1113	41.5727
chr1	198131127	198131628	./HNF4A_lap_scaled_peak_1114	144.383
chr1	198898123	198898624	./HNF4A_lap_scaled_peak_1115	25.0713
chr1	198904595	198905096	./HNF4A_lap_scaled_peak_1116	4.67148
chr1	200860844	200861345	./HNF4A_lap_scaled_peak_1117	5.9871
chr1	200865755	200866256	./HNF4A_lap_scaled_peak_1118	180.718
chr1	200877249	200877750	./HNF4A_lap_scaled_peak_1119	20.9585
chr1	200988339	200988840	./HNF4A_lap_scaled_peak_1120	14.3426
chr1	200997406	200997907	./HNF4A_lap_scaled_peak_1121	22.0104
chr1	201144261	201144762	./HNF4A_lap_scaled_peak_1122	23.2385
chr1	201366198	201366699	./HNF4A_lap_scaled_peak_1123	7.99833
chr1	201368446	201368947	./HNF4A_lap_scaled_peak_1124a	6.31598
chr1	201368940	201369441	./HNF4A_lap_scaled_peak_1124b	41.2512
chr1	201431022	201431523	./HNF4A_lap_scaled_peak_1125	9.48789
chr1	201444128	201444629	./HNF4A_lap_scaled_peak_1126	10.6026
chr1	201486724	201487225	./HNF4A_lap_scaled_peak_1127	6.32098
chr1	201497914	201498415	./HNF4A_lap_scaled_peak_1128	11.5388
chr1	201682454	201682955	./HNF4A_lap_scaled_peak_1129	17.8083
chr1	201952424	201952925	./HNF4A_lap_scaled_peak_1130	3.79345
chr1	201979207	201979708	./HNF4A_lap_scaled_peak_1131	7.60536
chr1	201986886	201987387	./HNF4A_lap_scaled_peak_1132	56.2417
chr1	201987598	201988099	./HNF4A_lap_scaled_peak_1133	12.2356
chr1	202015283	202015784	./HNF4A_lap_scaled_peak_1134a	29.058
chr1	202015675	202016176	./HNF4A_lap_scaled_peak_1134b	11.2537
chr1	202017086	202017587	./HNF4A_lap_scaled_peak_1135	4.44247
chr1	202026108	202026609	./HNF4A_lap_scaled_peak_1136	4.06248
chr1	202027280	202027781	./HNF4A_lap_scaled_peak_1137	5.14024
chr1	202041352	202041853	./HNF4A_lap_scaled_peak_1138	3.88495
chr1	202045143	202045644	./HNF4A_lap_scaled_peak_1139	40.0985
chr1	202054316	202054817	./HNF4A_lap_scaled_peak_1140a	97.3565
chr1	202054965	202055466	./HNF4A_lap_scaled_peak_1140b	24.3639
chr1	202055987	202056488	./HNF4A_lap_scaled_peak_1141	11.9568
chr1	202075354	202075855	./HNF4A_lap_scaled_peak_1142	9.67182
chr1	202077400	202077901	./HNF4A_lap_scaled_peak_1143	3.79345
chr1	202666087	202666588	./HNF4A_lap_scaled_peak_1144	77.8948
chr1	202757861	202758362	./HNF4A_lap_scaled_peak_1145	48.2661
chr1	202826273	202826774	./HNF4A_lap_scaled_peak_1146	5.46219
chr1	202829780	202830281	./HNF4A_lap_scaled_peak_1147	102.434
chr1	202831800	202832301	./HNF4A_lap_scaled_peak_1148	4.73193
chr1	203274408	203274909	./HNF4A_lap_scaled_peak_1149	6.4647
chr1	203398306	203398807	./HNF4A_lap_scaled_peak_1150	7.71211
chr1	203506138	203506639	./HNF4A_lap_scaled_peak_1151	44.7146
chr1	203507149	203507650	./HNF4A_lap_scaled_peak_1152	6.78247
chr1	204043663	204044164	./HNF4A_lap_scaled_peak_1153	10.7995
chr1	204062336	204062837	./HNF4A_lap_scaled_peak_1154	142.987
chr1	204071217	204071718	./HNF4A_lap_scaled_peak_1155	2.06798
chr1	204071765	204072266	./HNF4A_lap_scaled_peak_1156	10.586
chr1	204194967	204195468	./HNF4A_lap_scaled_peak_1157a	6.53285
chr1	204195445	204195946	./HNF4A_lap_scaled_peak_1157b	77.6117
chr1	204317319	204317820	./HNF4A_lap_scaled_peak_1158	149.393
chr1	204346252	204346753	./HNF4A_lap_scaled_peak_1159	159
chr1	204347160	204347661	./HNF4A_lap_scaled_peak_1160	6.98337
chr1	204367533	204368034	./HNF4A_lap_scaled_peak_1161	9.05726
chr1	204386164	204386665	./HNF4A_lap_scaled_peak_1162	3.47859
chr1	204417684	204418185	./HNF4A_lap_scaled_peak_1163	5.97993
chr1	204419753	204420254	./HNF4A_lap_scaled_peak_1164	227.922
chr1	204448732	204449233	./HNF4A_lap_scaled_peak_1165	15
chr1	204476014	204476515	./HNF4A_lap_scaled_peak_1166	3.0981
chr1	204681389	204681890	./HNF4A_lap_scaled_peak_1167	5.46219
chr1	204775957	204776458	./HNF4A_lap_scaled_peak_1168	3.58196
chr1	204887847	204888348	./HNF4A_lap_scaled_peak_1169	63.3013
chr1	204901606	204902107	./HNF4A_lap_scaled_peak_1170	6.32098
chr1	205276356	205276857	./HNF4A_lap_scaled_peak_1171	8.39973
chr1	205286679	205287180	./HNF4A_lap_scaled_peak_1172	41.0929
chr1	205288609	205289110	./HNF4A_lap_scaled_peak_1173	7.27943
chr1	205324076	205324577	./HNF4A_lap_scaled_peak_1174	116.414
chr1	205561046	205561547	./HNF4A_lap_scaled_peak_1175	5.46219
chr1	205633509	205634010	./HNF4A_lap_scaled_peak_1176	6.38564
chr1	205635896	205636397	./HNF4A_lap_scaled_peak_1177	18.2807
chr1	205645097	205645598	./HNF4A_lap_scaled_peak_1178	46.7094
chr1	205902931	205903432	./HNF4A_lap_scaled_peak_1179	5.46219
chr1	206292325	206292826	./HNF4A_lap_scaled_peak_1180	134.872
chr1	207100483	207100984	./HNF4A_lap_scaled_peak_1181	19.8086
chr1	207142323	207142824	./HNF4A_lap_scaled_peak_1182	43.6335
chr1	207203839	207204340	./HNF4A_lap_scaled_peak_1183	6.53285
chr1	207261937	207262438	./HNF4A_lap_scaled_peak_1184a	11.5388
chr1	207262594	207263095	./HNF4A_lap_scaled_peak_1184b	45.9911
chr1	207578173	207578674	./HNF4A_lap_scaled_peak_1185	43.8903
chr1	207997169	207997670	./HNF4A_lap_scaled_peak_1186	3.23982
chr1	207999964	208000465	./HNF4A_lap_scaled_peak_1187	36.9864
chr1	208156234	208156735	./HNF4A_lap_scaled_peak_1188	27.4708
chr1	208232592	208233093	./HNF4A_lap_scaled_peak_1189	8.70257
chr1	208336843	208337344	./HNF4A_lap_scaled_peak_1190	10.586
chr1	208351028	208351529	./HNF4A_lap_scaled_peak_1191	34.1928
chr1	208357609	208358110	./HNF4A_lap_scaled_peak_1192	7.71211
chr1	208374525	208375026	./HNF4A_lap_scaled_peak_1193	136.702
chr1	208376761	208377262	./HNF4A_lap_scaled_peak_1194	44.1332
chr1	208409524	208410025	./HNF4A_lap_scaled_peak_1195	5.33232
chr1	208618904	208619405	./HNF4A_lap_scaled_peak_1196	5.97993
chr1	209826447	209826948	./HNF4A_lap_scaled_peak_1197	8.70257
chr1	209827194	209827695	./HNF4A_lap_scaled_peak_1198	19.3761
chr1	209836116	209836617	./HNF4A_lap_scaled_peak_1199	154.515
chr1	209953593	209954094	./HNF4A_lap_scaled_peak_1200	41.2512
chr1	209960984	209961485	./HNF4A_lap_scaled_peak_1201	8.24738
chr1	209964187	209964688	./HNF4A_lap_scaled_peak_1202	55.0438
chr1	209964812	209965313	./HNF4A_lap_scaled_peak_1203	2.40996
chr1	210013177	210013678	./HNF4A_lap_scaled_peak_1204	6.4647
chr1	210073317	210073818	./HNF4A_lap_scaled_peak_1205	8.57268
chr1	210369415	210369916	./HNF4A_lap_scaled_peak_1206	6.4647
chr1	211507190	211507691	./HNF4A_lap_scaled_peak_1207	145.16
chr1	211514345	211514846	./HNF4A_lap_scaled_peak_1208	4.47435
chr1	211517372	211517873	./HNF4A_lap_scaled_peak_1209	5.75794
chr1	211526393	211526894	./HNF4A_lap_scaled_peak_1210	137.811
chr1	211715379	211715880	./HNF4A_lap_scaled_peak_1211	10.5636
chr1	211722001	211722502	./HNF4A_lap_scaled_peak_1212	7.30161
chr1	211752377	211752878	./HNF4A_lap_scaled_peak_1213a	5.82151
chr1	211752748	211753249	./HNF4A_lap_scaled_peak_1213b	12.92
chr1	211753019	211753520	./HNF4A_lap_scaled_peak_1213c	10.3748
chr1	211776642	211777143	./HNF4A_lap_scaled_peak_1214	41.5727
chr1	211781345	211781846	./HNF4A_lap_scaled_peak_1215	55.6355
chr1	211817143	211817644	./HNF4A_lap_scaled_peak_1216	77.4075
chr1	211821677	211822178	./HNF4A_lap_scaled_peak_1217	35.6979
chr1	211840555	211841056	./HNF4A_lap_scaled_peak_1218	19.2328
chr1	211849066	211849567	./HNF4A_lap_scaled_peak_1219	60.4519
chr1	211957178	211957679	./HNF4A_lap_scaled_peak_1220	19.8676
chr1	212077238	212077739	./HNF4A_lap_scaled_peak_1221	17.8083
chr1	212091191	212091692	./HNF4A_lap_scaled_peak_1222	9.92137
chr1	212102333	212102834	./HNF4A_lap_scaled_peak_1223	4.92517
chr1	212583529	212584030	./HNF4A_lap_scaled_peak_1224	13.1389
chr1	212604184	212604685	./HNF4A_lap_scaled_peak_1225	9.67182
chr1	212691551	212692052	./HNF4A_lap_scaled_peak_1226a	12.9143
chr1	212691774	212692275	./HNF4A_lap_scaled_peak_1226b	14.3426
chr1	212965062	212965563	./HNF4A_lap_scaled_peak_1227	50.8228
chr1	212990102	212990603	./HNF4A_lap_scaled_peak_1228	41.0929
chr1	213001018	213001519	./HNF4A_lap_scaled_peak_1229	94.5749
chr1	213026847	213027348	./HNF4A_lap_scaled_peak_1230	27.0995
chr1	213104270	213104771	./HNF4A_lap_scaled_peak_1231	23.2609
chr1	213545498	213545999	./HNF4A_lap_scaled_peak_1232	31.7249
chr1	213746148	213746649	./HNF4A_lap_scaled_peak_1233	13.1408
chr1	213952722	213953223	./HNF4A_lap_scaled_peak_1234	4.68304
chr1	214120551	214121052	./HNF4A_lap_scaled_peak_1235	12.0335
chr1	214129515	214130016	./HNF4A_lap_scaled_peak_1236	61.4542
chr1	214163819	214164320	./HNF4A_lap_scaled_peak_1237	9.51442
chr1	214223864	214224365	./HNF4A_lap_scaled_peak_1238	112.626
chr1	214418138	214418639	./HNF4A_lap_scaled_peak_1239	77.8948
chr1	214851628	214852129	./HNF4A_lap_scaled_peak_1240	67.8661
chr1	215592109	215592610	./HNF4A_lap_scaled_peak_1241	4.38635
chr1	215697154	215697655	./HNF4A_lap_scaled_peak_1242	6.2165
chr1	215716552	215717053	./HNF4A_lap_scaled_peak_1243	44.9861
chr1	215783331	215783832	./HNF4A_lap_scaled_peak_1244	9.71767
chr1	215808960	215809461	./HNF4A_lap_scaled_peak_1245a	9.05726
chr1	215809476	215809977	./HNF4A_lap_scaled_peak_1245b	129.228
chr1	216050768	216051269	./HNF4A_lap_scaled_peak_1246	5.51594
chr1	216863896	216864397	./HNF4A_lap_scaled_peak_1247	19.6446
chr1	217763853	217764354	./HNF4A_lap_scaled_peak_1248	63.3444
chr1	218285856	218286357	./HNF4A_lap_scaled_peak_1249	2.23829
chr1	218509755	218510256	./HNF4A_lap_scaled_peak_1250	4.51715
chr1	218757717	218758218	./HNF4A_lap_scaled_peak_1251	26.2495
chr1	218787142	218787643	./HNF4A_lap_scaled_peak_1252	6.38564
chr1	218819512	218820013	./HNF4A_lap_scaled_peak_1253a	8.57268
chr1	218819751	218820252	./HNF4A_lap_scaled_peak_1253b	15.5686
chr1	219047469	219047970	./HNF4A_lap_scaled_peak_1254	13.8433
chr1	220292383	220292884	./HNF4A_lap_scaled_peak_1255	4.92517
chr1	220295426	220295927	./HNF4A_lap_scaled_peak_1256	59.84
chr1	220332351	220332852	./HNF4A_lap_scaled_peak_1257	34.1936
chr1	220552155	220552656	./HNF4A_lap_scaled_peak_1258	22.7851
chr1	220580459	220580960	./HNF4A_lap_scaled_peak_1259	60.5605
chr1	220617972	220618473	./HNF4A_lap_scaled_peak_1260	116.64
chr1	220863453	220863954	./HNF4A_lap_scaled_peak_1261	24.3639
chr1	220907827	220908328	./HNF4A_lap_scaled_peak_1262	12.1118
chr1	220935269	220935770	./HNF4A_lap_scaled_peak_1263	49.4691
chr1	220940526	220941027	./HNF4A_lap_scaled_peak_1264a	26.0813
chr1	220940886	220941387	./HNF4A_lap_scaled_peak_1264b	18.0874
chr1	222013116	222013617	./HNF4A_lap_scaled_peak_1265	9.59038
chr1	222138597	222139098	./HNF4A_lap_scaled_peak_1266	7.85455
chr1	222278616	222279117	./HNF4A_lap_scaled_peak_1267	8.53941
chr1	222299354	222299855	./HNF4A_lap_scaled_peak_1268	83.8882
chr1	222487581	222488082	./HNF4A_lap_scaled_peak_1269	3.12668
chr1	222773517	222774018	./HNF4A_lap_scaled_peak_1270	5.82235
chr1	222786902	222787403	./HNF4A_lap_scaled_peak_1271	141.459
chr1	222817427	222817928	./HNF4A_lap_scaled_peak_1272	27.425
chr1	223174006	223174507	./HNF4A_lap_scaled_peak_1273	176.19
chr1	223205178	223205679	./HNF4A_lap_scaled_peak_1274	12.1118
chr1	223282803	223283304	./HNF4A_lap_scaled_peak_1275	93.9109
chr1	223291687	223292188	./HNF4A_lap_scaled_peak_1276	11.5388
chr1	223307052	223307553	./HNF4A_lap_scaled_peak_1277	4.1563
chr1	223596051	223596552	./HNF4A_lap_scaled_peak_1278	2.40996
chr1	223806329	223806830	./HNF4A_lap_scaled_peak_1279	17.2518
chr1	223810007	223810508	./HNF4A_lap_scaled_peak_1280	5.37192
chr1	223829109	223829610	./HNF4A_lap_scaled_peak_1281	28.5447
chr1	223842875	223843376	./HNF4A_lap_scaled_peak_1282	23.7773
chr1	223853254	223853755	./HNF4A_lap_scaled_peak_1283	9.7096
chr1	223894798	223895299	./HNF4A_lap_scaled_peak_1284a	3.19957
chr1	223895053	223895554	./HNF4A_lap_scaled_peak_1284b	4.44072
chr1	223895621	223896122	./HNF4A_lap_scaled_peak_1284c	32.3991
chr1	223938806	223939307	./HNF4A_lap_scaled_peak_1285	22.3234
chr1	223959809	223960310	./HNF4A_lap_scaled_peak_1286	2.0238
chr1	223981410	223981911	./HNF4A_lap_scaled_peak_1287	2.64405
chr1	224253070	224253571	./HNF4A_lap_scaled_peak_1288	8.39973
chr1	224294115	224294616	./HNF4A_lap_scaled_peak_1289	3.08121
chr1	224691171	224691672	./HNF4A_lap_scaled_peak_1290	7.92564
chr1	224790820	224791321	./HNF4A_lap_scaled_peak_1291	8.10749
chr1	224832217	224832718	./HNF4A_lap_scaled_peak_1292	63.342
chr1	225072040	225072541	./HNF4A_lap_scaled_peak_1293	31.7141
chr1	225416466	225416967	./HNF4A_lap_scaled_peak_1294	123.249
chr1	225606246	225606747	./HNF4A_lap_scaled_peak_1295	10.0018
chr1	225628041	225628542	./HNF4A_lap_scaled_peak_1296	53.5535
chr1	225632599	225633100	./HNF4A_lap_scaled_peak_1297	6.37141
chr1	225881822	225882323	./HNF4A_lap_scaled_peak_1298	2.99646
chr1	225942506	225943007	./HNF4A_lap_scaled_peak_1299	9.37674
chr1	226001093	226001594	./HNF4A_lap_scaled_peak_1300	8.57279
chr1	226005227	226005728	./HNF4A_lap_scaled_peak_1301	5.88967
chr1	226012696	226013197	./HNF4A_lap_scaled_peak_1302	6.65108
chr1	226063151	226063652	./HNF4A_lap_scaled_peak_1303a	4.30038
chr1	226063309	226063810	./HNF4A_lap_scaled_peak_1303b	2.40885
chr1	226068968	226069469	./HNF4A_lap_scaled_peak_1304a	5.83177
chr1	226069301	226069802	./HNF4A_lap_scaled_peak_1304b	2.26837
chr1	226186893	226187394	./HNF4A_lap_scaled_peak_1305	7.23666
chr1	226216816	226217317	./HNF4A_lap_scaled_peak_1306	27.2188
chr1	226233912	226234413	./HNF4A_lap_scaled_peak_1307	80.0097
chr1	226315400	226315901	./HNF4A_lap_scaled_peak_1308	383.391
chr1	226320722	226321223	./HNF4A_lap_scaled_peak_1309	6.98337
chr1	226322923	226323424	./HNF4A_lap_scaled_peak_1310	124.273
chr1	226370024	226370525	./HNF4A_lap_scaled_peak_1311	7.43957
chr1	226374164	226374665	./HNF4A_lap_scaled_peak_1312	2.75511
chr1	226456336	226456837	./HNF4A_lap_scaled_peak_1313	10.6558
chr1	226537520	226538021	./HNF4A_lap_scaled_peak_1314a	39.2096
chr1	226537812	226538313	./HNF4A_lap_scaled_peak_1314b	35.8361
chr1	226646954	226647455	./HNF4A_lap_scaled_peak_1315	3.0981
chr1	226667045	226667546	./HNF4A_lap_scaled_peak_1316	11.9102
chr1	227002722	227003223	./HNF4A_lap_scaled_peak_1317	77.1261
chr1	227051969	227052470	./HNF4A_lap_scaled_peak_1318	8.64767
chr1	227126478	227126979	./HNF4A_lap_scaled_peak_1319	6.51193
chr1	227132256	227132757	./HNF4A_lap_scaled_peak_1320a	22.4184
chr1	227133055	227133556	./HNF4A_lap_scaled_peak_1320b	35.7661
chr1	227282210	227282711	./HNF4A_lap_scaled_peak_1321	297.633
chr1	227510834	227511335	./HNF4A_lap_scaled_peak_1322	8.24738
chr1	227544754	227545255	./HNF4A_lap_scaled_peak_1323	2.26584
chr1	227584102	227584603	./HNF4A_lap_scaled_peak_1324a	15.1761
chr1	227584501	227585002	./HNF4A_lap_scaled_peak_1324b	16.1371
chr1	227589097	227589598	./HNF4A_lap_scaled_peak_1325	9.17811
chr1	227616552	227617053	./HNF4A_lap_scaled_peak_1326	12.5762
chr1	228415035	228415536	./HNF4A_lap_scaled_peak_1327	9.6521
chr1	228857097	228857598	./HNF4A_lap_scaled_peak_1328	11.5854
chr1	228918542	228919043	./HNF4A_lap_scaled_peak_1329a	161.115
chr1	228918911	228919412	./HNF4A_lap_scaled_peak_1329b	252.344
chr1	228945633	228946134	./HNF4A_lap_scaled_peak_1330	53.7694
chr1	228965872	228966373	./HNF4A_lap_scaled_peak_1331	9.7096
chr1	228966913	228967414	./HNF4A_lap_scaled_peak_1332	27.7094
chr1	228972064	228972565	./HNF4A_lap_scaled_peak_1333	156.164
chr1	228973623	228974124	./HNF4A_lap_scaled_peak_1334a	6.49149
chr1	228974143	228974644	./HNF4A_lap_scaled_peak_1334b	16.0973
chr1	228984676	228985177	./HNF4A_lap_scaled_peak_1335	30.6083
chr1	228986104	228986605	./HNF4A_lap_scaled_peak_1336	3.65883
chr1	228996804	228997305	./HNF4A_lap_scaled_peak_1337	113.749
chr1	229003304	229003805	./HNF4A_lap_scaled_peak_1338	54.34
chr1	229038764	229039265	./HNF4A_lap_scaled_peak_1339	16.4524
chr1	229070850	229071351	./HNF4A_lap_scaled_peak_1340	14.0464
chr1	229071809	229072310	./HNF4A_lap_scaled_peak_1341	19.197
chr1	229199930	229200431	./HNF4A_lap_scaled_peak_1342	5.33232
chr1	229201301	229201802	./HNF4A_lap_scaled_peak_1343	19.5208
chr1	229260287	229260788	./HNF4A_lap_scaled_peak_1344	28.8497
chr1	229265648	229266149	./HNF4A_lap_scaled_peak_1345	54.1153
chr1	229267238	229267739	./HNF4A_lap_scaled_peak_1346	161.837
chr1	229283681	229284182	./HNF4A_lap_scaled_peak_1347	44.0986
chr1	229300036	229300537	./HNF4A_lap_scaled_peak_1348	4.44247
chr1	229307617	229308118	./HNF4A_lap_scaled_peak_1349	12.586
chr1	229356924	229357425	./HNF4A_lap_scaled_peak_1350	237.7
chr1	229361048	229361549	./HNF4A_lap_scaled_peak_1351	6.65108
chr1	229409401	229409902	./HNF4A_lap_scaled_peak_1352	14.4262
chr1	229434720	229435221	./HNF4A_lap_scaled_peak_1353	46.784
chr1	229706612	229707113	./HNF4A_lap_scaled_peak_1354	19.2218
chr1	229920521	229921022	./HNF4A_lap_scaled_peak_1355	14.0311
chr1	230294386	230294887	./HNF4A_lap_scaled_peak_1356	3.79345
chr1	230435119	230435620	./HNF4A_lap_scaled_peak_1357	7.34152
chr1	230844325	230844826	./HNF4A_lap_scaled_peak_1358	60.9958
chr1	230920725	230921226	./HNF4A_lap_scaled_peak_1359	11.8317
chr1	231061493	231061994	./HNF4A_lap_scaled_peak_1360	5.21828
chr1	231074569	231075070	./HNF4A_lap_scaled_peak_1361	307.011
chr1	231084521	231085022	./HNF4A_lap_scaled_peak_1362	4.47435
chr1	231347843	231348344	./HNF4A_lap_scaled_peak_1363	7.75543
chr1	231369692	231370193	./HNF4A_lap_scaled_peak_1364	86.9649
chr1	231971945	231972446	./HNF4A_lap_scaled_peak_1365a	6.32098
chr1	231972136	231972637	./HNF4A_lap_scaled_peak_1365b	4.06248
chr1	232758122	232758623	./HNF4A_lap_scaled_peak_1366	17.5438
chr1	232817913	232818414	./HNF4A_lap_scaled_peak_1367	116.643
chr1	232942897	232943398	./HNF4A_lap_scaled_peak_1368	25.0713
chr1	233038654	233039155	./HNF4A_lap_scaled_peak_1369	6.65108
chr1	233377566	233378067	./HNF4A_lap_scaled_peak_1370	50.8128
chr1	233379780	233380281	./HNF4A_lap_scaled_peak_1371	168.164
chr1	233527064	233527565	./HNF4A_lap_scaled_peak_1372	9.44141
chr1	233589054	233589555	./HNF4A_lap_scaled_peak_1373	13.217
chr1	233742838	233743339	./HNF4A_lap_scaled_peak_1374	19.3248
chr1	233790324	233790825	./HNF4A_lap_scaled_peak_1375a	8.24738
chr1	233790908	233791409	./HNF4A_lap_scaled_peak_1375b	12.0335
chr1	233809059	233809560	./HNF4A_lap_scaled_peak_1376	210.946
chr1	233843250	233843751	./HNF4A_lap_scaled_peak_1377	8.78131
chr1	234027591	234028092	./HNF4A_lap_scaled_peak_1378	7.34152
chr1	234508947	234509448	./HNF4A_lap_scaled_peak_1379	3.40686
chr1	234626772	234627273	./HNF4A_lap_scaled_peak_1380	8.10092
chr1	234638521	234639022	./HNF4A_lap_scaled_peak_1381	108.681
chr1	234673792	234674293	./HNF4A_lap_scaled_peak_1382	8.73454
chr1	234680512	234681013	./HNF4A_lap_scaled_peak_1383	7.43957
chr1	234736181	234736682	./HNF4A_lap_scaled_peak_1384	364.3
chr1	234739555	234740056	./HNF4A_lap_scaled_peak_1385	27.8148
chr1	234740681	234741182	./HNF4A_lap_scaled_peak_1386	10.1179
chr1	234746821	234747322	./HNF4A_lap_scaled_peak_1387	16.3459
chr1	234748331	234748832	./HNF4A_lap_scaled_peak_1388a	76.3169
chr1	234749013	234749514	./HNF4A_lap_scaled_peak_1388b	5.12347
chr1	234767385	234767886	./HNF4A_lap_scaled_peak_1389	32.3991
chr1	234775209	234775710	./HNF4A_lap_scaled_peak_1390	82.3084
chr1	234778743	234779244	./HNF4A_lap_scaled_peak_1391	13.1442
chr1	234835335	234835836	./HNF4A_lap_scaled_peak_1392	20.9131
chr1	234852030	234852531	./HNF4A_lap_scaled_peak_1393	19.052
chr1	234859247	234859748	./HNF4A_lap_scaled_peak_1394a	13.0319
chr1	234859873	234860374	./HNF4A_lap_scaled_peak_1394b	33.7035
chr1	234886872	234887373	./HNF4A_lap_scaled_peak_1395	7.65221
chr1	234908062	234908563	./HNF4A_lap_scaled_peak_1396	4.54191
chr1	234997510	234998011	./HNF4A_lap_scaled_peak_1397	218.659
chr1	235001993	235002494	./HNF4A_lap_scaled_peak_1398	6.53592
chr1	235012109	235012610	./HNF4A_lap_scaled_peak_1399	18.2807
chr1	235093039	235093540	./HNF4A_lap_scaled_peak_1400	71.3766
chr1	235096421	235096922	./HNF4A_lap_scaled_peak_1401a	48.1877
chr1	235096706	235097207	./HNF4A_lap_scaled_peak_1401b	15.825
chr1	235099131	235099632	./HNF4A_lap_scaled_peak_1402a	10.2181
chr1	235100027	235100528	./HNF4A_lap_scaled_peak_1402b	30.1729
chr1	235110754	235111255	./HNF4A_lap_scaled_peak_1403	15.7965
chr1	235114480	235114981	./HNF4A_lap_scaled_peak_1404	101.127
chr1	235132895	235133396	./HNF4A_lap_scaled_peak_1405	13.2931
chr1	235134143	235134644	./HNF4A_lap_scaled_peak_1406	15.825
chr1	235242790	235243291	./HNF4A_lap_scaled_peak_1407	20.0279
chr1	236247304	236247805	./HNF4A_lap_scaled_peak_1408	31.2203
chr1	236326386	236326887	./HNF4A_lap_scaled_peak_1409	15.2731
chr1	237068392	237068893	./HNF4A_lap_scaled_peak_1410	4.44247
chr1	237175928	237176429	./HNF4A_lap_scaled_peak_1411	68.5362
chr1	237924212	237924713	./HNF4A_lap_scaled_peak_1412	17.3481
chr1	238267651	238268152	./HNF4A_lap_scaled_peak_1413	4.65038
chr1	238527746	238528247	./HNF4A_lap_scaled_peak_1414	40.3632
chr1	239275170	239275671	./HNF4A_lap_scaled_peak_1415	7.18541
chr1	239368862	239369363	./HNF4A_lap_scaled_peak_1416	9.92137
chr1	239376165	239376666	./HNF4A_lap_scaled_peak_1417	16.9766
chr1	239501206	239501707	./HNF4A_lap_scaled_peak_1418	3.79345
chr1	239590947	239591448	./HNF4A_lap_scaled_peak_1419	67.5826
chr1	239797097	239797598	./HNF4A_lap_scaled_peak_1420	17.7855
chr1	239859593	239860094	./HNF4A_lap_scaled_peak_1421	26.2645
chr1	240444218	240444719	./HNF4A_lap_scaled_peak_1422	8.99479
chr1	240685375	240685876	./HNF4A_lap_scaled_peak_1423	17.1693
chr1	241304919	241305420	./HNF4A_lap_scaled_peak_1424	227.469
chr1	241355094	241355595	./HNF4A_lap_scaled_peak_1425	315.99
chr1	241778275	241778776	./HNF4A_lap_scaled_peak_1426	27.1032
chr1	241794165	241794666	./HNF4A_lap_scaled_peak_1427	57.5553
chr1	241805827	241806328	./HNF4A_lap_scaled_peak_1428	19.1496
chr1	242379558	242380059	./HNF4A_lap_scaled_peak_1429	7.50082
chr1	242632087	242632588	./HNF4A_lap_scaled_peak_1430	40.7222
chr1	244998168	244998669	./HNF4A_lap_scaled_peak_1431	12.2555
chr1	245127600	245128101	./HNF4A_lap_scaled_peak_1432	26.4786
chr1	245208698	245209199	./HNF4A_lap_scaled_peak_1433	11.1027
chr1	245224057	245224558	./HNF4A_lap_scaled_peak_1434	2.65133
chr1	246772058	246772559	./HNF4A_lap_scaled_peak_1435	20.3439
chr1	246841021	246841522	./HNF4A_lap_scaled_peak_1436	8.73454
chr1	246859718	246860219	./HNF4A_lap_scaled_peak_1437	26.7143
chr1	246873051	246873552	./HNF4A_lap_scaled_peak_1438	105.202
chr1	249120464	249120965	./HNF4A_lap_scaled_peak_1439	12.6735
chr10	375213	375714	./HNF4A_lap_scaled_peak_1440	226.643
chr10	695658	696159	./HNF4A_lap_scaled_peak_1441	99.0438
chr10	1016287	1016788	./HNF4A_lap_scaled_peak_1442	3.70213
chr10	1019855	1020356	./HNF4A_lap_scaled_peak_1443	15.2731
chr10	1124503	1125004	./HNF4A_lap_scaled_peak_1444	7.94533
chr10	1474466	1474967	./HNF4A_lap_scaled_peak_1445	14.2016
chr10	2105728	2106229	./HNF4A_lap_scaled_peak_1446	7.50082
chr10	3027973	3028474	./HNF4A_lap_scaled_peak_1447	30.1769
chr10	3043305	3043806	./HNF4A_lap_scaled_peak_1448	14.4278
chr10	3137514	3138015	./HNF4A_lap_scaled_peak_1449	19.4058
chr10	3406965	3407466	./HNF4A_lap_scaled_peak_1450	31.184
chr10	3407882	3408383	./HNF4A_lap_scaled_peak_1451	8.48066
chr10	3468390	3468891	./HNF4A_lap_scaled_peak_1452a	3.0981
chr10	3468507	3469008	./HNF4A_lap_scaled_peak_1452b	2.42696
chr10	3782406	3782907	./HNF4A_lap_scaled_peak_1453	51.7713
chr10	3852279	3852780	./HNF4A_lap_scaled_peak_1454	76.0722
chr10	3867408	3867909	./HNF4A_lap_scaled_peak_1455	8.00605
chr10	4005249	4005750	./HNF4A_lap_scaled_peak_1456	5.78854
chr10	4495488	4495989	./HNF4A_lap_scaled_peak_1457	6.38564
chr10	4501675	4502176	./HNF4A_lap_scaled_peak_1458	124.273
chr10	4705228	4705729	./HNF4A_lap_scaled_peak_1459	2.61883
chr10	4719608	4720109	./HNF4A_lap_scaled_peak_1460	4.49398
chr10	4768051	4768552	./HNF4A_lap_scaled_peak_1461	70.3215
chr10	4989838	4990339	./HNF4A_lap_scaled_peak_1462	30.6546
chr10	5023864	5024365	./HNF4A_lap_scaled_peak_1463	11.1005
chr10	5051286	5051787	./HNF4A_lap_scaled_peak_1464	4.49871
chr10	5113739	5114240	./HNF4A_lap_scaled_peak_1465	47.5781
chr10	5179929	5180430	./HNF4A_lap_scaled_peak_1466	62.1455
chr10	5189336	5189837	./HNF4A_lap_scaled_peak_1467	119.031
chr10	5190413	5190914	./HNF4A_lap_scaled_peak_1468	78.6856
chr10	5237859	5238360	./HNF4A_lap_scaled_peak_1469	95.7715
chr10	5251704	5252205	./HNF4A_lap_scaled_peak_1470	30.614
chr10	5490279	5490780	./HNF4A_lap_scaled_peak_1471	50.6614
chr10	5508448	5508949	./HNF4A_lap_scaled_peak_1472	4.84071
chr10	5530092	5530593	./HNF4A_lap_scaled_peak_1473a	32.3991
chr10	5530687	5531188	./HNF4A_lap_scaled_peak_1473b	22.5086
chr10	5545342	5545843	./HNF4A_lap_scaled_peak_1474a	21.6397
chr10	5545883	5546384	./HNF4A_lap_scaled_peak_1474b	9.09872
chr10	5560027	5560528	./HNF4A_lap_scaled_peak_1475	7.84815
chr10	5587898	5588399	./HNF4A_lap_scaled_peak_1476	3.77235
chr10	5588734	5589235	./HNF4A_lap_scaled_peak_1477	34.7386
chr10	5589850	5590351	./HNF4A_lap_scaled_peak_1478a	26.182
chr10	5590541	5591042	./HNF4A_lap_scaled_peak_1478b	35.7661
chr10	5596163	5596664	./HNF4A_lap_scaled_peak_1479a	6.37141
chr10	5596556	5597057	./HNF4A_lap_scaled_peak_1479b	3.88495
chr10	5616537	5617038	./HNF4A_lap_scaled_peak_1480	2.40996
chr10	5651904	5652405	./HNF4A_lap_scaled_peak_1481a	19.8086
chr10	5652538	5653039	./HNF4A_lap_scaled_peak_1481b	279.106
chr10	5687180	5687681	./HNF4A_lap_scaled_peak_1482	25.3473
chr10	5697100	5697601	./HNF4A_lap_scaled_peak_1483	16.3617
chr10	5701782	5702283	./HNF4A_lap_scaled_peak_1484	12.353
chr10	5855464	5855965	./HNF4A_lap_scaled_peak_1485	108.858
chr10	5909631	5910132	./HNF4A_lap_scaled_peak_1486	14.1041
chr10	6059688	6060189	./HNF4A_lap_scaled_peak_1487	15.0004
chr10	6095872	6096373	./HNF4A_lap_scaled_peak_1488	22.8637
chr10	6212544	6213045	./HNF4A_lap_scaled_peak_1489	20.2806
chr10	6275949	6276450	./HNF4A_lap_scaled_peak_1490	3.58196
chr10	6333014	6333515	./HNF4A_lap_scaled_peak_1491	2.42696
chr10	6340063	6340564	./HNF4A_lap_scaled_peak_1492	42.8208
chr10	6356839	6357340	./HNF4A_lap_scaled_peak_1493	8.52755
chr10	6860240	6860741	./HNF4A_lap_scaled_peak_1494	18.8781
chr10	7248593	7249094	./HNF4A_lap_scaled_peak_1495	8.57268
chr10	7306241	7306742	./HNF4A_lap_scaled_peak_1496	23.2609
chr10	7583667	7584168	./HNF4A_lap_scaled_peak_1497	70.8547
chr10	7728391	7728892	./HNF4A_lap_scaled_peak_1498a	17.437
chr10	7728637	7729138	./HNF4A_lap_scaled_peak_1498b	10.3603
chr10	7733489	7733990	./HNF4A_lap_scaled_peak_1499	17.1074
chr10	7742479	7742980	./HNF4A_lap_scaled_peak_1500	80.0528
chr10	7749014	7749515	./HNF4A_lap_scaled_peak_1501	3.08121
chr10	8092559	8093060	./HNF4A_lap_scaled_peak_1502	119.331
chr10	8408517	8409018	./HNF4A_lap_scaled_peak_1503	42.7279
chr10	8585324	8585825	./HNF4A_lap_scaled_peak_1504	11.3967
chr10	8658006	8658507	./HNF4A_lap_scaled_peak_1505	9.92137
chr10	9279944	9280445	./HNF4A_lap_scaled_peak_1506	34.1617
chr10	9304743	9305244	./HNF4A_lap_scaled_peak_1507	7.37
chr10	9865195	9865696	./HNF4A_lap_scaled_peak_1508	26.7143
chr10	9867225	9867726	./HNF4A_lap_scaled_peak_1509	26.9279
chr10	10084929	10085430	./HNF4A_lap_scaled_peak_1510	14.9168
chr10	10355466	10355967	./HNF4A_lap_scaled_peak_1511	64.7739
chr10	11173167	11173668	./HNF4A_lap_scaled_peak_1512	40.0977
chr10	11183666	11184167	./HNF4A_lap_scaled_peak_1513	24.8404
chr10	11644988	11645489	./HNF4A_lap_scaled_peak_1514a	3.07863
chr10	11645136	11645637	./HNF4A_lap_scaled_peak_1514b	7.2276
chr10	11729353	11729854	./HNF4A_lap_scaled_peak_1515a	4.44247
chr10	11729730	11730231	./HNF4A_lap_scaled_peak_1515b	4.1563
chr10	11731880	11732381	./HNF4A_lap_scaled_peak_1516	57.8485
chr10	11757825	11758326	./HNF4A_lap_scaled_peak_1517	39.7473
chr10	11917299	11917800	./HNF4A_lap_scaled_peak_1518a	5.14543
chr10	11917696	11918197	./HNF4A_lap_scaled_peak_1518b	14.2001
chr10	11992312	11992813	./HNF4A_lap_scaled_peak_1519	7.53202
chr10	12543350	12543851	./HNF4A_lap_scaled_peak_1520	18.7193
chr10	12647638	12648139	./HNF4A_lap_scaled_peak_1521	9.71767
chr10	12680038	12680539	./HNF4A_lap_scaled_peak_1522	14.3426
chr10	12762312	12762813	./HNF4A_lap_scaled_peak_1523	10.0018
chr10	12835038	12835539	./HNF4A_lap_scaled_peak_1524	4.73193
chr10	12944178	12944679	./HNF4A_lap_scaled_peak_1525	9.48789
chr10	13149513	13150014	./HNF4A_lap_scaled_peak_1526a	103.395
chr10	13149906	13150407	./HNF4A_lap_scaled_peak_1526b	9.55735
chr10	13325252	13325753	./HNF4A_lap_scaled_peak_1527	24.7068
chr10	13341934	13342435	./HNF4A_lap_scaled_peak_1528	5.73239
chr10	13425035	13425536	./HNF4A_lap_scaled_peak_1529a	6.78247
chr10	13425324	13425825	./HNF4A_lap_scaled_peak_1529b	7.25158
chr10	13456707	13457208	./HNF4A_lap_scaled_peak_1530	101.647
chr10	13723106	13723607	./HNF4A_lap_scaled_peak_1531	6.01089
chr10	13738522	13739023	./HNF4A_lap_scaled_peak_1532	8.57268
chr10	13799276	13799777	./HNF4A_lap_scaled_peak_1533	11.8827
chr10	14592342	14592843	./HNF4A_lap_scaled_peak_1534	87.8067
chr10	14595968	14596469	./HNF4A_lap_scaled_peak_1535	12.8831
chr10	14824592	14825093	./HNF4A_lap_scaled_peak_1536	70.6459
chr10	14902808	14903309	./HNF4A_lap_scaled_peak_1537	10.586
chr10	14967920	14968421	./HNF4A_lap_scaled_peak_1538	5.73239
chr10	14995959	14996460	./HNF4A_lap_scaled_peak_1539	59.1063
chr10	15150284	15150785	./HNF4A_lap_scaled_peak_1540	16.9643
chr10	15373418	15373919	./HNF4A_lap_scaled_peak_1541	58.831
chr10	16033686	16034187	./HNF4A_lap_scaled_peak_1542	8.57268
chr10	17143870	17144371	./HNF4A_lap_scaled_peak_1543	25.3473
chr10	17157602	17158103	./HNF4A_lap_scaled_peak_1544	5.80897
chr10	17187271	17187772	./HNF4A_lap_scaled_peak_1545	13.5623
chr10	17391862	17392363	./HNF4A_lap_scaled_peak_1546	84.1837
chr10	17430164	17430665	./HNF4A_lap_scaled_peak_1547	136.725
chr10	18949032	18949533	./HNF4A_lap_scaled_peak_1548	19.8086
chr10	19001844	19002345	./HNF4A_lap_scaled_peak_1549	15.2731
chr10	19168167	19168668	./HNF4A_lap_scaled_peak_1550	60.4821
chr10	19265548	19266049	./HNF4A_lap_scaled_peak_1551	60.8815
chr10	20377201	20377702	./HNF4A_lap_scaled_peak_1552	8.57268
chr10	20819978	20820479	./HNF4A_lap_scaled_peak_1553	5.33232
chr10	21274973	21275474	./HNF4A_lap_scaled_peak_1554	27.4178
chr10	21483349	21483850	./HNF4A_lap_scaled_peak_1555	4.92517
chr10	21653247	21653748	./HNF4A_lap_scaled_peak_1556	7.2845
chr10	21856017	21856518	./HNF4A_lap_scaled_peak_1557	4.68304
chr10	22013842	22014343	./HNF4A_lap_scaled_peak_1558	29.0073
chr10	22016579	22017080	./HNF4A_lap_scaled_peak_1559	6.01089
chr10	22605217	22605718	./HNF4A_lap_scaled_peak_1560	4.68304
chr10	22726800	22727301	./HNF4A_lap_scaled_peak_1561	13.6935
chr10	22735918	22736419	./HNF4A_lap_scaled_peak_1562	45.4718
chr10	22972207	22972708	./HNF4A_lap_scaled_peak_1563	12.92
chr10	23111864	23112365	./HNF4A_lap_scaled_peak_1564	10.7904
chr10	23388782	23389283	./HNF4A_lap_scaled_peak_1565	37.6617
chr10	24186164	24186665	./HNF4A_lap_scaled_peak_1566	6.46668
chr10	24526911	24527412	./HNF4A_lap_scaled_peak_1567a	4.47435
chr10	24527300	24527801	./HNF4A_lap_scaled_peak_1567b	2.4722
chr10	24582304	24582805	./HNF4A_lap_scaled_peak_1568	16.5536
chr10	24662627	24663128	./HNF4A_lap_scaled_peak_1569	28.7259
chr10	24671944	24672445	./HNF4A_lap_scaled_peak_1570	28.7259
chr10	24759005	24759506	./HNF4A_lap_scaled_peak_1571	16.0158
chr10	24970037	24970538	./HNF4A_lap_scaled_peak_1572	32.7642
chr10	25233633	25234134	./HNF4A_lap_scaled_peak_1573	16.1428
chr10	25251929	25252430	./HNF4A_lap_scaled_peak_1574	35.8065
chr10	25305354	25305855	./HNF4A_lap_scaled_peak_1575	12.0703
chr10	25348673	25349174	./HNF4A_lap_scaled_peak_1576	5.46219
chr10	25351086	25351587	./HNF4A_lap_scaled_peak_1577a	9.07499
chr10	25351278	25351779	./HNF4A_lap_scaled_peak_1577b	16.1428
chr10	25367899	25368400	./HNF4A_lap_scaled_peak_1578	43.0068
chr10	25402760	25403261	./HNF4A_lap_scaled_peak_1579	15.1618
chr10	26370023	26370524	./HNF4A_lap_scaled_peak_1580	3.12668
chr10	26637872	26638373	./HNF4A_lap_scaled_peak_1581	436.486
chr10	26656047	26656548	./HNF4A_lap_scaled_peak_1582	174.888
chr10	26776152	26776653	./HNF4A_lap_scaled_peak_1583	12.9008
chr10	26805600	26806101	./HNF4A_lap_scaled_peak_1584	24.5928
chr10	26844718	26845219	./HNF4A_lap_scaled_peak_1585	2.46277
chr10	26901161	26901662	./HNF4A_lap_scaled_peak_1586	2.70746
chr10	26989779	26990280	./HNF4A_lap_scaled_peak_1587	20.6849
chr10	27003691	27004192	./HNF4A_lap_scaled_peak_1588	57.8493
chr10	27022943	27023444	./HNF4A_lap_scaled_peak_1589	4.49871
chr10	27389198	27389699	./HNF4A_lap_scaled_peak_1590	23.1649
chr10	27924104	27924605	./HNF4A_lap_scaled_peak_1591	7.50082
chr10	28654738	28655239	./HNF4A_lap_scaled_peak_1592	20.0279
chr10	28941022	28941523	./HNF4A_lap_scaled_peak_1593	20.6849
chr10	29017122	29017623	./HNF4A_lap_scaled_peak_1594	9.3179
chr10	29127853	29128354	./HNF4A_lap_scaled_peak_1595	11.8317
chr10	29128493	29128994	./HNF4A_lap_scaled_peak_1596	10.1418
chr10	29393681	29394182	./HNF4A_lap_scaled_peak_1597	11.2537
chr10	29464146	29464647	./HNF4A_lap_scaled_peak_1598	10.6025
chr10	29615836	29616337	./HNF4A_lap_scaled_peak_1599a	150.051
chr10	29616305	29616806	./HNF4A_lap_scaled_peak_1599b	33.5887
chr10	29744947	29745448	./HNF4A_lap_scaled_peak_1600	4.49871
chr10	29937366	29937867	./HNF4A_lap_scaled_peak_1601	17.4781
chr10	30013879	30014380	./HNF4A_lap_scaled_peak_1602	3.17473
chr10	30024687	30025188	./HNF4A_lap_scaled_peak_1603	7.50082
chr10	30120003	30120504	./HNF4A_lap_scaled_peak_1604	19.3761
chr10	30129821	30130322	./HNF4A_lap_scaled_peak_1605	15.9081
chr10	30154455	30154956	./HNF4A_lap_scaled_peak_1606	9.71767
chr10	30449366	30449867	./HNF4A_lap_scaled_peak_1607	8.70257
chr10	30475463	30475964	./HNF4A_lap_scaled_peak_1608	10.6025
chr10	30519890	30520391	./HNF4A_lap_scaled_peak_1609	4.38635
chr10	30712150	30712651	./HNF4A_lap_scaled_peak_1610	9.35508
chr10	30748096	30748597	./HNF4A_lap_scaled_peak_1611	23.3491
chr10	30811546	30812047	./HNF4A_lap_scaled_peak_1612	14.2001
chr10	30825584	30826085	./HNF4A_lap_scaled_peak_1613	10.2358
chr10	30894639	30895140	./HNF4A_lap_scaled_peak_1614	31.379
chr10	30900809	30901310	./HNF4A_lap_scaled_peak_1615	31.7249
chr10	31007980	31008481	./HNF4A_lap_scaled_peak_1616	46.5702
chr10	31834376	31834877	./HNF4A_lap_scaled_peak_1617	26.2495
chr10	32047875	32048376	./HNF4A_lap_scaled_peak_1618	28.8764
chr10	32170398	32170899	./HNF4A_lap_scaled_peak_1619	65.2878
chr10	32231716	32232217	./HNF4A_lap_scaled_peak_1620	132.057
chr10	32348292	32348793	./HNF4A_lap_scaled_peak_1621	151.723
chr10	32394645	32395146	./HNF4A_lap_scaled_peak_1622	15.1618
chr10	32420402	32420903	./HNF4A_lap_scaled_peak_1623	14.3426
chr10	32478279	32478780	./HNF4A_lap_scaled_peak_1624	59.4753
chr10	33260417	33260918	./HNF4A_lap_scaled_peak_1625	22.4048
chr10	33270728	33271229	./HNF4A_lap_scaled_peak_1626	18.5923
chr10	33553109	33553610	./HNF4A_lap_scaled_peak_1627	12.9143
chr10	33595574	33596075	./HNF4A_lap_scaled_peak_1628	5.1522
chr10	33624874	33625375	./HNF4A_lap_scaled_peak_1629	4.49871
chr10	33743864	33744365	./HNF4A_lap_scaled_peak_1630	57.674
chr10	34088486	34088987	./HNF4A_lap_scaled_peak_1631	26.0813
chr10	34165380	34165881	./HNF4A_lap_scaled_peak_1632	17.4467
chr10	34502136	34502637	./HNF4A_lap_scaled_peak_1633	18.4151
chr10	34520638	34521139	./HNF4A_lap_scaled_peak_1634	15.1618
chr10	34586656	34587157	./HNF4A_lap_scaled_peak_1635	67.5654
chr10	34634303	34634804	./HNF4A_lap_scaled_peak_1636	11.8776
chr10	34765536	34766037	./HNF4A_lap_scaled_peak_1637	10.6025
chr10	35025798	35026299	./HNF4A_lap_scaled_peak_1638	4.38635
chr10	35653724	35654225	./HNF4A_lap_scaled_peak_1639	327.918
chr10	35793021	35793522	./HNF4A_lap_scaled_peak_1640	56.7722
chr10	35794256	35794757	./HNF4A_lap_scaled_peak_1641	7.84815
chr10	43160615	43161116	./HNF4A_lap_scaled_peak_1642	5.46219
chr10	43277733	43278234	./HNF4A_lap_scaled_peak_1643	3.60392
chr10	43810945	43811446	./HNF4A_lap_scaled_peak_1644	23.1649
chr10	43860306	43860807	./HNF4A_lap_scaled_peak_1645	13.1389
chr10	43891568	43892069	./HNF4A_lap_scaled_peak_1646	12.5958
chr10	43892549	43893050	./HNF4A_lap_scaled_peak_1647	16.5734
chr10	43916330	43916831	./HNF4A_lap_scaled_peak_1648	8.45322
chr10	43950906	43951407	./HNF4A_lap_scaled_peak_1649	21.6901
chr10	44359253	44359754	./HNF4A_lap_scaled_peak_1650	199.78
chr10	44668285	44668786	./HNF4A_lap_scaled_peak_1651	63.7197
chr10	44690863	44691364	./HNF4A_lap_scaled_peak_1652	72.7801
chr10	44754556	44755057	./HNF4A_lap_scaled_peak_1653	16.8186
chr10	44820472	44820973	./HNF4A_lap_scaled_peak_1654	74.4777
chr10	45476071	45476572	./HNF4A_lap_scaled_peak_1655	8.57268
chr10	47009249	47009750	./HNF4A_lap_scaled_peak_1656	7.84815
chr10	47075407	47075908	./HNF4A_lap_scaled_peak_1657	17.1329
chr10	47101776	47102277	./HNF4A_lap_scaled_peak_1658	18.4664
chr10	48358136	48358637	./HNF4A_lap_scaled_peak_1659	104.268
chr10	48361435	48361936	./HNF4A_lap_scaled_peak_1660	7.50082
chr10	48408158	48408659	./HNF4A_lap_scaled_peak_1661	40.5854
chr10	49402851	49403352	./HNF4A_lap_scaled_peak_1662	133.84
chr10	49909482	49909983	./HNF4A_lap_scaled_peak_1663	16.8186
chr10	50627022	50627523	./HNF4A_lap_scaled_peak_1664	12.92
chr10	50707613	50708114	./HNF4A_lap_scaled_peak_1665a	2.6677
chr10	50707879	50708380	./HNF4A_lap_scaled_peak_1665b	16.4281
chr10	51053210	51053711	./HNF4A_lap_scaled_peak_1666	14.1041
chr10	51565097	51565598	./HNF4A_lap_scaled_peak_1667	3.23982
chr10	51566739	51567240	./HNF4A_lap_scaled_peak_1668	98.4467
chr10	51575882	51576383	./HNF4A_lap_scaled_peak_1669	15.1938
chr10	51593038	51593539	./HNF4A_lap_scaled_peak_1670	24.7068
chr10	52020696	52021197	./HNF4A_lap_scaled_peak_1671	5.33232
chr10	52153132	52153633	./HNF4A_lap_scaled_peak_1672a	4.54191
chr10	52153472	52153973	./HNF4A_lap_scaled_peak_1672b	10.2194
chr10	52732263	52732764	./HNF4A_lap_scaled_peak_1673	60.5123
chr10	53072939	53073440	./HNF4A_lap_scaled_peak_1674	6.4647
chr10	53489954	53490455	./HNF4A_lap_scaled_peak_1675	14.598
chr10	54136424	54136925	./HNF4A_lap_scaled_peak_1676	12.5116
chr10	54397215	54397716	./HNF4A_lap_scaled_peak_1677	143.838
chr10	54630285	54630786	./HNF4A_lap_scaled_peak_1678	48.1232
chr10	54766682	54767183	./HNF4A_lap_scaled_peak_1679	9.14067
chr10	54789805	54790306	./HNF4A_lap_scaled_peak_1680	5.60203
chr10	55297262	55297763	./HNF4A_lap_scaled_peak_1681	16.3617
chr10	55339487	55339988	./HNF4A_lap_scaled_peak_1682	3.56113
chr10	55653837	55654338	./HNF4A_lap_scaled_peak_1683	2.70746
chr10	56673500	56674001	./HNF4A_lap_scaled_peak_1684	6.4647
chr10	56824891	56825392	./HNF4A_lap_scaled_peak_1685	7.00686
chr10	59624466	59624967	./HNF4A_lap_scaled_peak_1686	36.1001
chr10	60228242	60228743	./HNF4A_lap_scaled_peak_1687	17.469
chr10	60753835	60754336	./HNF4A_lap_scaled_peak_1688a	8.24738
chr10	60754415	60754916	./HNF4A_lap_scaled_peak_1688b	127.41
chr10	60767153	60767654	./HNF4A_lap_scaled_peak_1689	20.062
chr10	60908484	60908985	./HNF4A_lap_scaled_peak_1690	27.8148
chr10	61483778	61484279	./HNF4A_lap_scaled_peak_1691	22.0327
chr10	61655486	61655987	./HNF4A_lap_scaled_peak_1692	3.00429
chr10	61724936	61725437	./HNF4A_lap_scaled_peak_1693	105.009
chr10	61731633	61732134	./HNF4A_lap_scaled_peak_1694	249.392
chr10	61848820	61849321	./HNF4A_lap_scaled_peak_1695	41.0929
chr10	61858923	61859424	./HNF4A_lap_scaled_peak_1696	6.96006
chr10	61931183	61931684	./HNF4A_lap_scaled_peak_1697	13.856
chr10	61935233	61935734	./HNF4A_lap_scaled_peak_1698	3.62786
chr10	61936603	61937104	./HNF4A_lap_scaled_peak_1699	176.96
chr10	62185325	62185826	./HNF4A_lap_scaled_peak_1700	12.9144
chr10	62243477	62243978	./HNF4A_lap_scaled_peak_1701	17.469
chr10	62332128	62332629	./HNF4A_lap_scaled_peak_1702	10.2358
chr10	62371106	62371607	./HNF4A_lap_scaled_peak_1703	6.1317
chr10	62464158	62464659	./HNF4A_lap_scaled_peak_1704	59.5602
chr10	63158080	63158581	./HNF4A_lap_scaled_peak_1705	14.8451
chr10	63381262	63381763	./HNF4A_lap_scaled_peak_1706	9.60276
chr10	63521497	63521998	./HNF4A_lap_scaled_peak_1707	38.3461
chr10	63724697	63725198	./HNF4A_lap_scaled_peak_1708	21.0822
chr10	63741163	63741664	./HNF4A_lap_scaled_peak_1709	2.40996
chr10	63771378	63771879	./HNF4A_lap_scaled_peak_1710	6.01089
chr10	63797590	63798091	./HNF4A_lap_scaled_peak_1711	54.9308
chr10	63818769	63819270	./HNF4A_lap_scaled_peak_1712	6.97385
chr10	64686008	64686509	./HNF4A_lap_scaled_peak_1713	3.00429
chr10	65027494	65027995	./HNF4A_lap_scaled_peak_1714a	6.28466
chr10	65027791	65028292	./HNF4A_lap_scaled_peak_1714b	23.7765
chr10	65390219	65390720	./HNF4A_lap_scaled_peak_1715	2.40996
chr10	65397700	65398201	./HNF4A_lap_scaled_peak_1716	23.4232
chr10	65471865	65472366	./HNF4A_lap_scaled_peak_1717	93.11
chr10	65473051	65473552	./HNF4A_lap_scaled_peak_1718	60.8535
chr10	65478912	65479413	./HNF4A_lap_scaled_peak_1719	180.572
chr10	65479736	65480237	./HNF4A_lap_scaled_peak_1720	9.6521
chr10	65498203	65498704	./HNF4A_lap_scaled_peak_1721	34.6299
chr10	66333275	66333776	./HNF4A_lap_scaled_peak_1722	20.9507
chr10	66627393	66627894	./HNF4A_lap_scaled_peak_1723	314.283
chr10	67044073	67044574	./HNF4A_lap_scaled_peak_1724	3.22897
chr10	67434920	67435421	./HNF4A_lap_scaled_peak_1725	19.6446
chr10	68081982	68082483	./HNF4A_lap_scaled_peak_1726	105.425
chr10	69019059	69019560	./HNF4A_lap_scaled_peak_1727	3.55019
chr10	69198721	69199222	./HNF4A_lap_scaled_peak_1728	8.70257
chr10	69252084	69252585	./HNF4A_lap_scaled_peak_1729	30.3288
chr10	70063531	70064032	./HNF4A_lap_scaled_peak_1730	8.70257
chr10	70636264	70636765	./HNF4A_lap_scaled_peak_1731	6.4647
chr10	70989022	70989523	./HNF4A_lap_scaled_peak_1732	35.8065
chr10	71120385	71120886	./HNF4A_lap_scaled_peak_1733	19.7315
chr10	71177783	71178284	./HNF4A_lap_scaled_peak_1734	129.469
chr10	71218346	71218847	./HNF4A_lap_scaled_peak_1735	30.614
chr10	71219014	71219515	./HNF4A_lap_scaled_peak_1736	12.1118
chr10	71559761	71560262	./HNF4A_lap_scaled_peak_1737	12.92
chr10	71628868	71629369	./HNF4A_lap_scaled_peak_1738	9.71767
chr10	71869083	71869584	./HNF4A_lap_scaled_peak_1739	16.8186
chr10	71890460	71890961	./HNF4A_lap_scaled_peak_1740	8.57268
chr10	71987642	71988143	./HNF4A_lap_scaled_peak_1741	8.19724
chr10	72085808	72086309	./HNF4A_lap_scaled_peak_1742	30.2921
chr10	72164926	72165427	./HNF4A_lap_scaled_peak_1743	22.8786
chr10	72589161	72589662	./HNF4A_lap_scaled_peak_1744	7.34152
chr10	72611579	72612080	./HNF4A_lap_scaled_peak_1745	4.68304
chr10	72613569	72614070	./HNF4A_lap_scaled_peak_1746	21.6901
chr10	73006559	73007060	./HNF4A_lap_scaled_peak_1747	11.8317
chr10	73011734	73012235	./HNF4A_lap_scaled_peak_1748	18.0874
chr10	73098796	73099297	./HNF4A_lap_scaled_peak_1749	2.62037
chr10	73099806	73100307	./HNF4A_lap_scaled_peak_1750	31.9155
chr10	73397798	73398299	./HNF4A_lap_scaled_peak_1751a	10.7659
chr10	73398451	73398952	./HNF4A_lap_scaled_peak_1751b	126.073
chr10	73506448	73506949	./HNF4A_lap_scaled_peak_1752	13.5016
chr10	73526887	73527388	./HNF4A_lap_scaled_peak_1753	9.90203
chr10	73652956	73653457	./HNF4A_lap_scaled_peak_1754	13.1389
chr10	73857674	73858175	./HNF4A_lap_scaled_peak_1755a	8.45322
chr10	73858148	73858649	./HNF4A_lap_scaled_peak_1755b	40.8394
chr10	73930722	73931223	./HNF4A_lap_scaled_peak_1756	4.84071
chr10	74068276	74068777	./HNF4A_lap_scaled_peak_1757	35.167
chr10	74079063	74079564	./HNF4A_lap_scaled_peak_1758	5.46219
chr10	74091264	74091765	./HNF4A_lap_scaled_peak_1759	14.1039
chr10	74209774	74210275	./HNF4A_lap_scaled_peak_1760	2.40996
chr10	74439520	74440021	./HNF4A_lap_scaled_peak_1761	189.518
chr10	75346355	75346856	./HNF4A_lap_scaled_peak_1762	58.9872
chr10	75351000	75351501	./HNF4A_lap_scaled_peak_1763a	8.94059
chr10	75351590	75352091	./HNF4A_lap_scaled_peak_1763b	6.14531
chr10	75380723	75381224	./HNF4A_lap_scaled_peak_1764	9.67182
chr10	75503949	75504450	./HNF4A_lap_scaled_peak_1765	10.7995
chr10	75631617	75632118	./HNF4A_lap_scaled_peak_1766	67.6432
chr10	75659162	75659663	./HNF4A_lap_scaled_peak_1767	11.9568
chr10	75669990	75670491	./HNF4A_lap_scaled_peak_1768	4.49871
chr10	76581767	76582268	./HNF4A_lap_scaled_peak_1769	3.97049
chr10	77004187	77004688	./HNF4A_lap_scaled_peak_1770	7.50082
chr10	77164797	77165298	./HNF4A_lap_scaled_peak_1771	4.68304
chr10	77492996	77493497	./HNF4A_lap_scaled_peak_1772	9.92137
chr10	77522067	77522568	./HNF4A_lap_scaled_peak_1773	24.7068
chr10	77793642	77794143	./HNF4A_lap_scaled_peak_1774	10.7995
chr10	77796720	77797221	./HNF4A_lap_scaled_peak_1775	165.081
chr10	77810822	77811323	./HNF4A_lap_scaled_peak_1776	8.39973
chr10	78096009	78096510	./HNF4A_lap_scaled_peak_1777	27.7416
chr10	79093669	79094170	./HNF4A_lap_scaled_peak_1778	61.107
chr10	79131226	79131727	./HNF4A_lap_scaled_peak_1779	4.38635
chr10	79169774	79170275	./HNF4A_lap_scaled_peak_1780	27.8148
chr10	79239690	79240191	./HNF4A_lap_scaled_peak_1781	38.6038
chr10	79323592	79324093	./HNF4A_lap_scaled_peak_1782	15.5686
chr10	79371417	79371918	./HNF4A_lap_scaled_peak_1783	23.5739
chr10	79661858	79662359	./HNF4A_lap_scaled_peak_1784	71.6683
chr10	79663842	79664343	./HNF4A_lap_scaled_peak_1785a	7.7719
chr10	79664169	79664670	./HNF4A_lap_scaled_peak_1785b	5.08544
chr10	79669446	79669947	./HNF4A_lap_scaled_peak_1786	65.4779
chr10	80345628	80346129	./HNF4A_lap_scaled_peak_1787	13.1389
chr10	80349401	80349902	./HNF4A_lap_scaled_peak_1788	28.8764
chr10	80673357	80673858	./HNF4A_lap_scaled_peak_1789	15.5686
chr10	80818857	80819358	./HNF4A_lap_scaled_peak_1790	238.287
chr10	80830880	80831381	./HNF4A_lap_scaled_peak_1791	6.4647
chr10	80836672	80837173	./HNF4A_lap_scaled_peak_1792	40.5854
chr10	80853612	80854113	./HNF4A_lap_scaled_peak_1793	81.7001
chr10	80947893	80948394	./HNF4A_lap_scaled_peak_1794	12.1123
chr10	81118523	81119024	./HNF4A_lap_scaled_peak_1795	34.7066
chr10	81780249	81780750	./HNF4A_lap_scaled_peak_1796	19.3761
chr10	81930998	81931499	./HNF4A_lap_scaled_peak_1797	14.7381
chr10	81955948	81956449	./HNF4A_lap_scaled_peak_1798	15
chr10	81963814	81964315	./HNF4A_lap_scaled_peak_1799	5.46219
chr10	81966957	81967458	./HNF4A_lap_scaled_peak_1800	14.3426
chr10	82214682	82215183	./HNF4A_lap_scaled_peak_1801	27.4708
chr10	82254867	82255368	./HNF4A_lap_scaled_peak_1802	4.92517
chr10	82264151	82264652	./HNF4A_lap_scaled_peak_1803	146.09
chr10	85895547	85896048	./HNF4A_lap_scaled_peak_1804	67.7975
chr10	86287089	86287590	./HNF4A_lap_scaled_peak_1805	13.1389
chr10	87170394	87170895	./HNF4A_lap_scaled_peak_1806	107.593
chr10	87381245	87381746	./HNF4A_lap_scaled_peak_1807	87.3535
chr10	87611307	87611808	./HNF4A_lap_scaled_peak_1808	7.99833
chr10	87647778	87648279	./HNF4A_lap_scaled_peak_1809	8.57268
chr10	88169993	88170494	./HNF4A_lap_scaled_peak_1810	2.40996
chr10	88852391	88852892	./HNF4A_lap_scaled_peak_1811	4.19244
chr10	89345612	89346113	./HNF4A_lap_scaled_peak_1812	17.3249
chr10	89371819	89372320	./HNF4A_lap_scaled_peak_1813	4.38635
chr10	89378534	89379035	./HNF4A_lap_scaled_peak_1814	18.5923
chr10	89454155	89454656	./HNF4A_lap_scaled_peak_1815	26.6344
chr10	89601884	89602385	./HNF4A_lap_scaled_peak_1816	6.14531
chr10	89622028	89622529	./HNF4A_lap_scaled_peak_1817	7.08222
chr10	89788378	89788879	./HNF4A_lap_scaled_peak_1818	64.8762
chr10	90145302	90145803	./HNF4A_lap_scaled_peak_1819a	22.0378
chr10	90145928	90146429	./HNF4A_lap_scaled_peak_1819b	18.5923
chr10	90197144	90197645	./HNF4A_lap_scaled_peak_1820	6.75116
chr10	90462980	90463481	./HNF4A_lap_scaled_peak_1821	65.0079
chr10	90618312	90618813	./HNF4A_lap_scaled_peak_1822	3.1397
chr10	90655944	90656445	./HNF4A_lap_scaled_peak_1823	10.5525
chr10	90657277	90657778	./HNF4A_lap_scaled_peak_1824	41.0361
chr10	91405472	91405973	./HNF4A_lap_scaled_peak_1825	28.9274
chr10	91649015	91649516	./HNF4A_lap_scaled_peak_1826	4.38635
chr10	92179157	92179658	./HNF4A_lap_scaled_peak_1827	30.3745
chr10	93316512	93317013	./HNF4A_lap_scaled_peak_1828	14.1039
chr10	93320633	93321134	./HNF4A_lap_scaled_peak_1829	11.9568
chr10	93882797	93883298	./HNF4A_lap_scaled_peak_1830	5.51594
chr10	94569557	94570058	./HNF4A_lap_scaled_peak_1831	8.57268
chr10	94949634	94950135	./HNF4A_lap_scaled_peak_1832	11.9568
chr10	95177704	95178205	./HNF4A_lap_scaled_peak_1833	8.70257
chr10	95230711	95231212	./HNF4A_lap_scaled_peak_1834	7.30161
chr10	95310314	95310815	./HNF4A_lap_scaled_peak_1835	30.0501
chr10	95338903	95339404	./HNF4A_lap_scaled_peak_1836	6.4647
chr10	95351207	95351708	./HNF4A_lap_scaled_peak_1837	31.7776
chr10	95760562	95761063	./HNF4A_lap_scaled_peak_1838	6.78247
chr10	96437387	96437888	./HNF4A_lap_scaled_peak_1839	72.8131
chr10	96440181	96440682	./HNF4A_lap_scaled_peak_1840	47.8656
chr10	96662286	96662787	./HNF4A_lap_scaled_peak_1841	8.23073
chr10	96829057	96829558	./HNF4A_lap_scaled_peak_1842	5.33232
chr10	96857487	96857988	./HNF4A_lap_scaled_peak_1843	31.379
chr10	97026475	97026976	./HNF4A_lap_scaled_peak_1844	15.5406
chr10	97166556	97167057	./HNF4A_lap_scaled_peak_1845	11.7458
chr10	97235638	97236139	./HNF4A_lap_scaled_peak_1846	221.135
chr10	97240662	97241163	./HNF4A_lap_scaled_peak_1847	5.97993
chr10	97395137	97395638	./HNF4A_lap_scaled_peak_1848	34.7878
chr10	97405878	97406379	./HNF4A_lap_scaled_peak_1849	6.78247
chr10	97480400	97480901	./HNF4A_lap_scaled_peak_1850	29.0073
chr10	97849190	97849691	./HNF4A_lap_scaled_peak_1851a	9.60276
chr10	97849724	97850225	./HNF4A_lap_scaled_peak_1851b	10.6025
chr10	98336815	98337316	./HNF4A_lap_scaled_peak_1852	7.27943
chr10	98356241	98356742	./HNF4A_lap_scaled_peak_1853	16.5839
chr10	98370472	98370973	./HNF4A_lap_scaled_peak_1854	7.60536
chr10	98372153	98372654	./HNF4A_lap_scaled_peak_1855	100.238
chr10	98397503	98398004	./HNF4A_lap_scaled_peak_1856	11.7457
chr10	98433334	98433835	./HNF4A_lap_scaled_peak_1857	5.46219
chr10	98558212	98558713	./HNF4A_lap_scaled_peak_1858	64.888
chr10	98580427	98580928	./HNF4A_lap_scaled_peak_1859	18.0874
chr10	98623706	98624207	./HNF4A_lap_scaled_peak_1860	16.3119
chr10	98650300	98650801	./HNF4A_lap_scaled_peak_1861	22.0327
chr10	98757952	98758453	./HNF4A_lap_scaled_peak_1862	38.2223
chr10	99087434	99087935	./HNF4A_lap_scaled_peak_1863	4.38635
chr10	99088522	99089023	./HNF4A_lap_scaled_peak_1864	8.45322
chr10	99094356	99094857	./HNF4A_lap_scaled_peak_1865	15.5686
chr10	99223314	99223815	./HNF4A_lap_scaled_peak_1866	46.1818
chr10	99275261	99275762	./HNF4A_lap_scaled_peak_1867	34.4667
chr10	99424126	99424627	./HNF4A_lap_scaled_peak_1868	95.3906
chr10	99497237	99497738	./HNF4A_lap_scaled_peak_1869	41.0929
chr10	100206307	100206808	./HNF4A_lap_scaled_peak_1870	6.4647
chr10	101117939	101118440	./HNF4A_lap_scaled_peak_1871	5.46219
chr10	101155618	101156119	./HNF4A_lap_scaled_peak_1872	38.4123
chr10	101171802	101172303	./HNF4A_lap_scaled_peak_1873	23.3491
chr10	101380210	101380711	./HNF4A_lap_scaled_peak_1874	4.54191
chr10	101542226	101542727	./HNF4A_lap_scaled_peak_1875	18.5923
chr10	101609158	101609659	./HNF4A_lap_scaled_peak_1876	82.432
chr10	101632054	101632555	./HNF4A_lap_scaled_peak_1877	11.8317
chr10	101684518	101685019	./HNF4A_lap_scaled_peak_1878	4.49871
chr10	101687384	101687885	./HNF4A_lap_scaled_peak_1879	43.0915
chr10	101690718	101691219	./HNF4A_lap_scaled_peak_1880	3.75522
chr10	101939351	101939852	./HNF4A_lap_scaled_peak_1881a	7.64725
chr10	101939517	101940018	./HNF4A_lap_scaled_peak_1881b	8.70257
chr10	102059905	102060406	./HNF4A_lap_scaled_peak_1882	20.6849
[truncated: 13,281 more rows]

## Sheet: C
chromosome	start	end	peak#	peak	baseMean	log2FoldChange	lfcSE	stat	pvalue	padj
chr1	12540937	12541214	peak1	chr1_12540937_12541214	63.2253	-1.37491	0.35855	-3.83464	0.00012575	0.0238997
chr1	151521336	151521587	peak2	chr1_151521336_151521587	35.4735	-1.3227	0.404045	-3.27365	0.00106167	0.0767634
chr1	153986651	153986937	peak3	chr1_153986651_153986937	77.1514	-1.07898	0.335654	-3.21457	0.00130639	0.086901
chr1	172418331	172418645	peak4	chr1_172418331_172418645	124.497	-1.04288	0.276122	-3.7769	0.000158794	0.0264075
chr1	192001689	192001984	peak5	chr1_192001689_192001984	72.4115	-1.09691	0.329924	-3.32475	0.000884993	0.069349
chr1	192533340	192533591	peak6	chr1_192533340_192533591	35.6061	-1.31327	0.401105	-3.27412	0.00105993	0.0767634
chr1	196150367	196150618	peak7	chr1_196150367_196150618	32.105	-1.34427	0.419398	-3.20525	0.00134946	0.0883752
chr1	219483710	219483999	peak8	chr1_219483710_219483999	21.4572	-1.50423	0.444942	-3.38074	0.00072292	0.0641182
chr1	247564738	247565009	peak9	chr1_247564738_247565009	53.8876	-1.95634	0.384698	-5.0854	3.67e-07	0.00061008
chr10	95802428	95802679	peak10	chr10_95802428_95802679	20.61	-1.61825	0.443477	-3.649	0.000263258	0.0346771
chr11	9628402	9628682	peak11	chr11_9628402_9628682	33.2026	-1.53807	0.4111	-3.74134	0.000183042	0.0283162
chr11	46272064	46272315	peak12	chr11_46272064_46272315	23.2147	-1.38491	0.443346	-3.12377	0.00178549	0.097396
chr11	46330292	46330543	peak13	chr11_46330292_46330543	20.4203	-1.38377	0.442967	-3.12388	0.00178485	0.097396
chr11	66738432	66738683	peak14	chr11_66738432_66738683	21.5103	-1.58559	0.451563	-3.51133	0.000445871	0.0496573
chr11	66742584	66742839	peak15	chr11_66742584_66742839	27.5327	-1.51064	0.430267	-3.51093	0.00044655	0.0496573
chr11	77226501	77226788	peak16	chr11_77226501_77226788	177.731	-0.839302	0.248021	-3.38399	0.000714394	0.0637872
chr11	79327693	79327958	peak17	chr11_79327693_79327958	117.847	-1.47514	0.293951	-5.01831	5.21e-07	0.0006471
chr11	84908063	84908314	peak18	chr11_84908063_84908314	26.1055	-1.35486	0.430882	-3.14439	0.00166434	0.0938649
chr12	89764759	89765010	peak19	chr12_89764759_89765010	25.243	-1.51134	0.432723	-3.49262	0.0004783	0.0509292
chr12	107608308	107608573	peak20	chr12_107608308_107608573	32.4718	-1.83794	0.416182	-4.4162	1e-05	0.00488252
chr13	69923835	69924086	peak21	chr13_69923835_69924086	19.5821	-1.44546	0.447806	-3.22788	0.00124713	0.0846522
chr13	73818717	73818989	peak22	chr13_73818717_73818989	26.2502	-1.5883	0.433098	-3.6673	0.000245124	0.0341718
chr13	80614655	80614938	peak23	chr13_80614655_80614938	72.0586	-1.07853	0.340595	-3.16661	0.00154229	0.0928447
chr13	90059601	90059862	peak24	chr13_90059601_90059862	123.567	-1.06608	0.277351	-3.84381	0.000121141	0.0233574
chr13	96187646	96187897	peak25	chr13_96187646_96187897	34.5265	-1.5717	0.413402	-3.80187	0.000143607	0.0256441
chr14	88510507	88510781	peak26	chr14_88510507_88510781	125.294	-0.849545	0.270866	-3.1364	0.00171033	0.095606
chr15	38395768	38396051	peak27	chr15_38395768_38396051	26.7511	-1.54252	0.43153	-3.57453	0.000350855	0.0417013
chr16	27285151	27285493	peak28	chr16_27285151_27285493	103.385	-1.56262	0.29981	-5.21203	1.87e-07	0.000354992
chr17	15906220	15906473	peak29	chr17_15906220_15906473	31.6426	-1.34576	0.413399	-3.25535	0.00113254	0.0788868
chr17	27482450	27482736	peak30	chr17_27482450_27482736	1469.21	-0.508461	0.14092	-3.60816	0.000308373	0.038342
chr17	37893033	37893311	peak31	chr17_37893033_37893311	685.845	-0.645846	0.164014	-3.93776	8.22e-05	0.017938
chr17	37896822	37897151	peak32	chr17_37896822_37897151	383.813	-0.699337	0.213547	-3.27487	0.00105712	0.0767634
chr17	39769121	39769372	peak33	chr17_39769121_39769372	144.13	-1.38731	0.305227	-4.54517	5.49e-06	0.0036513
chr17	64271780	64272031	peak34	chr17_64271780_64272031	24.0248	-1.39894	0.442097	-3.16432	0.00155444	0.0930141
chr18	9869964	9870245	peak35	chr18_9869964_9870245	89.7107	-1.13004	0.33523	-3.37092	0.000749169	0.0647204
chr18	12581130	12581392	peak36	chr18_12581130_12581392	39.4054	-1.49459	0.394118	-3.79225	0.000149288	0.0256441
chr18	13889784	13890035	peak37	chr18_13889784_13890035	24.7467	-1.75655	0.450028	-3.90321	9.49e-05	0.0197327
chr18	18910328	18910669	peak38	chr18_18910328_18910669	32.1474	-1.34411	0.412484	-3.25857	0.00111975	0.0788868
chr18	28779386	28779637	peak39	chr18_28779386_28779637	53.1866	-1.45128	0.377392	-3.84556	0.000120277	0.0233574
chr18	28882972	28883237	peak40	chr18_28882972_28883237	69.1153	-1.66567	0.345851	-4.81614	1.46e-06	0.00129813
chr18	29070503	29070776	peak41	chr18_29070503_29070776	56.3072	-1.23424	0.382269	-3.22872	0.00124347	0.0846522
chr19	15327184	15327464	peak42	chr19_15327184_15327464	29.6208	-1.77938	0.436113	-4.0801	4.5e-05	0.0117431
chr19	15734006	15734267	peak43	chr19_15734006_15734267	57.5842	-1.42349	0.379357	-3.75239	0.000175156	0.0277414
chr19	33587044	33587304	peak44	chr19_33587044_33587304	36.3813	-1.27254	0.404258	-3.14784	0.0016448	0.0938649
chr19	51495217	51495468	peak45	chr19_51495217_51495468	22.3647	-1.36194	0.437733	-3.11134	0.0018624	0.0995077
chr2	24011998	24012289	peak46	chr2_24011998_24012289	101.019	-1.39604	0.31769	-4.39433	1.11e-05	0.00492763
chr2	43343657	43343975	peak47	chr2_43343657_43343975	29.2617	-1.34697	0.424732	-3.17135	0.00151732	0.0928447
chr2	58109333	58109584	peak48	chr2_58109333_58109584	29.0357	-2.34981	0.433977	-5.41459	6.14e-08	0.000136213
chr2	70310449	70310736	peak49	chr2_70310449_70310736	21.4023	-1.80043	0.448407	-4.01516	5.94e-05	0.014113
chr2	106003681	106003941	peak50	chr2_106003681_106003941	23.0179	-1.48956	0.441635	-3.37283	0.000744007	0.0646945
chr2	113547905	113548191	peak51	chr2_113547905_113548191	32.1116	-1.44009	0.415917	-3.46245	0.00053529	0.0551817
chr2	120996405	120996657	peak52	chr2_120996405_120996657	37.4911	-1.23784	0.398183	-3.10872	0.00187901	0.0996875
chr20	17680832	17681089	peak53	chr20_17680832_17681089	74.5436	-1.27925	0.328082	-3.89919	9.65e-05	0.0197547
chr20	22582175	22582532	peak54	chr20_22582175_22582532	79.6982	-1.05216	0.319273	-3.29548	0.000982536	0.0746952
chr20	23128976	23129232	peak55	chr20_23128976_23129232	37.0308	-1.42576	0.412319	-3.4579	0.000544405	0.0552883
chr22	38199223	38199474	peak56	chr22_38199223_38199474	38.9219	-1.70268	0.406081	-4.19296	2.75e-05	0.00893444
chr3	142623433	142623744	peak57	chr3_142623433_142623744	72.5437	-1.03171	0.327794	-3.14743	0.00164713	0.0938649
chr3	160385215	160385520	peak58	chr3_160385215_160385520	39.2656	-1.67783	0.39896	-4.20551	2.6e-05	0.00866403
chr3	197243677	197243971	peak59	chr3_197243677_197243971	53.205	-1.22021	0.380314	-3.20843	0.0013346	0.0883104
chr4	101644331	101644617	peak60	chr4_101644331_101644617	51.5541	-1.25514	0.363881	-3.44931	0.000562014	0.0562183
chr6	42192246	42192528	peak61	chr6_42192246_42192528	62.2149	-1.50285	0.352624	-4.26191	2.03e-05	0.00793095
chr6	45554505	45554992	peak62	chr6_45554505_45554992	38.7187	-1.35691	0.397221	-3.416	0.000635484	0.0599609
chr6	47501051	47501302	peak63	chr6_47501051_47501302	19.0491	-1.53933	0.447672	-3.43852	0.000584908	0.0566172
chr6	56725440	56725691	peak64	chr6_56725440_56725691	20.0522	-1.40523	0.452069	-3.10844	0.00188076	0.0996875
chr6	90147882	90148144	peak65	chr6_90147882_90148144	37.882	-1.34116	0.428071	-3.13302	0.00173017	0.0963105
chr7	13056664	13057266	peak66	chr7_13056664_13057266	181.666	-0.795313	0.251407	-3.16345	0.00155909	0.0930141
chr7	13862251	13862502	peak67	chr7_13862251_13862502	34.0221	-1.2712	0.404294	-3.14426	0.00166507	0.0938649
chr7	27303300	27303669	peak68	chr7_27303300_27303669	81.6996	-1.09672	0.324769	-3.37692	0.000733019	0.0645833
chr7	46526284	46526535	peak69	chr7_46526284_46526535	22.4075	-1.45754	0.44332	-3.28778	0.00100979	0.0754733
chr7	83807234	83807666	peak70	chr7_83807234_83807666	37.8533	-1.35002	0.39583	-3.4106	0.000648202	0.0607301
chr7	84331274	84331549	peak71	chr7_84331274_84331549	248.984	-0.830283	0.221567	-3.74733	0.000178728	0.0279741
chr7	134050421	134050672	peak72	chr7_134050421_134050672	22.1966	-1.69512	0.442731	-3.82878	0.000128779	0.0241307
chr8	29531462	29531723	peak73	chr8_29531462_29531723	61.336	-2.38563	0.370011	-6.44745	1.14e-10	7.57e-07
chr8	29814003	29814262	peak74	chr8_29814003_29814262	29.3922	-1.56787	0.422633	-3.70976	0.000207453	0.0306662
chr8	30661732	30662082	peak75	chr8_30661732_30662082	70.677	-1.1131	0.331195	-3.36086	0.000777009	0.0658428
chr8	95204223	95204574	peak76	chr8_95204223_95204574	130.256	-1.0956	0.26906	-4.07195	4.66e-05	0.0119278
chr8	110304865	110305119	peak77	chr8_110304865_110305119	47.7446	-1.467	0.377239	-3.88877	0.000100753	0.0203093
chr8	122351329	122351580	peak78	chr8_122351329_122351580	32.9795	-1.43473	0.409508	-3.50353	0.000459129	0.0504814
chr8	124683223	124683480	peak79	chr8_124683223_124683480	59.4564	-1.44275	0.356256	-4.04977	5.13e-05	0.0126308
chr8	126187670	126188071	peak80	chr8_126187670_126188071	33.2922	-1.7221	0.438389	-3.92824	8.56e-05	0.0183082
chr8	126283753	126284004	peak81	chr8_126283753_126284004	30.1159	-1.55829	0.418416	-3.72427	0.000195879	0.0298683
chr8	126698911	126699162	peak82	chr8_126698911_126699162	52.9103	-1.27618	0.375734	-3.39651	0.000682511	0.0621551
chr8	129209354	129209624	peak83	chr8_129209354_129209624	98.1587	-1.08896	0.298992	-3.64211	0.000270413	0.0349279
chr8	129951393	129951644	peak84	chr8_129951393_129951644	19.7353	-1.40807	0.444414	-3.16839	0.00153288	0.0928447
chr8	134143175	134143430	peak85	chr8_134143175_134143430	54.4196	-1.32323	0.365779	-3.61755	0.0002974	0.0373265
chr8	134740312	134740586	peak86	chr8_134740312_134740586	39.0559	-1.28819	0.408025	-3.15715	0.00159322	0.0937883
chr9	75594365	75594686	peak87	chr9_75594365_75594686	62.4722	-1.44451	0.347683	-4.15468	3.26e-05	0.00917906
chr9	130338423	130338720	peak88	chr9_130338423_130338720	113.57	-0.952324	0.286389	-3.32528	0.0008833	0.069349
chrX	114033849	114034120	peak89	chrX_114033849_114034120	39.5767	-1.98163	0.400941	-4.94245	7.71e-07	0.000789523
chrX	134550389	134550652	peak90	chrX_134550389_134550652	34.408	-2.14055	0.428574	-4.99459	5.9e-07	0.000653696

## Sheet: D
chromosome	start	end	peak#	baseMean	log2FoldChange	lfcSE	stat	pvalue	padj
chr1	59437260	59437565	peak1	84.0501	1.21026	0.32959	3.67203	0.000240635	0.0341718
chr1	68038304	68038693	peak2	28.8466	1.36525	0.430789	3.1692	0.0015286	0.0928447
chr1	77139711	77140001	peak3	30.8408	1.42233	0.413201	3.44222	0.000576958	0.0564401
chr1	91530878	91531148	peak4	25.7553	1.56478	0.431841	3.6235	0.000290641	0.0368256
chr1	102198960	102199219	peak5	50.0869	1.40373	0.372051	3.77296	0.000161325	0.0264972
chr1	115579837	115580142	peak6	53.1417	1.1431	0.359445	3.18018	0.00147182	0.0928013
chr1	118181493	118181780	peak7	26.8904	1.59178	0.43511	3.65834	0.000253859	0.0341718
chr1	145723526	145723793	peak8	97.9565	1.05345	0.315564	3.33831	0.000842886	0.0679622
chr1	145727506	145727795	peak9	40.8936	1.24787	0.387491	3.22038	0.00128019	0.0860762
chr1	150954309	150954579	peak10	166.591	0.782646	0.247128	3.16697	0.00154036	0.0928447
chr1	155098367	155098678	peak11	127.035	1.19177	0.271725	4.38593	1.15e-05	0.0049564
chr1	157467856	157468135	peak12	45.3584	1.71975	0.381868	4.50352	6.68e-06	0.00404174
chr1	171179588	171179884	peak13	70.8196	1.14887	0.331997	3.46048	0.000539208	0.0551817
chr1	177882222	177882480	peak14	31.3587	1.8329	0.435763	4.20618	2.6e-05	0.00866403
chr1	180065777	180066081	peak15	30.5652	1.45442	0.427302	3.40372	0.000664739	0.0614145
chr1	192371763	192372034	peak16	71.611	1.53268	0.341611	4.48663	7.24e-06	0.00418552
chr1	202666205	202666467	peak17	58.6553	1.22106	0.352792	3.46113	0.000537903	0.0551817
chr1	223938882	223939207	peak18	20.6636	1.42074	0.443638	3.20248	0.00136248	0.0884214
chr1	228945743	228946014	peak19	72.0892	1.16832	0.329845	3.54204	0.00039704	0.0459324
chr1	229283800	229284072	peak20	42.9871	1.21654	0.385149	3.15861	0.00158524	0.0937883
chr10	48358254	48358520	peak21	86.2564	0.966095	0.309404	3.12244	0.0017936	0.097396
chr10	97235760	97236040	peak22	130.567	0.865313	0.267928	3.22965	0.00123941	0.0846522
chr11	15493021	15493576	peak23	108.753	1.02331	0.28629	3.57438	0.000351063	0.0417013
chr11	15503470	15503782	peak24	47.5837	1.18126	0.37619	3.14007	0.00168906	0.0948155
chr11	31007149	31007520	peak25	46.161	1.18102	0.37747	3.12878	0.00175535	0.0973048
chr11	39186587	39186884	peak26	62.7667	1.17631	0.359114	3.27559	0.00105442	0.0767634
chr11	62226232	62226500	peak27	34.3427	1.88277	0.428147	4.39749	1.1e-05	0.00492763
chr11	77300820	77301083	peak28	388.672	0.609726	0.192399	3.16906	0.00152932	0.0928447
chr11	120056220	120056503	peak29	53.4929	1.52406	0.36494	4.17618	2.96e-05	0.00906847
chr12	5609294	5609571	peak30	122.698	0.873091	0.272238	3.20709	0.00134085	0.0883104
chr12	6469210	6469499	peak31	111.745	1.0596	0.284677	3.72211	0.000197565	0.0298683
chr12	7090438	7090692	peak32	46.7301	1.36302	0.416008	3.27643	0.00105127	0.0767634
chr12	13063548	13063799	peak33	20.632	1.9013	0.449447	4.23032	2.33e-05	0.0086241
chr12	59839900	59840188	peak34	133.481	1.06414	0.268475	3.96365	7.38e-05	0.0163665
chr12	60252340	60252606	peak35	190.383	1.35097	0.24641	5.48261	4.19e-08	0.000111512
chr12	102905417	102905669	peak36	31.2942	1.32361	0.420808	3.1454	0.0016586	0.0938649
chr12	111777320	111777686	peak37	40.6743	1.43269	0.39896	3.59106	0.000329336	0.0398316
chr13	32633737	32634030	peak38	187.882	1.12004	0.250149	4.47749	7.55e-06	0.00418673
chr13	35130214	35130465	peak39	23.0116	1.51841	0.450102	3.37348	0.00074224	0.0646945
chr13	42180826	42181106	peak40	143.441	1.21974	0.291533	4.18386	2.87e-05	0.00906847
chr13	48866772	48867052	peak41	95.0082	1.4164	0.318041	4.45351	8.45e-06	0.00449555
chr13	64306109	64306379	peak42	204.309	0.990712	0.237958	4.16339	3.14e-05	0.00906847
chr13	74599080	74599424	peak43	79.5383	1.17176	0.335397	3.49365	0.000476465	0.0509292
chr13	77388100	77388366	peak44	125.25	0.899594	0.2834	3.17429	0.00150204	0.0928447
chr13	96534372	96534663	peak45	42.767	1.23821	0.389657	3.17769	0.00148453	0.0928099
chr13	103654600	103654923	peak46	143.674	0.948812	0.263171	3.6053	0.000311791	0.038408
chr13	110372699	110372958	peak47	33.6758	1.46315	0.415156	3.52433	0.00042455	0.0482754
chr14	24896039	24896383	peak48	295.462	0.794397	0.224438	3.53949	0.000400895	0.0459785
chr14	71304843	71305140	peak49	157.833	0.991676	0.259637	3.81947	0.000133737	0.0243731
chr14	86154544	86154824	peak50	42.6689	1.32673	0.396774	3.3438	0.000826397	0.0674503
chr14	95805897	95806162	peak51	143.309	0.925993	0.268624	3.44717	0.000566498	0.0562439
chr14	105154462	105154744	peak52	102.867	0.989523	0.291641	3.39295	0.000691443	0.0621551
chr15	23064450	23064716	peak53	65.3614	1.59861	0.343413	4.65506	3.24e-06	0.0025347
chr15	38050722	38051004	peak54	120.722	1.43963	0.286796	5.01969	5.18e-07	0.0006471
chr15	90002517	90002834	peak55	38.6156	1.43206	0.39306	3.64337	0.000269093	0.0349279
chr15	90394278	90394571	peak56	42.7502	1.25378	0.384522	3.26061	0.00111173	0.0788868
chr15	93289149	93289511	peak57	35.9612	1.87229	0.424431	4.41128	1.03e-05	0.00488252
chr16	11838292	11838596	peak58	62.8493	1.39288	0.345174	4.03529	5.45e-05	0.0131915
chr16	55564381	55564649	peak59	63.5692	1.65224	0.351243	4.70398	2.55e-06	0.00212145
chr16	79931530	79931809	peak60	152.169	0.91724	0.258271	3.55146	0.000383098	0.0447083
chr17	26172773	26173030	peak61	250.907	0.844102	0.230759	3.65793	0.000254257	0.0341718
chr17	37851708	37852001	peak62	927.915	0.743854	0.153876	4.83412	1.34e-06	0.00127086
chr17	37895394	37895659	peak63	1094.39	0.556305	0.146565	3.79561	0.000147279	0.0256441
chr17	39804777	39805050	peak64	665.057	0.736319	0.169835	4.33549	1.45e-05	0.00604642
chr17	39928978	39929236	peak65	1451.24	0.549584	0.149803	3.6687	0.000243789	0.0341718
chr17	40956907	40957179	peak66	29.436	1.51165	0.432828	3.4925	0.000478514	0.0509292
chr17	43205005	43205362	peak67	67.2924	1.11305	0.343328	3.24193	0.00118723	0.0818385
chr17	43248734	43249025	peak68	136.739	0.927919	0.264355	3.51012	0.000447901	0.0496573
chr17	48517633	48517897	peak69	44.7448	1.53405	0.404296	3.79438	0.000148012	0.0256441
chr17	56256046	56256317	peak70	51.7894	1.58284	0.382512	4.13802	3.5e-05	0.00951138
chr17	57449112	57449480	peak71	51.4654	1.14186	0.361572	3.15804	0.00158833	0.0937883
chr17	62227647	62227911	peak72	59.027	1.36355	0.372648	3.65908	0.000253122	0.0341718
chr17	79105703	79106002	peak73	74.5758	1.07674	0.327491	3.28785	0.00100957	0.0754733
chr18	8959694	8960012	peak74	159.816	0.904944	0.249246	3.63072	0.000282629	0.0361548
chr18	10750398	10750665	peak75	274.38	0.833518	0.219897	3.79049	0.000150349	0.0256441
chr18	29788026	29788298	peak76	73.9832	1.15887	0.337869	3.42994	0.000603711	0.0577825
chr19	952603	952886	peak77	194.365	0.923703	0.235333	3.92509	8.67e-05	0.0183082
chr19	3966510	3966791	peak78	96.7276	0.960765	0.301766	3.18381	0.00145353	0.0926235
chr19	39544423	39544695	peak79	151.826	0.864979	0.254929	3.39302	0.000691272	0.0621551
chr19	41486144	41486427	peak80	190.13	0.788867	0.239171	3.29835	0.000972563	0.0743619
chr19	48085677	48085981	peak81	57.7003	1.23474	0.358624	3.44299	0.000575311	0.0564401
chr2	60722399	60722658	peak82	58.0312	1.51029	0.35908	4.20599	2.6e-05	0.00866403
chr2	75167051	75167320	peak83	205.348	1.17164	0.233707	5.0133	5.35e-07	0.0006471
chr2	85370554	85370909	peak84	25.3859	1.43775	0.428585	3.35465	0.000794663	0.0669126
chr2	86628658	86628934	peak85	177.783	1.58946	0.250716	6.33967	2.3e-10	1.02e-06
chr2	106428661	106428913	peak86	31.517	1.36005	0.416011	3.26927	0.00107825	0.0772034
chr2	154621965	154622270	peak87	74.8598	1.39881	0.327964	4.26511	2e-05	0.00793095
chr2	182629451	182629704	peak88	24.7769	1.48417	0.431768	3.43742	0.00058728	0.0566172
chr2	229259778	229260082	peak89	50.7998	1.43018	0.380698	3.75672	0.000172153	0.0275943
chr20	9119557	9119847	peak90	46.0231	1.44314	0.38891	3.71072	0.000206673	0.0306662
chr20	17642019	17642285	peak91	200.758	0.849658	0.239165	3.5526	0.000381437	0.0447083
chr20	19695112	19695386	peak92	46.8056	1.25322	0.37602	3.33287	0.000859563	0.0688893
chr20	30877487	30877772	peak93	117.197	1.01018	0.300271	3.36422	0.000767598	0.0654623
chr20	45151811	45152077	peak94	52.4049	1.2248	0.365927	3.34711	0.000816586	0.0674503
chr21	32166316	32166588	peak95	125.599	0.858925	0.273077	3.14536	0.0016588	0.0938649
chr21	44694375	44694639	peak96	23.5571	1.75398	0.439108	3.99441	6.49e-05	0.0151376
chr21	46728482	46728740	peak97	43.3383	1.34174	0.383556	3.49817	0.000468462	0.0509292
chr21	46776754	46777054	peak98	42.3792	1.28945	0.385927	3.34117	0.000834253	0.0676763
chr22	18269349	18269762	peak99	50.2444	1.23165	0.368287	3.34426	0.000825025	0.0674503
chr22	30814913	30815218	peak100	120.023	1.14563	0.275995	4.1509	3.31e-05	0.00917906
chr22	38055621	38055894	peak101	142.9	0.83444	0.264683	3.1526	0.00161823	0.0938649
chr3	58521738	58522039	peak102	178.379	0.789899	0.248233	3.18208	0.0014622	0.0926339
chr3	71303814	71304123	peak103	93.3555	0.982484	0.305101	3.22019	0.00128105	0.0860762
chr3	72566562	72566822	peak104	57.7033	1.12764	0.362013	3.11492	0.00183994	0.0991033
chr3	88726464	88726773	peak105	20.6379	1.46226	0.449082	3.25612	0.00112945	0.0788868
chr3	99795038	99795309	peak106	161.551	0.917978	0.250957	3.65791	0.000254285	0.0341718
chr3	106186002	106186430	peak107	64.5605	1.06698	0.339233	3.14526	0.00165938	0.0938649
chr3	124938151	124938451	peak108	82.3172	1.48805	0.324888	4.58019	4.65e-06	0.00326171
chr3	125460913	125461271	peak109	79.9566	0.98495	0.315386	3.123	0.00179021	0.097396
chr3	144456817	144457082	peak110	43.7076	1.40426	0.39055	3.59561	0.000323637	0.0395015
chr3	186759132	186759432	peak111	61.3117	1.20123	0.346293	3.46883	0.000522735	0.0551817
chr4	809475	809806	peak112	21.7578	1.50402	0.441621	3.40568	0.000660005	0.0614036
chr4	54054441	54054710	peak113	313.735	0.825272	0.20328	4.05978	4.91e-05	0.0123296
chr4	71836687	71836938	peak114	21.4799	1.39762	0.440029	3.1762	0.0014922	0.0928099
chr4	121351545	121351796	peak115	21.297	1.47016	0.441551	3.32953	0.000869917	0.0693017
chr4	148669275	148669536	peak116	54.7515	1.67237	0.378645	4.41674	1e-05	0.00488252
chr5	159456580	159456882	peak117	46.4853	1.17861	0.377025	3.12608	0.00177152	0.097396
chr6	38524223	38524515	peak118	121.319	0.899801	0.27345	3.29054	0.000999939	0.0754733
chr6	41487615	41487883	peak119	347.758	0.709747	0.192682	3.68352	0.000230037	0.0336309
chr6	41552674	41552952	peak120	119.23	0.926178	0.289065	3.20404	0.00135512	0.0883752
chr6	42086318	42086585	peak121	614.328	0.651461	0.172078	3.78585	0.000153183	0.0257968
chr6	43237869	43238158	peak122	376.248	1.20001	0.195818	6.12819	8.89e-10	2.96e-06
chr6	43245659	43245924	peak123	325.639	0.788652	0.198826	3.96654	7.29e-05	0.0163665
chr6	43461693	43461950	peak124	150.589	0.999568	0.258399	3.86831	0.000109592	0.0217614
chr6	43774124	43774382	peak125	490.894	0.566104	0.179386	3.15578	0.0016007	0.0938135
chr6	63325629	63325900	peak126	36.4441	1.30605	0.408177	3.19972	0.00137561	0.0888401
chr6	80382493	80382759	peak127	42.1669	1.29825	0.393159	3.3021	0.000959637	0.0737978
chr6	120048795	120049078	peak128	25.4312	1.33325	0.427621	3.11782	0.00182194	0.0985328
chr6	139315809	139316095	peak129	74.6989	1.12832	0.33238	3.39467	0.000687104	0.0621551
chr6	157961014	157961314	peak130	69.208	1.1525	0.334098	3.44957	0.000561471	0.0562183
chr6	167834912	167835177	peak131	240.278	0.698468	0.222002	3.14622	0.00165395	0.0938649
chr7	16582184	16582449	peak132	114.645	1.23817	0.292023	4.23998	2.24e-05	0.00849723
chr7	127552978	127553302	peak133	62.7633	1.07607	0.34561	3.11355	0.00184851	0.0991636
chr7	134595297	134595565	peak134	148.593	1.80893	0.272802	6.63093	3.34e-11	4.44e-07
chr7	156309115	156309386	peak135	44.1797	1.51821	0.381963	3.97476	7.05e-05	0.01616
chr8	18441323	18441602	peak136	74.3103	1.09531	0.330215	3.31696	0.000910013	0.0708
chr8	22436855	22437115	peak137	139.044	1.02866	0.281678	3.6519	0.000260307	0.0346312
chr8	33669403	33669668	peak138	72.5937	1.41602	0.335529	4.22026	2.44e-05	0.00866403
chr8	34206596	34206879	peak139	78.0808	1.18269	0.355762	3.32438	0.000886149	0.069349
chr8	74457047	74457310	peak140	184.701	0.765816	0.240552	3.18358	0.00145464	0.0926235
chr8	81838546	81838845	peak141	114.89	0.935625	0.28511	3.28163	0.00103209	0.0767091
chr8	82546023	82546354	peak142	64.6865	1.35414	0.354442	3.82047	0.000133199	0.0243731
chr8	95918647	95918929	peak143	110.689	0.912354	0.286588	3.1835	0.00145507	0.0926235
chr8	101541174	101541446	peak144	191.995	1.10094	0.264341	4.16485	3.12e-05	0.00906847
chr8	110436961	110437253	peak145	124.301	1.17529	0.281627	4.17321	3e-05	0.00906847
chr8	110605642	110605908	peak146	434.062	0.684069	0.185987	3.67805	0.000235019	0.0339859
chr8	125056832	125057136	peak147	158.49	1.0328	0.252124	4.09641	4.2e-05	0.0111649
chr8	125108929	125109220	peak148	28.4527	1.40545	0.431482	3.25727	0.00112488	0.0788868
chr8	129821017	129821307	peak149	19.5823	1.43284	0.445244	3.2181	0.00129041	0.0862696
chr9	92762238	92762549	peak150	107.524	0.915	0.288093	3.17606	0.00149288	0.0928099
chr9	96653863	96654131	peak151	50.9149	1.47989	0.392666	3.76883	0.000164014	0.0266102
chr9	99153699	99153969	peak152	293.008	0.718527	0.214448	3.35059	0.000806403	0.0674503
chr9	101234578	101234912	peak153	59.9212	1.21671	0.351175	3.46467	0.000530879	0.0551817
chr9	104086719	104087000	peak154	73.2316	1.07374	0.325129	3.30251	0.000958231	0.0737978
chr9	115990537	115990826	peak155	123.488	1.27167	0.28227	4.50514	6.63e-06	0.00404174
chr9	119216169	119216420	peak156	26.0385	1.45286	0.433916	3.34826	0.00081321	0.0674503
chr9	133325884	133326162	peak157	360.906	0.682087	0.199038	3.42692	0.000610462	0.0580113
chr9	139421140	139421461	peak158	59.6297	1.6491	0.360096	4.57962	4.66e-06	0.00326171
chr9	139950098	139950376	peak159	144.544	0.856136	0.261897	3.26898	0.00107936	0.0772034
chrX	43561475	43561732	peak160	28.096	1.41678	0.420972	3.36551	0.000764036	0.0654623
chrX	68529036	68529326	peak161	43.1275	1.23746	0.381312	3.24528	0.00117334	0.0813028
